# Supplementary material for: A study on substitution characteristics and competitive performance of Chinese super league teams under the five-substitution rule
Source: PLoS One. 2025 May 12;20(5):e0322241. doi: 10.1371/journal.pone.0322241 (PMC12068657; doi:10.1371/journal.pone.0322241)
Supplement: S1 Table — was primarily used to analyze the relationship between team substitution networks and team performance throughout the season, including the substitution matrices of each team. (XLSX) [file pone.0322241.s001.xlsx]

## Sheet: Beijing Guoan
Source	Target
24	10
24	10
24	4
24	11
24	7
25	23
25	18
25	18
25	10
25	10
25	12
25	2
25	2
25	2
23	20
23	20
23	20
23	20
23	7
15	18
15	5
18	16
18	27
18	27
18	17
18	2
18	6
9	24
10	18
10	1
10	2
3	24
3	24
3	17
3	12
3	12
3	22
3	22
27	18
27	18
27	10
27	1
27	20
27	14
27	5
27	8
27	8
27	7
17	3
17	13
17	1
17	22
17	5
17	7
4	24
4	25
4	10
4	27
4	11
4	20
4	22
4	22
12	25
12	23
12	18
12	27
12	27
12	21
12	2
12	8
12	6
13	5
1	25
1	16
1	13
1	14
11	25
11	27
21	18
21	17
21	12
21	5
21	5
21	8
19	13
20	24
20	10
20	10
20	27
20	27
20	17
20	4
20	4
20	2
20	2
20	2
14	10
14	10
14	10
14	10
14	3
14	26
14	1
14	1
14	20
14	20
14	5
2	15
2	20
2	22
2	8
5	19
5	8
8	18
8	10
8	10
8	27
8	27
8	27
8	4
8	12
8	11
8	21
8	20
7	4

## Sheet: Cangzhou Mighty Lions
source	target
16	1
11	2
3	2
1	2
11	3
16	3
18	3
13	4
15	5
12	6
12	6
22	8
26	8
13	8
13	8
13	8
11	9
1	9
11	9
26	9
1	9
1	9
7	9
3	10
14	10
9	11
13	11
12	11
2	12
13	12
9	12
8	12
22	12
11	13
1	13
18	13
2	13
17	14
17	14
17	14
21	14
17	14
13	14
3	16
14	17
14	17
14	17
14	17
14	17
14	17
8	18
17	18
20	19
26	20
26	20
17	20
17	20
17	20
17	20
26	21
20	21
26	21
20	21
27	22
8	22
8	24
14	24
16	24
22	24
3	24
21	26
20	26
24	26
8	27
18	27
8	27
8	27
2	27
8	28
14	28
14	28
24	28
23	1
12	1
12	2
2	3
27	3
12	6
9	7
3	11
13	14
8	16
14	17
8	17
8	19
17	20
26	20
3	20
20	21
14	21
7	22
3	22
8	22
18	23
8	24
12	25
3	2
3	2
10	8
20	8
24	17
8	24

## Sheet: Chengdu Rongcheng
source	target
1	6
1	15
1	18
1	18
1	19
1	19
1	19
1	20
1	20
1	20
1	7
1	10
1	21
1	10
1	20
1	11
2	5
2	14
2	19
3	16
3	20
3	1
4	15
4	18
4	18
4	19
4	20
4	18
5	14
5	19
5	21
5	2
5	21
5	18
5	7
6	5
6	5
6	7
6	15
6	20
6	25
6	25
6	25
6	25
6	18
6	16
6	5
6	25
7	18
9	11
9	25
10	20
12	3
12	9
12	10
12	15
12	15
12	18
12	18
12	20
12	24
12	24
13	15
13	22
13	24
14	3
14	3
14	9
14	18
14	20
14	24
14	24
14	20
15	6
15	7
16	3
16	3
16	3
16	24
16	19
16	13
17	11
17	18
17	18
17	18
17	18
17	25
17	18
18	6
18	6
18	8
18	9
18	5
18	20
19	10
19	12
20	1
20	1
20	10
21	3
21	3
21	7
21	7
21	10
21	22
21	22
21	22
21	15
21	22
22	5
22	7
22	7
22	12
22	13
22	20
22	21
22	18
22	7
24	11
24	10
24	16
24	11
25	5
25	5
25	6
25	23
26	3
26	3
26	19

## Sheet: Dalian Professional
source	target
1	15
4	22
4	15
5	16
5	2
5	16
5	28
6	16
6	14
6	11
6	15
6	15
7	3
8	15
8	25
9	17
11	25
12	24
12	25
12	6
12	4
12	18
12	19
12	14
12	27
12	6
13	15
13	4
13	11
13	25
13	11
14	15
14	22
14	12
14	15
14	6
15	16
15	8
15	8
15	27
15	16
15	23
16	23
16	15
16	25
17	16
17	25
17	13
17	4
17	22
17	15
17	4
17	28
17	15
20	23
20	21
20	21
20	9
22	25
22	27
22	25
22	4
22	4
22	2
22	9
22	28
23	28
23	28
23	6
23	28
23	9
23	28
23	15
24	25
24	4
25	13
25	6
25	13
25	9
25	22
25	13
25	13
25	11
25	22
26	20
28	26
28	1
28	23
28	5
3	24
4	5
4	12
4	12
5	10
5	9
6	14
8	12
13	25
14	16
14	13
14	4
14	5
15	17
15	5
15	12
17	4
17	21
18	17
18	23
25	28
25	16
25	23
27	12
27	12
28	15
7	28
12	28
14	12
14	24
23	28
28	24

## Sheet: Henan FC
source	target
11	1
9	1
17	1
6	1
15	1
22	1
25	2
11	3
15	3
24	4
28	4
22	4
28	4
24	4
25	4
13	5
10	6
25	6
18	6
10	6
3	6
18	6
16	6
18	7
10	7
10	7
10	7
29	7
10	7
10	7
4	7
25	7
17	9
10	9
6	9
29	9
20	9
4	10
29	10
3	11
16	11
3	11
15	11
3	11
6	11
3	12
10	12
11	13
16	13
10	13
25	13
22	14
27	14
15	14
11	14
8	14
7	15
3	15
18	15
10	15
25	15
13	16
3	16
11	16
13	16
11	16
11	16
2	17
29	17
25	17
25	17
2	17
6	17
13	17
10	17
1	18
10	19
7	20
7	20
7	20
7	21
25	23
17	25
16	26
4	26
23	27
18	27
8	27
6	27
8	27
29	27
22	28
4	28
4	28
6	28
22	28
24	28
2	28
22	28
4	28
4	29
1	29
4	29
10	29
25	29
6	29
4	29
16	4
24	3
28	4
16	4
17	6
6	7
4	7
3	7
3	7
10	7
11	9
17	10
7	11
27	11
9	11
15	11
17	12
13	14
11	15
16	15
22	15
11	15
11	15
1	18
17	21
10	21
7	24
8	27
25	28
10	29
10	29
25	29
16	29

## Sheet: Meizhou Hakka
source	target
27	1
3	1
19	2
13	2
19	2
10	2
19	2
19	2
7	2
19	2
23	3
21	3
11	3
18	4
18	4
11	4
11	4
18	4
8	4
26	4
22	4
16	5
16	5
16	5
25	5
27	5
16	5
18	6
5	6
13	6
25	6
27	7
11	8
11	8
11	8
1	8
20	9
8	11
4	11
8	11
4	11
18	11
6	11
23	11
19	12
20	12
13	14
26	14
22	14
23	14
7	14
18	14
26	15
13	15
22	15
25	15
25	15
12	15
25	15
5	16
5	16
5	16
5	16
5	16
22	16
5	16
18	16
25	16
25	16
5	16
25	16
15	17
4	17
4	18
8	18
4	18
4	18
11	18
4	18
4	18
4	18
19	18
25	18
26	19
26	19
17	20
22	20
5	20
27	21
7	21
5	21
13	22
23	22
1	22
3	22
1	22
13	22
20	22
25	22
27	23
16	23
22	23
16	23
8	23
26	23
22	23
22	23
19	23
5	23
25	23
22	23
22	24
25	24
25	24
2	24
17	24
27	24
25	24
22	24
4	24
11	25
4	25
19	26
19	26
13	26
12	26
25	26
13	26
13	26
8	26
4	26
13	26
19	26
25	26
25	26
5	26
4	26
22	27
22	27
15	28
15	28

## Sheet: Nantong Zhiyun
source	target
1	2
2	17
2	8
2	8
2	12
2	3
2	7
3	17
3	14
3	24
4	14
4	17
4	17
4	13
4	10
4	12
5	20
6	14
6	19
6	23
6	19
6	24
6	3
6	2
6	24
6	12
6	14
6	23
7	4
7	20
7	11
7	2
7	17
7	17
7	12
7	23
8	2
8	2
8	14
8	3
8	14
8	2
8	3
8	13
8	17
8	2
8	3
9	15
11	1
12	20
12	22
12	6
13	12
13	24
14	6
15	14
15	8
15	10
15	11
16	6
16	12
17	3
17	6
17	12
17	2
17	12
17	20
17	12
17	24
17	22
17	23
18	12
18	12
19	23
19	10
21	10
21	12
22	2
22	16
22	24
22	18
23	6
24	22
24	6
24	8
24	16
24	23
24	8
24	22
24	16
24	16
24	6
25	19
2	12
2	12
2	3
2	17
3	12
3	24
4	22
4	22
4	22
6	12
6	22
6	24
6	22
7	22
7	23
7	4
8	19
8	23
8	13
8	17
10	21
12	3
13	14
15	6
15	10
16	13
16	23
17	13
17	2
22	17
22	11
23	13
24	8
24	13
24	13
24	16
6	20
6	12
7	12
15	20
17	2
24	22
24	4

## Sheet: Qingdao Hainiu
source	target
23	8
2	8
26	14
12	14
7	14
24	14
26	14
8	24
2	24
3	24
23	24
19	24
18	24
16	2
8	2
22	2
17	1
8	20
25	10
25	10
7	10
25	10
19	10
24	10
19	10
18	5
24	5
12	5
4	3
24	3
13	6
7	6
27	6
25	6
16	27
23	27
25	27
23	27
14	26
24	26
23	25
23	25
13	25
4	25
25	16
25	16
23	16
8	16
13	16
2	16
4	18
12	18
14	18
19	18
3	18
12	18
27	18
4	18
8	13
8	13
27	13
8	13
9	13
4	13
9	13
24	13
25	13
24	13
2	13
7	13
16	13
9	13
3	11
24	11
4	11
14	9
3	9
7	9
18	19
11	19
13	19
27	19
25	19
8	17
15	17
18	17
19	17
15	17
19	17
7	17
12	17
27	17
8	17
19	22
13	22
8	22
24	22
19	22
19	22
24	22
9	22
16	23
22	23
19	23
19	23
3	23
16	8
27	24
16	24
27	24
21	20
14	20
27	10
24	10
25	5
18	5
27	3
21	3
14	27
2	26
4	25
15	25
27	25
16	25
4	18
15	18
8	13
25	13
19	13
15	13
15	17
21	22
3	22
8	23
14	24
14	26
14	26
23	22

## Sheet: Shandong Taishan
source	target
28	19
28	7
28	30
28	7
28	8
27	18
21	29
21	10
21	30
21	28
20	28
20	5
20	29
20	21
20	3
20	25
20	14
20	3
20	19
20	3
20	5
20	5
20	3
20	12
25	4
17	14
17	12
30	12
5	9
5	3
5	4
5	11
5	12
5	7
5	11
5	28
23	12
2	12
11	14
11	24
11	16
11	14
11	16
11	14
11	4
12	18
12	2
12	9
9	30
9	13
9	4
9	7
9	12
9	30
3	7
3	22
3	12
3	30
4	7
4	12
4	8
29	14
29	18
29	2
29	12
1	18
18	6
18	19
15	24
15	8
7	28
7	3
7	2
7	28
16	14
16	14
16	10
16	15
16	3
16	4
14	7
14	5
14	3
14	16
19	28
10	19
10	14
10	18
10	3
10	29
24	14
24	12
24	9
24	13
28	20
28	9
28	8
21	18
21	16
20	10
20	3
20	30
20	7
20	3
17	21
5	7
22	30
2	3
2	3
12	28
12	22
9	3
9	3
3	12
3	12
3	20
4	28
1	30
18	2
7	4
7	28
16	28
14	28
14	16
14	26
19	28
10	28
10	28
10	30
24	15
26	21
5	14
12	19
8	7
24	30
24	30
2	29

## Sheet: Shanghai Port
source	target
12	3
24	3
5	3
12	3
17	4
3	4
18	5
13	5
9	7
4	7
21	7
22	9
16	9
19	10
16	11
21	11
24	11
22	11
20	12
18	12
15	12
19	12
16	13
5	15
12	16
5	17
4	17
3	18
4	18
3	18
22	20
22	20
22	20
18	20
4	20
18	22
11	22
9	23
22	23
12	23
15	24
3	24
15	24
3	24
12	25
12	25
19	25
19	27
9	27
16	27
10	1
24	3
15	3
17	3
24	3
3	4
22	5
20	7
21	7
8	9
16	10
19	10
24	11
12	11
19	12
4	12
5	13
24	13
23	13
11	14
18	15
12	16
22	17
16	17
4	17
3	18
22	18
4	18
22	18
22	18
4	18
5	19
5	20
9	20
17	20
18	20
21	20
13	21
24	21
18	22
5	22
18	23
15	23
18	23
12	23
14	23
3	24
22	24
22	24
24	25
18	26
19	27
24	3
5	4
3	4
16	5
12	6
24	6
16	9
16	11
17	12
2	13
16	13
19	13
3	15
18	16
9	16
24	17
9	17
18	17
5	17
5	17
9	18
16	20
22	20
11	21
5	23
16	23
22	24
18	24
6	24
23	25
12	16
24	22
18	24

[truncated: 7 more sheets: Shanghai Shenhua, Tianjin Jinmen Tiger, Wuhan Three Towns, Changchun Yatai, Zhejiang FC, Shenzhen FC, SNA]
