# Supplementary material for: A study on substitution characteristics and competitive performance of Chinese super league teams under the five-substitution rule
Source: PLoS One. 2025 May 12;20(5):e0322241. doi: 10.1371/journal.pone.0322241 (PMC12068657; doi:10.1371/journal.pone.0322241)
Supplement: S1 Fig — primarily categorizes players based on their playing time and the number of substitutions, including both substituted and replaced players. (ZIP) [file pone.0322241.s002.zip › S1_fig/Clustering Data.xlsx]

## Sheet: Substituted Player
ID	number of player had been substituted	total playing time	mean playing time	Zmean playing time	Znumber of player had been substituted	Type	QCL_3
1	1	37.2	37.2	0.79417	-1.16606	3	0.725306
2	13	329	25.3077	-0.289553	2.0981	2	0.937165
3	1	51.6	51.6	2.10641	-1.16606	3	1.32078
4	2	74.3	37.15	0.789614	-0.894051	3	0.470427
5	5	180.3	36.06	0.690284	-0.078009	3	0.488346
6	4	126.7	31.675	0.290687	-0.350023	3	0.705068
7	6	190.9	31.8167	0.303597	0.194005	3	0.949812
8	2	79.4	39.7	1.02199	-0.894051	3	0.428959
9	6	232.5	38.75	0.935418	0.194005	3	0.662543
10	2	93.7	46.85	1.67356	-0.894051	3	0.809553
11	8	328.3	41.0375	1.14387	0.738033	3	1.21493
12	2	137.4	68.7	3.6647	-0.894051	3	2.71254
13	3	121.2	40.4	1.08578	-0.622037	3	0.184679
14	7	218.1	31.1571	0.243496	0.466019	2	0.796888
15	3	114.4	38.1333	0.879223	-0.622037	3	0.188608
16	1	33.1	33.1	0.420545	-1.16606	3	0.899471
17	3	78.3	26.1	-0.217352	-0.622037	1	0.702751
18	8	283.2	35.4	0.630139	0.738033	2	0.865914
19	3	48.7	16.2333	-1.11648	-0.622037	1	0.1965
20	3	128.4	42.8	1.30449	-0.622037	3	0.354347
21	5	235.3	47.06	1.69269	-0.078009	3	0.80644
22	9	255.3	28.3667	-0.0107946	1.01005	2	0.197535
23	8	266.9	33.3625	0.444466	0.738033	2	0.712132
24	4	74.1	18.525	-0.907647	-0.350023	1	0.278381
25	2	8	4	-2.23128	-0.894051	1	1.3379
26	5	161.9	32.38	0.354933	-0.078009	3	0.741157
27	5	235	47	1.68722	-0.078009	3	0.801653
28	1	51.7	51.7	2.11553	-1.16606	3	1.32852
29	8	146.5	18.3125	-0.927011	0.738033	2	0.922068
30	5	150.8	30.16	0.152628	-0.078009	3	0.919563
31	1	17.2	17.2	-1.02839	-1.16606	1	0.548735
32	4	169.3	42.325	1.2612	-0.350023	3	0.298827
33	10	233.3	23.33	-0.469776	1.28206	2	0.368826
34	10	251.1	25.11	-0.307568	1.28206	2	0.21826
35	12	341.9	28.4917	0.000596429	1.82609	2	0.659404
36	4	125.9	31.475	0.272462	-0.350023	3	0.723049
37	10	252	25.2	-0.299367	1.28206	2	0.211106
38	3	69.7	23.2333	-0.478585	-0.622037	1	0.441532
39	3	53.8	17.9333	-0.961564	-0.622037	1	0.0419329
40	8	251.7	31.4625	0.271323	0.738033	2	0.585629
41	6	145.9	24.3167	-0.379863	0.194005	1	0.983733
42	8	284.2	35.525	0.64153	0.738033	2	0.875751
43	1	24	24	-0.40872	-1.16606	1	0.7422
44	10	296.4	29.64	0.105242	1.28206	2	0.245051
45	3	72	24	-0.40872	-0.622037	1	0.511391
46	1	14.5	14.5	-1.27444	-1.16606	1	0.644166
47	6	86.1	14.35	-1.28811	0.194005	1	0.900748
48	3	96.4	32.1333	0.332454	-0.622037	3	0.671825
49	7	196.2	28.0286	-0.0416045	0.466019	2	0.714993
50	9	221.9	24.6556	-0.348981	1.01005	2	0.286528
51	1	33	33	0.411432	-1.16606	3	0.905228
52	2	22.9	11.45	-1.55238	-0.894051	1	0.685946
53	3	94	31.3333	0.259552	-0.622037	3	0.742941
54	4	78.9	19.725	-0.798293	-0.350023	1	0.3036
55	5	132.1	26.42	-0.188191	-0.078009	1	0.915579
56	5	218.1	43.62	1.37921	-0.078009	3	0.552792
57	10	360.5	36.05	0.689373	1.28206	2	0.812378
58	2	25.9	12.95	-1.41569	-0.894051	1	0.562445
59	1	10.7	10.7	-1.62072	-1.16606	1	0.883337
60	6	171.8	28.6333	0.0135062	0.194005	2	0.991625
61	3	102.2	34.0667	0.508635	-0.622037	3	0.502082
62	9	358	39.7778	1.02908	1.01005	2	1.1574
63	10	271.6	27.16	-0.120756	1.28206	2	0.105049
64	1	31	31	0.229176	-1.16606	3	1.03059
65	10	298.4	29.84	0.123467	1.28206	2	0.261637
66	1	15.3	15.3	-1.20153	-1.16606	1	0.607121
67	3	118.7	39.5667	1.00984	-0.622037	3	0.157246
68	4	124.8	31.2	0.247402	-0.350023	3	0.747792
69	5	161.3	32.26	0.343997	-0.078009	3	0.750491
70	3	79	26.3333	-0.196088	-0.622037	1	0.724013
71	5	60.6	12.12	-1.49132	-0.078009	1	0.793065
72	15	340.5	22.7	-0.527187	2.64213	2	1.52158
73	3	78.7	26.2333	-0.205201	-0.622037	1	0.7149
74	6	278.9	46.4833	1.64014	0.194005	3	0.929642
75	19	539.2	28.3789	-0.00967546	3.73019	2	2.5553
76	10	196.6	19.66	-0.804216	1.28206	2	0.695978
77	8	188.7	23.5875	-0.446311	0.738033	2	0.549331
78	3	112.6	37.5333	0.824546	-0.622037	3	0.224153
79	5	112.8	22.56	-0.539945	-0.078009	1	0.668677
80	3	19.3	6.43333	-2.00954	-0.622037	1	1.08948
81	8	245.4	30.675	0.199559	0.738033	2	0.540825
82	6	216.7	36.1167	0.695448	0.194005	3	0.721699
83	1	15.5	15.5	-1.18331	-1.16606	1	0.59889
84	1	72.1	72.1	3.97454	-1.16606	3	3.06925
85	5	124.8	24.96	-0.321237	-0.078009	1	0.813165
86	9	221.5	24.6111	-0.353031	1.01005	2	0.289829
87	8	122.4	15.3	-1.20153	0.738033	2	1.17079
88	6	83.4	13.9	-1.32911	0.194005	1	0.918266
89	11	370.7	33.7	0.475222	1.55407	2	0.70134
90	14	408.8	29.2	0.0651455	2.37012	2	1.20671
91	2	68.8	34.4	0.539011	-0.894051	3	0.618513
92	5	97.3	19.46	-0.822442	-0.078009	1	0.558715
93	3	89.2	29.7333	0.113747	-0.622037	3	0.886045
94	12	330	27.5	-0.0897722	1.82609	2	0.649516
95	10	188.1	18.81	-0.881675	1.28206	2	0.772639
96	8	257.2	32.15	0.333973	0.738033	2	0.628842
97	1	17.1	17.1	-1.0375	-1.16606	1	0.550606
98	1	10.6	10.6	-1.62984	-1.16606	1	0.890583
99	6	211.2	35.2	0.611914	0.194005	3	0.759196
100	4	94.8	23.7	-0.436059	-0.350023	1	0.558224
101	1	9.5	9.5	-1.73008	-1.16606	1	0.972358
102	1	21.3	21.3	-0.654766	-1.16606	1	0.599805
103	3	70.4	23.4667	-0.457322	-0.622037	1	0.462794
104	3	126.4	42.1333	1.24374	-0.622037	3	0.300934
105	5	90.6	18.12	-0.944553	-0.078009	1	0.550662
106	1	80.7	80.7	4.75824	-1.16606	3	3.83649
107	7	211.4	30.2	0.156274	0.466019	2	0.761506
108	5	165.4	33.08	0.418722	-0.078009	3	0.687652
109	5	100.9	20.18	-0.75683	-0.078009	1	0.573828
110	3	84.8	28.2667	-0.0199074	-0.622037	1	0.900189
111	3	56.9	18.9667	-0.867398	-0.622037	1	0.0530281
112	2	38.6	19.3	-0.837022	-0.894051	1	0.278592
113	1	12.6	12.6	-1.44758	-1.16606	1	0.753418
114	6	155.3	25.8833	-0.237096	0.194005	2	0.990511
115	4	155.2	38.8	0.939975	-0.350023	3	0.125353
116	1	14.3	14.3	-1.29266	-1.16606	1	0.654369
117	3	67.3	22.4333	-0.551488	-0.622037	1	0.368638
118	10	230.9	23.09	-0.491647	1.28206	2	0.389842
119	6	127.3	21.2167	-0.66236	0.194005	1	0.861579
120	1	52.2	52.2	2.16109	-1.16606	3	1.36747
121	1	4.5	4.5	-2.18572	-1.16606	1	1.37522
122	4	157	39.25	0.980982	-0.350023	3	0.116688
123	17	412.5	24.2647	-0.384598	3.18616	2	2.0269
124	9	258.7	28.7444	0.0236316	1.01005	2	0.217859
125	5	157	31.4	0.265627	-0.078009	3	0.818544
126	3	117.7	39.2333	0.979464	-0.622037	3	0.155576
127	1	16.2	16.2	-1.11952	-1.16606	1	0.57372
128	3	50.9	16.9667	-1.04965	-0.622037	1	0.129722
129	2	56.6	28.3	-0.0168698	-0.894051	1	0.941539
130	11	264.4	24.0364	-0.405407	1.55407	2	0.475125
131	12	316.8	26.4	-0.190013	1.82609	2	0.653163
132	10	398.5	39.85	1.03566	1.28206	2	1.15663
133	4	174.1	43.525	1.37055	-0.350023	3	0.401788
134	4	189.6	47.4	1.72368	-0.350023	3	0.74678
135	5	221.2	44.24	1.43571	-0.078009	3	0.594304
136	1	14.2	14.2	-1.30178	-1.16606	1	0.6596
137	1	48	48	1.77835	-1.16606	3	1.05688
138	3	60.4	20.1333	-0.761082	-0.622037	1	0.15911
139	3	55.5	18.5	-0.909925	-0.622037	1	0.0118375
140	4	101.9	25.475	-0.274307	-0.350023	1	0.703107
141	7	312.7	44.6714	1.47503	0.466019	3	1.05303
142	1	49.1	49.1	1.87859	-1.16606	3	1.13397
143	5	93.8	18.76	-0.886231	-0.078009	1	0.551158
144	3	122.6	40.8667	1.12831	-0.622037	3	0.210706
145	13	325.7	25.0538	-0.312685	2.0981	2	0.941719
146	3	25.1	8.36667	-1.83336	-0.622037	1	0.9133
147	7	188.2	26.8857	-0.145751	0.466019	2	0.711705
148	7	205.6	29.3714	0.0807674	0.466019	2	0.737866
149	4	101.5	25.375	-0.283419	-0.350023	1	0.694747
150	5	165.5	33.1	0.420545	-0.078009	3	0.686149
151	2	64.1	32.05	0.32486	-0.894051	3	0.787329
152	14	307.5	21.9643	-0.594231	2.37012	2	1.28522
153	8	269.2	33.65	0.470665	0.738033	2	0.732937
154	1	5.9	5.9	-2.05814	-1.16606	1	1.25879
155	7	241.1	34.4429	0.542917	0.466019	2	0.969579
156	6	256.9	42.8167	1.30601	0.194005	3	0.73401
157	2	47.5	23.75	-0.431502	-0.894051	1	0.556255
158	3	59.6	19.8667	-0.785383	-0.622037	1	0.13483
159	1	42.9	42.9	1.3136	-1.16606	3	0.772359
160	4	107.5	26.875	-0.146727	-0.350023	1	0.821833
161	4	147.3	36.825	0.759997	-0.350023	3	0.254344
162	2	63.2	31.6	0.283853	-0.894051	3	0.822068
163	8	271.9	33.9875	0.501421	0.738033	2	0.757787
164	8	214.6	26.825	-0.151284	0.738033	2	0.440477
165	7	227.3	32.4714	0.363264	0.466019	2	0.857633
166	3	83.1	27.7	-0.0715466	-0.622037	1	0.848551
167	4	32.2	8.05	-1.86221	-0.350023	1	0.982326
168	7	303.7	43.3857	1.35786	0.466019	3	1.004
169	7	160.2	22.8857	-0.510263	0.466019	2	0.812982
170	5	159.8	31.96	0.316659	-0.078009	3	0.774009
171	4	130.9	32.725	0.386372	-0.350023	3	0.610906
172	1	36	36	0.684816	-1.16606	3	0.761573
173	4	111.8	27.95	-0.0487646	-0.350023	1	0.914617
174	6	219.1	36.5167	0.731899	0.194005	3	0.707808
175	2	53.1	26.55	-0.176344	-0.894051	1	0.789843
176	3	47.2	15.7333	-1.16205	-0.622037	1	0.242047
177	4	49.2	12.3	-1.47492	-0.350023	1	0.620639
178	1	51.6	51.6	2.10641	-1.16606	3	1.32078
179	7	148.3	21.1857	-0.665181	0.466019	2	0.898351
180	7	87.4	12.4857	-1.45799	0.466019	1	1.21923
181	6	174.3	29.05	0.0514763	0.194005	2	0.997302
182	10	176.4	17.64	-0.988295	1.28206	2	0.87839
183	3	58.5	19.5	-0.818797	-0.622037	1	0.101462
184	9	297.4	33.0444	0.415482	1.01005	2	0.557309
185	7	188.1	26.8714	-0.147053	0.466019	2	0.711761
186	1	50.2	50.2	1.97883	-1.16606	3	1.21444
187	5	219.8	43.96	1.4102	-0.078009	3	0.575241
188	1	22.8	22.8	-0.518074	-1.16606	1	0.671552
189	4	107.4	26.85	-0.149005	-0.350023	1	0.81969
190	3	132.8	44.2667	1.43814	-0.622037	3	0.478065
191	3	112.8	37.6	0.830621	-0.622037	3	0.219816
192	1	15.3	15.3	-1.20153	-1.16606	1	0.607121
193	9	125.7	13.9667	-1.32304	1.01005	2	1.21835
194	1	50.3	50.3	1.98795	-1.16606	3	1.2219
195	5	107.8	21.56	-0.631073	-0.078009	1	0.621411
196	6	208.6	34.7667	0.572425	0.194005	3	0.779414
197	6	172.9	28.8167	0.030213	0.194005	2	0.993948
198	4	140.2	35.05	0.598245	-0.350023	3	0.40495
199	4	72.7	18.175	-0.939541	-0.350023	1	0.278784
200	2	34.8	17.4	-1.01017	-0.894051	1	0.28077
201	3	43.7	14.5667	-1.26836	-0.622037	1	0.348339
202	2	69.2	34.6	0.557237	-0.894051	3	0.605471
203	5	92.6	18.52	-0.908102	-0.078009	1	0.550248
204	7	145.6	20.8	-0.70033	0.466019	2	0.920251
205	5	155	31	0.229176	-0.078009	3	0.850802
206	5	116.5	23.3	-0.47251	-0.078009	1	0.709186
207	5	113.4	22.68	-0.529009	-0.078009	1	0.674954
208	10	282.8	28.28	-0.0186923	1.28206	2	0.143254
209	1	50.8	50.8	2.03351	-1.16606	3	1.25953
210	8	168.9	21.1125	-0.671853	0.738033	2	0.708196
211	4	113.3	28.325	-0.0145916	-0.350023	1	0.947229
212	2	70.5	35.25	0.61647	-0.894051	3	0.56507
213	17	475.7	27.9824	-0.0458163	3.18616	2	2.01028
214	6	158.7	26.45	-0.185457	0.194005	2	0.985542
215	4	64.1	16.025	-1.13547	-0.350023	1	0.35176
216	8	223	27.875	-0.0555992	0.738033	2	0.44324
217	5	197.4	39.48	1.00194	-0.078009	3	0.388916
218	3	109.8	36.6	0.739493	-0.622037	3	0.291464
219	10	245.8	24.58	-0.355866	1.28206	2	0.261641
220	8	232.5	29.0625	0.0526154	0.738033	2	0.470411
221	8	196.4	24.55	-0.3586	0.738033	2	0.501546
222	5	208.3	41.66	1.2006	-0.078009	3	0.443886
223	8	268	33.5	0.456996	0.738033	2	0.722039
224	2	99.3	49.65	1.92871	-0.894051	3	1.03505
225	7	189.3	27.0429	-0.131431	0.466019	2	0.711255
226	7	147.6	21.0857	-0.674294	0.466019	2	0.903949
227	10	366.6	36.66	0.744961	1.28206	2	0.86753
228	9	313	34.7778	0.573438	1.01005	2	0.709582
229	4	63.7	15.925	-1.14458	-0.350023	1	0.357413
230	7	153.2	21.8857	-0.601391	0.466019	2	0.860851
231	8	203.8	25.475	-0.274307	0.738033	2	0.466677
232	2	50.5	25.25	-0.29481	-0.894051	1	0.679465
233	4	134.4	33.6	0.466109	-0.350023	3	0.532851
234	6	179.3	29.8833	0.127416	0.194005	2	1.01284
235	12	399.3	33.275	0.436492	1.82609	2	0.852431
236	9	305.7	33.9667	0.499523	1.01005	2	0.637982
237	2	99.8	49.9	1.9515	-0.894051	3	1.05584
238	4	141.2	35.3	0.621027	-0.350023	3	0.383188
239	6	237.8	39.6333	1.01591	0.194005	3	0.66128
240	10	349.7	34.97	0.590954	1.28206	2	0.714897
241	3	109.4	36.4667	0.727343	-0.622037	3	0.301812
242	10	253.9	25.39	-0.282052	1.28206	2	0.196272
243	15	476.4	31.76	0.298433	2.64213	2	1.52256
244	14	411.5	29.3929	0.0827202	2.37012	2	1.20948
245	2	87.3	43.65	1.38195	-0.894051	3	0.58262
246	1	13.1	13.1	-1.40202	-1.16606	1	0.722249
247	13	276.6	21.2769	-0.656869	2.0981	2	1.06797
248	10	267.1	26.71	-0.161763	1.28206	2	0.114415
249	2	46.8	23.4	-0.463397	-0.894051	1	0.528461
250	6	208.7	34.7833	0.573944	0.194005	3	0.778609
251	3	66.4	22.1333	-0.578826	-0.622037	1	0.341304
252	1	33.1	33.1	0.420545	-1.16606	3	0.899471
253	3	45.5	15.1667	-1.21368	-0.622037	1	0.293672
254	18	457.6	25.4222	-0.279116	3.45817	2	2.28687
255	3	20.4	6.8	-1.97612	-0.622037	1	1.05606
256	7	273	39	0.9582	0.466019	3	0.933035
257	6	179.3	29.8833	0.127416	0.194005	2	1.01284
258	9	290.5	32.2778	0.345617	1.01005	2	0.491104
259	3	32.7	10.9	-1.6025	-0.622037	1	0.68245
260	3	54.4	18.1333	-0.943338	-0.622037	1	0.0240467
261	8	239.6	29.95	0.133492	0.738033	2	0.505108
262	2	72.5	36.25	0.707598	-0.894051	3	0.510147
263	3	103.4	34.4667	0.545087	-0.622037	3	0.467558
264	2	82.7	41.35	1.17235	-0.894051	3	0.466285
265	2	87.2	43.6	1.37739	-0.894051	3	0.579534
266	13	302.4	23.2615	-0.476015	2.0981	2	0.988785
267	4	178.4	44.6	1.46852	-0.350023	3	0.496351
268	5	168.7	33.74	0.478867	-0.078009	3	0.638936
269	3	41.8	13.9333	-1.32608	-0.622037	1	0.406046
270	9	182.3	20.2556	-0.749944	1.01005	2	0.655397
271	10	294.6	29.46	0.0888388	1.28206	2	0.230335
272	3	66.7	22.2333	-0.569713	-0.622037	1	0.350415
273	1	10	10	-1.68451	-1.16606	1	0.934742
274	7	126.5	18.0714	-0.94898	0.466019	1	1.09453
275	1	23.3	23.3	-0.47251	-1.16606	1	0.69978
276	8	198.8	24.85	-0.331262	0.738033	2	0.488919
277	2	60	30	0.138048	-0.894051	3	0.949644
278	13	366.3	28.1769	-0.0280855	2.0981	2	0.925197
279	1	17.2	17.2	-1.02839	-1.16606	1	0.548735
280	11	275.2	25.0182	-0.315936	1.55407	2	0.426612
281	1	52.2	52.2	2.16109	-1.16606	3	1.36747
282	8	234.9	29.3625	0.0799538	0.738033	2	0.4809
283	5	149.3	29.86	0.12529	-0.078009	3	0.944412
284	2	53.2	26.6	-0.171787	-0.894051	1	0.794135
285	2	65.3	32.65	0.379537	-0.894051	3	0.742006
286	2	91.9	45.95	1.59154	-0.894051	3	0.741169
287	1	32	32	0.320304	-1.16606	3	0.965645
288	1	20.2	20.2	-0.755007	-1.16606	1	0.562694
289	1	2.6	2.6	-2.35886	-1.16606	1	1.53606
290	7	248.8	35.5429	0.643158	0.466019	3	0.993657
291	3	121.3	40.4333	1.08882	-0.622037	3	0.186337
292	1	50.8	50.8	2.03351	-1.16606	3	1.25953
293	7	143.9	20.5571	-0.722461	0.466019	2	0.934456
294	2	62.9	31.45	0.270184	-0.894051	3	0.833775
295	7	156.9	22.4143	-0.553224	0.466019	2	0.834652
296	5	111.5	22.3	-0.563638	-0.078009	1	0.655498
297	4	97	24.25	-0.385938	-0.350023	1	0.6022
298	5	165.3	33.06	0.4169	-0.078009	3	0.689156
299	3	45.4	15.1333	-1.21672	-0.622037	1	0.296709
300	1	14.2	14.2	-1.30178	-1.16606	1	0.6596
301	11	205.4	18.6727	-0.894184	1.55407	2	0.864503
302	4	142.8	35.7	0.657478	-0.350023	3	0.348641
303	1	13.2	13.2	-1.3929	-1.16606	1	0.716201
304	2	61.9	30.95	0.22462	-0.894051	3	0.873208
305	12	286.9	23.9083	-0.417074	1.82609	2	0.715332
306	3	134	44.6667	1.47459	-0.622037	3	0.512673
307	3	81.8	27.2667	-0.111035	-0.622037	1	0.809063
308	1	16.2	16.2	-1.11952	-1.16606	1	0.57372
309	1	15	15	-1.22887	-1.16606	1	0.620269
310	2	40	20	-0.773233	-0.894051	1	0.303774
311	1	18.3	18.3	-0.92815	-1.16606	1	0.537999
312	3	105.8	35.2667	0.617989	-0.622037	3	0.399538
313	1	37.2	37.2	0.79417	-1.16606	3	0.725306
314	8	295	36.875	0.764553	0.738033	2	0.984129
315	4	142.1	35.525	0.64153	-0.350023	3	0.36371
316	17	541.5	31.8529	0.306903	3.18616	2	2.05312
317	2	59.8	29.9	0.128935	-0.894051	3	0.95779
318	2	52.2	26.1	-0.217352	-0.894051	1	0.751357
319	8	230.9	28.8625	0.0343898	0.738033	2	0.464183
320	2	65.5	32.75	0.38865	-0.894051	3	0.734576
321	5	160.7	32.14	0.333062	-0.078009	3	0.759867
322	11	207.9	18.9	-0.873474	1.55407	2	0.845913
323	7	123.5	17.6429	-0.988035	0.466019	1	1.09625
324	8	359.7	44.9625	1.50155	0.738033	3	1.3103
325	5	169.7	33.94	0.497092	-0.078009	3	0.624567
326	7	129.1	18.4429	-0.915132	0.466019	2	1.06956
327	12	455.5	37.9583	0.863275	1.82609	2	1.17496
328	4	120.9	30.225	0.158552	-0.350023	3	0.835671
329	12	370.3	30.8583	0.216266	1.82609	2	0.729181
330	2	99.7	49.85	1.94694	-0.894051	3	1.05168
331	9	255.8	28.4222	-0.00573191	1.01005	2	0.200282
332	2	30.2	15.1	-1.21976	-0.894051	1	0.400658
333	4	173.8	43.45	1.36372	-0.350023	3	0.395252
334	8	287.4	35.925	0.677982	0.738033	2	0.907474
335	5	187.3	37.46	0.817863	-0.078009	3	0.423427
336	2	51.1	25.55	-0.267472	-0.894051	1	0.704704
337	2	98	49	1.86948	-0.894051	3	0.981408
338	7	248.3	35.4714	0.636649	0.466019	3	0.995922
339	10	269	26.9	-0.144449	1.28206	2	0.108686
340	7	245.6	35.0857	0.601499	0.466019	3	1.00879
341	6	152.6	25.4333	-0.278104	0.194005	2	0.996348
342	12	243.5	20.2917	-0.746654	1.82609	2	0.904792
343	6	212.1	35.35	0.625583	0.194005	3	0.752553
344	9	188.2	20.9111	-0.690205	1.01005	2	0.597825
345	5	212.1	42.42	1.26986	-0.078009	3	0.481196
346	6	166.2	27.7	-0.0715466	0.194005	2	0.984119
347	1	17.2	17.2	-1.02839	-1.16606	1	0.548735
348	11	419.6	38.1455	0.880327	1.55407	2	1.06544
349	2	101.5	50.75	2.02896	-0.894051	3	1.1271
350	2	58.3	29.15	0.0605891	-0.894051	1	1.01608
351	11	352	32	0.320304	1.55407	2	0.576745
352	1	4.1	4.1	-2.22217	-1.16606	1	1.40884
353	15	324.3	21.62	-0.625605	2.64213	2	1.55106
354	2	61.4	30.7	0.201838	-0.894051	3	0.893143
355	1	12.1	12.1	-1.49314	-1.16606	1	0.785993
356	9	222.9	24.7667	-0.338856	1.01005	2	0.278365
357	5	100.5	20.1	-0.76412	-0.078009	1	0.571797
358	7	254.3	36.3286	0.714758	0.466019	3	0.971277
359	7	99.6	14.2286	-1.29917	0.466019	1	1.15796
360	5	140.1	28.02	-0.0423856	-0.078009	1	1.03584
361	2	41.4	20.7	-0.709443	-0.894051	1	0.339237
362	1	15.7	15.7	-1.16508	-1.16606	1	0.591106
363	1	14.1	14.1	-1.31089	-1.16606	1	0.664915
364	2	42.9	21.45	-0.641097	-0.894051	1	0.385415
365	7	253.7	36.2429	0.706947	0.466019	3	0.973487
366	8	214.7	26.8375	-0.150145	0.738033	2	0.440388
367	7	154.1	22.0143	-0.589675	0.466019	2	0.854302
368	1	10.5	10.5	-1.63895	-1.16606	1	0.897862
369	5	68.8	13.76	-1.34187	-0.078009	1	0.693211
370	8	171.4	21.425	-0.643375	0.738033	2	0.68608
371	5	103	20.6	-0.718556	-0.078009	1	0.585867
372	4	126	31.5	0.27474	-0.350023	3	0.720801
373	8	161.9	20.2375	-0.75159	0.738033	2	0.772342
374	6	63.1	10.5167	-1.63743	0.194005	1	1.0911
375	6	216.3	36.05	0.689373	0.194005	3	0.724167
376	7	158.2	22.6	-0.5363	0.466019	2	0.825916
377	16	413.5	25.8438	-0.240703	2.91414	2	1.74149
378	6	171.9	28.65	0.015025	0.194005	2	0.991824
379	5	135.5	27.1	-0.126223	-0.078009	1	0.965832
380	5	131.2	26.24	-0.204594	-0.078009	1	0.902521
381	2	46.7	23.35	-0.467954	-0.894051	1	0.524528
382	1	18.6	18.6	-0.900812	-1.16606	1	0.538283
383	3	112	37.3333	0.80632	-0.622037	3	0.237621
384	1	39.5	39.5	1.00376	-1.16606	3	0.699689
385	5	48.8	9.76	-1.70638	-0.078009	1	0.959641
386	6	125.6	20.9333	-0.68818	0.194005	1	0.854211
387	10	228.1	22.81	-0.517163	1.28206	2	0.414473
388	7	298.3	42.6143	1.28756	0.466019	3	0.980147
389	16	436.7	27.2937	-0.108567	2.91414	2	1.73705
390	5	134.5	26.9	-0.144449	-0.078009	1	0.950908
391	11	244.4	22.2182	-0.571094	1.55407	2	0.59079
392	7	262.6	37.5143	0.82281	0.466019	3	0.946798
393	2	37.8	18.9	-0.873474	-0.894051	1	0.269977
394	5	186.7	37.34	0.806928	-0.078009	3	0.427888
395	11	417	37.9091	0.858788	1.55407	2	1.04532
396	4	120.4	30.1	0.147161	-0.350023	3	0.846952
397	2	25.6	12.8	-1.42935	-0.894051	1	0.574527
398	2	27.3	13.65	-1.3519	-0.894051	1	0.507133
399	1	30.7	30.7	0.201838	-1.16606	3	1.05083
400	9	171.8	19.0889	-0.85626	1.01005	2	0.758686
401	3	130	43.3333	1.35309	-0.622037	3	0.398594

## Sheet: Replaced Player
ID	number of player had been substituted	total playing time	mean playing time	Zmean playing time	Znumber of player had been replaced	Type	QCL_3
1	1	48.1	48.1	-1.21056	-1.51769	1	0.571799
2	5	349.9	69.98	-0.23117	0.220723	2	0.422967
3	5	347.3	72.2625	-0.23117	0.402072	2	0.263402
4	9	708.7	78.7444	0.748224	0.917075	3	0.846949
5	5	373.1	74.62	-0.23117	0.58938	2	0.159104
6	5	416.1	83.22	-0.23117	1.27267	2	0.677811
7	8	574.3	71.7875	0.503376	0.364332	3	0.789977
8	3	169	56.3333	-0.720867	-0.863532	1	0.317039
9	6	443.3	73.8833	0.0136787	0.53085	2	0.410512
10	10	698.2	69.82	0.993073	0.20801	3	0.299012
11	3	140.3	46.7667	-0.720867	-1.62362	1	0.445296
12	12	841.5	70.125	1.48277	0.232243	3	0.198357
13	3	169.1	56.3667	-0.720867	-0.860883	1	0.319676
14	16	1121.2	70.075	2.46216	0.228271	3	1.1758
15	3	251.2	83.7333	-0.720867	1.31345	2	0.775003
16	5	340	68	-0.23117	0.0634078	2	0.572
17	1	91.7	91.7	-1.21056	1.94642	2	1.56618
18	5	341.7	68.34	-0.23117	0.0904215	2	0.546078
19	1	17.7	17.7	-1.21056	-3.93303	1	2.79207
20	6	427.3	91.88	0.0136787	1.96072	2	1.40609
21	16	1257.1	78.5687	2.46216	0.903116	3	1.33805
22	10	723.9	72.39	0.993073	0.412202	3	0.329305
23	9	635.1	70.5667	0.748224	0.267335	3	0.53868
24	2	98.5	49.25	-0.965715	-1.42632	1	0.328195
25	8	590	73.75	0.503376	0.520257	3	0.824512
26	8	661.4	82.675	0.503376	1.22937	2	1.0839
27	4	361.5	90.375	-0.476018	1.84115	2	1.23091
28	4	198.7	49.675	-0.476018	-1.39255	1	0.346957
29	8	647.4	80.925	0.503376	1.09032	2	1.01137
30	1	49.4	49.4	-1.21056	-1.4144	1	0.517409
31	11	772.2	70.2	1.23792	0.238202	3	0.0551181
32	12	869.7	72.475	1.48277	0.418955	3	0.25007
33	8	579.6	72.45	0.503376	0.416969	3	0.798404
34	10	638.3	63.83	0.993073	-0.267907	3	0.607225
35	6	348.3	58.05	0.0136787	-0.727139	1	0.887196
36	11	792.4	72.0364	1.23792	0.384105	3	0.130168
37	2	103.7	51.85	-0.965715	-1.21974	1	0.219803
38	4	312.5	78.125	-0.476018	0.867859	2	0.269143
39	13	908.2	69.8615	1.72762	0.211311	3	0.443807
40	3	160.6	53.5333	-0.720867	-1.086	1	0.0976089
41	14	1009.7	72.1214	1.97247	0.390863	3	0.697306
42	1	89.7	89.7	-1.21056	1.78752	2	1.43336
43	5	312.4	62.48	-0.23117	-0.375167	1	0.95677
44	2	165.9	82.95	-0.965715	1.25121	2	0.860285
45	12	783.2	65.2667	1.48277	-0.153761	3	0.46095
46	12	882.1	73.5083	1.48277	0.501056	3	0.307898
47	12	800.5	66.7083	1.48277	-0.0392177	3	0.360564
48	6	391.5	65.25	0.0136787	-0.155085	2	0.867304
49	6	364.9	60.8167	0.0136787	-0.507322	1	1.01696
50	2	165.9	82.95	-0.965715	1.25121	2	0.860285
51	1	70.1	70.1	-1.21056	0.230257	2	0.906987
52	8	596.5	74.5625	0.503376	0.584811	3	0.84684
53	8	603.7	75.4625	0.503376	0.656318	3	0.876472
54	4	264.6	66.15	-0.476018	-0.0835784	2	0.702415
55	3	209.5	69.8333	-0.720867	0.20907	2	0.523398
56	6	335.6	55.9333	0.0136787	-0.895313	1	0.814451
57	4	343.6	85.9	-0.476018	1.4856	2	0.876625
58	9	654.7	72.7444	0.748224	0.440363	3	0.566959
59	10	664.2	66.42	0.993073	-0.0621263	3	0.43859
60	3	168.6	56.2	-0.720867	-0.874125	1	0.30649
61	8	650.7	81.3375	0.503376	1.1231	2	1.02723
62	3	202.7	67.5667	-0.720867	0.0289786	2	0.672306
63	13	815.3	62.7154	1.72762	-0.356465	3	0.760656
64	6	155	71.7	0.0136787	0.35738	2	0.476694
65	4	286.1	71.525	-0.476018	0.343476	2	0.28373
66	1	68.6	68.6	-1.21056	0.111079	2	0.963402
67	21	1455.5	69.3095	3.68641	0.167452	3	2.40144
68	3	180.7	60.2333	-0.720867	-0.553669	1	0.626253
69	3	221.9	73.9667	-0.720867	0.537471	2	0.340962
70	6	490.3	81.7167	0.0136787	1.15322	2	0.673178
71	2	83.1	41.55	-0.965715	-2.0381	1	0.885594
72	4	267.7	66.925	-0.476018	-0.0220031	2	0.641366
73	8	486	60.75	0.503376	-0.512619	3	1.10284
74	7	491.2	70.1714	0.258527	0.235932	2	0.749025
75	6	62.4	63.12	0.0136787	-0.324318	2	1.02027
76	7	486.3	69.4714	0.258527	0.180316	2	0.778533
77	13	920.2	70.7846	1.72762	0.284651	3	0.441235
78	13	923.7	71.0538	1.72762	0.306042	3	0.442776
79	1	64.4	64.4	-1.21056	-0.222619	1	1.06188
80	8	502.5	62.8125	0.503376	-0.348749	3	0.994357
81	2	120	60	-0.965715	-0.572208	1	0.644349
82	11	777.1	70.6455	1.23792	0.273594	3	0.0499993
83	7	527.3	75.3286	0.258527	0.645677	2	0.647791
84	5	361.5	72.3	-0.23117	0.405051	2	0.261018
85	9	545.2	60.5778	0.748224	-0.526302	3	0.956007
86	2	148	74	-0.965715	0.54012	2	0.581886
87	8	497	62.125	0.503376	-0.403373	3	1.02889
88	4	233.4	58.35	-0.476018	-0.703304	1	0.549017
89	3	230	76.6667	-0.720867	0.751992	2	0.360161
90	12	816.5	68.0417	1.48277	0.0667183	3	0.277654
91	1	64.6	64.6	-1.21056	-0.206729	1	1.07621
92	2	137.5	68.75	-0.965715	0.122997	2	0.757417
93	1	53.4	53.4	-1.21056	-1.09659	1	0.468247
94	17	1225.9	72.1118	2.70701	0.390096	3	1.42575
95	1	47	47	-1.21056	-1.60508	1	0.627493
96	7	514.6	73.5143	0.258527	0.501529	2	0.656577
97	4	316.9	79.225	-0.476018	0.955256	2	0.352933
98	1	41.7	41.7	-1.21056	-2.02618	1	0.964207
99	2	176.8	88.4	-0.965715	1.68423	2	1.21655
100	10	804.5	80.45	0.993073	1.05258	3	0.842012
101	4	256.1	64.025	-0.476018	-0.252414	2	0.870188
102	5	266	53.2	-0.23117	-1.11248	1	0.522785
103	11	776.8	70.6182	1.23792	0.271427	3	0.0496073
104	11	699	63.5455	1.23792	-0.290515	3	0.556174
105	18	1333.6	74.0889	2.95186	0.547182	3	1.68896
106	4	277.7	69.425	-0.476018	0.176627	2	0.445422
107	4	226.8	56.7	-0.476018	-0.834399	1	0.440244
108	2	122.4	61.2	-0.965715	-0.476866	1	0.734868
109	6	383.9	63.9833	0.0136787	-0.255724	2	0.957609
110	8	528.4	66.05	0.503376	-0.0915236	3	0.860196
111	8	638.2	79.775	0.503376	0.998955	2	0.971623
112	7	211.5	57.9042	0.258527	-0.738726	1	1.10024
113	1	90.5	90.5	-1.21056	1.85108	2	1.48587
114	1	16.2	16.2	-1.21056	-4.0522	1	2.90968
115	3	239.7	79.9	-0.720867	1.00889	2	0.516662
116	4	234.3	58.575	-0.476018	-0.685427	1	0.564585
117	3	177.3	59.1	-0.720867	-0.643715	1	0.536318
118	1	72.8	72.8	-1.21056	0.444777	2	0.839214
119	11	812.9	73.9	1.23792	0.532174	3	0.273101
120	6	441.4	73.5667	0.0136787	0.50569	2	0.416299
121	4	247.1	61.775	-0.476018	-0.431181	1	0.79656
122	6	169.4	81.1625	0.0136787	1.10919	2	0.63841
123	1	87	87	-1.21056	1.573	2	1.26363
124	7	531.8	75.9714	0.258527	0.696753	2	0.652337
125	2	152.5	76.25	-0.965715	0.718887	2	0.586825
126	1	31.3	31.3	-1.21056	-2.85248	1	1.73554
127	10	704.4	70.44	0.993073	0.257271	3	0.293884
128	2	103.1	51.55	-0.965715	-1.24358	1	0.225414
129	9	485.4	53.9333	0.748224	-1.05422	3	1.42357
130	1	47.1	47.1	-1.21056	-1.59714	1	0.622129
131	3	156.6	52.2	-0.720867	-1.19193	1	0.0314707
132	11	852.9	77.5364	1.23792	0.821091	3	0.559737
133	5	369.3	73.86	-0.23117	0.528996	2	0.178482
134	12	924.4	77.0333	1.48277	0.781124	3	0.553447
135	6	466.1	77.6833	0.0136787	0.832768	2	0.458098
136	3	188.1	62.7	-0.720867	-0.357688	1	0.822076
137	8	526.3	65.7875	0.503376	-0.11238	3	0.869012
138	13	926.6	71.2769	1.72762	0.323766	3	0.444829
139	8	483.3	60.4125	0.503376	-0.539434	3	1.12187
140	6	455.3	75.8833	0.0136787	0.689754	2	0.409328
141	2	136.8	68.4	-0.965715	0.0951886	2	0.77571
142	2	121.2	60.6	-0.965715	-0.524537	1	0.689446
143	7	523.1	74.7286	0.258527	0.598006	2	0.647166
144	2	182.6	91.3	-0.965715	1.91464	2	1.42357
145	3	193.6	64.5333	-0.720867	-0.212026	2	0.889805
146	4	250.9	62.725	-0.476018	-0.355701	1	0.867833
147	14	963	68.7857	1.97247	0.125834	3	0.699261
148	2	169.6	84.8	-0.965715	1.3982	2	0.974273
149	2	114.8	57.4	-0.965715	-0.778783	1	0.455033
150	15	976.2	65.08	2.21732	-0.168592	3	1.02586
151	2	141.1	70.55	-0.965715	0.26601	2	0.673704
152	3	219.4	73.1333	-0.720867	0.471261	2	0.361508
153	5	345.2	69.04	-0.23117	0.146038	2	0.493079
154	5	311.6	62.32	-0.23117	-0.387879	1	0.946111
155	8	625.9	78.2375	0.503376	0.876797	2	0.929928
156	1	46.1	46.1	-1.21056	-1.67659	1	0.678056
157	3	161.7	53.9	-0.720867	-1.05686	1	0.125738
158	6	374	62.3333	0.0136787	-0.38682	2	1.07799
159	3	163.9	54.6333	-0.720867	-0.9986	1	0.182941
160	2	139.1	69.55	-0.965715	0.186558	2	0.717903
161	3	168.2	56.0667	-0.720867	-0.884719	1	0.295945
162	7	50.1	61.8	0.258527	-0.429194	2	1.22699
163	5	336.8	67.36	-0.23117	0.0125585	2	0.621046
164	8	625.4	78.175	0.503376	0.871832	2	0.928533
165	8	572.3	71.5375	0.503376	0.344469	3	0.787688
166	7	414.9	59.2714	0.258527	-0.630094	1	1.14806
167	1	50.2	50.2	-1.21056	-1.35084	1	0.491793
168	10	747.6	74.76	0.993073	0.600503	3	0.447102
169	8	462.5	57.8125	0.503376	-0.746009	3	1.27789
170	18	1309.6	72.7556	2.95186	0.441246	3	1.67443
171	5	303.7	60.74	-0.23117	-0.513414	1	0.843917
172	8	630.6	78.825	0.503376	0.923475	2	0.944213
173	10	804.4	80.44	0.993073	1.05179	3	0.841268
174	2	95.2	47.6	-0.965715	-1.55741	1	0.435516
175	8	680.6	85.075	0.503376	1.42005	2	1.20255
176	7	543.2	77.6	0.258527	0.826147	2	0.681078
177	1	5.1	5.1	-1.21056	-4.93412	1	3.78304
178	8	553.2	69.15	0.503376	0.154778	3	0.791023
179	5	417.1	83.42	-0.23117	1.28856	2	0.693278
180	1	47.1	47.1	-1.21056	-1.59714	1	0.622129
181	16	1272.5	79.5312	2.46216	0.979588	3	1.37624
182	12	918.5	76.5417	1.48277	0.74206	3	0.517096
183	1	91.6	91.6	-1.21056	1.93847	2	1.55942
184	2	118.6	59.3	-0.965715	-0.627824	1	0.592245
185	7	473.5	67.6429	0.258527	0.0350321	2	0.867783
186	4	303.4	75.85	-0.476018	0.687106	2	0.114481
187	4	272.6	68.15	-0.476018	0.0753256	2	0.54511
188	11	670.1	60.9182	1.23792	-0.499257	3	0.764327
189	4	157.9	39.475	-0.476018	-2.20296	1	1.05965
190	6	433.4	72.2333	0.0136787	0.399754	2	0.455345
191	6	457.3	76.2167	0.0136787	0.716238	2	0.415087
192	8	536.4	67.05	0.503376	-0.0120716	3	0.830564
193	7	499.2	71.3143	0.258527	0.326734	2	0.70763
194	3	191.2	63.7333	-0.720867	-0.275587	1	0.904131
195	4	260.9	65.225	-0.476018	-0.157071	2	0.775389
196	6	362.7	60.45	0.0136787	-0.536455	1	0.997949
197	14	938.6	67.0429	1.97247	-0.0126391	3	0.739099
198	2	107	53.5	-0.965715	-1.08865	1	0.234276
199	1	87.4	87.4	-1.21056	1.60478	2	1.28793
200	5	374.9	74.98	-0.23117	0.617983	2	0.157355
201	4	246	61.5	-0.476018	-0.45303	1	0.776077
202	6	426.8	71.1333	0.0136787	0.312357	2	0.502308
203	5	388.4	77.68	-0.23117	0.832503	2	0.269748
204	1	65.9	65.9	-1.21056	-0.103441	2	1.09072
205	3	204.8	68.2667	-0.720867	0.084595	2	0.624569
206	5	279.1	55.82	-0.23117	-0.904317	1	0.586889
207	8	474.2	49.7714	0.503376	-1.38489	1	1.26981
208	2	98	49	-0.965715	-1.44618	1	0.343396
209	12	833	69.4167	1.48277	0.175965	3	0.214548
210	2	96.1	48.05	-0.965715	-1.52166	1	0.404861
211	3	195.2	65.0667	-0.720867	-0.169651	2	0.850646
212	5	371.2	74.24	-0.23117	0.559188	2	0.166353
213	3	220.2	73.4	-0.720867	0.492448	2	0.353717
214	6	508.4	84.7333	0.0136787	1.3929	2	0.877158
215	1	87.6	87.6	-1.21056	1.62067	2	1.3002
216	2	174	87	-0.965715	1.573	2	1.11988
217	5	366.9	73.38	-0.23117	0.490859	2	0.199361
218	9	649.9	72.2111	0.748224	0.397989	3	0.555202
219	15	1058.6	70.5733	2.21732	0.267864	3	0.930435
220	2	34.3	17.15	-0.965715	-3.97672	1	2.8058
221	5	272	54.4	-0.23117	-1.01714	1	0.543257
222	7	485.7	69.3857	0.258527	0.173506	2	0.782341
223	10	628.5	62.85	0.993073	-0.34577	3	0.676416
224	2	135.7	67.85	-0.965715	0.05149	2	0.805557
225	1	50	50	-1.21056	-1.36673	1	0.497559
226	7	473.7	67.6714	0.258527	0.0373021	2	0.866272
227	3	150	50	-0.720867	-1.36673	1	0.189669
228	4	303.3	75.825	-0.476018	0.685119	2	0.113212
229	5	352.9	70.58	-0.23117	0.268394	2	0.379129
230	11	858.8	78.0727	1.23792	0.863706	3	0.6022
231	4	213.7	53.425	-0.476018	-1.0946	1	0.286449
232	1	47	47	-1.21056	-1.60508	1	0.627493
233	5	296.8	59.36	-0.23117	-0.623057	1	0.760398
234	4	267.8	66.95	-0.476018	-0.0200168	2	0.639398
235	8	544.8	68.1	0.503376	0.071353	3	0.806732
236	10	643	64.3	0.993073	-0.230564	3	0.574829
237	10	789.9	78.99	0.993073	0.936585	3	0.73442
238	1	58.2	58.2	-1.21056	-0.715222	1	0.654027
239	3	270.4	90.1333	-0.720867	1.82194	2	1.25347
240	1	62.8	62.8	-1.21056	-0.349742	1	0.948957
241	6	469.3	78.2167	0.0136787	0.875142	2	0.479838
242	4	351.8	87.95	-0.476018	1.64847	2	1.03881
243	11	804	73.0909	1.23792	0.467891	3	0.210175
244	10	826.2	82.62	0.993073	1.225	3	1.00539
245	3	219.9	73.3	-0.720867	0.484503	2	0.356511
246	10	659.9	65.99	0.993073	-0.0962907	3	0.464519
247	9	613.5	68.1667	0.748224	0.0766498	3	0.570153
248	6	371.5	61.9167	0.0136787	-0.419925	1	1.0767
249	7	448.3	64.0429	0.258527	-0.250995	2	1.07967
250	1	49.5	49.5	-1.21056	-1.40645	1	0.513847
251	5	351.7	70.34	-0.23117	0.249325	2	0.396558
252	5	361.7	72.34	-0.23117	0.408229	2	0.258489
253	7	530.3	75.7571	0.258527	0.679728	2	0.650379
254	1	58.7	58.7	-1.21056	-0.675496	1	0.682787
255	5	361.9	72.38	-0.23117	0.411407	2	0.255974
256	14	1164.2	83.1571	1.97247	1.26767	3	1.21589
257	10	722	72.2	0.993073	0.397106	3	0.322769
258	2	120	60	-0.965715	-0.572208	1	0.644349
259	2	92.3	46.15	-0.965715	-1.67262	1	0.538588
260	2	162.4	81.2	-0.965715	1.11217	2	0.762919
261	2	96.2	48.1	-0.965715	-1.51769	1	0.401507
262	12	912.7	76.0583	1.48277	0.703658	3	0.481776
263	1	65	65	-1.21056	-0.174948	1	1.10502
264	4	306.3	76.575	-0.476018	0.744708	2	0.157861
265	14	1070.6	76.4714	1.97247	0.736479	3	0.832901
266	4	166.9	41.725	-0.476018	-2.02419	1	0.888144
267	8	611.4	76.425	0.503376	0.732791	2	0.899794
268	11	700.4	63.6727	1.23792	-0.280403	3	0.546102
269	3	145.4	48.4667	-0.720867	-1.48855	1	0.310633
270	4	267.8	66.95	-0.476018	-0.0200168	2	0.639398
271	1	91.4	91.4	-1.21056	1.92258	2	1.54594
272	5	360.9	72.18	-0.23117	0.395517	2	0.268688
273	8	585.4	73.175	0.503376	0.474572	3	0.811448
274	9	749.1	83.2333	0.748224	1.27373	3	1.14487
275	11	706.4	64.2182	1.23792	-0.237065	3	0.502955
276	6	448.5	74.75	0.0136787	0.599709	2	0.402367
277	10	672.3	67.23	0.993073	0.00222977	3	0.393181
278	4	267.5	66.875	-0.476018	-0.0259757	2	0.645301
279	2	97.6	48.8	-0.965715	-1.46207	1	0.355888
280	2	118.8	59.4	-0.965715	-0.619879	1	0.59965
281	1	74.3	74.3	-1.21056	0.563955	2	0.82359
282	7	358.9	71.78	0.258527	0.363736	2	0.693469
283	4	286.1	71.525	-0.476018	0.343476	2	0.28373
284	4	382.4	95.6	-0.476018	2.25628	2	1.64526
285	12	893.2	74.4333	1.48277	0.574549	3	0.367587
286	13	871.9	67.0692	1.72762	-0.0105437	3	0.51898
287	12	936.5	78.0417	1.48277	0.861238	3	0.629015
288	3	223.5	74.5	-0.720867	0.579846	2	0.334095
289	5	295.6	59.12	-0.23117	-0.642126	1	0.746564
290	5	268.6	53.72	-0.23117	-1.07117	1	0.52965
291	14	1027.7	73.4071	1.97247	0.493016	3	0.722974
292	6	426.2	71.0333	0.0136787	0.304412	2	0.507109
293	1	61.8	61.8	-1.21056	-0.429194	1	0.880351
294	15	1105.1	73.6733	2.21732	0.514165	3	0.963599
295	1	25.2	25.2	-1.21056	-3.33714	1	2.20655
296	10	694.4	69.44	0.993073	0.177819	3	0.306056
297	3	211	70.3333	-0.720867	0.248796	2	0.493358
298	2	138.2	69.1	-0.965715	0.150805	2	0.739718
299	14	1022.9	73.0643	1.97247	0.465775	3	0.714793
300	7	537.1	76.7286	0.258527	0.75691	2	0.662718
301	10	689.5	68.95	0.993073	0.138887	3	0.319151
302	12	909.2	75.7667	1.48277	0.680485	3	0.460701
303	6	418.6	69.7667	0.0136787	0.203773	2	0.573997
304	2	150.4	75.2	-0.965715	0.635462	2	0.577682
305	13	865.9	66.6077	1.72762	-0.0472138	3	0.539243
306	3	203.3	67.7667	-0.720867	0.044869	2	0.65854
307	13	941	72.3846	1.72762	0.411774	3	0.465001
308	11	789.6	71.7818	1.23792	0.363881	3	0.111689
309	2	130	65	-0.965715	-0.174948	2	0.977063
310	2	97	48.5	-0.965715	-1.48591	1	0.375109
311	2	123.7	61.85	-0.965715	-0.425222	1	0.784377
312	4	230.1	57.525	-0.476018	-0.768852	1	0.493276
313	4	317.1	79.275	-0.476018	0.959229	2	0.356783
314	3	213.9	71.3	-0.720867	0.325599	2	0.43966
315	6	419.5	69.9167	0.0136787	0.215691	2	0.565554
316	3	225.6	75.2	-0.720867	0.635462	2	0.333144
317	14	923.4	65.9571	1.97247	-0.0989012	3	0.775467
318	17	1303.9	76.7	2.70701	0.75464	3	1.50265
319	9	700.1	77.7889	0.748224	0.841154	3	0.78984
320	12	830.9	69.2417	1.48277	0.162061	3	0.220587
321	4	310	77.5	-0.476018	0.818201	2	0.222774
322	4	305.5	76.375	-0.476018	0.728818	2	0.144908
323	6	393.8	65.6333	0.0136787	-0.124629	2	0.840438
324	6	364.9	60.8167	0.0136787	-0.507322	1	1.01696
325	5	408.6	81.72	-0.23117	1.15349	2	0.562567
326	16	1140.6	71.2875	2.46216	0.324606	3	1.17686
327	1	58.6	58.6	-1.21056	-0.683441	1	0.676947
328	9	653.1	72.5667	0.748224	0.426238	3	0.562713
329	1	47.1	47.1	-1.21056	-1.59714	1	0.622129
330	3	207.3	69.1	-0.720867	0.150805	2	0.569606
331	3	171.9	57.3	-0.720867	-0.786728	1	0.393586
332	4	257.4	64.35	-0.476018	-0.226592	2	0.844501
333	4	288.5	72.125	-0.476018	0.391147	2	0.23884
334	2	92.1	46.05	-0.965715	-1.68056	1	0.545876
335	6	486.9	81.15	0.0136787	1.1082	2	0.637639
336	2	146.8	73.4	-0.965715	0.492448	2	0.589785
337	11	827.6	75.2364	1.23792	0.638351	3	0.378036
338	3	196.9	65.6333	-0.720867	-0.124629	2	0.809395
339	4	302.4	75.6	-0.476018	0.667243	2	0.102814
340	8	517.2	64.65	0.503376	-0.202756	3	0.911752
341	1	72.7	72.7	-1.21056	0.436832	2	0.840846
342	9	579.7	64.4111	0.748224	-0.221737	3	0.724994
343	5	285.1	57.02	-0.23117	-0.808975	1	0.637146
344	7	496.4	70.9143	0.258527	0.294954	2	0.721089
345	1	50.2	50.2	-1.21056	-1.35084	1	0.491793
346	2	130.7	65.35	-0.965715	-0.14714	2	0.954769
347	3	175.2	58.4	-0.720867	-0.699331	1	0.480792
348	9	627.6	69.7333	0.748224	0.201125	3	0.542266
349	8	524.3	65.5375	0.503376	-0.132243	3	0.877786
350	2	125.4	62.7	-0.965715	-0.357688	1	0.849502
351	2	123.4	61.7	-0.965715	-0.43714	1	0.772927
352	2	86.6	43.3	-0.965715	-1.89906	1	0.75152
353	8	426.3	53.2875	0.503376	-1.10553	1	1.25522
354	5	437.7	87.54	-0.23117	1.6159	2	1.01481
355	3	240.6	80.2	-0.720867	1.03272	2	0.535129
356	5	259.2	51.84	-0.23117	-1.22054	1	0.520143
357	1	27	27	-1.21056	-3.19412	1	2.06691
358	8	496.2	62.025	0.503376	-0.411318	3	1.03406
