# Supplementary material for: A study on substitution characteristics and competitive performance of Chinese super league teams under the five-substitution rule
Source: PLoS One. 2025 May 12;20(5):e0322241. doi: 10.1371/journal.pone.0322241 (PMC12068657; doi:10.1371/journal.pone.0322241)
Supplement: S2 Table — was primarily employed to identify suitable features for subsequent analyses, encompassing data derived from univariate variance analysis and collinearity diagnostics. (ZIP) [file pone.0322241.s003.zip]

Archive with 8 entries (5 files):
- S2_table/
- S2_table/Multicollinearity diagnostic/
- S2_table/Multicollinearity diagnostic/Physical.xlsx
- S2_table/Multicollinearity diagnostic/Technical.xlsx
- S2_table/One-way ANOVA/
- S2_table/One-way ANOVA/Physical.xlsx
- S2_table/One-way ANOVA/Technical.xlsx
- S2_table/S2_table.xlsx
