# Supplementary material for: A study on substitution characteristics and competitive performance of Chinese super league teams under the five-substitution rule
Source: PLoS One. 2025 May 12;20(5):e0322241. doi: 10.1371/journal.pone.0322241 (PMC12068657; doi:10.1371/journal.pone.0322241)
Supplement: S2 Table — was primarily employed to identify suitable features for subsequent analyses, encompassing data derived from univariate variance analysis and collinearity diagnostics. (ZIP) [file pone.0322241.s003.zip › S2_table/Multicollinearity diagnostic/Physical.xlsx]

## Sheet: replaced players
Coefficient a
Model		Unstandardized Coefficient		Standardized Coefficient	t	P	Collinearity Statistics
		B	Standard Error	Beta			Tolerance	VIF
1		2.432	0.015		159.569	0
	Zscore(Standing distance)	-0.016	0.016	-0.022	-0.974	0.33	0.866	1.154
	Zscore(Jogging distance)	0.032	0.017	0.046	1.955	0.051	0.827	1.209
	Zscore(Low speed running distance)	-0.139	0.022	-0.195	-6.43	0	0.492	2.032
	Zscore(Medium speed running distance)	0.231	0.029	0.324	8.04	0	0.28	3.573
	Zscore(High speed running distance)	-0.134	0.052	-0.187	-2.558	0.011	0.085	11.758
	Zscore(Sprint distance)	0.066	0.043	0.092	1.53	0.126	0.124	8.051
	Zscore(High speed running count)	0.053	0.047	0.074	1.12	0.263	0.105	9.514
	Zscore(Sprint count)	-0.038	0.042	-0.053	-0.889	0.374	0.129	7.728
	Zscore(Maximum speed)	-0.143	0.015	-0.203	-9.284	0	0.949	1.054

## Sheet: substituted players
Coefficient a
Model		Unstandardized Coefficient		Standardized Coefficient	t	P	Collinearity Statistics
		B	Standard Error	Beta			Tolerance	VIF
1		2.047	0.014		148.305	0
	Zscore(Standing distance)	-0.001	0.018	-0.001	-0.048	0.962	0.608	1.646
	Zscore(Jogging distance)	0.071	0.015	0.11	4.596	0	0.803	1.246
	Zscore(Low speed running distance)	-0.064	0.02	-0.1	-3.229	0.001	0.479	2.087
	Zscore(Medium speed running distance)	0.044	0.023	0.068	1.901	0.057	0.353	2.835
	Zscore(High speed running distance)	-0.056	0.038	-0.087	-1.474	0.141	0.131	7.617
	Zscore(Sprint distance)	0.038	0.03	0.059	1.25	0.212	0.206	4.856
	Zscore(High speed running count)	0.002	0.033	0.003	0.049	0.961	0.171	5.852
	Zscore(Sprint count)	-0.026	0.03	-0.04	-0.877	0.38	0.215	4.646
	Zscore(Maximum speed)	-0.071	0.016	-0.11	-4.306	0	0.699	1.431
