# Supplementary material for: A study on substitution characteristics and competitive performance of Chinese super league teams under the five-substitution rule
Source: PLoS One. 2025 May 12;20(5):e0322241. doi: 10.1371/journal.pone.0322241 (PMC12068657; doi:10.1371/journal.pone.0322241)
Supplement: S2 Table — was primarily employed to identify suitable features for subsequent analyses, encompassing data derived from univariate variance analysis and collinearity diagnostics. (ZIP) [file pone.0322241.s003.zip › S2_table/Multicollinearity diagnostic/Technical.xlsx]

## Sheet: replaced players
Coefficient a
Model		Unstandardized Coefficient		Standardized Coefficient	t	P	Collinearity Statistics
		B	Standard Error	Beta			Tolerance	VIF
1		2.724	0.055		49.122	0
	Passing	0.481	0.127	0.125	3.786	0	0.418	2.393
	Passing accuracy	-0.228	0.034	-0.192	-6.789	0	0.567	1.763
	Forward passes	-1.641	0.316	-0.183	-5.2	0	0.366	2.729
	Forward pass accuracy	0.02	0.033	0.017	0.614	0.539	0.564	1.774
	Active crosses	2.006	0.795	0.057	2.523	0.012	0.902	1.109
	Key passes	3.206	1.105	0.065	2.902	0.004	0.892	1.121
	Gained possession	-0.121	0.322	-0.01	-0.376	0.707	0.675	1.481
	Aerial Challenge for the ball	-2.652	1.699	-0.106	-1.561	0.119	0.098	10.239
	Successful aerial Challenge for the ball	-1.934	3.284	-0.046	-0.589	0.556	0.074	13.508
	Aerial Challenge for the ball success rate	0.049	0.05	0.044	0.991	0.322	0.227	4.402
	Successful ground Challenge for the ball	1.542	1.432	0.074	1.077	0.282	0.097	10.36
	Total successful Challenge for the ball	-1.935	2.795	-0.055	-0.692	0.489	0.073	13.654
	Challenge for the ball success rate	-0.036	0.05	-0.032	-0.72	0.472	0.226	4.417

## Sheet: substituted players
Coefficient a
Model		Unstandardized Coefficient		Standardized Coefficient	t	P	Collinearity Statistics
		B	Standard Error	Beta			Tolerance	VIF
1		2.153	0.03		71.347	0
	Passing	0.161	0.066	0.057	2.44	0.015	0.851	1.175
	Passing accuracy	-0.033	0.004	-0.202	-7.999	0	0.734	1.363
	Forward pass accuracy	-0.001	0.005	-0.004	-0.152	0.879	0.7	1.429
	Active crosses	1.827	1.101	0.036	1.66	0.097	0.993	1.007
	Gained possession	-0.124	0.16	-0.018	-0.771	0.441	0.816	1.226
	Tackles	-0.759	0.386	-0.044	-1.964	0.05	0.953	1.05
	Ground Challenge for the ball	-0.064	0.548	-0.003	-0.117	0.907	0.981	1.019
