# Supplementary material for: A study on substitution characteristics and competitive performance of Chinese super league teams under the five-substitution rule
Source: PLoS One. 2025 May 12;20(5):e0322241. doi: 10.1371/journal.pone.0322241 (PMC12068657; doi:10.1371/journal.pone.0322241)
Supplement: S2 Table — was primarily employed to identify suitable features for subsequent analyses, encompassing data derived from univariate variance analysis and collinearity diagnostics. (ZIP) [file pone.0322241.s003.zip › S2_table/One-way ANOVA/Physical.xlsx]

## Sheet: replaced players
ANOVA
		Sum of Squares (SS)	Degrees of Freedom (df)	Mean Square (MS)	F	P
Zscore(Total distance)	Between Groups	14.156	2	7.078	6.996	0.001
	Within Groups	2065.01	2041	1.012
	Total	2079.17	2043
Zscore(Standing distance)	Between Groups	18.558	2	9.279	9.306	0
	Within Groups	2035.03	2041	0.997
	Total	2053.59	2043
Zscore(Jogging distance)	Between Groups	9.683	2	4.841	4.734	0.009
	Within Groups	2087.2	2041	1.023
	Total	2096.89	2043
Zscore(Low speed running distance)	Between Groups	4.774	2	2.387	2.375	0.093
	Within Groups	2051.76	2041	1.005
	Total	2056.54	2043
Zscore(Medium speed running distance)	Between Groups	28.416	2	14.208	14.346	0
	Within Groups	2021.36	2041	0.99
	Total	2049.77	2043
Zscore(High speed running distance)	Between Groups	13.583	2	6.792	6.812	0.001
	Within Groups	2034.95	2041	0.997
	Total	2048.53	2043
Zscore(Sprint distance)	Between Groups	9.186	2	4.593	4.601	0.01
	Within Groups	2037.4	2041	0.998
	Total	2046.59	2043
Zscore(High speed running count)	Between Groups	14.017	2	7.009	7.061	0.001
	Within Groups	2025.89	2041	0.993
	Total	2039.91	2043
Zscore(Sprint count)	Between Groups	10.482	2	5.241	5.272	0.005
	Within Groups	2029.06	2041	0.994
	Total	2039.55	2043
Zscore(Maximum speed)	Between Groups	179.777	2	89.888	95.752	0
	Within Groups	1916.01	2041	0.939
	Total	2095.79	2043

## Sheet: substituted players
ANOVA
		Sum of Squares (SS)	Degrees of Freedom (df)	Mean Square (MS)	F	P
Zscore(Total distance)	组间	40.158	2	20.079	20.375	0
	组内	2065.51	2096	0.985
	总计	2105.67	2098
Zscore(Standing distance)	组间	14.572	2	7.286	7.314	0.001
	组内	2088.04	2096	0.996
	总计	2102.61	2098
Zscore(Jogging distance)	组间	50.546	2	25.273	25.792	0
	组内	2053.78	2096	0.98
	总计	2104.33	2098
Zscore(Low speed running distance)	组间	47.775	2	23.888	24.4	0
	组内	2052	2096	0.979
	总计	2099.77	2098
Zscore(Medium speed running distance)	组间	39.272	2	19.636	19.906	0
	组内	2067.59	2096	0.986
	总计	2106.86	2098
Zscore(High speed running distance)	组间	35.349	2	17.674	17.842	0
	组内	2076.36	2096	0.991
	总计	2111.71	2098
Zscore(Sprint distance)	组间	12.783	2	6.391	6.401	0.002
	组内	2093	2096	0.999
	总计	2105.78	2098
Zscore(High speed running count)	组间	28.952	2	14.476	14.571	0
	组内	2082.35	2096	0.993
	总计	2111.3	2098
Zscore(Sprint count)	组间	13.531	2	6.765	6.778	0.001
	组内	2092.23	2096	0.998
	总计	2105.76	2098
Zscore(Maximum speed)	组间	45.235	2	22.618	22.913	0
	组内	2068.97	2096	0.987
	总计	2114.2	2098
