# Supplementary material for: A study on substitution characteristics and competitive performance of Chinese super league teams under the five-substitution rule
Source: PLoS One. 2025 May 12;20(5):e0322241. doi: 10.1371/journal.pone.0322241 (PMC12068657; doi:10.1371/journal.pone.0322241)
Supplement: S2 Table — was primarily employed to identify suitable features for subsequent analyses, encompassing data derived from univariate variance analysis and collinearity diagnostics. (ZIP) [file pone.0322241.s003.zip › S2_table/One-way ANOVA/Technical.xlsx]

## Sheet: replaced players
ANOVA
		Sum of Squares (SS)	Degrees of Freedom (df)	Mean Square (MS)	F	P
Zscore(Personal ball control)	Between Groups	2.557	2	1.278	1.283	0.277
	Within Groups	2033.06	2041	0.996
	Total	2035.61	2043
Zscore(Passing)	Between Groups	4.833	2	2.417	2.419	0.089
	Within Groups	2039.28	2041	0.999
	Total	2044.12	2043
Zscore(Passing accuracy)	Between Groups	130.669	2	65.334	68.597	0
	Within Groups	1943.92	2041	0.952
	Total	2074.59	2043
Zscore(Forward passes)	Between Groups	36.089	2	18.044	18.414	0
	Within Groups	2000.08	2041	0.98
	Total	2036.17	2043
Zscore(Forward pass accuracy)	Between Groups	50.065	2	25.032	25.382	0
	Within Groups	2012.91	2041	0.986
	Total	2062.98	2043
Zscore(Possession loss)	Between Groups	0.071	2	0.035	0.036	0.965
	Within Groups	2028.51	2041	0.994
	Total	2028.58	2043
Zscore(Active crosses)	Between Groups	23.316	2	11.658	11.837	0
	Within Groups	2010.02	2041	0.985
	Total	2033.34	2043
Zscore(Successful crosses)	Between Groups	2.471	2	1.236	1.233	0.292
	Within Groups	2045.47	2041	1.002
	Total	2047.94	2043
Zscore(Passes into the attacking third)	Between Groups	2.332	2	1.166	1.163	0.313
	Within Groups	2045.56	2041	1.002
	Total	2047.89	2043
Zscore(Key passes)	Between Groups	32.242	2	16.121	16.217	0
	Within Groups	2028.95	2041	0.994
	Total	2061.2	2043
Zscore(Shots)	Between Groups	1.154	2	0.577	0.597	0.55
	Within Groups	1972.21	2041	0.966
	Total	1973.37	2043
Zscore(Shots on target)	Between Groups	3.313	2	1.657	1.733	0.177
	Within Groups	1951.09	2041	0.956
	Total	1954.4	2043
Zscore(Goals)	Between Groups	0.719	2	0.36	0.369	0.691
	Within Groups	1987.44	2041	0.974
	Total	1988.16	2043
Zscore(Gained possession)	Between Groups	27.203	2	13.602	13.804	0
	Within Groups	2011.03	2041	0.985
	Total	2038.24	2043
Zscore(Tackles)	Between Groups	2.34	2	1.17	1.169	0.311
	Within Groups	2042.64	2041	1.001
	Total	2044.98	2043
Zscore(Successful tackles)	Between Groups	2.665	2	1.332	1.33	0.265
	Within Groups	2044.57	2041	1.002
	Total	2047.24	2043
Zscore(Tackle success rate)	Between Groups	1.973	2	0.986	0.984	0.374
	Within Groups	2045.01	2041	1.002
	Total	2046.98	2043
Zscore(Aerial Challenge for the ball)	Between Groups	37.584	2	18.792	18.834	0
	Within Groups	2036.4	2041	0.998
	Total	2073.99	2043
Zscore(Successful aerial Challenge for the ball)	Between Groups	63.853	2	31.926	32.67	0
	Within Groups	1994.57	2041	0.977
	Total	2058.43	2043
Zscore(Aerial Challenge for the ball success rate)	Between Groups	16.256	2	8.128	8.095	0
	Within Groups	2049.24	2041	1.004
	Total	2065.5	2043
Zscore(Ground Challenge for the ball)	Between Groups	0.786	2	0.393	0.394	0.674
	Within Groups	2035.77	2041	0.997
	Total	2036.55	2043
Zscore(Successful ground Challenge for the ball)	Between Groups	0.009	2	0.004	0.004	0.996
	Within Groups	2023.34	2041	0.991
	Total	2023.35	2043
Zscore(Ground Challenge for the ball success rate)	Between Groups	0.204	2	0.102	0.101	0.904
	Within Groups	2067.64	2041	1.013
	Total	2067.85	2043
Zscore(Challenge for the ball)	Between Groups	22.569	2	11.285	11.28	0
	Within Groups	2041.79	2041	1
	Total	2064.36	2043
Zscore(Total successful Challenge for the ball)	Between Groups	45.991	2	22.995	23.531	0
	Within Groups	1994.58	2041	0.977
	Total	2040.57	2043
Zscore(Challenge for the ball success rate)	Between Groups	18.528	2	9.264	9.24	0
	Within Groups	2046.45	2041	1.003
	Total	2064.98	2043

## Sheet: substituted players
ANOVA
		Sum of Squares (SS)	Degrees of Freedom (df)	Mean Square (MS)	F	P
Zscore(Personal ball control)	Between Groups	2.82	2	1.41	1.412	0.244
	Within Groups	2032.34	2035	0.999
	Total	2035.16	2037
Zscore(Passing)	Between Groups	5.854	2	2.927	2.939	0.053
	Within Groups	2026.44	2035	0.996
	Total	2032.3	2037
Zscore(Passing accuracy)	Between Groups	83.619	2	41.809	43.496	0
	Within Groups	1956.11	2035	0.961
	Total	2039.72	2037
Zscore(Forward passes)	Between Groups	4.154	2	2.077	2.077	0.126
	Within Groups	2034.7	2035	1
	Total	2038.85	2037
Zscore(Forward pass accuracy)	Between Groups	19.249	2	9.624	9.692	0
	Within Groups	2020.72	2035	0.993
	Total	2039.96	2037
Zscore(Possession loss)	Between Groups	2.755	2	1.377	1.378	0.252
	Within Groups	2034.88	2035	1
	Total	2037.64	2037
Zscore(Active crosses)	Between Groups	1.737	2	0.869	0.867	0.42
	Within Groups	2038.37	2035	1.002
	Total	2040.11	2037
Zscore(Successful crosses)	Between Groups	6.357	2	3.179	3.18	0.042
	Within Groups	2034.38	2035	1
	Total	2040.73	2037
Zscore(Passes into the attacking third)	Between Groups	2.271	2	1.136	1.135	0.322
	Within Groups	2036.41	2035	1.001
	Total	2038.69	2037
Zscore(Key passes)	Between Groups	2.613	2	1.307	1.305	0.271
	Within Groups	2037.66	2035	1.001
	Total	2040.27	2037
Zscore(Shots)	Between Groups	4.182	2	2.091	2.091	0.124
	Within Groups	2034.87	2035	1
	Total	2039.06	2037
Zscore(Shots on target)	Between Groups	0.991	2	0.496	0.495	0.61
	Within Groups	2038.4	2035	1.002
	Total	2039.39	2037
Zscore(Goals)	Between Groups	0.293	2	0.147	0.147	0.863
	Within Groups	2032.82	2035	0.999
	Total	2033.11	2037
Zscore(Gained possession)	Between Groups	6.935	2	3.467	3.474	0.031
	Within Groups	2030.91	2035	0.998
	Total	2037.84	2037
Zscore(Tackles)	Between Groups	5.232	2	2.616	2.62	0.073
	Within Groups	2031.99	2035	0.999
	Total	2037.22	2037
Zscore(Successful tackles)	Between Groups	0.912	2	0.456	0.456	0.634
	Within Groups	2036.75	2035	1.001
	Total	2037.66	2037
Zscore(Tackle success rate)	Between Groups	3.164	2	1.582	1.581	0.206
	Within Groups	2036.94	2035	1.001
	Total	2040.11	2037
Zscore(Aerial Challenge for the ball)	Between Groups	4.424	2	2.212	2.212	0.11
	Within Groups	2034.86	2035	1
	Total	2039.29	2037
Zscore(Successful aerial Challenge for the ball)	Between Groups	0.466	2	0.233	0.232	0.793
	Within Groups	2039.91	2035	1.002
	Total	2040.38	2037
Zscore(Ground Challenge for the ball)	Between Groups	5.233	2	2.617	2.648	0.071
	Within Groups	2010.92	2035	0.988
	Total	2016.16	2037
Zscore(Successful ground Challenge for the ball)	Between Groups	1.618	2	0.809	0.835	0.434
	Within Groups	1972.5	2035	0.969
	Total	1974.12	2037
Zscore(Ground Challenge for the ball success rate)	Between Groups	1.151	2	0.575	0.583	0.558
	Within Groups	2009.19	2035	0.987
	Total	2010.34	2037
Zscore(Challenge for the ball)	Between Groups	4.431	2	2.215	2.217	0.109
	Within Groups	2033.41	2035	0.999
	Total	2037.84	2037
Zscore(Total successful Challenge for the ball)	Between Groups	0.073	2	0.037	0.037	0.964
	Within Groups	2031.4	2035	0.998
	Total	2031.48	2037
Zscore(Challenge for the ball success rate)	Between Groups	3.584	2	1.792	1.794	0.167
	Within Groups	2032.33	2035	0.999
	Total	2035.91	2037
