# Supplementary material for: A study on substitution characteristics and competitive performance of Chinese super league teams under the five-substitution rule
Source: PLoS One. 2025 May 12;20(5):e0322241. doi: 10.1371/journal.pone.0322241 (PMC12068657; doi:10.1371/journal.pone.0322241)
Supplement: S2 Table — was primarily employed to identify suitable features for subsequent analyses, encompassing data derived from univariate variance analysis and collinearity diagnostics. (ZIP) [file pone.0322241.s003.zip › S2_table/S2_table.xlsx]

## Sheet: Substituted  players‘ Technical
Team ID	Player ID	Type	DRI	PAS	PAS%	FP	FP%	PL	LC	SC	PFT	KP	SH	G	OTS	PW	TK	STK	TK%	AD	SAD	AD%	GD	SGD	GD%	DA	SD	D
6	35	2	0.30888	0.23166	2.58687	0	0	0.11583	0	0	0	0	0	0	0	0.0772201	0	0	0	0.03861	0	0	0	0	0	0.03861	0	0
6	9	2	0.276243	0.165746	1.8232	0.0552486	0	0.220994	0.0552486	0	0	0	0.0552486	0	0	0.0552486	0	0	0	0.0552486	0.0552486	0	0	0	0	0.0552486	0.0552486	5.52486
6	24	2	0.883978	0.718232	3.42541	0.276243	2.20994	0.331492	0	0	0.331492	0	0	0	0	0.0552486	0	0	0	0.110497	0	0	0	0	0	0.110497	0	0
6	155	3	0.939597	0.469799	6.71141	0	0	0.201342	0.0671141	0	0	0.0671141	0.0671141	0	0	0.134228	0	0	0	0.0671141	0	0	0	0	0	0.0671141	0	0
6	155	3	0.575397	0.357143	1.64683	0.0595238	0.654762	0.138889	0	0	0.0396825	0.0396825	0.0396825	0.0198413	0	0.0198413	0	0	0	0	0	0	0.0198413	0	0	0.0198413	0	0
6	53	2	0.342466	0.342466	4.10959	0.205479	2.26027	0.136986	0	0	0.136986	0	0	0	0	0.136986	0	0	0	0	0	0	0	0	0	0	0	0
6	9	2	0.268456	0.0671141	0	0	0	0.134228	0	0	0	0	0.0671141	0	0	0	0	0	0	0.0671141	0	0	0	0	0	0.0671141	0	0
6	155	3	0.787402	0.492126	1.73228	0.0984252	1.5748	0.23622	0.15748	0.0590551	0	0.0393701	0.019685	0	0	0.0393701	0	0	0	0	0	0	0	0	0	0	0	0
6	156	1	0.885827	0.629921	1.53543	0.0590551	0.649606	0.314961	0.019685	0	0.019685	0.019685	0.0787402	0.0393701	0	0.0590551	0	0	0	0.0590551	0.0393701	0	0.15748	0.019685	0.23622	0.216535	0.0590551	0.551181
6	157	1	0.95	0.9	4.7	0.15	5	0.1	0	0	0.15	0	0	0	0	0.15	0.05	0.05	5	0.05	0	0	0	0	0	0.05	0	0
6	156	1	0.653409	0.369318	2.1875	0.113636	1.42045	0.284091	0	0	0.0568182	0.0284091	0.0284091	0.0284091	0	0.113636	0.0284091	0.0284091	2.84091	0.113636	0.0852273	0	0	0	0	0.113636	0.0852273	2.15909
6	157	1	0.674847	0.674847	5.03067	0.184049	4.11043	0.184049	0	0	0.122699	0	0	0	0	0.306748	0.122699	0.0613497	3.06748	0.0613497	0	0	0	0	0	0.0613497	0	0
6	53	2	0.674847	0.552147	4.78528	0.245399	6.13497	0.184049	0	0	0.0613497	0	0	0	0	0.184049	0.0613497	0.0613497	6.13497	0.0613497	0	0	0.0613497	0.0613497	6.13497	0.122699	0.0613497	3.06748
6	198	1	1.02564	0.769231	17.1795	0.512821	12.8205	0.25641	0	0	0	0	0	0	0	0.25641	0	0	0	0	0	0	0	0	0	0	0	0
6	9	2	0.769231	0.512821	12.8205	0.512821	12.8205	0.25641	0	0	0.25641	0.25641	0	0	0	0.25641	0	0	0	0	0	0	0	0	0	0	0	0
6	283	3	0.651042	0.625	2.39583	0.260417	2.34375	0.078125	0	0	0.130208	0	0	0	0	0.208333	0.0520833	0.0260417	1.30208	0.0260417	0.0260417	0	0.0260417	0.0260417	2.60417	0.0520833	0.0520833	2.60417
6	24	2	0.4	0.24	3.32	0.04	4	0.2	0	0	0.04	0.04	0	0	0	0.08	0.08	0	0	0	0	0	0.04	0	0	0.04	0	0
6	155	3	0.627451	0.509804	2.70588	0.0784314	1.96078	0.27451	0.0392157	0	0.0784314	0	0.0392157	0	0	0	0.0392157	0.0392157	3.92157	0.0392157	0.0392157	0	0.0392157	0	0	0.0784314	0.0392157	1.96078
6	237	3	0.258621	0.258621	8.62069	0	0	0	0	0	0	0	0	0	0	0.0862069	0	0	0	0.0862069	0.0862069	0	0	0	0	0.0862069	0.0862069	8.62069
6	9	2	0.517241	0.258621	5.77586	0	0	0.344828	0	0	0	0	0	0	0	0	0.0862069	0.0862069	8.62069	0	0	0	0.0862069	0	0	0.0862069	0	0
6	198	1	0.692641	0.562771	4.329	0.04329	4.329	0.12987	0	0	0.04329	0	0	0	0	0.12987	0	0	0	0	0	0	0.0865801	0.04329	2.1645	0.0865801	0.04329	2.1645
6	9	2	0.4329	0.30303	3.07359	0.0865801	2.1645	0.17316	0.04329	0.04329	0	0	0	0	0	0.04329	0	0	0	0.0865801	0	0	0	0	0	0.0865801	0	0
6	54	2	0.368098	0.306748	3.68098	0.0613497	6.13497	0.122699	0	0	0	0.0613497	0.0613497	0	0	0.0613497	0	0	0	0.122699	0.122699	0	0	0	0	0.122699	0.122699	6.13497
6	35	2	0.429448	0.245399	4.60123	0	0	0.184049	0	0	0	0	0.122699	0.122699	0.0613497	0.0613497	0	0	0	0	0	0	0.0613497	0	0	0.0613497	0	0
6	54	2	0.681818	0.631313	2.22222	0.126263	1.51515	0.0505051	0	0	0.0252525	0	0.0252525	0	0	0.0505051	0.0252525	0	0	0.0252525	0	0	0	0	0	0.0252525	0	0
6	125	3	0.856423	0.680101	2.24181	0.0503778	1.25945	0.100756	0	0	0.125945	0.0503778	0.0251889	0	0	0.0755668	0.0251889	0.0251889	2.51889	0	0	0	0	0	0	0	0	0
6	53	2	0.695652	0.652174	3.78261	0.26087	3.6087	0.130435	0	0	0.130435	0	0	0	0	0	0.0434783	0	0	0.0434783	0.0434783	0	0.0869565	0	0	0.130435	0.0434783	1.47826
6	155	3	0.584416	0.324675	6.49351	0.12987	6.49351	0.12987	0	0	0.0649351	0	0.0649351	0	0	0	0	0	0	0	0	0	0	0	0	0	0	0
6	126	3	0.641026	0.576923	5.70513	0.320513	5.12821	0.0641026	0	0	0.0641026	0	0	0	0	0.192308	0	0	0	0.0641026	0.0641026	0	0	0	0	0.0641026	0.0641026	6.41026
6	284	3	0.595238	0.47619	2.97619	0	0	0.0595238	0	0	0	0	0.0297619	0.0297619	0	0.0892857	0	0	0	0	0	0	0.0595238	0	0	0.0595238	0	0
6	125	3	0.982143	0.833333	2.55952	0.297619	2.08333	0.238095	0	0	0.119048	0.0892857	0.0595238	0	0	0.0595238	0	0	0	0	0	0	0.0297619	0	0	0.0297619	0	0
6	54	2	0.593607	0.456621	3.65297	0	0	0.228311	0	0	0	0	0.0456621	0	0	0.136986	0	0	0	0.0913242	0	0	0.0456621	0.0456621	4.56621	0.136986	0.0456621	1.55251
6	238	3	1	1	13.8333	0.666667	12.5	0.166667	0	0	0	0	0	0	0	0.166667	0	0	0	0	0	0	0	0	0	0	0	0
6	24	2	0.769231	0.540541	1.99584	0.0831601	2.079	0.16632	0	0	0.02079	0.02079	0.04158	0.02079	0.02079	0.12474	0.04158	0.02079	1.0395	0	0	0	0.04158	0.02079	1.0395	0.04158	0.02079	1.0395
6	126	3	0.613718	0.541516	3.3574	0.180505	2.88809	0.0722022	0	0	0.0361011	0	0	0	0	0.0722022	0.0361011	0.0361011	3.61011	0.0722022	0.0722022	0	0	0	0	0.0722022	0.0722022	3.61011
6	158	3	0.615942	0.57971	3.62319	0.108696	3.62319	0.0362319	0	0	0	0	0	0	0	0.0724638	0.0362319	0.0362319	3.62319	0	0	0	0.0362319	0	0	0.0362319	0	0
6	54	2	0.56962	0.56962	5.63291	0.126582	3.16456	0.0632911	0	0	0.0632911	0	0	0	0	0	0.0632911	0	0	0	0	0	0	0	0	0	0	0
6	199	3	1.13924	1.13924	11.2658	0.253165	12.6582	0	0	0	0	0	0	0	0	0	0.126582	0.126582	12.6582	0	0	0	0	0	0	0	0	0
6	9	2	0.283019	0.188679	3.14465	0.0314465	3.14465	0.0943396	0	0	0	0	0	0	0	0.0314465	0	0	0	0	0	0	0.0314465	0	0	0.0314465	0	0
6	54	2	0.157729	0.0630915	3.15457	0.0315457	3.15457	0.0946372	0	0	0	0	0.0630915	0.0315457	0	0.0315457	0	0	0	0.126183	0.0630915	0	0	0	0	0.126183	0.0630915	1.57729
6	157	1	1.04167	0.9375	4.0625	0.104167	2.60417	0.260417	0.0520833	0	0.15625	0	0	0	0	0.15625	0	0	0	0	0	0	0	0	0	0	0	0
6	24	2	0.777202	0.518135	4.14508	0.103627	0	0.207254	0	0	0.0518135	0.0518135	0.103627	0.0518135	0	0.207254	0.0518135	0	0	0.0518135	0.0518135	0	0	0	0	0.0518135	0.0518135	5.18135
6	157	1	0.27933	0.223464	5.58659	0.0558659	5.58659	0	0	0	0	0.0558659	0	0	0	0.167598	0.0558659	0.0558659	5.58659	0.0558659	0	0	0	0	0	0.0558659	0	0
6	158	3	0.39548	0.112994	2.82486	0	0	0.112994	0.0564972	0.0564972	0	0.0564972	0.0564972	0	0	0.0564972	0	0	0	0	0	0	0	0	0	0	0	0
6	126	3	0.340909	0.340909	4.71591	0.227273	4.26136	0	0	0	0.0568182	0	0	0	0	0.0568182	0	0	0	0	0	0	0	0	0	0	0	0
6	53	2	0.420168	0.336134	4.20168	0.252101	2.77311	0.168067	0	0	0.168067	0	0.0840336	0	0	0.168067	0.0840336	0.0840336	8.40336	0	0	0	0	0	0	0	0	0
6	54	2	0.677966	0.508475	7.0339	0	0	0.254237	0	0	0	0.169492	0.0847458	0	0	0.0847458	0	0	0	0	0	0	0.169492	0	0	0.169492	0	0
6	158	3	0.505051	0.30303	1.61616	0	0	0.181818	0.040404	0	0.020202	0	0.0606061	0	0	0.141414	0.020202	0.020202	2.0202	0.0808081	0	0	0	0	0	0.0808081	0	0
6	125	3	0.767677	0.707071	1.43434	0.282828	1.0101	0.20202	0.020202	0	0.161616	0.040404	0.020202	0	0	0.141414	0.040404	0.040404	2.0202	0.020202	0.020202	0	0	0	0	0.020202	0.020202	2.0202
6	127	2	0.291971	0.145985	2.73723	0.0364964	3.64964	0.145985	0.0364964	0	0	0	0.0729927	0.0364964	0	0.0364964	0.0364964	0.0364964	3.64964	0.0364964	0.0364964	0	0.0729927	0	0	0.109489	0.0364964	1.24088
6	53	2	1	0.916667	6.83333	0.25	2.75	0.25	0	0	0.25	0	0.0833333	0	0	0.416667	0	0	0	0	0	0	0	0	0	0	0	0
6	159	3	0.256709	0.175029	0.618436	0.0583431	0.466744	0.140023	0.0233372	0	0	0	0.0116686	0.0116686	0	0.0466744	0.0116686	0.0116686	1.16686	0.0466744	0.0116686	0	0.0233372	0.0116686	0.583431	0.0700117	0.0233372	0.396733
6	158	3	0.36036	0.18018	2.01201	0.03003	0	0.18018	0	0	0	0	0	0	0	0.03003	0	0	0	0.0600601	0	0	0	0	0	0.0600601	0	0
6	9	2	0.180723	0.0301205	0	0	0	0.120482	0.0301205	0	0	0	0.060241	0.0301205	0.0301205	0.0301205	0	0	0	0	0	0	0	0	0	0	0	0
6	53	2	0.4329	0.4329	3.8961	0.21645	3.4632	0.04329	0	0	0.0865801	0	0	0	0	0.12987	0.04329	0.04329	4.329	0	0	0	0.04329	0	0	0.04329	0	0
6	127	2	0.218341	0.131004	4.36681	0	0	0.0873362	0	0	0	0.0436681	0	0	0	0.0873362	0.131004	0.0873362	2.8821	0.0436681	0	0	0	0	0	0.0436681	0	0
6	126	3	0.32596	0.256112	0.849825	0.116414	0.582072	0.116414	0	0	0.0116414	0	0	0	0	0.104773	0.0232829	0.0116414	0.582072	0.0931315	0.0349243	0	0.0116414	0.0116414	1.16414	0.104773	0.0465658	0.512224
6	200	3	0.277778	0.222222	2.44444	0.0833333	1.86111	0.0555556	0	0	0	0	0	0	0	0.0833333	0.0277778	0.0277778	2.77778	0.0277778	0	0	0	0	0	0.0277778	0	0
6	157	1	0.343137	0.245098	3.92157	0.147059	3.28431	0.147059	0	0	0.0490196	0	0.0490196	0	0	0.196078	0.0490196	0.0490196	4.90196	0	0	0	0	0	0	0	0	0
6	35	2	0.199005	0.149254	3.33333	0	0	0.0995025	0	0	0.0497512	0	0	0	0	0.0497512	0	0	0	0.199005	0.0497512	0	0	0	0	0.199005	0.0497512	1.29353
6	125	3	0.351759	0.351759	3.56784	0.201005	2.51256	0.100503	0	0	0.100503	0.0502513	0	0	0	0.0502513	0.100503	0.0502513	2.51256	0.0502513	0	0	0	0	0	0.0502513	0	0
6	24	2	0.975232	0.727554	1.31579	0.201238	1.06811	0.263158	0.0309598	0	0.0928793	0.0154799	0.0464396	0.0309598	0	0.0154799	0	0	0	0	0	0	0.0309598	0.0154799	0.773994	0.0309598	0.0154799	0.773994
6	53	2	1.26294	1.15942	1.96687	0.372671	1.94617	0.0828157	0.0207039	0	0.186335	0.0414079	0.0414079	0	0	0.207039	0.0207039	0.0207039	2.07039	0	0	0	0	0	0	0	0	0
6	199	3	1.0352	0.931677	1.80124	0.227743	1.69772	0.144928	0.0828157	0.0207039	0.10352	0	0	0	0	0.165631	0.0621118	0.0621118	2.07039	0.0621118	0.0414079	0	0	0	0	0.0621118	0.0414079	1.36646
6	9	2	0.630631	0.48048	2.43243	0.0600601	1.5015	0.18018	0	0	0	0.03003	0.0600601	0	0	0.12012	0	0	0	0	0	0	0.0600601	0.0600601	3.003	0.0600601	0.0600601	3.003
6	285	3	0.582192	0.513699	2.73973	0.0342466	3.42466	0.10274	0	0	0.0684932	0	0	0	0	0.0342466	0	0	0	0	0	0	0.0684932	0.0342466	1.71233	0.0684932	0.0342466	1.71233
6	200	3	0.747126	0.727969	1.70498	0.153257	1.91571	0.0574713	0	0	0.0383142	0.0383142	0.0191571	0.0191571	0	0.0766284	0.0191571	0	0	0.0191571	0.0191571	0	0	0	0	0.0191571	0.0191571	1.91571
6	158	3	0.59387	0.440613	1.7433	0.153257	1.43678	0.0766284	0	0	0.0191571	0	0.0191571	0.0191571	0	0.0383142	0	0	0	0	0	0	0	0	0	0	0	0
6	199	3	0.881226	0.766284	1.53257	0.344828	1.28352	0.229885	0.0383142	0	0.114943	0	0.0191571	0	0	0.229885	0.0383142	0.0383142	1.91571	0.0766284	0.0574713	0	0	0	0	0.0766284	0.0574713	1.45594
6	337	3	1.03448	0.785441	1.68582	0.249042	1.4751	0.249042	0.0191571	0	0.1341	0	0.0191571	0.0191571	0	0.306513	0.0383142	0.0383142	1.91571	0.0191571	0	0	0	0	0	0.0191571	0	0
6	54	2	0.45977	0.431034	2.29885	0.114943	2.87356	0.114943	0	0	0.0287356	0.0862069	0.0287356	0	0	0	0.0287356	0	0	0.0574713	0.0574713	0	0	0	0	0.0574713	0.0574713	2.87356
6	126	3	0.427184	0.349515	1.18447	0.135922	0.834951	0.213592	0	0	0	0	0	0	0	0.194175	0.0194175	0.0194175	1.94175	0.0582524	0.0582524	0	0	0	0	0.0582524	0.0582524	1.94175
6	35	2	0.262467	0.23622	2.33596	0	0	0.0524934	0	0	0	0	0	0	0	0	0	0	0	0.0524934	0	0	0	0	0	0.0524934	0	0
6	53	2	0.348101	0.28481	2.12025	0.158228	2.53165	0.126582	0	0	0	0	0.0316456	0	0	0.126582	0.0632911	0.0316456	1.58228	0	0	0	0	0	0	0	0	0
6	24	2	0.349206	0.253968	2	0.0634921	0	0.126984	0.031746	0.031746	0.0634921	0	0	0	0	0.0952381	0.0634921	0.031746	1.5873	0.031746	0.031746	0	0	0	0	0.031746	0.031746	3.1746
6	127	2	0.196078	0.0980392	9.80392	0	0	0.0980392	0	0	0	0	0	0	0	0.0980392	0.196078	0.196078	9.80392	0.196078	0	0	0	0	0	0.196078	0	0
6	159	3	0.400802	0.320641	1.76353	0.0400802	1.002	0.0801603	0.0400802	0	0.0200401	0	0.0200401	0.0200401	0	0.0801603	0	0	0	0	0	0	0	0	0	0	0	0
6	24	2	0.668317	0.445545	2.05446	0.123762	1.9802	0.19802	0.0742574	0.0247525	0.049505	0.0247525	0	0	0	0.0247525	0.0247525	0	0	0	0	0	0	0	0	0	0	0
6	286	3	0.344828	0.270936	1.79803	0.0985222	1.23153	0.0985222	0	0	0.0738916	0.0246305	0	0	0	0.0246305	0.0246305	0.0246305	2.46305	0.0738916	0.0246305	0	0	0	0	0.0738916	0.0246305	0.837438
6	237	3	0.843373	0.803213	3.41365	0.441767	2.93173	0.120482	0	0	0.0803213	0	0	0	0	0.160643	0	0	0	0.0401606	0.0401606	0	0	0	0	0.0401606	0.0401606	4.01606
6	127	2	0.365854	0.243902	0	0.121951	0	0.365854	0	0	0.121951	0	0	0	0	0	0	0	0	0.365854	0.243902	0	0	0	0	0.365854	0.243902	8.04878
6	284	3	0.263975	0.186335	0.900621	0.0310559	0.776398	0.108696	0	0	0	0	0.015528	0	0	0.0776398	0.015528	0.015528	1.5528	0.108696	0.015528	0	0	0	0	0.108696	0.015528	0.217391
6	126	3	0.389864	0.350877	1.73489	0.0779727	1.46199	0.0779727	0	0	0.0389864	0	0	0	0	0.0779727	0	0	0	0.0389864	0	0	0	0	0	0.0389864	0	0
6	24	2	0.439276	0.310078	1.49871	0.0775194	1.73127	0.206718	0.0258398	0	0.0258398	0	0	0	0	0.0516796	0.0258398	0	0	0.0258398	0	0	0	0	0	0.0258398	0	0
6	286	3	0.154639	0.128866	2.06186	0	0	0.0515464	0	0	0	0	0	0	0	0	0	0	0	0.0515464	0.0257732	0	0	0	0	0.0515464	0.0257732	1.28866
6	125	3	0.76	0.72	3.12	0.24	1.32	0.16	0	0	0.16	0	0	0	0	0.2	0	0	0	0	0	0	0	0	0	0	0	0
6	53	2	0.462287	0.340633	1.72749	0.145985	1.63017	0.170316	0.0243309	0	0.0729927	0.0243309	0.0243309	0.0243309	0.0243309	0.121655	0	0	0	0.0486618	0.0243309	0	0	0	0	0.0486618	0.0243309	1.21655
6	200	3	0.325733	0.228013	2.8013	0.0651466	1.62866	0.0651466	0	0	0	0	0	0	0	0.0651466	0	0	0	0.0325733	0.0325733	0	0	0	0	0.0325733	0.0325733	3.25733
6	159	3	0.390879	0.228013	2.3127	0.0325733	0	0.228013	0	0	0	0	0	0	0	0.0977199	0	0	0	0	0	0	0	0	0	0	0	0
6	35	2	0.382514	0.218579	1.36612	0.0546448	0	0.218579	0	0	0.0546448	0	0.0546448	0.0546448	0	0	0	0	0	0.10929	0	0	0	0	0	0.10929	0	0
6	9	2	0.26738	0.106952	2.6738	0.0534759	0	0.213904	0	0	0.0534759	0.0534759	0.0534759	0.0534759	0	0.0534759	0.0534759	0.0534759	5.34759	0	0	0	0	0	0	0	0	0
6	199	3	0.617284	0.534979	1.58436	0.246914	1.02881	0.205761	0	0	0	0	0	0	0	0.226337	0.0411523	0.0205761	1.02881	0.0823045	0.0617284	0	0	0	0	0.0823045	0.0617284	1.56379
6	125	3	0.617284	0.473251	1.70782	0.205761	1.44033	0.144033	0.0205761	0.0205761	0.123457	0.0411523	0	0	0	0.0617284	0	0	0	0.0617284	0	0	0	0	0	0.0617284	0	0
6	9	2	0.477612	0.298507	2.38806	0.0597015	2.98507	0.238806	0.149254	0	0	0	0.0298507	0	0	0.0298507	0.0298507	0.0298507	2.98507	0	0	0	0	0	0	0	0	0
6	35	2	0.192308	0.128205	0	0	0	0.128205	0	0	0	0	0	0	0	0.0641026	0.0641026	0.0641026	6.41026	0	0	0	0	0	0	0	0	0
6	160	1	0.666667	0.666667	22.2222	0.444444	22.2222	0	0	0	0	0	0	0	0	0.222222	0	0	0	0	0	0	0	0	0	0	0	0
6	9	2	0.299145	0.128205	4.2735	0	0	0.17094	0	0	0	0	0	0	0	0.042735	0.042735	0.042735	4.2735	0	0	0	0	0	0	0	0	0
6	159	3	0.594595	0.486486	3.62162	0.162162	1.78378	0.27027	0.0540541	0	0.0540541	0	0	0	0	0.0540541	0.108108	0.108108	5.40541	0.162162	0.162162	0	0	0	0	0.162162	0.162162	5.40541
6	24	2	0.748663	0.588235	4.38503	0.213904	5.34759	0.320856	0	0	0.106952	0	0	0	0	0.160428	0.0534759	0.0534759	5.34759	0.0534759	0	0	0	0	0	0.0534759	0	0
6	160	1	0.526316	0.526316	5.87719	0.175439	0	0.175439	0	0	0.0877193	0.0877193	0	0	0	0.0877193	0	0	0	0	0	0	0	0	0	0	0	0
6	35	2	0.943396	0.754717	8.30189	0	0	0.283019	0	0	0	0	0.0943396	0	0	0.0943396	0	0	0	0	0	0	0	0	0	0	0	0
6	238	3	0.557533	0.486358	0.984579	0.177936	0.711744	0.118624	0.0118624	0	0.059312	0	0.0237248	0.0118624	0	0.118624	0.0118624	0.0118624	1.18624	0.0355872	0.0237248	0	0	0	0	0.0355872	0.0237248	0.782918
6	283	3	0.381232	0.322581	1.6129	0.205279	1.67155	0.175953	0	0	0.058651	0	0	0	0	0.117302	0.0293255	0	0	0.0879765	0.058651	0	0	0	0	0.0879765	0.058651	1.93548
6	24	2	0.570571	0.33033	2.73273	0	0	0.18018	0.03003	0	0	0	0	0	0	0.15015	0.03003	0.03003	3.003	0.0600601	0	0	0	0	0	0.0600601	0	0
6	200	3	0.25641	0.128205	12.8205	0	0	0.128205	0	0	0	0	0	0	0	0.128205	0	0	0	0	0	0	0	0	0	0	0	0
6	238	3	1.17647	0.990712	2.91022	0.216718	2.19814	0.185759	0.0309598	0	0.0928793	0	0	0	0	0.185759	0.0309598	0	0	0	0	0	0	0	0	0	0	0
6	35	2	0.345912	0.283019	2.45283	0.0628931	3.14465	0.125786	0	0	0	0	0.0314465	0	0	0	0	0	0	0.0314465	0	0	0	0	0	0.0314465	0	0
6	24	2	1.21212	1.09091	2.45455	0.151515	1.21212	0.272727	0	0	0.151515	0	0.030303	0	0	0.242424	0.0606061	0.0606061	3.0303	0	0	0	0	0	0	0	0	0
6	198	1	1.79661	1.69492	3.05085	0.338983	2.71186	0.237288	0	0	0.0338983	0.0338983	0.0338983	0	0	0.0338983	0	0	0	0	0	0	0	0	0	0	0	0
6	9	2	0.391459	0.284698	3.55872	0	0	0.0711744	0	0	0	0	0.0355872	0	0	0.0355872	0.0711744	0.0711744	3.55872	0.0355872	0.0355872	0	0	0	0	0.0355872	0.0355872	3.55872
6	54	2	0.625	0.551471	2.20588	0.220588	2.46324	0.220588	0.0367647	0.0367647	0.0735294	0.0367647	0.0367647	0.0367647	0	0.0735294	0	0	0	0.110294	0.0367647	0	0	0	0	0.110294	0.0367647	1.25
6	127	2	0.210526	0.105263	5.26316	0	0	0.0526316	0.0526316	0.0526316	0	0.105263	0.0526316	0	0	0	0	0	0	0.157895	0.0526316	0	0	0	0	0.157895	0.0526316	1.78947
6	35	2	0.5	0.3	10	0	0	0	0.1	0	0	0	0.1	0.1	0	0.1	0	0	0	0	0	0	0	0	0	0	0	0
6	127	2	0.220386	0.0550964	2.75482	0	0	0.110193	0.0275482	0	0	0	0	0	0	0.0275482	0	0	0	0	0	0	0	0	0	0	0	0
6	159	3	0.382979	0.297872	2.42553	0.0851064	2.12766	0.212766	0	0	0	0	0	0	0	0.0851064	0	0	0	0.0851064	0.0425532	0	0	0	0	0.0851064	0.0425532	2.12766
6	54	2	0.378151	0.336134	3.15126	0.0840336	4.20168	0.0840336	0	0	0	0	0	0	0	0.0840336	0	0	0	0.0420168	0.0420168	0	0	0	0	0.0420168	0.0420168	4.20168
6	35	2	0.519481	0.25974	6.49351	0.12987	12.987	0.25974	0	0	0	0	0	0	0	0.12987	0	0	0	0	0	0	0	0	0	0	0	0
6	198	1	0.138889	0.138889	13.8889	0	0	0	0	0	0	0	0	0	0	0	0	0	0	0	0	0	0	0	0	0	0	0
6	338	1	0.833333	0.833333	41.6667	0.416667	41.6667	0	0	0	0.416667	0.416667	0	0	0	0	0	0	0	0	0	0	0	0	0	0	0	0
6	156	1	1.07143	0.714286	17.8571	0.178571	17.8571	0	0	0	0	0	0.178571	0	0	0.178571	0	0	0	0.178571	0	0	0	0	0	0.178571	0	0
6	237	3	0.538765	0.446781	1.03811	0.0919842	0.565046	0.144547	0.0525624	0	0.0919842	0.0131406	0	0	0	0.118265	0.0131406	0.0131406	1.31406	0.0131406	0	0	0	0	0	0.0131406	0	0
6	9	2	0.479452	0.342466	2.73973	0.0684932	3.42466	0.171233	0.0342466	0	0.0684932	0.0342466	0.0684932	0	0	0.10274	0	0	0	0.0342466	0	0	0	0	0	0.0342466	0	0
6	156	1	0.357143	0.178571	3.34821	0	0	0.223214	0	0	0	0.0446429	0.0446429	0.0446429	0	0.0892857	0.0446429	0.0446429	4.46429	0.0446429	0	0	0	0	0	0.0446429	0	0
6	285	3	0.790378	0.710195	0.996564	0.0801833	0.332188	0.160367	0	0	0.0114548	0.0114548	0.0229095	0	0	0.114548	0.0343643	0.0343643	1.14548	0.0229095	0.0229095	0	0	0	0	0.0229095	0.0229095	1.14548
6	9	2	0.549133	0.462428	2.34104	0.0578035	1.44509	0.17341	0.0289017	0	0.0578035	0.0289017	0	0	0	0.0289017	0	0	0	0.0289017	0	0	0	0	0	0.0289017	0	0
6	156	1	0.744186	0.604651	4.27907	0.139535	3.11628	0.0930233	0	0	0	0	0.0930233	0	0	0.0930233	0	0	0	0.0930233	0.0465116	0	0	0	0	0.0930233	0.0465116	2.32558
12	239	3	0.478088	0.258964	1.3745	0.159363	1.25498	0.239044	0.0199203	0	0	0	0	0	0	0.0996016	0.0398406	0.0398406	1.99203	0.0199203	0	0	0	0	0	0.0199203	0	0
12	161	1	0.275591	0.15748	1.9685	0.0787402	1.9685	0.15748	0	0	0	0	0	0	0	0.0393701	0.0393701	0.0393701	3.93701	0.0787402	0.0393701	0	0	0	0	0.0787402	0.0393701	1.9685
12	55	2	0.354331	0.15748	1.9685	0.15748	1.9685	0.23622	0.0393701	0	0	0	0	0	0	0.15748	0.15748	0.0787402	1.9685	0	0	0	0	0	0	0	0	0
12	201	1	0.410959	0.342466	6.84932	0	0	0.0684932	0	0	0.0684932	0.0684932	0	0	0	0.273973	0.0684932	0.0684932	6.84932	0	0	0	0.136986	0.136986	6.84932	0.136986	0.136986	6.84932
12	128	2	0.741483	0.681363	1.52305	0.300601	1.2024	0.180361	0	0	0.1002	0	0	0	0	0.220441	0	0	0	0.0200401	0	0	0.1002	0.0801603	1.60321	0.12024	0.0801603	1.32265
12	240	3	0.260521	0.200401	1.60321	0.0400802	1.002	0.1002	0.0200401	0	0.0200401	0	0	0	0	0.0601202	0	0	0	0.1002	0.0200401	0	0	0	0	0.1002	0.0200401	0.400802
12	241	1	0.175439	0.175439	5.84795	0	0	0	0	0	0	0	0	0	0	0.0584795	0	0	0	0.0584795	0	0	0	0	0	0.0584795	0	0
12	56	2	1.04839	0.806452	7.25806	0.241935	8.06452	0.0806452	0	0	0.0806452	0.16129	0	0	0	0.0806452	0	0	0	0	0	0	0	0	0	0	0	0
12	56	2	0.744921	0.586907	1.91874	0.20316	1.26411	0.13544	0.0451467	0	0.112867	0.0451467	0	0	0	0.180587	0.0225734	0	0	0.0677201	0.0451467	0	0	0	0	0.0677201	0.0451467	1.48984
12	98	2	0.97973	0.878378	2.60135	0.135135	1.68919	0.236486	0	0	0.135135	0.0675676	0	0	0	0.202703	0.0337838	0.0337838	3.37838	0	0	0	0	0	0	0	0	0
12	202	3	0.337838	0.202703	2.26351	0.0337838	3.37838	0.168919	0.0337838	0	0	0	0.0675676	0	0	0.0337838	0	0	0	0.0337838	0.0337838	0	0	0	0	0.0337838	0.0337838	3.37838
12	162	1	0.492958	0.492958	7.04225	0	0	0	0	0	0	0	0	0	0	0.0704225	0.0704225	0.0704225	7.04225	0	0	0	0	0	0	0	0	0
12	339	1	0.425532	0.070922	7.0922	0	0	0.212766	0	0	0	0	0	0	0	0.212766	0	0	0	0	0	0	0.070922	0	0	0.070922	0	0
12	98	2	0.616114	0.521327	1.94313	0.21327	1.32701	0.118483	0.0236967	0	0.118483	0.0236967	0	0	0	0.0947867	0.0236967	0	0	0	0	0	0.0236967	0	0	0.0236967	0	0
12	202	3	0.352564	0.224359	2.27564	0	0	0.128205	0	0	0.0320513	0.0320513	0.0320513	0	0	0.0320513	0.0320513	0	0	0.0320513	0.0320513	0	0	0	0	0.0320513	0.0320513	3.20513
12	129	2	0.769231	0.544872	3.01282	0.224359	2.75641	0.128205	0.0320513	0.0320513	0.0641026	0.0641026	0.0320513	0.0320513	0	0.192308	0	0	0	0.0320513	0	0	0.0320513	0	0	0.0641026	0	0
12	162	1	0.793651	0.793651	12.6984	0.15873	0	0.15873	0	0	0.15873	0	0	0	0	0.31746	0	0	0	0.15873	0.15873	0	0	0	0	0.15873	0.15873	15.873
12	241	1	0.2	0.16	4	0.04	4	0.04	0	0	0	0	0	0	0	0.04	0	0	0	0	0	0	0.04	0	0	0.04	0	0
12	56	2	0.57554	0.431655	5.97122	0.215827	4.82014	0.215827	0	0	0.0719424	0	0	0	0	0.215827	0.0719424	0.0719424	7.19424	0	0	0	0	0	0	0	0	0
12	201	1	0.3	0.3	6.7	0.1	10	0.1	0	0	0	0	0	0	0	0.1	0	0	0	0	0	0	0	0	0	0	0	0
12	287	3	0.27027	0.21021	2.13213	0.12012	2.25225	0.12012	0	0	0.03003	0	0	0	0	0.12012	0.0600601	0.0600601	3.003	0.03003	0	0	0	0	0	0.03003	0	0
12	99	2	0.242424	0.212121	1.72727	0.151515	1.21212	0.121212	0.030303	0	0.030303	0.030303	0	0	0	0.030303	0.030303	0.030303	3.0303	0	0	0	0	0	0	0	0	0
12	130	2	0.362538	0.151057	3.02115	0.060423	3.02115	0.181269	0	0	0	0	0	0	0	0	0.060423	0.0302115	1.51057	0	0	0	0.060423	0.060423	3.02115	0.060423	0.060423	3.02115
12	98	2	0.862069	0.651341	1.36015	0.229885	0.804598	0.363985	0	0	0.153257	0.0383142	0.0383142	0	0	0.114943	0	0	0	0.0191571	0.0191571	0	0.0191571	0.0191571	1.91571	0.0383142	0.0383142	1.91571
12	163	3	0.478927	0.45977	1.68582	0.1341	1.91571	0.0766284	0	0	0.0574713	0	0	0	0	0.114943	0.0574713	0.0383142	1.26437	0	0	0	0	0	0	0	0	0
12	130	2	0.440613	0.229885	1.43678	0.0383142	1.91571	0.153257	0.0766284	0.0383142	0.0383142	0.0191571	0.0383142	0	0	0.0574713	0	0	0	0	0	0	0.0383142	0	0	0.0383142	0	0
12	162	1	0.424837	0.359477	3.26797	0.196078	3.26797	0.0326797	0	0	0.0326797	0	0.0326797	0	0	0.196078	0	0	0	0	0	0	0	0	0	0	0	0
12	161	1	0.373832	0.280374	4.6729	0.046729	4.6729	0.046729	0	0	0	0	0	0	0	0.046729	0	0	0	0	0	0	0.0934579	0	0	0.0934579	0	0
12	128	2	0.434783	0.407609	2.71739	0.13587	2.71739	0.0271739	0.0271739	0	0.0543478	0	0	0	0	0.0815217	0.0271739	0.0271739	2.71739	0.0543478	0	0	0	0	0	0.0543478	0	0
12	55	2	0.733696	0.461957	2.3913	0.0815217	1.82065	0.13587	0.0271739	0	0.13587	0	0.0271739	0	0	0.0815217	0	0	0	0	0	0	0	0	0	0	0	0
12	161	1	0.171429	0.171429	5.71429	0	0	0	0	0	0	0	0	0	0	0.0571429	0.0571429	0.0571429	5.71429	0	0	0	0	0	0	0	0	0
12	130	2	0.529412	0.235294	5.88235	0	0	0.235294	0	0	0	0	0.0588235	0.0588235	0	0	0	0	0	0.0588235	0	0	0.0588235	0	0	0.117647	0	0
12	98	2	0.46875	0.351562	3.04688	0.117188	2.61719	0.195312	0	0	0.0390625	0.0390625	0	0	0	0.117188	0.0390625	0	0	0	0	0	0.0390625	0.0390625	3.90625	0.0390625	0.0390625	3.90625
12	130	2	0.429688	0.3125	3.4375	0.078125	1.95312	0.117188	0	0	0	0	0.0390625	0.0390625	0.0390625	0.117188	0	0	0	0.0390625	0	0	0.078125	0.078125	3.90625	0.117188	0.078125	2.57812
12	99	2	1.17647	1.17647	29.4118	1.17647	29.4118	0	0	0	0	0	0	0	0	0.588235	0	0	0	0	0	0	0	0	0	0	0	0
12	99	2	0.246479	0.211268	1.76056	0.0704225	0	0.140845	0	0	0	0	0.0352113	0	0	0.0704225	0	0	0	0.105634	0.0352113	0	0.0704225	0.0704225	3.52113	0.176056	0.105634	2.11268
12	56	2	0.492958	0.422535	3.23944	0.140845	2.64085	0.105634	0.0352113	0	0.0352113	0	0.0352113	0	0	0.0704225	0.0352113	0.0352113	3.52113	0.0352113	0	0	0	0	0	0.0352113	0	0
12	130	2	0.512821	0.25641	8.54701	0	0	0.17094	0	0	0	0	0	0	0	0	0.0854701	0.0854701	8.54701	0	0	0	0	0	0	0	0	0
12	98	2	0.227273	0.227273	0	0	0	0.227273	0	0	0.227273	0	0	0	0	0	0.227273	0	0	0	0	0	0	0	0	0	0	0
12	162	1	0.479846	0.403071	1.65067	0.115163	0.959693	0.134357	0	0	0	0	0.0383877	0	0	0.153551	0.0191939	0.0191939	1.91939	0.0575816	0.0383877	0	0.0191939	0	0	0.0767754	0.0383877	0.959693
12	240	3	0.627907	0.395349	1.76744	0.116279	1.86047	0.232558	0.0465116	0	0.0232558	0	0.0232558	0	0	0.139535	0	0	0	0.162791	0.116279	0	0.0465116	0.0465116	2.32558	0.209302	0.162791	1.81395
12	340	3	0.34965	0.32634	1.32867	0.16317	1.00233	0.13986	0	0	0.13986	0	0	0	0	0.11655	0.0699301	0.0699301	2.331	0.04662	0.02331	0	0.02331	0	0	0.0699301	0.02331	0.792541
12	99	2	0.5	0.464286	1.35714	0.25	0.5	0.321429	0	0	0.107143	0	0	0	0	0.214286	0.0357143	0.0357143	3.57143	0	0	0	0	0	0	0	0	0
12	161	1	0.325203	0.162602	8.13008	0	0	0.162602	0.0813008	0	0	0	0	0	0	0.162602	0	0	0	0	0	0	0.0813008	0	0	0.0813008	0	0
12	100	2	0.403226	0.403226	6.45161	0.0806452	8.06452	0.0806452	0	0	0.0806452	0	0	0	0	0.241935	0.0806452	0	0	0.0806452	0.0806452	0	0	0	0	0.0806452	0.0806452	8.06452
12	55	2	0.26616	0.190114	3.04183	0.114068	2.54753	0.0760456	0.0380228	0	0.0380228	0	0	0	0	0.0760456	0	0	0	0.0380228	0	0	0	0	0	0.0380228	0	0
12	203	1	0.0641026	0.0641026	6.41026	0	0	0	0	0	0	0	0	0	0	0	0	0	0	0	0	0	0	0	0	0	0	0
12	201	1	0.509554	0.509554	4.01274	0.0636943	6.36943	0.191083	0	0	0	0	0	0	0	0	0.191083	0.0636943	2.16561	0	0	0	0.0636943	0	0	0.0636943	0	0
12	161	1	0.28169	0.140845	14.0845	0	0	0.140845	0	0	0	0	0.140845	0.140845	0	0	0	0	0	0	0	0	0	0	0	0	0	0
12	203	1	0.12987	0.0649351	6.49351	0	0	0.0649351	0	0	0	0	0	0	0	0.0649351	0.0649351	0.0649351	6.49351	0	0	0	0	0	0	0	0	0
12	129	2	0.83871	0.83871	4.96774	0.387097	4.32258	0.129032	0	0	0.129032	0	0	0	0	0.0645161	0	0	0	0	0	0	0	0	0	0	0	0
12	100	2	0.714286	0.649351	3.24675	0.194805	2.14286	0.25974	0	0	0.12987	0	0	0	0	0	0	0	0	0.0649351	0.0649351	0	0.0649351	0.0649351	6.49351	0.12987	0.12987	6.49351
12	55	2	0.183727	0.15748	1.75853	0.0524934	1.31234	0.0787402	0	0	0.0262467	0	0	0	0	0.0524934	0	0	0	0	0	0	0	0	0	0	0	0
12	129	2	0.322581	0.138249	3.08756	0.0921659	2.30415	0.0921659	0	0	0.0460829	0.0460829	0	0	0	0.0921659	0	0	0	0	0	0	0	0	0	0	0	0
12	129	2	0.386905	0.297619	1.78571	0.119048	1.4881	0.119048	0	0	0.0892857	0	0	0	0	0.119048	0	0	0	0	0	0	0	0	0	0	0	0
12	55	2	0.425532	0.37234	3.03191	0.212766	2.65957	0.212766	0	0	0.106383	0	0	0	0	0.159574	0	0	0	0.0531915	0.0531915	0	0	0	0	0.0531915	0.0531915	5.31915
12	202	3	0.559006	0.434783	2.67081	0.15528	1.86335	0.0931677	0.0310559	0.0310559	0.0931677	0.0931677	0.0931677	0.0310559	0	0.0310559	0	0	0	0	0	0	0	0	0	0	0	0
12	130	2	0.372671	0.279503	2.76398	0	0	0.124224	0	0	0	0.0310559	0	0	0	0.0310559	0	0	0	0	0	0	0	0	0	0	0	0
12	287	3	0.53125	0.4375	2.6875	0.1875	2.09375	0.15625	0	0	0.0625	0	0.0625	0	0	0.03125	0	0	0	0.03125	0.03125	0	0	0	0	0.03125	0.03125	3.125
12	99	2	0.540541	0.486486	5.40541	0.0540541	5.40541	0	0	0	0.0540541	0.0540541	0.0540541	0	0	0.0540541	0	0	0	0	0	0	0	0	0	0	0	0
12	241	1	0.583333	0.416667	6.66667	0	0	0	0	0	0	0.0833333	0	0	0	0.0833333	0	0	0	0	0	0	0	0	0	0	0	0
12	55	2	0.263158	0.204678	2.07602	0.116959	1.46199	0.0877193	0	0	0	0	0	0	0	0.0877193	0.116959	0.0584795	1.46199	0	0	0	0	0	0	0	0	0
12	163	3	0.506329	0.316456	3.16456	0.158228	3.16456	0.126582	0	0	0.0316456	0	0	0	0	0.253165	0.0949367	0.0949367	3.16456	0	0	0	0	0	0	0	0	0
12	288	1	0.416667	0.277778	5.20833	0	0	0.138889	0	0	0.0694444	0	0	0	0	0.0694444	0	0	0	0	0	0	0	0	0	0	0	0
12	56	2	0.277778	0.138889	6.94444	0.0694444	6.94444	0.138889	0	0	0.0694444	0	0	0	0	0.0694444	0.0694444	0.0694444	6.94444	0	0	0	0	0	0	0	0	0
12	163	3	0.657895	0.575658	1.41447	0.197368	1.36513	0.115132	0	0	0.0328947	0	0.0164474	0	0	0.148026	0	0	0	0.0822368	0.0657895	0	0	0	0	0.0822368	0.0657895	1.31579
12	100	2	0.371517	0.185759	2.0743	0.0928793	2.0743	0.123839	0	0	0.0309598	0.0619195	0	0	0	0.154799	0	0	0	0	0	0	0	0	0	0	0	0
12	288	1	0.648148	0.555556	2.90123	0.154321	3.08642	0.123457	0	0	0.0617284	0	0	0	0	0.154321	0.0925926	0.0308642	1.04938	0	0	0	0	0	0	0	0	0
12	56	2	0.491803	0.409836	6.55738	0.245902	5.4918	0.163934	0	0	0.0819672	0	0	0	0	0.0819672	0.0819672	0.0819672	8.19672	0.0819672	0	0	0	0	0	0.0819672	0	0
12	55	2	0.499002	0.419162	1.51697	0.219561	1.27745	0.11976	0.0199601	0	0.0199601	0.0199601	0	0	0	0.11976	0.0199601	0.0199601	1.99601	0.0199601	0.0199601	0	0	0	0	0.0199601	0.0199601	1.99601
12	100	2	0.173611	0.0694444	3.47222	0	0	0.0347222	0	0	0	0.0347222	0.0347222	0	0	0	0	0	0	0	0	0	0	0	0	0	0	0
12	100	2	0.453515	0.408163	1.88209	0.204082	1.76871	0.0907029	0	0	0.0680272	0.0453515	0	0	0	0.0907029	0.0226757	0	0	0	0	0	0	0	0	0	0	0
12	239	3	0.393258	0.280899	1.96629	0.0561798	1.40449	0.140449	0	0	0.0280899	0	0	0	0	0.11236	0.0842697	0.0842697	2.80899	0	0	0	0	0	0	0	0	0
12	240	3	0.422535	0.338028	1.6338	0.028169	0	0.140845	0.028169	0	0.028169	0	0.028169	0	0	0.028169	0	0	0	0.140845	0.084507	0	0	0	0	0.140845	0.084507	1.69014
12	99	2	0.729614	0.600858	3.39056	0.300429	3.69099	0.171674	0	0	0.0429185	0	0	0	0	0.128755	0	0	0	0	0	0	0	0	0	0	0	0
12	162	1	0.351438	0.319489	2.23642	0.191693	2.14058	0.0958466	0	0	0.0319489	0	0	0	0	0.0638978	0	0	0	0.0638978	0.0319489	0	0	0	0	0.0638978	0.0319489	1.59744
12	99	2	0.394089	0.295567	2.46305	0.147783	1.62562	0.246305	0	0	0	0	0	0	0	0.0985222	0	0	0	0	0	0	0	0	0	0	0	0
12	100	2	0.759494	0.56962	4.93671	0.126582	6.32911	0.253165	0	0	0.0632911	0	0.126582	0	0	0.0632911	0	0	0	0	0	0	0	0	0	0	0	0
12	56	2	0.419907	0.29549	1.30638	0.108865	1.1042	0.155521	0.0466563	0	0.0311042	0.0155521	0	0	0	0.0933126	0	0	0	0	0	0	0	0	0	0	0	0
12	202	3	0.59322	0.444915	1.41949	0.105932	1.69492	0.254237	0.105932	0	0.105932	0.0211864	0.0211864	0	0	0	0	0	0	0	0	0	0	0	0	0	0	0
12	163	3	0.338983	0.254237	1.75847	0.148305	1.50424	0.105932	0	0	0.0423729	0	0	0	0	0.190678	0.0423729	0.0423729	2.11864	0	0	0	0	0	0	0	0	0
12	98	2	0.211864	0.169492	1.58898	0.0635593	0.699153	0.0635593	0	0	0.0847458	0.0211864	0	0	0	0.0423729	0	0	0	0	0	0	0	0	0	0	0	0
12	55	2	0.27027	0.27027	9.00901	0.0900901	9.00901	0	0	0	0.0900901	0	0	0	0	0	0	0	0	0	0	0	0	0	0	0	0	0
12	203	1	0.224949	0.122699	1.69734	0.0408998	1.02249	0.102249	0	0	0.0204499	0	0	0	0	0.122699	0.0408998	0.0204499	1.02249	0.0204499	0.0204499	0	0	0	0	0.0204499	0.0204499	2.04499
12	129	2	0.243902	0.243902	3.90244	0.0487805	0	0.0487805	0	0	0.0487805	0	0	0	0	0	0	0	0	0	0	0	0	0	0	0	0	0
12	163	3	0.541872	0.541872	4.48276	0.295567	4.92611	0	0	0	0.0985222	0	0	0	0	0.0985222	0	0	0	0	0	0	0	0	0	0	0	0
12	201	1	0.905861	0.834813	1.58082	0.0888099	0.71048	0.106572	0.017762	0	0.159858	0	0.017762	0	0	0.106572	0.035524	0.035524	1.7762	0.035524	0	0	0	0	0	0.035524	0	0
12	239	3	0.801527	0.687023	2.74809	0.19084	1.52672	0.305344	0.0381679	0	0.0381679	0	0	0	0	0.114504	0	0	0	0.0381679	0	0	0	0	0	0.0381679	0	0
12	242	1	0.191571	0.153257	3.83142	0	0	0.0383142	0	0	0	0	0	0	0	0	0	0	0	0.0383142	0	0	0	0	0	0.0383142	0	0
12	98	2	0.804598	0.689655	2.98851	0.306513	1.91571	0.191571	0	0	0.191571	0	0	0	0	0.0766284	0	0	0	0	0	0	0	0	0	0	0	0
12	129	2	0.730897	0.664452	2.32558	0.398671	1.66113	0.166113	0.0332226	0.0332226	0.13289	0	0	0	0	0.166113	0.0332226	0.0332226	3.32226	0	0	0	0	0	0	0	0	0
12	204	3	0.752688	0.483871	4.19355	0.107527	2.68817	0.322581	0.0537634	0	0.0537634	0.0537634	0.0537634	0	0	0.107527	0.0537634	0.0537634	5.37634	0.0537634	0	0	0	0	0	0.0537634	0	0
12	341	1	0.322581	0.16129	1.77419	0.0537634	0	0.268817	0.0537634	0	0.0537634	0	0	0	0	0.107527	0	0	0	0	0	0	0	0	0	0	0	0
12	203	1	0.441767	0.240964	2.69076	0.0803213	2.00803	0.240964	0	0	0	0	0.0401606	0	0	0.120482	0	0	0	0	0	0	0	0	0	0	0	0
12	204	3	0.806452	0.604839	3.50806	0.201613	2.41935	0.241935	0	0	0.120968	0	0	0	0	0.0806452	0.0403226	0.0403226	4.03226	0	0	0	0	0	0	0	0	0
12	289	1	0.526316	0.445344	3.31984	0.242915	2.71255	0.121457	0.0404858	0.0404858	0.0404858	0	0	0	0	0.0404858	0.121457	0.0404858	1.37652	0	0	0	0	0	0	0	0	0
12	56	2	0.555556	0.37037	4.1358	0.0617284	6.17284	0.246914	0	0	0	0	0.0617284	0	0	0.0617284	0	0	0	0	0	0	0	0	0	0	0	0
12	204	3	0.301811	0.221328	1.10664	0.100604	0.402414	0.140845	0	0	0.0201207	0	0	0	0	0.100604	0.0402414	0.0201207	1.00604	0	0	0	0	0	0	0	0	0
12	56	2	0.342052	0.201207	1.60966	0.0804829	1.50905	0.120724	0	0	0	0	0	0	0	0.0804829	0.0201207	0	0	0	0	0	0	0	0	0	0	0
12	55	2	0.28169	0.241449	1.34809	0.120724	0.663984	0.100604	0	0	0.0402414	0.0201207	0	0	0	0.0804829	0	0	0	0.0201207	0	0	0	0	0	0.0201207	0	0
12	242	1	0.294118	0.176471	3.94118	0.0588235	5.88235	0.176471	0	0	0	0	0	0	0	0.176471	0	0	0	0	0	0	0	0	0	0	0	0
12	342	1	0.188679	0	0	0	0	0.0943396	0	0	0	0	0	0	0	0	0.0943396	0	0	0	0	0	0	0	0	0	0	0
12	204	3	0.549451	0.43956	2.74725	0.18315	2.1978	0.21978	0	0	0.10989	0	0	0	0	0.18315	0.03663	0.03663	3.663	0	0	0	0	0	0	0	0	0
12	242	1	0.25641	0.21978	1.8315	0.0732601	0	0.14652	0	0	0	0	0	0	0	0.0732601	0.0732601	0.0732601	3.663	0	0	0	0	0	0	0	0	0
12	289	1	0.326797	0.261438	6.53595	0.130719	6.53595	0	0.0653595	0.0653595	0	0.0653595	0	0	0	0.130719	0	0	0	0	0	0	0	0	0	0	0	0
12	100	2	0.212766	0.106383	10.6383	0.106383	10.6383	0.106383	0	0	0	0	0	0	0	0	0	0	0	0	0	0	0	0	0	0	0	0
4	57	2	0.510511	0.45045	2.01201	0.18018	2.01201	0.12012	0	0	0.0600601	0	0.03003	0.03003	0	0.12012	0	0	0	0.03003	0	0	0	0	0	0.03003	0	0
4	164	1	0.426829	0.396341	1.64634	0.213415	1.7378	0.182927	0	0	0.0304878	0	0	0	0	0.243902	0	0	0	0.152439	0.0914634	0	0.0304878	0.0304878	3.04878	0.182927	0.121951	2.0122
4	165	1	0.853659	0.731707	6.09756	0.365854	4.02439	0.487805	0	0	0	0	0	0	0	0.365854	0	0	0	0	0	0	0	0	0	0	0	0
4	3	2	0.714286	0.47619	2.97619	0.119048	11.9048	0.47619	0.238095	0	0	0	0	0	0	0.119048	0	0	0	0	0	0	0	0	0	0	0	0
4	166	3	0.446927	0.223464	5.58659	0.167598	5.58659	0.111732	0	0	0.111732	0	0	0	0	0.111732	0	0	0	0.0558659	0	0	0	0	0	0.0558659	0	0
4	101	2	0.39548	0.338983	3.78531	0.0564972	5.64972	0.169492	0	0	0	0	0.0564972	0	0	0.169492	0	0	0	0.0564972	0.0564972	0	0	0	0	0.0564972	0.0564972	5.64972
4	101	2	0.652174	0.57971	3.62319	0.0724638	0	0.362319	0	0	0.144928	0	0	0	0	0.144928	0	0	0	0	0	0	0.0724638	0.0724638	7.24638	0.0724638	0.0724638	7.24638
4	3	2	0.515464	0.206186	10.3093	0	0	0.309278	0.206186	0	0	0	0	0	0	0.103093	0	0	0	0	0	0	0	0	0	0	0	0
4	101	2	0.443787	0.35503	2.45562	0.177515	1.98225	0.118343	0	0	0.0295858	0	0	0	0	0.147929	0	0	0	0.0295858	0.0295858	0	0	0	0	0.0295858	0.0295858	2.95858
4	57	2	0.285714	0.178571	2.14286	0.0357143	0	0.142857	0	0	0.0357143	0.0357143	0.0357143	0.0357143	0	0.178571	0.0357143	0.0357143	3.57143	0	0	0	0	0	0	0	0	0
4	3	2	0.55	0.3	4.15	0	0	0.25	0	0	0	0	0.05	0	0	0	0.05	0.05	5	0	0	0	0.1	0.05	2.5	0.1	0.05	2.5
4	36	2	0.526316	0.502392	2.05742	0.143541	1.98565	0.0956938	0	0	0	0	0	0	0	0.119617	0	0	0	0	0	0	0.0239234	0	0	0.0239234	0	0
4	3	2	0.431655	0.215827	1.60671	0.0239808	0	0.263789	0.0239808	0	0.0239808	0	0.0479616	0	0	0.0239808	0	0	0	0	0	0	0.0959233	0.0479616	1.19904	0.0959233	0.0479616	1.19904
4	57	2	0.593607	0.502283	4.15525	0.182648	3.42466	0.136986	0.0456621	0	0.0913242	0	0	0	0	0.0456621	0	0	0	0	0	0	0	0	0	0	0	0
4	101	2	0.909091	0.909091	7.87879	0.20202	0	0.20202	0	0	0.20202	0	0	0	0	0	0	0	0	0	0	0	0	0	0	0	0	0
4	164	1	0.707071	0.707071	8.68687	0.20202	5.05051	0.10101	0	0	0.10101	0	0	0	0	0.20202	0	0	0	0.10101	0.10101	0	0	0	0	0.10101	0.10101	10.101
4	101	2	0.575816	0.441459	1.84261	0.0767754	1.91939	0.0767754	0.0191939	0	0.0575816	0	0.0191939	0	0	0.211132	0.0383877	0.0191939	0.959693	0	0	0	0.0191939	0.0191939	1.91939	0.0191939	0.0191939	1.91939
4	57	2	0.29661	0.29661	2.41525	0.0847458	2.11864	0.127119	0.0423729	0	0.0423729	0	0	0	0	0.0423729	0	0	0	0	0	0	0	0	0	0	0	0
4	164	1	0.47619	0.238095	5.95238	0.119048	0	0.238095	0	0	0	0	0	0	0	0.238095	0.119048	0.119048	11.9048	0	0	0	0	0	0	0	0	0
4	165	1	0.389222	0.359281	2.48503	0.149701	2.99401	0.0598802	0	0	0.0598802	0	0	0	0	0.0898204	0	0	0	0	0	0	0	0	0	0	0	0
4	3	2	0.627451	0.431373	2.86275	0.0392157	0	0.196078	0	0	0	0	0	0	0	0.156863	0.0392157	0.0392157	3.92157	0	0	0	0.0784314	0	0	0.0784314	0	0
4	102	2	0.258216	0.187793	1.47887	0.0938967	1.17371	0.117371	0.0469484	0	0	0	0.0234742	0.0234742	0	0.0469484	0.0234742	0.0234742	2.34742	0	0	0	0.0234742	0	0	0.0234742	0	0
4	3	2	0.433213	0.216606	2.41877	0.0722022	3.61011	0.252708	0.108303	0.0361011	0.0361011	0	0	0	0	0.0722022	0	0	0	0	0	0	0	0	0	0	0	0
4	167	3	0.330882	0.257353	2.61029	0.110294	2.46324	0.0735294	0	0	0.0367647	0	0.0367647	0	0	0.110294	0	0	0	0.0367647	0	0	0	0	0	0.0367647	0	0
4	343	1	0.123457	0.123457	6.17284	0	0	0	0	0	0	0	0	0	0	0	0	0	0	0	0	0	0	0	0	0	0	0
4	57	2	0.306748	0.245399	1.53374	0.0613497	0	0.122699	0	0	0.0613497	0	0	0	0	0.122699	0	0	0	0	0	0	0	0	0	0	0	0
4	290	3	0.41543	0.356083	1.11276	0.118694	0.74184	0.103858	0	0	0.0148368	0	0	0	0	0.192878	0.0296736	0.0296736	1.48368	0.0593472	0.0296736	0	0	0	0	0.0593472	0.0296736	0.74184
4	57	2	0.315126	0.294118	1.34454	0.105042	1.2605	0.0840336	0	0	0.0210084	0	0	0	0	0.0420168	0	0	0	0.0420168	0	0	0	0	0	0.0420168	0	0
4	70	2	0.315789	0.210526	1.47368	0.105263	1.26316	0.126316	0	0	0.0210526	0	0	0	0	0.0631579	0	0	0	0.0421053	0.0421053	0	0.0421053	0.0210526	1.05263	0.0842105	0.0631579	1.6
4	167	3	0.483871	0.469208	1.1437	0.26393	1.1437	0.0879765	0	0	0.0293255	0	0	0	0	0.117302	0.0146628	0	0	0.0439883	0.0439883	0	0.0293255	0	0	0.0733138	0.0439883	0.879765
4	205	3	0.609756	0.457317	3.04878	0.121951	3.04878	0.121951	0.0914634	0.0304878	0	0.0304878	0.0304878	0	0	0.182927	0	0	0	0	0	0	0.0304878	0	0	0.0304878	0	0
4	3	2	0.484848	0.30303	2.72727	0	0	0.181818	0.0606061	0	0	0.030303	0.030303	0	0	0.121212	0.0606061	0.030303	1.51515	0	0	0	0.030303	0.030303	3.0303	0.030303	0.030303	3.0303
4	101	2	0.0943396	0	0	0	0	0.0943396	0	0	0	0	0.0943396	0	0	0	0	0	0	0	0	0	0	0	0	0	0	0
4	164	1	0.0925926	0.0925926	9.25926	0	0	0	0	0	0	0	0	0	0	0.0925926	0	0	0	0	0	0	0	0	0	0	0	0
4	3	2	0.375783	0.187891	0.751566	0.0417537	0.521921	0.187891	0.0313152	0.0104384	0.0104384	0.0104384	0.0521921	0.0313152	0	0.167015	0.0521921	0.0521921	1.04384	0.0417537	0.0208768	0	0.0417537	0.0208768	0.521921	0.0835073	0.0417537	0.521921
4	70	2	0.299625	0.224719	3.74532	0.0749064	3.74532	0.0749064	0	0	0.0374532	0.0374532	0	0	0	0.11236	0	0	0	0	0	0	0.0749064	0	0	0.0749064	0	0
4	165	1	0.306122	0.204082	1.60714	0.0510204	0	0.153061	0	0	0	0.0255102	0	0	0	0.0510204	0.0510204	0.0255102	1.27551	0	0	0	0	0	0	0	0	0
4	36	2	0.139535	0.0930233	0	0.0930233	0	0.139535	0	0	0	0	0	0	0	0.0465116	0	0	0	0.0465116	0.0465116	0	0	0	0	0.0465116	0.0465116	4.65116
4	167	3	0.187793	0.0469484	0	0	0	0.140845	0	0	0	0	0	0	0	0.187793	0	0	0	0.0938967	0.0469484	0	0	0	0	0.0938967	0.0469484	2.34742
4	101	2	0.679012	0.555556	5.49383	0.123457	3.08642	0.123457	0	0	0.0617284	0	0.0617284	0.0617284	0	0.0617284	0.0617284	0.0617284	6.17284	0.123457	0	0	0	0	0	0.123457	0	0
4	71	2	0.480769	0.192308	9.61538	0	0	0.192308	0	0	0	0	0	0	0	0.192308	0	0	0	0.0961538	0	0	0	0	0	0.0961538	0	0
4	291	1	0.322581	0.225806	2.77419	0.0322581	3.22581	0.0645161	0	0	0	0	0	0	0	0.0322581	0	0	0	0	0	0	0	0	0	0	0	0
4	25	2	0.608108	0.472973	3.85135	0.135135	0	0.135135	0	0	0	0	0	0	0	0.0675676	0	0	0	0	0	0	0.0675676	0.0675676	6.75676	0.0675676	0.0675676	6.75676
4	103	2	0.331126	0.264901	6.62252	0.0662252	6.62252	0	0	0	0	0	0	0	0	0	0	0	0	0	0	0	0.0662252	0	0	0.0662252	0	0
4	70	2	0.479452	0.479452	6.84932	0.136986	6.84932	0	0	0	0.0684932	0	0	0	0	0	0	0	0	0	0	0	0	0	0	0	0	0
4	36	2	1.04478	1.04478	12.8358	0.447761	10	0.149254	0	0	0	0	0	0	0	0.298507	0	0	0	0	0	0	0	0	0	0	0	0
4	70	2	0.33195	0.207469	4.14938	0	0	0.0829876	0	0	0	0	0	0	0	0.0829876	0.0414938	0.0414938	4.14938	0	0	0	0.0414938	0	0	0.0414938	0	0
4	166	3	0.585106	0.37234	5.31915	0.0531915	5.31915	0.106383	0.106383	0.106383	0.0531915	0.0531915	0.0531915	0	0	0.159574	0	0	0	0	0	0	0	0	0	0	0	0
4	103	2	0.425532	0.212766	3.98936	0	0	0.265957	0.106383	0	0	0	0.0531915	0	0	0	0	0	0	0.106383	0.0531915	0	0	0	0	0.106383	0.0531915	2.65957
4	25	2	0.49505	0.19802	9.90099	0	0	0	0.0990099	0.0990099	0	0.0990099	0.0990099	0	0	0.19802	0	0	0	0	0	0	0	0	0	0	0	0
4	103	2	0.390144	0.308008	1.0883	0.0616016	2.05339	0.184805	0.0205339	0.0205339	0.0205339	0	0	0	0	0.0616016	0	0	0	0.0410678	0.0410678	0	0	0	0	0.0410678	0.0410678	2.05339
4	167	3	0.488506	0.402299	2.27011	0.172414	1.92529	0.114943	0	0	0	0	0	0	0	0.201149	0.0287356	0	0	0.0574713	0	0	0	0	0	0.0574713	0	0
4	25	2	0.315186	0.17192	1.91977	0.0286533	2.86533	0.200573	0	0	0	0	0.0286533	0.0286533	0.0286533	0.0859599	0.0286533	0.0286533	2.86533	0.0859599	0.0286533	0	0.0859599	0.0286533	0.974212	0.17192	0.0573066	0.974212
4	71	2	1.11111	0.873016	5.79365	0.238095	2.61905	0.31746	0	0	0	0	0	0	0	0.238095	0	0	0	0.0793651	0	0	0.15873	0.0793651	3.96825	0.238095	0.0793651	2.69841
4	71	2	0.251256	0.134003	1.05528	0.0335008	0.837521	0.134003	0	0	0.0167504	0.0167504	0.0167504	0	0	0.0502513	0.0335008	0.0335008	1.67504	0.0167504	0.0167504	0	0	0	0	0.0167504	0.0167504	1.67504
4	36	2	0.116279	0.0775194	3.87597	0.0387597	3.87597	0.0387597	0	0	0.0387597	0	0	0	0	0.0387597	0	0	0	0.0387597	0	0	0	0	0	0.0387597	0	0
4	103	2	0.230769	0.153846	1.92308	0.0384615	0	0.115385	0	0	0.0384615	0	0.0384615	0	0	0.0384615	0	0	0	0	0	0	0	0	0	0	0	0
4	292	1	0.37594	0.37594	7.5188	0	0	0	0	0	0.075188	0	0	0	0	0.150376	0	0	0	0.075188	0.075188	0	0	0	0	0.075188	0.075188	7.5188
4	25	2	0.526316	0.225564	5.03759	0.075188	7.5188	0.225564	0.075188	0	0.075188	0.075188	0	0	0	0.300752	0	0	0	0	0	0	0	0	0	0	0	0
4	103	2	0.551559	0.455635	1.89448	0.143885	1.19904	0.167866	0	0	0.0479616	0	0	0	0	0.143885	0.0479616	0.0239808	1.19904	0	0	0	0	0	0	0	0	0
4	292	1	0.592885	0.395257	2.7668	0.27668	3.39921	0.27668	0.0395257	0.0395257	0.118577	0.0395257	0	0	0	0.27668	0.0395257	0	0	0.0395257	0.0395257	0	0	0	0	0.0395257	0.0395257	3.95257
4	291	1	0.625	0.351562	2.61719	0.0390625	0	0.3125	0.0390625	0	0.0390625	0	0.0390625	0	0	0.195312	0	0	0	0.078125	0	0	0	0	0	0.078125	0	0
4	103	2	0.63655	0.472279	1.17043	0.225873	0.36961	0.328542	0.0205339	0	0.0205339	0	0	0	0	0.287474	0.0410678	0.0205339	1.02669	0.123203	0.0616016	0	0	0	0	0.123203	0.0616016	1.02669
4	165	1	0.333333	0.242424	2.27273	0.030303	0	0.151515	0	0	0.030303	0	0	0	0	0.121212	0.030303	0.030303	3.0303	0.030303	0	0	0	0	0	0.030303	0	0
4	344	3	0.392749	0.21148	3.02115	0.0906344	3.02115	0.0906344	0	0	0.0302115	0.0302115	0.0302115	0	0	0.0302115	0	0	0	0	0	0	0	0	0	0	0	0
4	36	2	0.401606	0.281124	2.85141	0.0803213	2.00803	0.160643	0	0	0	0	0	0	0	0.200803	0	0	0	0.0803213	0.0803213	0	0	0	0	0.0803213	0.0803213	4.01606
4	25	2	0.466667	0.2	6.66667	0.0666667	6.66667	0.266667	0	0	0	0	0	0	0	0.266667	0.0666667	0	0	0.0666667	0	0	0	0	0	0.0666667	0	0
4	36	2	0.340909	0.25	1.25	0.181818	1.13636	0.181818	0	0	0.181818	0	0.0454545	0	0	0.113636	0	0	0	0.0681818	0	0	0	0	0	0.0681818	0	0
4	71	2	0.409091	0.25	1.45455	0.0454545	1.13636	0.181818	0	0	0.0227273	0.0681818	0.0454545	0.0227273	0	0.0909091	0.0454545	0.0454545	2.27273	0.0454545	0.0227273	0	0	0	0	0.0454545	0.0227273	1.13636
4	3	2	0.375723	0.17341	2.39884	0.0578035	1.44509	0.144509	0.0867052	0	0	0	0.0289017	0	0	0.0867052	0.0578035	0.0289017	1.44509	0.0289017	0.0289017	0	0	0	0	0.0289017	0.0289017	2.89017
4	57	2	0.705128	0.448718	4.55128	0.128205	6.41026	0.320513	0.128205	0	0	0.0641026	0	0	0	0	0	0	0	0	0	0	0	0	0	0	0	0
4	166	3	0.708092	0.491329	1.18497	0.17341	1.19942	0.187861	0.115607	0.0433526	0.0433526	0.0144509	0	0	0	0.101156	0.0144509	0.0144509	1.44509	0.0144509	0.0144509	0	0	0	0	0.0144509	0.0144509	1.44509
4	70	2	0.695652	0.608696	1.24638	0.173913	0.971014	0.115942	0.0144928	0	0.0289855	0	0.0144928	0.0144928	0	0.0869565	0	0	0	0	0	0	0	0	0	0	0	0
4	167	3	0.701754	0.614035	1.59649	0.263158	1.63158	0.0701754	0	0	0.0350877	0	0	0	0	0.192982	0.0175439	0.0175439	1.75439	0.0175439	0.0175439	0	0	0	0	0.0175439	0.0175439	1.75439
4	243	3	0.347594	0.240642	1.49733	0.0802139	2.6738	0.187166	0	0	0.0534759	0.026738	0.026738	0.026738	0.026738	0.0534759	0	0	0	0.106952	0.0802139	0	0	0	0	0.106952	0.0802139	2.03209
4	102	2	0.720721	0.510511	2.46246	0.18018	2.01201	0.27027	0.0600601	0	0.0900901	0	0.03003	0	0	0.24024	0.03003	0.03003	3.003	0.0900901	0.03003	0	0	0	0	0.0900901	0.03003	1.02102
4	243	3	0.443787	0.266272	2.30769	0.0887574	1.98225	0.177515	0	0	0.0591716	0.0295858	0	0	0	0.0591716	0	0	0	0	0	0	0	0	0	0	0	0
4	71	2	0.537313	0.447761	1.79104	0.119403	2.23881	0.268657	0	0	0.119403	0	0.0597015	0	0	0.0298507	0	0	0	0.0597015	0	0	0	0	0	0.0597015	0	0
4	290	3	0.382514	0.218579	0	0.163934	0	0.218579	0	0	0.0546448	0	0	0	0	0.218579	0	0	0	0.10929	0.10929	0	0	0	0	0.10929	0.10929	5.46448
4	165	1	0.818182	0.636364	6.45455	0.272727	6.09091	0.272727	0	0	0.0909091	0	0.0909091	0	0	0.545455	0.181818	0.181818	9.09091	0	0	0	0	0	0	0	0	0
4	205	3	0.471698	0.188679	4.71698	0.0943396	9.43396	0.283019	0	0	0	0	0	0	0	0.188679	0	0	0	0	0	0	0	0	0	0	0	0
4	293	1	0.946882	0.762125	1.96305	0.300231	1.77829	0.207852	0.0230947	0	0.277136	0	0.0692841	0	0	0.184758	0.0461894	0	0	0.0692841	0.0692841	0	0	0	0	0.0692841	0.0692841	2.30947
4	243	3	0.393519	0.208333	1.2963	0.0925926	0	0.231481	0	0	0	0.0231481	0.0925926	0.0462963	0	0.115741	0	0	0	0.162037	0.0925926	0	0	0	0	0.162037	0.0925926	1.34259
4	57	2	0.882353	0.637255	4.5098	0.196078	4.90196	0.196078	0.147059	0.0490196	0.196078	0.0980392	0	0	0	0.0980392	0	0	0	0.0490196	0	0	0	0	0	0.0490196	0	0
4	103	2	0.725806	0.483871	6.69355	0.0806452	0	0.322581	0.0806452	0	0.0806452	0	0.0806452	0	0	0.241935	0.16129	0.16129	8.06452	0.0806452	0	0	0	0	0	0.0806452	0	0
4	25	2	0.232558	0.0968992	1.93798	0.0193798	1.93798	0.0775194	0.0387597	0	0	0	0.0387597	0	0	0.0387597	0	0	0	0.116279	0	0	0	0	0	0.116279	0	0
4	205	3	0.872093	0.697674	1.39535	0.271318	0.968992	0.329457	0.0387597	0	0.0968992	0.0387597	0	0	0	0.310078	0.0387597	0.0387597	1.93798	0.0193798	0.0193798	0	0	0	0	0.0193798	0.0193798	1.93798
4	164	1	0.74359	0.717949	1.92308	0.384615	1.71795	0.205128	0	0	0	0	0	0	0	0.205128	0.025641	0	0	0.0769231	0.0512821	0	0	0	0	0.0769231	0.0512821	1.69231
4	102	2	0.350318	0.191083	2.64331	0.0955414	2.13376	0.159236	0.0318471	0	0	0	0	0	0	0.127389	0	0	0	0	0	0	0	0	0	0	0	0
4	70	2	0.273224	0.218579	4.09836	0.0546448	0	0.10929	0	0	0.0546448	0	0.0546448	0.0546448	0	0.218579	0.0546448	0.0546448	5.46448	0	0	0	0	0	0	0	0	0
4	70	2	0.819113	0.750853	3.24232	0.238908	2.93515	0.0682594	0	0	0.136519	0	0	0	0	0.136519	0.0682594	0.0341297	1.70648	0	0	0	0	0	0	0	0	0
4	3	2	0.434783	0.108696	5.43478	0	0	0.326087	0.0543478	0	0	0	0	0	0	0.108696	0.0543478	0	0	0	0	0	0	0	0	0	0	0
4	36	2	0.530303	0.227273	5.07576	0.0757576	7.57576	0.378788	0	0	0.0757576	0	0	0	0	0.378788	0	0	0	0.0757576	0.0757576	0	0	0	0	0.0757576	0.0757576	7.57576
4	293	1	0.47619	0.47619	11.9048	0.47619	11.9048	0.238095	0	0	0.238095	0	0	0	0	0.238095	0	0	0	0.238095	0.238095	0	0	0	0	0.238095	0.238095	23.8095
4	244	1	0.263158	0.263158	0	0.263158	0	0.263158	0	0	0	0	0	0	0	0.263158	0	0	0	0.526316	0	0	0	0	0	0.526316	0	0
4	205	3	0.383693	0.275779	1.04317	0.0719424	1.19904	0.143885	0.0359712	0	0.0239808	0.0119904	0.0119904	0.0119904	0	0.155875	0.0719424	0.059952	1.00719	0.0359712	0.0119904	0	0	0	0	0.0359712	0.0119904	0.407674
4	25	2	0.252809	0.140449	2.24719	0	0	0.140449	0.0280899	0	0.0280899	0	0.0280899	0.0280899	0	0.0561798	0	0	0	0.0842697	0	0	0	0	0	0.0842697	0	0
4	36	2	0.168067	0.0560224	1.40056	0.0560224	1.40056	0.140056	0	0	0.0280112	0	0	0	0	0.140056	0	0	0	0.0280112	0	0	0	0	0	0.0280112	0	0
4	102	2	0.437158	0.218579	4.09836	0.0546448	0	0.163934	0.0546448	0	0	0.0546448	0.163934	0.0546448	0	0.0546448	0	0	0	0.0546448	0	0	0	0	0	0.0546448	0	0
4	3	2	0.222222	0.166667	5.55556	0.0555556	5.55556	0	0.0555556	0.0555556	0.0555556	0	0	0	0	0	0	0	0	0	0	0	0	0	0	0	0	0
4	25	2	0.303951	0.0911854	1.00304	0	0	0.212766	0	0	0	0	0	0	0	0.0607903	0	0	0	0	0	0	0	0	0	0	0	0
4	36	2	0.517241	0.344828	4.77011	0.114943	5.74713	0.229885	0	0	0	0	0	0	0	0.287356	0	0	0	0.114943	0.0574713	0	0	0	0	0.114943	0.0574713	2.87356
4	102	2	0.404624	0.231214	2.89017	0.115607	2.89017	0.231214	0	0	0.0578035	0	0.0578035	0	0	0.0578035	0	0	0	0.0578035	0	0	0	0	0	0.0578035	0	0
4	3	2	0.898876	0.561798	8.98876	0	0	0.449438	0	0	0	0	0	0	0	0.224719	0	0	0	0	0	0	0	0	0	0	0	0
4	244	1	0.449438	0.337079	7.52809	0.337079	7.52809	0.11236	0	0	0.11236	0	0	0	0	0.337079	0	0	0	0	0	0	0	0	0	0	0	0
4	244	1	0.463768	0.434783	2.11594	0.26087	1.62319	0.115942	0	0	0.173913	0	0	0	0	0.0869565	0	0	0	0.0289855	0	0	0	0	0	0.0289855	0	0
4	3	2	0.581395	0.377907	2.23837	0	0	0.203488	0.0581395	0.0290698	0.0290698	0.0581395	0.0581395	0.0290698	0	0.0581395	0	0	0	0.0290698	0.0290698	0	0	0	0	0.0290698	0.0290698	2.90698
4	25	2	0.588235	0.352941	4.88235	0.0588235	0	0.117647	0	0	0	0.0588235	0.0588235	0.0588235	0.0588235	0.117647	0.0588235	0.0588235	5.88235	0	0	0	0	0	0	0	0	0
4	102	2	0.47619	0.47619	15.873	0.15873	15.873	0	0	0	0	0	0	0	0	0	0	0	0	0	0	0	0	0	0	0	0	0
4	166	3	0.615711	0.552017	1.54989	0.318471	1.27389	0.14862	0.0424628	0.0424628	0.0849257	0.0212314	0	0	0	0.191083	0.0424628	0.0212314	1.06157	0	0	0	0	0	0	0	0	0
4	3	2	0.508021	0.240642	2.37968	0.026738	2.6738	0.240642	0.0802139	0.026738	0	0.026738	0.0802139	0.0802139	0.0534759	0.0802139	0.026738	0	0	0.026738	0	0	0	0	0	0.026738	0	0
4	25	2	0.40107	0.240642	2.08556	0.0534759	1.3369	0.213904	0.026738	0	0	0.0534759	0.026738	0	0	0.0802139	0.026738	0.026738	2.6738	0.026738	0.026738	0	0	0	0	0.026738	0.026738	2.6738
4	102	2	0.454545	0.272727	3	0.0909091	0	0.272727	0	0	0	0	0	0	0	0.0909091	0.0909091	0.0909091	9.09091	0	0	0	0	0	0	0	0	0
4	71	2	0.841121	0.841121	9.34579	0.280374	9.34579	0	0	0	0.0934579	0	0	0	0	0.0934579	0	0	0	0	0	0	0	0	0	0	0	0
4	3	2	0.49505	0.132013	1.65017	0.0330033	0	0.264026	0.0660066	0.0330033	0.0660066	0	0.0330033	0.0330033	0.0330033	0.0990099	0.0330033	0.0330033	3.30033	0.0660066	0.0330033	0	0	0	0	0.0660066	0.0330033	1.65017
4	71	2	0.19802	0.0990099	3.30033	0	0	0.0660066	0.0330033	0.0330033	0	0.0330033	0	0	0	0.0330033	0	0	0	0	0	0	0	0	0	0	0	0
4	70	2	0.125786	0.125786	3.14465	0.0628931	0	0.0628931	0	0	0	0	0	0	0	0.0628931	0	0	0	0.0628931	0.0628931	0	0	0	0	0.0628931	0.0628931	6.28931
4	166	3	0.382166	0.318471	3.82166	0.254777	3.18471	0.127389	0	0	0.0636943	0	0	0	0	0.191083	0.0636943	0.0636943	6.36943	0.127389	0.127389	0	0	0	0	0.127389	0.127389	6.36943
4	36	2	0.517241	0.418719	2.46305	0.221675	2.46305	0.0985222	0	0	0	0	0.0246305	0	0	0.147783	0	0	0	0.0246305	0.0246305	0	0	0	0	0.0246305	0.0246305	2.46305
4	71	2	0.255591	0.191693	1.59744	0.0958466	1.05431	0.159744	0	0	0.0638978	0	0.0319489	0.0319489	0	0.0638978	0.0638978	0.0319489	1.59744	0	0	0	0	0	0	0	0	0
4	3	2	0.427632	0.230263	1.875	0.0986842	2.20395	0.263158	0.0986842	0.0328947	0	0.0328947	0.0328947	0.0328947	0	0.131579	0	0	0	0	0	0	0	0	0	0	0	0
4	25	2	0.136054	0.0680272	6.80272	0	0	0.0680272	0	0	0	0	0.0680272	0.0680272	0	0	0	0	0	0.0680272	0	0	0	0	0	0.0680272	0	0
4	57	2	0.878378	0.608108	6.01351	0.135135	6.75676	0.202703	0.135135	0.0675676	0	0	0	0	0	0	0	0	0	0	0	0	0	0	0	0	0	0
15	131	2	0.125	0.09375	1.03125	0.0625	0	0.09375	0	0	0	0	0	0	0	0.03125	0	0	0	0.21875	0.03125	0	0	0	0	0.21875	0.03125	0.4375
15	206	3	0.41958	0.27972	1.74825	0.20979	0	0.34965	0	0	0.0699301	0	0	0	0	0.27972	0.13986	0.13986	6.99301	0	0	0	0	0	0	0	0	0
15	168	1	0.142857	0.142857	0	0	0	0.142857	0	0	0.142857	0	0	0	0	0	0	0	0	0	0	0	0	0	0	0	0	0
15	132	3	0.445026	0.340314	1.62304	0.078534	0.863874	0.183246	0.026178	0	0	0.026178	0.026178	0.026178	0.026178	0.026178	0.026178	0.026178	2.6178	0.026178	0.026178	0	0.026178	0	0	0.052356	0.026178	1.3089
15	37	2	0.627063	0.363036	2.11221	0.132013	0.825083	0.330033	0	0	0.0990099	0	0.0330033	0	0	0.132013	0	0	0	0	0	0	0.0990099	0.0660066	2.17822	0.0990099	0.0660066	2.17822
15	72	2	0.326087	0.326087	10.8696	0.217391	10.8696	0	0	0	0	0	0	0	0	0.326087	0	0	0	0	0	0	0.108696	0.108696	10.8696	0.108696	0.108696	10.8696
15	345	1	0.133333	0.0666667	0	0.0666667	0	0.0666667	0	0	0	0	0	0	0	0.133333	0.0666667	0.0666667	6.66667	0.0666667	0	0	0.0666667	0	0	0.133333	0	0
15	17	2	0.0833333	0.0833333	8.33333	0.0833333	8.33333	0	0	0	0	0	0	0	0	0.0833333	0.0833333	0	0	0	0	0	0	0	0	0	0	0
15	58	2	0.3125	0.3125	31.25	0.3125	31.25	0	0	0	0	0	0	0	0	0	0	0	0	0	0	0	0	0	0	0	0	0
15	132	3	0.401606	0.281124	2.85141	0.0803213	2.00803	0.160643	0	0	0.0401606	0	0.0401606	0.0401606	0	0.120482	0	0	0	0.0401606	0.0401606	0	0	0	0	0.0401606	0.0401606	4.01606
15	169	2	0.280374	0.140187	4.6729	0.046729	4.6729	0.0934579	0	0	0.046729	0	0	0	0	0.186916	0	0	0	0.0934579	0	0	0	0	0	0.0934579	0	0
15	131	2	0.495868	0.165289	8.26446	0	0	0.330579	0	0	0	0	0	0	0	0.330579	0.0826446	0.0826446	8.26446	0.247934	0	0	0.0826446	0	0	0.330579	0	0
15	206	3	0.541667	0.4375	1.58333	0.25	1.20833	0.208333	0.0208333	0	0.125	0	0	0	0	0.0833333	0.0416667	0.0208333	1.04167	0	0	0	0.0416667	0	0	0.0416667	0	0
15	245	3	0.5	0.395833	1.3125	0.1875	1.16667	0.229167	0	0	0.0416667	0	0.0208333	0.0208333	0	0.270833	0.0625	0.0625	2.08333	0.0625	0.0625	0	0	0	0	0.0625	0.0625	2.08333
15	346	3	0.625	0.5625	1.625	0.270833	1.125	0.1875	0	0	0.104167	0	0	0	0	0.125	0.0208333	0	0	0.0625	0.0208333	0	0.0208333	0.0208333	2.08333	0.0833333	0.0416667	1.04167
15	246	1	0.347826	0.217391	2.6087	0.173913	2.17391	0.173913	0	0	0.0434783	0.0434783	0	0	0	0.173913	0	0	0	0.130435	0.0869565	0	0.0434783	0.0434783	4.34783	0.173913	0.130435	3.30435
15	294	3	0.326087	0.271739	3.26087	0.163043	3.6413	0.163043	0	0	0.163043	0	0	0	0	0.0543478	0	0	0	0	0	0	0	0	0	0	0	0
15	132	3	0.386965	0.285132	1.60896	0.0407332	0	0.1222	0	0	0.0203666	0	0.0203666	0	0	0.0814664	0	0	0	0.0610998	0.0407332	0	0	0	0	0.0610998	0.0407332	1.3442
15	72	2	0.672098	0.570265	1.44603	0.142566	0.875764	0.203666	0	0	0.0610998	0.0203666	0.0203666	0	0	0.0814664	0.0610998	0.0610998	2.03666	0.0407332	0	0	0	0	0	0.0407332	0	0
15	58	2	0.574713	0.45977	8.62069	0.229885	5.74713	0.229885	0	0	0	0	0.114943	0.114943	0	0.114943	0	0	0	0.114943	0	0	0	0	0	0.114943	0	0
15	131	2	0.625	0.208333	20.8333	0	0	0	0	0	0	0.208333	0.416667	0	0	0	0	0	0	0.416667	0.416667	0	0	0	0	0.416667	0.416667	20.8333
15	207	1	0.415225	0.276817	2.59516	0.17301	2.07612	0.17301	0	0	0	0	0	0	0	0.103806	0	0	0	0.138408	0.0692042	0	0.0692042	0.0692042	3.46021	0.207612	0.138408	2.28374
15	17	2	0.137931	0.103448	3.44828	0	0	0.0344828	0	0	0	0	0	0	0	0	0	0	0	0.0344828	0	0	0	0	0	0.0344828	0	0
15	169	2	0.37037	0.31746	3.54497	0	0	0.15873	0	0	0	0	0	0	0	0.26455	0	0	0	0.10582	0.0529101	0	0.0529101	0.0529101	5.29101	0.15873	0.10582	3.49206
15	8	2	0.740741	0.47619	3.54497	0.21164	2.6455	0.31746	0.0529101	0.0529101	0.10582	0	0	0	0	0.26455	0	0	0	0.0529101	0	0	0	0	0	0.0529101	0	0
15	72	2	0.616302	0.536779	0.874751	0.258449	0.755467	0.27833	0.0397614	0	0.0994036	0.0198807	0	0	0	0.238569	0	0	0	0.0596421	0.0397614	0	0	0	0	0.0596421	0.0397614	1.31213
15	58	2	0.433213	0.32491	2.41877	0.108303	1.19134	0.216606	0.0361011	0	0.0361011	0	0	0	0	0.144404	0	0	0	0	0	0	0	0	0	0	0	0
15	37	2	0.774648	0.422535	2.32394	0.211268	0	0.352113	0.0704225	0	0.0704225	0	0.140845	0	0	0.140845	0	0	0	0.0704225	0.0704225	0	0	0	0	0.0704225	0.0704225	7.04225
15	17	2	0.0704225	0.0704225	0	0.0704225	0	0.0704225	0	0	0	0	0	0	0	0	0.0704225	0	0	0	0	0	0	0	0	0	0	0
15	295	1	0.25	0.166667	4.16667	0.166667	4.16667	0.0833333	0	0	0	0	0	0	0	0.0833333	0	0	0	0.166667	0.0833333	0	0	0	0	0.166667	0.0833333	4.16667
15	132	3	0.496183	0.400763	1.08779	0.0954198	0.381679	0.19084	0.0381679	0.019084	0.019084	0.019084	0	0	0	0.0954198	0	0	0	0.019084	0	0	0.019084	0.019084	1.9084	0.0381679	0.019084	0.954198
15	58	2	0.451389	0.381944	2.53472	0.138889	0.868056	0.138889	0	0	0.0694444	0	0	0	0	0.0347222	0	0	0	0	0	0	0	0	0	0	0	0
15	247	1	1.03448	0.689655	2.58621	0.206897	1.72414	0.137931	0.137931	0.103448	0.172414	0	0	0	0	0.37931	0.0344828	0.0344828	3.44828	0.0344828	0.0344828	0	0	0	0	0.0344828	0.0344828	3.44828
15	72	2	0.519031	0.311419	2.31834	0.103806	1.14187	0.207612	0.0692042	0.0346021	0.0692042	0.0346021	0.0346021	0	0	0.17301	0.0346021	0	0	0.0346021	0.0346021	0	0	0	0	0.0346021	0.0346021	3.46021
15	168	1	0.152439	0.0914634	2.04268	0.0304878	3.04878	0.0914634	0	0	0	0	0	0	0	0.0609756	0	0	0	0.0609756	0	0	0	0	0	0.0609756	0	0
15	37	2	0.203252	0.0406504	0	0.0406504	0	0.162602	0	0	0	0	0	0	0	0.0813008	0	0	0	0	0	0	0	0	0	0	0	0
15	17	2	0.181818	0.181818	18.1818	0	0	0	0	0	0	0	0	0	0	0	0	0	0	0.181818	0	0	0	0	0	0.181818	0	0
15	295	1	0.535714	0.178571	0	0.178571	0	0.357143	0	0	0	0	0	0	0	0.535714	0	0	0	0.178571	0	0	0	0	0	0.178571	0	0
15	8	2	0.433884	0.309917	1.23967	0.0826446	0	0.165289	0.0206612	0	0.0619835	0	0	0	0	0.123967	0.0619835	0.0413223	1.36364	0	0	0	0.0619835	0.0206612	0.702479	0.0619835	0.0206612	0.702479
15	72	2	0.599174	0.475207	1.34298	0.165289	0.516529	0.247934	0.0206612	0	0.0413223	0	0.0206612	0.0206612	0	0.227273	0.0206612	0.0206612	2.06612	0.0206612	0.0206612	0	0.0413223	0	0	0.0619835	0.0206612	0.702479
15	207	1	0.178571	0.178571	8.92857	0	0	0	0	0	0	0	0	0	0	0	0.0892857	0	0	0	0	0	0	0	0	0	0	0
15	347	1	0.384615	0	0	0	0	0.384615	0	0	0	0	0.384615	0	0	0	0	0	0	0	0	0	0	0	0	0	0	0
15	132	3	0.277778	0.20202	1.59091	0.0757576	1.69192	0.10101	0	0	0.0252525	0	0	0	0	0.10101	0	0	0	0.0252525	0	0	0.0252525	0	0	0.0505051	0	0
15	348	3	0.253165	0.151899	1.6962	0.151899	1.6962	0.101266	0	0	0.0253165	0	0	0	0	0.101266	0.0253165	0.0253165	2.53165	0	0	0	0.0506329	0.0253165	1.26582	0.0506329	0.0253165	1.26582
15	37	2	0.43771	0.23569	2.39057	0.13468	1.6835	0.20202	0	0	0	0	0	0	0	0.30303	0.0673401	0.0673401	3.367	0.03367	0.03367	0	0.03367	0.03367	3.367	0.0673401	0.0673401	3.367
15	169	2	0.234899	0.134228	2.51678	0.033557	0	0.134228	0	0	0	0	0	0	0	0.134228	0.0671141	0.033557	1.67785	0	0	0	0.033557	0	0	0.033557	0	0
15	8	2	1.08108	0.810811	8.91892	0.540541	13.5135	0.810811	0	0	0.27027	0	0	0	0	0.540541	0	0	0	0	0	0	0.27027	0.27027	27.027	0.27027	0.27027	27.027
15	8	2	0.340557	0.154799	0.928793	0.0773994	0.619195	0.170279	0.0619195	0	0.0154799	0	0.0464396	0.0154799	0	0.139319	0.0773994	0.0464396	0.928793	0.0464396	0	0	0.0154799	0	0	0.0619195	0	0
15	58	2	0.444444	0.37037	2.59259	0.185185	2.96296	0.111111	0.037037	0	0.111111	0	0	0	0	0.111111	0	0	0	0.037037	0.037037	0	0.037037	0.037037	3.7037	0.0740741	0.0740741	3.7037
15	8	2	0.540541	0.39312	1.54791	0.17199	1.40049	0.27027	0	0	0.02457	0	0.02457	0	0	0.12285	0.02457	0.02457	2.457	0.02457	0	0	0.02457	0	0	0.04914	0	0
15	37	2	0.236686	0.0591716	5.91716	0	0	0.0591716	0.118343	0	0	0	0	0	0	0	0	0	0	0	0	0	0	0	0	0	0	0
15	17	2	0.119048	0.0595238	5.95238	0	0	0	0	0	0	0	0.0595238	0	0	0.0595238	0.0595238	0	0	0.119048	0	0	0.0595238	0	0	0.178571	0	0
15	132	3	0.444444	0.444444	0	0.222222	0	0.444444	0	0	0.222222	0	0	0	0	0	0	0	0	0	0	0	0	0	0	0	0	0
15	58	2	0.408163	0.408163	10.2041	0.408163	10.2041	0.204082	0	0	0	0	0	0	0	0	0	0	0	0	0	0	0.204082	0	0	0.204082	0	0
15	349	3	0.492126	0.334646	1.27953	0.177165	0.866142	0.19685	0.0393701	0	0	0	0	0	0	0.255906	0.019685	0.019685	1.9685	0.0590551	0.0393701	0	0.0393701	0.019685	0.984252	0.0984252	0.0590551	1.1811
15	245	3	0.354331	0.334646	1.39764	0.137795	0.846457	0.11811	0	0	0.0393701	0	0	0	0	0.0393701	0	0	0	0.019685	0	0	0	0	0	0.019685	0	0
15	294	3	0.354331	0.275591	1.12205	0.137795	0.570866	0.15748	0	0	0.0590551	0	0	0	0	0.137795	0.0393701	0.019685	0.984252	0.0984252	0.019685	0	0.019685	0.019685	1.9685	0.11811	0.0393701	0.669291
15	246	1	0.47486	0.223464	2.4581	0	0	0.167598	0.027933	0	0	0	0	0	0	0.027933	0.027933	0.027933	2.7933	0.167598	0.0558659	0	0	0	0	0.167598	0.0558659	0.949721
15	168	1	0.119048	0.119048	5.95238	0	0	0	0	0	0	0	0	0	0	0.0595238	0	0	0	0	0	0	0	0	0	0	0	0
15	131	2	0.222222	0.0987654	0.617284	0.0493827	1.23457	0.17284	0	0	0	0	0	0	0	0.0740741	0.0246914	0.0246914	2.46914	0.0740741	0.0246914	0	0	0	0	0.0740741	0.0246914	0.839506
15	8	2	0.716846	0.573477	2.25806	0.322581	1.57706	0.143369	0.0358423	0.0358423	0.143369	0.0716846	0	0	0	0.215054	0	0	0	0	0	0	0	0	0	0	0	0
15	37	2	0.358423	0.250896	1.54122	0.0716846	1.79211	0.143369	0.0358423	0.0358423	0	0.0358423	0	0	0	0.143369	0	0	0	0.0358423	0.0358423	0	0	0	0	0.0358423	0.0358423	3.58423
15	248	1	0.0862069	0.0862069	0	0	0	0.0862069	0	0	0	0	0	0	0	0	0	0	0	0	0	0	0	0	0	0	0	0
15	58	2	0.168067	0.0840336	0	0.0840336	0	0.168067	0	0	0	0	0	0	0	0.168067	0	0	0	0	0	0	0	0	0	0	0	0
15	8	2	0.280702	0.105263	3.50877	0	0	0.0701754	0.0350877	0.0350877	0	0.0350877	0	0	0	0.105263	0.105263	0.0350877	1.19298	0.0701754	0	0	0	0	0	0.0701754	0	0
15	37	2	0.291262	0.194175	2.42718	0.0970874	2.42718	0.145631	0	0	0.0485437	0.0485437	0	0	0	0.0970874	0	0	0	0.0485437	0	0	0	0	0	0.0485437	0	0
15	131	2	0.0485437	0.0485437	4.85437	0	0	0	0	0	0	0	0	0	0	0	0	0	0	0.194175	0	0	0	0	0	0.194175	0	0
15	248	1	0.714286	0.714286	0	0.47619	0	0.47619	0	0	0.47619	0	0	0	0	0.238095	0	0	0	0	0	0	0	0	0	0	0	0
15	247	1	0.5	0.25	0	0.25	0	0.5	0.25	0	0.25	0	0	0	0	0	0	0	0	0	0	0	0	0	0	0	0	0
15	131	2	0.328542	0.225873	1.31417	0.0410678	2.05339	0.102669	0	0	0.0205339	0	0.0205339	0	0	0.0616016	0.0205339	0.0205339	2.05339	0.0616016	0.0205339	0	0	0	0	0.0616016	0.0205339	0.698152
15	8	2	0.75419	0.586592	2.26257	0.167598	1.39665	0.251397	0	0	0.027933	0	0	0	0	0.0558659	0.027933	0	0	0.111732	0.0558659	0	0	0	0	0.111732	0.0558659	1.39665
15	296	1	0.482759	0.413793	3.44828	0.206897	2.27586	0.206897	0	0	0.137931	0	0	0	0	0.0689655	0.0689655	0	0	0	0	0	0	0	0	0	0	0
15	247	1	0.389222	0.239521	1.88623	0.11976	0.748503	0.209581	0	0	0.0299401	0	0	0	0	0.0898204	0	0	0	0.0299401	0	0	0	0	0	0.0299401	0	0
15	17	2	0.046729	0.046729	0	0.046729	0	0.046729	0	0	0	0	0	0	0	0	0.046729	0	0	0	0	0	0	0	0	0	0	0
15	296	1	0.952381	0.238095	11.9048	0	0	0.47619	0	0	0	0	0	0	0	0.47619	0	0	0	0	0	0	0	0	0	0	0	0
15	58	2	0.705882	0.588235	7.05882	0.235294	0	0.352941	0	0	0	0	0	0	0	0.117647	0	0	0	0.117647	0.117647	0	0	0	0	0.117647	0.117647	11.7647
15	169	2	0.318302	0.238727	0.875332	0.159151	0.450928	0.238727	0	0	0.0795756	0	0	0	0	0.132626	0.0265252	0.0265252	2.65252	0	0	0	0	0	0	0	0	0
15	8	2	0.29304	0.14652	2.74725	0.0732601	1.8315	0.14652	0	0	0	0	0.03663	0	0	0.03663	0.03663	0.03663	3.663	0.0732601	0.03663	0	0	0	0	0.0732601	0.03663	1.8315
15	169	2	0.676056	0.647887	2.33803	0.197183	1.60563	0.140845	0	0	0.084507	0	0.028169	0	0	0.112676	0	0	0	0	0	0	0	0	0	0	0	0
15	8	2	0.480226	0.338983	2.34463	0.141243	1.69492	0.169492	0.0564972	0.0282486	0.0847458	0	0	0	0	0.141243	0	0	0	0.0282486	0.0282486	0	0	0	0	0.0282486	0.0282486	2.82486
15	206	3	0.842697	0.702247	2.47191	0.280899	2.52809	0.0842697	0.0561798	0.0280899	0.11236	0	0.0280899	0	0	0.140449	0.0280899	0	0	0.0280899	0	0	0	0	0	0.0280899	0	0
15	17	2	0.699301	0.41958	3.21678	0	0	0.20979	0.034965	0.034965	0	0.0699301	0	0	0	0	0	0	0	0	0	0	0	0	0	0	0	0
15	297	3	0.466321	0.388601	1.73575	0.15544	0.854922	0.181347	0	0	0.0259067	0	0	0	0	0.207254	0	0	0	0.0518135	0.0518135	0	0	0	0	0.0518135	0.0518135	2.59067
15	8	2	0.361757	0.129199	2.58398	0.0516796	2.58398	0.129199	0	0	0	0	0	0	0	0.129199	0	0	0	0.0258398	0	0	0	0	0	0.0258398	0	0
15	245	3	0.253623	0.181159	1.44928	0.144928	0.905797	0.144928	0	0	0.0362319	0	0	0	0	0.144928	0.0362319	0.0362319	3.62319	0.0362319	0	0	0	0	0	0.0362319	0	0
15	17	2	0.336538	0.240385	0.753205	0.0641026	0.400641	0.160256	0	0	0.0320513	0.0160256	0.0480769	0.0320513	0	0.0641026	0.0160256	0.0160256	1.60256	0.0480769	0.0160256	0	0	0	0	0.0480769	0.0160256	0.544872
15	8	2	0.638298	0.567376	6.24113	0.141844	7.0922	0.141844	0	0	0	0	0	0	0	0.283688	0.141844	0	0	0	0	0	0	0	0	0	0	0
15	37	2	0.5	0.357143	4.28571	0.0714286	0	0.285714	0.0714286	0	0.0714286	0.0714286	0	0	0	0.142857	0.0714286	0	0	0.0714286	0.0714286	0	0	0	0	0.0714286	0.0714286	7.14286
15	72	2	0.769231	0.629371	3.91608	0.27972	1.74825	0.41958	0	0	0.0699301	0	0	0	0	0.48951	0.13986	0.13986	6.99301	0	0	0	0	0	0	0	0	0
15	8	2	0.58104	0.550459	2.20183	0.275229	1.71254	0.183486	0.030581	0	0.0917431	0	0	0	0	0.152905	0.0917431	0.0611621	2.01835	0	0	0	0	0	0	0	0	0
15	17	2	0.30581	0.275229	3.0581	0.0917431	3.0581	0.030581	0	0	0	0.030581	0	0	0	0	0	0	0	0.030581	0	0	0	0	0	0.030581	0	0
15	207	1	0.340909	0.227273	4.26136	0.113636	2.84091	0.170455	0	0	0	0	0	0	0	0	0	0	0	0.113636	0	0	0	0	0	0.113636	0	0
15	248	1	0.808081	0.606061	5.05051	0.40404	2.52525	0.30303	0	0	0.10101	0	0	0	0	0.606061	0.10101	0.10101	10.101	0	0	0	0	0	0	0	0	0
15	37	2	0.40404	0.40404	7.57576	0.20202	5.05051	0.10101	0	0	0.10101	0	0	0	0	0	0	0	0	0	0	0	0	0	0	0	0	0
15	17	2	0.3125	0.195312	1.5625	0.117188	1.30859	0.136719	0.0390625	0	0.078125	0.0585938	0.0195312	0.0195312	0	0.078125	0	0	0	0.0195312	0	0	0	0	0	0.0195312	0	0
15	207	1	0.466667	0.2	6.66667	0	0	0.2	0	0	0	0	0.133333	0.0666667	0	0	0	0	0	0.0666667	0	0	0	0	0	0.0666667	0	0
15	298	1	0.402685	0.201342	2.21477	0	0	0.33557	0	0	0	0.0671141	0.0671141	0	0	0	0	0	0	0.201342	0.0671141	0	0	0	0	0.201342	0.0671141	2.28188
15	17	2	0.328228	0.175055	1.09409	0.0875274	0.547046	0.218818	0.0218818	0	0.0437637	0	0.0218818	0	0	0.109409	0.0437637	0.0437637	2.18818	0.153173	0.0218818	0	0	0	0	0.153173	0.0218818	0.306346
15	350	1	0.0833333	0	0	0	0	0.0416667	0	0	0	0	0	0	0	0.0833333	0	0	0	0.0416667	0	0	0	0	0	0.0416667	0	0
15	168	1	0.10101	0.10101	5.05051	0.0505051	5.05051	0	0	0	0	0	0	0	0	0.0505051	0	0	0	0	0	0	0	0	0	0	0	0
15	168	1	0.39886	0.37037	2.19373	0.0569801	0	0.11396	0	0	0.0569801	0	0	0	0	0.11396	0.02849	0.02849	2.849	0	0	0	0	0	0	0	0	0
15	299	1	0.180723	0.120482	3.01205	0	0	0.060241	0	0	0	0	0	0	0	0	0.240964	0.060241	1.56627	0.060241	0	0	0	0	0	0.060241	0	0
15	72	2	0.419162	0.419162	4.2515	0.239521	5.98802	0.0598802	0	0	0.179641	0	0	0	0	0.179641	0	0	0	0	0	0	0	0	0	0	0	0
15	206	3	0.450098	0.254403	0.900196	0.0587084	0	0.254403	0.0391389	0	0.0195695	0	0.0195695	0	0	0.117417	0.0195695	0	0	0.0195695	0	0	0	0	0	0.0195695	0	0
15	72	2	0.469667	0.313112	1.23288	0.156556	1.46771	0.195695	0.0391389	0.0195695	0.0782779	0.0587084	0	0	0	0.136986	0.0587084	0.0391389	1.29159	0	0	0	0	0	0	0	0	0
15	58	2	0.430528	0.273973	1.11546	0.156556	0.978474	0.156556	0	0	0.0587084	0	0.0195695	0.0195695	0	0.176125	0.0391389	0.0391389	1.95695	0.0782779	0.0391389	0	0	0	0	0.0782779	0.0391389	0.978474
15	37	2	0.352941	0.117647	11.7647	0	0	0.235294	0	0	0	0	0	0	0	0.117647	0.235294	0.235294	11.7647	0	0	0	0	0	0	0	0	0
15	299	1	0.116279	0	0	0	0	0.116279	0	0	0	0	0	0	0	0	0	0	0	0	0	0	0	0	0	0	0	0
15	8	2	0.433071	0.19685	0.984252	0.11811	0.649606	0.23622	0.019685	0	0.019685	0	0.0590551	0	0	0.0984252	0.019685	0	0	0	0	0	0	0	0	0	0	0
15	17	2	0.314961	0.23622	0.984252	0.11811	0.334646	0.177165	0	0	0.0590551	0	0	0	0	0.0787402	0	0	0	0.0393701	0	0	0	0	0	0.0393701	0	0
15	297	3	0.699588	0.658436	3.86831	0.164609	3.08642	0.0411523	0	0	0.0823045	0	0	0	0	0.123457	0	0	0	0.123457	0.0411523	0	0	0	0	0.123457	0.0411523	1.39918
15	246	1	0.329218	0.329218	3.6214	0.123457	4.11523	0.0411523	0	0	0	0	0	0	0	0.0823045	0	0	0	0.0411523	0	0	0	0	0	0.0411523	0	0
15	298	1	0.636364	0.272727	0	0.0909091	0	0.545455	0	0	0	0	0.181818	0.0909091	0	0	0	0	0	0.181818	0.0909091	0	0	0	0	0.181818	0.0909091	4.54545
15	8	2	1.01124	0.674157	7.52809	0.224719	0	0.449438	0	0	0	0	0	0	0	0.11236	0	0	0	0	0	0	0	0	0	0	0	0
10	133	3	0.361702	0.297872	1.21277	0.255319	1.06383	0.148936	0	0	0.0425532	0	0	0	0	0.212766	0	0	0	0.0212766	0.0212766	0	0.0425532	0.0212766	1.06383	0.0638298	0.0425532	1.40426
10	26	2	0.430464	0.198675	2.74834	0.0331126	0	0.0993377	0.0331126	0	0	0	0.0331126	0	0	0.0331126	0	0	0	0	0	0	0.0662252	0.0331126	1.65563	0.0662252	0.0331126	1.65563
10	38	2	0.822785	0.506329	3.98734	0.189873	2.08861	0.506329	0.0632911	0	0	0	0	0	0	0.126582	0.0632911	0	0	0	0	0	0	0	0	0	0	0
10	39	2	1.76471	1.76471	19.4118	1.76471	19.4118	0.588235	0	0	0	0	0	0	0	1.17647	0	0	0	0.588235	0.588235	0	0	0	0	0.588235	0.588235	58.8235
10	134	1	0.22409	0.112045	2.10084	0.0280112	2.80112	0.112045	0	0	0	0	0	0	0	0.112045	0	0	0	0	0	0	0	0	0	0	0	0
10	249	1	0.607477	0.233645	4.6729	0	0	0.233645	0	0	0	0	0.046729	0.046729	0	0.0934579	0.046729	0.046729	4.6729	0	0	0	0.0934579	0	0	0.0934579	0	0
10	38	2	0.654206	0.514019	3.83178	0.140187	3.13084	0.0934579	0.140187	0.140187	0	0.140187	0	0	0	0.0934579	0	0	0	0	0	0	0	0	0	0	0	0
10	59	2	0.700758	0.606061	1.66667	0.208333	1.21212	0.132576	0	0	0.0378788	0	0	0	0	0.113636	0	0	0	0.0378788	0	0	0.0378788	0.0189394	0.94697	0.0757576	0.0189394	0.492424
10	170	3	1.05263	0.827068	4.81203	0.37594	4.51128	0.37594	0	0	0.150376	0	0	0	0	0.37594	0.150376	0.150376	7.5188	0	0	0	0	0	0	0	0	0
10	249	1	0.0746269	0.0746269	7.46269	0	0	0	0	0	0	0	0	0	0	0	0	0	0	0.0746269	0	0	0.0746269	0.0746269	7.46269	0.149254	0.0746269	3.73134
10	300	3	0.419162	0.319361	0.878244	0.179641	0.658683	0.239521	0	0	0.0399202	0.0199601	0.0399202	0	0	0.0998004	0.0798403	0.0798403	1.99601	0.139721	0.0998004	0	0.0399202	0.0399202	1.99601	0.179641	0.139721	1.55689
10	26	2	0.350404	0.215633	2.02156	0.0269542	0	0.107817	0.0269542	0.0269542	0	0.0269542	0	0	0	0.0539084	0.0539084	0	0	0	0	0	0	0	0	0	0	0
10	40	2	0.217391	0.173913	2.17391	0.130435	1.43478	0.130435	0	0	0.0434783	0	0	0	0	0.0434783	0	0	0	0	0	0	0	0	0	0	0	0
10	208	1	0.46729	0.373832	9.34579	0.0934579	9.34579	0.0934579	0	0	0	0	0	0	0	0.373832	0.0934579	0.0934579	9.34579	0	0	0	0	0	0	0	0	0
10	59	2	0.392157	0.392157	7.35294	0.0980392	9.80392	0.0980392	0	0	0.0980392	0	0	0	0	0.0980392	0.0980392	0.0980392	9.80392	0	0	0	0	0	0	0	0	0
10	26	2	0.588235	0.464396	2.26006	0.0619195	3.09598	0.185759	0.0309598	0.0309598	0.0309598	0.0309598	0	0	0	0.0309598	0	0	0	0	0	0	0.0309598	0	0	0.0309598	0	0
10	40	2	0.359712	0.359712	7.19424	0.215827	7.19424	0	0	0	0.0719424	0	0	0	0	0.0719424	0	0	0	0	0	0	0	0	0	0	0	0
10	38	2	0.510949	0.510949	6.27737	0.218978	4.89051	0.0729927	0	0	0	0.0729927	0	0	0	0.218978	0.0729927	0	0	0	0	0	0.145985	0.145985	7.29927	0.145985	0.145985	7.29927
10	40	2	0.305998	0.244798	0.795594	0.146879	0.709914	0.122399	0.0122399	0	0.0244798	0	0	0	0	0.0979192	0.0244798	0.0244798	1.22399	0	0	0	0.0122399	0.0122399	1.22399	0.0122399	0.0122399	1.22399
10	208	1	0.351852	0.333333	1.53704	0.0925926	1.11111	0.0555556	0	0	0.0185185	0	0	0	0	0.0925926	0.0185185	0.0185185	1.85185	0	0	0	0	0	0	0	0	0
10	170	3	0.138408	0.103806	1.14187	0.0692042	1.7301	0.103806	0	0	0.0346021	0	0	0	0	0.0346021	0	0	0	0.0346021	0.0346021	0	0	0	0	0.0346021	0.0346021	3.46021
10	26	2	0.390071	0.248227	2.51773	0	0	0.106383	0	0	0.035461	0.035461	0.035461	0	0	0.106383	0.035461	0	0	0	0	0	0.035461	0	0	0.035461	0	0
10	38	2	0.246914	0.246914	3.08642	0.123457	3.08642	0.123457	0	0	0.0617284	0	0	0	0	0	0	0	0	0.185185	0.0617284	0	0	0	0	0.185185	0.0617284	2.09877
10	59	2	0.448642	0.318772	0.826446	0.106257	0.38961	0.165289	0.0118064	0	0.0472255	0	0.0236128	0	0	0.0826446	0.0236128	0.0236128	1.18064	0	0	0	0.0236128	0.0118064	0.590319	0.0236128	0.0118064	0.590319
10	170	3	0.383838	0.323232	1.39394	0.161616	1.0101	0.161616	0	0	0.0808081	0	0	0	0	0.141414	0.020202	0	0	0.020202	0	0	0	0	0	0.020202	0	0
10	40	2	0.241379	0.206897	2.31034	0.0689655	1.72414	0.0689655	0.0344828	0.0344828	0.0689655	0.0344828	0	0	0	0.0689655	0	0	0	0	0	0	0.0344828	0.0344828	3.44828	0.0344828	0.0344828	3.44828
10	301	1	0.140845	0	0	0	0	0.140845	0	0	0	0	0.140845	0	0	0	0	0	0	0	0	0	0	0	0	0	0	0
10	249	1	0.285714	0.142857	14.2857	0.142857	14.2857	0	0	0	0	0.142857	0	0	0	0	0	0	0	0.142857	0.142857	0	0	0	0	0.142857	0.142857	14.2857
10	59	2	0.464789	0.295775	0.802817	0.112676	0.535211	0.253521	0	0	0.084507	0	0.0140845	0	0	0.15493	0	0	0	0.028169	0.0140845	0	0.028169	0.0140845	0.704225	0.056338	0.028169	0.704225
10	18	2	0.207254	0.15544	0	0	0	0.15544	0.0518135	0.0518135	0	0	0	0	0	0	0	0	0	0	0	0	0	0	0	0	0	0
10	134	1	0.070922	0.070922	0	0.070922	0	0.070922	0	0	0.070922	0	0	0	0	0	0	0	0	0	0	0	0	0	0	0	0	0
10	170	3	0.36478	0.301887	1.04403	0.0880503	1.08176	0.0754717	0	0	0.0503145	0.0125786	0	0	0	0.0880503	0.0251572	0	0	0.0251572	0	0	0.0251572	0	0	0.0503145	0	0
10	40	2	0.569106	0.406504	1.72764	0.203252	1.62602	0.162602	0.0406504	0.0203252	0.0813008	0	0	0	0	0.182927	0	0	0	0	0	0	0.0813008	0.0406504	1.01626	0.0813008	0.0406504	1.01626
10	300	3	0.50813	0.386179	1.28049	0.0609756	0.670732	0.203252	0.0203252	0	0.0406504	0.0203252	0.0609756	0.0406504	0.0203252	0.0609756	0	0	0	0.142276	0.101626	0	0.0406504	0.0406504	2.03252	0.182927	0.142276	1.58537
10	301	1	0.0865801	0.04329	4.329	0	0	0.04329	0	0	0	0	0	0	0	0	0	0	0	0.04329	0	0	0	0	0	0.04329	0	0
10	351	1	0.555556	0.555556	6.94444	0.277778	0	0.138889	0	0	0	0	0	0	0	0.277778	0.138889	0.138889	13.8889	0	0	0	0	0	0	0	0	0
10	18	2	0.375162	0.194049	0.426908	0.103493	0.168176	0.245796	0.0258732	0.0129366	0.0129366	0.0129366	0.0129366	0	0	0.0517464	0	0	0	0.0388098	0.0258732	0	0.0129366	0.0129366	1.29366	0.0517464	0.0388098	0.983182
10	104	3	0.199601	0.139721	0.858283	0.0998004	1.1976	0.139721	0	0	0.0199601	0	0	0	0	0.159681	0.0399202	0.0399202	1.99601	0.0199601	0.0199601	0	0	0	0	0.0199601	0.0199601	1.99601
10	352	1	0.392157	0.261438	4.90196	0.196078	4.37908	0.0653595	0	0	0.0653595	0	0	0	0	0.196078	0	0	0	0.130719	0	0	0	0	0	0.130719	0	0
10	38	2	0.387097	0.322581	2.58065	0.193548	0	0.258065	0	0	0.129032	0	0	0	0	0.193548	0	0	0	0.0645161	0	0	0	0	0	0.0645161	0	0
10	135	3	0.28	0.16	1.5	0.04	1	0.12	0	0	0.02	0	0	0	0	0.08	0.02	0.02	2	0.02	0	0	0.04	0.04	2	0.06	0.04	1.32
10	40	2	0.32	0.28	1.42	0.16	1.26	0.12	0	0	0.06	0	0	0	0	0.08	0.02	0	0	0	0	0	0	0	0	0	0	0
10	38	2	0.255102	0.255102	3.06122	0.102041	2.55102	0.102041	0	0	0.0510204	0	0	0	0	0	0.102041	0.0510204	2.55102	0	0	0	0	0	0	0	0	0
10	39	2	0.197368	0.131579	3.28947	0.0657895	0	0.131579	0	0	0	0	0	0	0	0.0657895	0	0	0	0.0657895	0.0657895	0	0	0	0	0.0657895	0.0657895	6.57895
10	73	2	0.36036	0.27027	6.03604	0	0	0.18018	0	0	0.18018	0	0	0	0	0	0	0	0	0.0900901	0	0	0	0	0	0.0900901	0	0
10	135	3	0.29703	0.217822	1.62376	0.039604	1.9802	0.118812	0	0	0.039604	0.019802	0.019802	0.019802	0	0.039604	0	0	0	0.0594059	0.039604	0	0.039604	0.019802	0.990099	0.0990099	0.0594059	1.18812
10	250	3	0.404984	0.342679	2.27414	0.124611	1.55763	0.124611	0.0311526	0	0.0623053	0	0.0311526	0.0311526	0	0.124611	0	0	0	0.0311526	0	0	0	0	0	0.0311526	0	0
10	353	3	0.46875	0.3125	2.1875	0.09375	3.125	0.15625	0.03125	0	0.03125	0	0.03125	0	0	0.09375	0	0	0	0.0625	0.03125	0	0	0	0	0.0625	0.03125	1.5625
10	59	2	0.458716	0.458716	7.33945	0.275229	6.14679	0	0	0	0	0.0917431	0	0	0	0.275229	0	0	0	0	0	0	0	0	0	0	0	0
10	250	3	0.754098	0.721311	2.81967	0.262295	2.88525	0.131148	0	0	0.0327869	0	0	0	0	0.163934	0	0	0	0	0	0	0.0327869	0.0327869	3.27869	0.0327869	0.0327869	3.27869
10	18	2	0.0653595	0.0653595	1.63399	0	0	0.0326797	0	0	0	0	0	0	0	0	0.0326797	0.0326797	3.26797	0	0	0	0.0326797	0.0326797	3.26797	0.0326797	0.0326797	3.26797
10	135	3	0.46875	0.364583	4.47917	0.0520833	0	0.104167	0	0	0	0	0	0	0	0.104167	0	0	0	0	0	0	0	0	0	0	0	0
10	251	1	0.307692	0.102564	2.5641	0	0	0.0512821	0	0	0	0	0	0	0	0.0512821	0	0	0	0	0	0	0	0	0	0	0	0
10	104	3	0.507246	0.434783	3.62319	0.217391	0	0.217391	0	0	0.217391	0	0	0	0	0.217391	0.0724638	0.0724638	7.24638	0	0	0	0	0	0	0	0	0
10	354	3	0.510753	0.322581	0.887097	0.107527	0	0.268817	0	0	0	0.0268817	0	0	0	0.0268817	0	0	0	0.0268817	0	0	0.0268817	0.0268817	2.68817	0.0537634	0.0268817	1.34409
10	74	2	0.244565	0.13587	2.17391	0.0543478	1.3587	0.13587	0	0	0.0271739	0	0.0543478	0.0543478	0	0.108696	0.0271739	0.0271739	2.71739	0.0815217	0.0543478	0	0.0271739	0	0	0.108696	0.0543478	1.3587
10	40	2	0.542005	0.352304	1.86992	0.108401	0.677507	0.216802	0.0542005	0	0.0271003	0.0542005	0	0	0	0.243902	0.0271003	0.0271003	2.71003	0	0	0	0.0271003	0	0	0.0271003	0	0
10	39	2	0.454545	0.289256	3.55372	0.123967	2.7686	0.206612	0	0	0.0413223	0	0.0413223	0	0	0.165289	0.0413223	0.0413223	4.13223	0.0413223	0.0413223	0	0.0413223	0.0413223	4.13223	0.0826446	0.0826446	4.13223
10	251	1	0.558659	0.223464	4.18994	0	0	0.27933	0.0558659	0	0	0.111732	0	0	0	0.111732	0	0	0	0	0	0	0.0558659	0.0558659	5.58659	0.0558659	0.0558659	5.58659
10	39	2	0.277778	0.0694444	1.73611	0.0694444	1.73611	0.208333	0	0	0.0347222	0	0	0	0	0.208333	0	0	0	0.0347222	0	0	0.0347222	0.0347222	3.47222	0.0694444	0.0347222	1.73611
10	74	2	0.37594	0.150376	7.5188	0	0	0.150376	0	0	0	0	0	0	0	0.225564	0	0	0	0.075188	0	0	0	0	0	0.075188	0	0
10	104	3	0.25974	0.12987	0	0	0	0.25974	0	0	0	0	0	0	0	0.25974	0	0	0	0	0	0	0	0	0	0	0	0
10	135	3	0.0506329	0.0253165	2.53165	0	0	0.0253165	0	0	0	0	0	0	0	0	0	0	0	0.0253165	0	0	0	0	0	0.0253165	0	0
10	18	2	0.456853	0.35533	2.00508	0.0253807	0	0.152284	0.0507614	0.0253807	0	0.0253807	0	0	0	0.126904	0.0253807	0.0253807	2.53807	0	0	0	0	0	0	0	0	0
10	251	1	0.267559	0.167224	2.67559	0.0334448	0	0.0334448	0	0	0.0334448	0	0	0	0	0	0	0	0	0	0	0	0	0	0	0	0	0
10	208	1	0.634921	0.634921	4.39153	0.31746	3.54497	0.10582	0	0	0.31746	0	0	0	0	0.0529101	0	0	0	0	0	0	0	0	0	0	0	0
10	38	2	0.529101	0.47619	4.70899	0.10582	5.29101	0.10582	0.0529101	0	0.0529101	0	0	0	0	0.10582	0.10582	0.10582	5.29101	0	0	0	0	0	0	0	0	0
10	104	3	0.368421	0.342105	2.23684	0.236842	2.05263	0.0789474	0	0	0.0526316	0	0	0	0	0.105263	0	0	0	0.0789474	0.0526316	0	0	0	0	0.0789474	0.0526316	1.73684
10	73	2	0.561056	0.462046	2.11221	0.19802	1.65017	0.19802	0	0	0.165017	0	0.0330033	0	0	0.0330033	0	0	0	0	0	0	0	0	0	0	0	0
10	40	2	0.264901	0.231788	2.84768	0.0662252	3.31126	0.0662252	0	0	0	0	0	0	0	0.0331126	0	0	0	0.0662252	0	0	0	0	0	0.0662252	0	0
10	134	1	0.414938	0.290456	1.78423	0.0414938	0	0.207469	0	0	0	0	0	0	0	0.124481	0.0414938	0.0414938	4.14938	0.0414938	0	0	0	0	0	0.0414938	0	0
10	39	2	0.376569	0.376569	3.72385	0.167364	4.1841	0.041841	0	0	0.041841	0	0	0	0	0.167364	0.041841	0	0	0.041841	0.041841	0	0	0	0	0.041841	0.041841	4.1841
10	39	2	0.348101	0.316456	1.89873	0.253165	1.58228	0.0949367	0	0	0.0316456	0	0	0	0	0.189873	0	0	0	0.0632911	0	0	0	0	0	0.0632911	0	0
10	40	2	0.539683	0.444444	2.25397	0.253968	2	0.190476	0.0952381	0.031746	0.0634921	0.031746	0	0	0	0.190476	0	0	0	0	0	0	0	0	0	0	0	0
10	134	1	0.237288	0.169492	2.71186	0.0338983	0	0.0677966	0	0	0	0	0.0338983	0.0338983	0	0.0338983	0	0	0	0.0338983	0	0	0	0	0	0.0338983	0	0
10	73	2	1.23711	0.927835	2.30241	0.446735	2.13058	0.446735	0.0343643	0	0.24055	0.0343643	0	0	0	0.171821	0.0343643	0.0343643	3.43643	0	0	0	0	0	0	0	0	0
10	18	2	0.388889	0.277778	5.55556	0	0	0.0555556	0.0555556	0	0	0	0.0555556	0	0	0	0	0	0	0.0555556	0	0	0	0	0	0.0555556	0	0
10	26	2	0.142566	0.1222	1.36456	0.0407332	0	0.0610998	0	0	0.0407332	0	0	0	0	0.0610998	0.0610998	0.0610998	2.03666	0	0	0	0	0	0	0	0	0
10	38	2	0.492424	0.227273	3.78788	0.0757576	3.78788	0.189394	0.0378788	0.0378788	0.0378788	0	0	0	0	0.189394	0.113636	0.0757576	2.5	0	0	0	0	0	0	0	0	0
10	18	2	0.188679	0.0754717	3.77358	0.0377358	3.77358	0.0754717	0.0377358	0	0.0377358	0	0	0	0	0.0754717	0	0	0	0	0	0	0	0	0	0	0	0
10	73	2	0.47619	0.238095	5.31746	0.0793651	0	0.31746	0	0	0.15873	0	0.0793651	0	0	0.15873	0	0	0	0	0	0	0	0	0	0	0	0
10	39	2	0.166667	0.166667	16.6667	0	0	0	0	0	0	0	0	0	0	0	0.166667	0	0	0	0	0	0	0	0	0	0	0
10	40	2	0.451977	0.282486	1.26177	0.150659	0.94162	0.188324	0.094162	0.0376648	0.0564972	0.0376648	0.0376648	0	0	0.150659	0.0188324	0.0188324	1.88324	0	0	0	0	0	0	0	0	0
10	73	2	0.79235	0.655738	1.93989	0.327869	2.04918	0.245902	0.0273224	0	0.245902	0	0	0	0	0.0819672	0.0273224	0.0273224	2.73224	0.0546448	0.0273224	0	0	0	0	0.0546448	0.0273224	1.36612
10	135	3	0.25641	0.18315	1.4652	0.03663	0	0.18315	0	0	0	0	0	0	0	0	0.03663	0.03663	3.663	0	0	0	0	0	0	0	0	0
10	18	2	0.40293	0.29304	2.30769	0.14652	2.74725	0.18315	0	0	0.03663	0.03663	0	0	0	0.14652	0.03663	0.03663	3.663	0	0	0	0	0	0	0	0	0
10	74	2	0.194175	0.0970874	4.85437	0	0	0.0970874	0	0	0	0	0.0970874	0.0485437	0	0	0	0	0	0.0970874	0.0485437	0	0	0	0	0.0970874	0.0485437	2.42718
10	26	2	0.412758	0.168856	1.66979	0.0375235	1.87617	0.150094	0.0562852	0	0.0187617	0	0.0375235	0.0375235	0.0187617	0.0938086	0.0187617	0.0187617	1.87617	0	0	0	0	0	0	0	0	0
10	133	3	0.437318	0.408163	1.86589	0.291545	1.74927	0.174927	0.0291545	0	0.0874636	0	0	0	0	0.0874636	0	0	0	0	0	0	0	0	0	0	0	0
10	18	2	0.394265	0.250896	3.08244	0	0	0.143369	0	0	0.0358423	0	0	0	0	0.0358423	0	0	0	0.0358423	0	0	0	0	0	0.0358423	0	0
10	134	1	0.402299	0.229885	5.74713	0	0	0.172414	0	0	0	0	0	0	0	0.0574713	0	0	0	0.114943	0	0	0	0	0	0.114943	0	0
10	39	2	0.462428	0.346821	4.79769	0.115607	5.78035	0.115607	0	0	0	0	0.0578035	0	0	0.115607	0	0	0	0	0	0	0	0	0	0	0	0
10	133	3	0.498084	0.344828	1.37931	0.249042	1.62835	0.210728	0	0	0.0383142	0	0	0	0	0.191571	0.0191571	0.0191571	1.91571	0.0383142	0.0191571	0	0	0	0	0.0383142	0.0191571	0.957854
10	26	2	0.459016	0.327869	2.62295	0.0983607	1.08197	0.196721	0.0327869	0	0.0327869	0	0	0	0	0.0655738	0	0	0	0	0	0	0	0	0	0	0	0
10	18	2	0.469484	0.28169	3.89671	0	0	0.234742	0.0469484	0	0	0	0	0	0	0.0469484	0.0938967	0.0938967	4.69484	0.0469484	0	0	0	0	0	0.0469484	0	0
10	59	2	0.55814	0.55814	2.32558	0.232558	1.86047	0.232558	0	0	0.0930233	0	0	0	0	0.139535	0.0465116	0.0465116	4.65116	0.0930233	0.0930233	0	0	0	0	0.0930233	0.0930233	4.65116
10	38	2	1.02564	1.02564	12.8205	0.769231	8.46154	0.512821	0	0	0.512821	0	0	0	0	0.512821	0	0	0	0.25641	0	0	0	0	0	0.25641	0	0
10	133	3	0.223642	0.127796	1.59744	0.127796	1.59744	0.127796	0	0	0	0	0	0	0	0.0958466	0	0	0	0.0319489	0.0319489	0	0	0	0	0.0319489	0.0319489	3.19489
10	26	2	0.318471	0.191083	1.59236	0	0	0.0955414	0	0	0	0	0.0318471	0.0318471	0	0.0318471	0.0318471	0	0	0.0318471	0	0	0	0	0	0.0318471	0	0
10	39	2	0.481481	0.444444	2.14815	0.148148	1.85185	0.222222	0	0	0.111111	0	0	0	0	0.259259	0	0	0	0.0740741	0.037037	0	0	0	0	0.0740741	0.037037	1.85185
10	59	2	0.564972	0.39548	1.63842	0.169492	1.86441	0.451977	0.0564972	0	0.0564972	0	0	0	0	0.0564972	0	0	0	0	0	0	0	0	0	0	0	0
10	252	1	0.454545	0.340909	4.71591	0.227273	4.26136	0.113636	0	0	0.0568182	0.0568182	0	0	0	0.284091	0	0	0	0.0568182	0	0	0	0	0	0.0568182	0	0
10	39	2	0.209924	0.171756	1.0687	0.114504	0.954198	0.0954198	0	0	0.0572519	0	0	0	0	0.19084	0.019084	0.019084	1.9084	0	0	0	0	0	0	0	0	0
10	73	2	0.469799	0.302013	2.61745	0.100671	1.10738	0.134228	0	0	0.0671141	0.0671141	0.033557	0	0	0.033557	0.033557	0.033557	3.3557	0	0	0	0	0	0	0	0	0
10	26	2	0.37415	0.238095	2.92517	0.136054	2.55102	0.0680272	0	0	0.0340136	0	0	0	0	0.0680272	0	0	0	0	0	0	0	0	0	0	0	0
10	133	3	0.220264	0.176211	2.20264	0.0881057	2.20264	0.0881057	0	0	0.0440529	0	0	0	0	0.0881057	0	0	0	0.0440529	0	0	0	0	0	0.0440529	0	0
10	208	1	0.167598	0.111732	5.58659	0.111732	5.58659	0.0558659	0	0	0.0558659	0	0.0558659	0.0558659	0	0	0	0	0	0	0	0	0	0	0	0	0	0
10	59	2	0.458167	0.378486	1.57371	0.059761	0.657371	0.139442	0	0	0.0796813	0.0199203	0.0199203	0.0199203	0.0199203	0.0199203	0	0	0	0.0398406	0	0	0	0	0	0.0398406	0	0
10	355	1	0.257511	0.257511	3.56223	0.128755	2.87554	0.0429185	0	0	0	0	0	0	0	0.0858369	0.0429185	0.0429185	4.29185	0.0429185	0	0	0	0	0	0.0429185	0	0
10	26	2	0.940171	0.726496	3.50427	0.0854701	4.2735	0.25641	0	0	0.042735	0	0	0	0	0.0854701	0.042735	0.042735	4.2735	0	0	0	0	0	0	0	0	0
10	18	2	0.157068	0.052356	5.2356	0.052356	5.2356	0.052356	0.052356	0	0	0	0.052356	0.052356	0	0.052356	0.052356	0	0	0	0	0	0	0	0	0	0	0
10	74	2	0.310078	0.155039	3.87597	0.0775194	0	0.232558	0	0	0	0	0.155039	0.155039	0.0775194	0	0	0	0	0.155039	0.0775194	0	0	0	0	0.155039	0.0775194	3.87597
10	26	2	0.568655	0.485437	0.984743	0.124827	0.610264	0.152566	0.0138696	0.0138696	0.0277393	0.0138696	0	0	0	0.0693481	0	0	0	0.0138696	0	0	0	0	0	0.0138696	0	0
10	73	2	0.785908	0.487805	1.95122	0.243902	1.19241	0.352304	0.0271003	0	0.135501	0.0542005	0.0271003	0	0	0.0542005	0	0	0	0.0271003	0	0	0	0	0	0.0271003	0	0
10	18	2	0.459459	0.189189	2.7027	0.027027	2.7027	0.216216	0.0810811	0	0	0.027027	0.027027	0	0	0.027027	0.027027	0	0	0.0540541	0.027027	0	0	0	0	0.0540541	0.027027	1.35135
10	133	3	0.56872	0.473934	2.8436	0.331754	2.70142	0.28436	0.0473934	0	0.0947867	0	0	0	0	0.236967	0.0947867	0.0947867	4.73934	0.14218	0.0947867	0	0	0	0	0.14218	0.0947867	3.12796
10	252	1	0.331754	0.28436	2.36967	0.189573	1.18483	0.189573	0.0473934	0	0	0	0	0	0	0.0473934	0	0	0	0	0	0	0	0	0	0	0	0
10	104	3	0.238095	0.192744	0.804989	0.113379	0.793651	0.0793651	0	0	0.0340136	0	0	0	0	0.102041	0.0113379	0.0113379	1.13379	0	0	0	0	0	0	0	0	0
10	18	2	0.475248	0.217822	1.26733	0.0990099	0.39604	0.237624	0.0990099	0.0594059	0	0.039604	0	0	0	0.0792079	0.039604	0	0	0	0	0	0	0	0	0	0	0
10	134	1	0.278884	0.278884	1.71315	0	0	0.0398406	0	0	0.0398406	0	0	0	0	0.0398406	0.0796813	0.0398406	1.99203	0	0	0	0	0	0	0	0	0
10	74	2	0.248756	0.149254	3.33333	0	0	0.0497512	0	0	0	0	0	0	0	0	0	0	0	0.0995025	0	0	0	0	0	0.0995025	0	0
10	104	3	0.655738	0.519126	2.15847	0.273224	1.91257	0.191257	0	0	0.0819672	0	0	0	0	0.218579	0.0273224	0.0273224	2.73224	0.0546448	0	0	0	0	0	0.0546448	0	0
10	73	2	1.53005	1.47541	2.48634	0.519126	2.29508	0.191257	0.0273224	0	0.355191	0.10929	0	0	0	0.0546448	0.0819672	0.0273224	0.928962	0	0	0	0	0	0	0	0	0
10	38	2	0.88	0.76	3.56	0.24	4	0.16	0	0	0.04	0	0	0	0	0.08	0.04	0	0	0	0	0	0	0	0	0	0	0
10	135	3	0.526316	0.404858	3.64372	0.0809717	4.04858	0.0809717	0	0	0	0	0	0	0	0.161943	0.0404858	0	0	0	0	0	0	0	0	0	0	0
10	74	2	0.181818	0.121212	6.06061	0	0	0.0606061	0	0	0	0	0	0	0	0	0	0	0	0	0	0	0	0	0	0	0	0
10	74	2	0.292683	0.195122	4.87805	0	0	0.097561	0	0	0	0	0.0487805	0	0	0	0	0	0	0	0	0	0	0	0	0	0	0
10	356	1	0.654206	0.373832	9.34579	0.186916	9.34579	0.280374	0	0	0	0	0	0	0	0.186916	0	0	0	0	0	0	0	0	0	0	0	0
10	104	3	0.267857	0.178571	4.46429	0.0892857	0	0.178571	0	0	0.0892857	0	0	0	0	0.178571	0	0	0	0.0892857	0.0892857	0	0	0	0	0.0892857	0.0892857	8.92857
10	74	2	0.395833	0.3125	1.52083	0.0416667	0	0.145833	0	0	0.0208333	0	0.0208333	0.0208333	0	0	0	0	0	0.0833333	0.0416667	0	0	0	0	0.0833333	0.0416667	1.04167
10	170	3	0.881612	0.70529	2.06549	0.327456	1.73804	0.2267	0.0251889	0	0.201511	0	0.0251889	0.0251889	0	0.201511	0	0	0	0.0251889	0	0	0	0	0	0.0251889	0	0
10	250	3	0.555556	0.40404	1.89394	0.20202	1.89394	0.151515	0.0505051	0	0.0252525	0.0252525	0.0252525	0	0	0.176768	0	0	0	0.0505051	0.0252525	0	0	0	0	0.0505051	0.0252525	1.26263
10	59	2	1.17949	1.05128	2.17949	0.384615	2.05128	0.153846	0.0512821	0.025641	0.179487	0	0	0	0	0.179487	0.0512821	0.0512821	2.5641	0.025641	0	0	0	0	0	0.025641	0	0
10	252	1	0.47619	0.297619	5.95238	0.0595238	5.95238	0.178571	0	0	0	0	0	0	0	0.119048	0	0	0	0	0	0	0	0	0	0	0	0
11	75	2	0.37037	0.26455	2.1164	0.026455	0	0.10582	0.026455	0	0	0	0.026455	0.026455	0	0.0793651	0.0793651	0.026455	0.899471	0	0	0	0.026455	0	0	0.026455	0	0
11	19	2	0.666667	0.564103	3.74359	0.410256	3.23077	0.25641	0	0	0.102564	0.0512821	0.0512821	0	0	0.25641	0.0512821	0.0512821	5.12821	0	0	0	0.0512821	0.0512821	5.12821	0.0512821	0.0512821	5.12821
11	76	2	0.434783	0.362319	0	0.144928	0	0.217391	0	0	0.0724638	0	0	0	0	0.217391	0	0	0	0.0724638	0.0724638	0	0.0724638	0.0724638	7.24638	0.144928	0.144928	7.24638
11	76	2	0.636183	0.596421	1.72962	0.119284	0.656064	0.119284	0	0	0.0397614	0	0.0198807	0	0	0.27833	0.0198807	0.0198807	1.98807	0.0397614	0.0397614	0	0	0	0	0.0397614	0.0397614	1.98807
11	19	2	0.923483	0.791557	2.18997	0.369393	1.68865	0.184697	0.131926	0.0527704	0.237467	0	0	0	0	0.0263852	0.0263852	0	0	0	0	0	0.0263852	0.0263852	2.63852	0.0263852	0.0263852	2.63852
11	253	1	0.382166	0.254777	4.77707	0	0	0	0	0	0	0	0	0	0	0.0636943	0	0	0	0.191083	0.0636943	0	0.0636943	0.0636943	6.36943	0.254777	0.127389	3.18471
11	77	2	0.509554	0.318471	0	0.191083	0	0.318471	0	0	0.127389	0	0	0	0	0.0636943	0.0636943	0.0636943	6.36943	0	0	0	0	0	0	0	0	0
11	302	3	0.460299	0.333717	0.759494	0.0920598	0.575374	0.18412	0.023015	0	0.023015	0.023015	0.023015	0	0	0.103567	0	0	0	0.0460299	0.0345224	0	0	0	0	0.0460299	0.0345224	0.874568
11	76	2	0.230263	0.131579	3.28947	0.0657895	3.28947	0.0657895	0	0	0	0	0	0	0	0.0986842	0	0	0	0	0	0	0.0328947	0.0328947	3.28947	0.0328947	0.0328947	3.28947
11	11	2	0.392157	0.196078	9.80392	0	0	0.0980392	0	0	0	0	0	0	0	0.0980392	0	0	0	0	0	0	0	0	0	0	0	0
11	77	2	0.379242	0.259481	1.07784	0.139721	0.578842	0.11976	0.0598802	0.0199601	0.0199601	0.0199601	0	0	0	0.0199601	0.0199601	0.0199601	1.99601	0.0199601	0	0	0	0	0	0.0199601	0	0
11	41	2	0.588235	0.441176	4.36275	0.0980392	2.45098	0.147059	0	0	0.0490196	0	0.0490196	0.0490196	0.0490196	0.196078	0.0980392	0.0490196	2.45098	0.0490196	0	0	0	0	0	0.0490196	0	0
11	209	1	0.931373	0.833333	3.72549	0.196078	2.45098	0.245098	0	0	0.196078	0	0	0	0	0.294118	0	0	0	0.0490196	0.0490196	0	0	0	0	0.0490196	0.0490196	4.90196
11	11	2	0.341463	0.292683	2.43902	0.195122	1.21951	0.146341	0	0	0	0	0.0487805	0	0	0	0	0	0	0.146341	0.097561	0	0.0487805	0.0487805	4.87805	0.195122	0.146341	3.70732
11	136	1	0.522388	0.522388	4.25373	0.0746269	0	0.0746269	0	0	0.149254	0	0	0	0	0.0746269	0.0746269	0.0746269	7.46269	0	0	0	0	0	0	0	0	0
11	303	3	0.34413	0.202429	1.82186	0.0202429	2.02429	0.101215	0	0	0.0404858	0.0404858	0.0202429	0	0	0.0404858	0.0607287	0.0607287	2.02429	0.0202429	0	0	0	0	0	0.0202429	0	0
11	76	2	0.323887	0.263158	1.72065	0.0809717	1.51822	0.0607287	0	0	0.0404858	0	0	0	0	0.1417	0.0607287	0.0404858	1.33603	0	0	0	0.0404858	0	0	0.0404858	0	0
11	105	2	0.275229	0.152905	1.83486	0.0917431	2.04893	0.152905	0.030581	0	0.030581	0	0	0	0	0.152905	0.030581	0.030581	3.0581	0.030581	0.030581	0	0	0	0	0.030581	0.030581	3.0581
11	137	2	0.466667	0.366667	1.5	0.133333	1.66667	0.3	0	0	0.133333	0.0333333	0	0	0	0.166667	0	0	0	0.1	0.0333333	0	0.0666667	0.0666667	3.33333	0.166667	0.1	2
11	19	2	0.307692	0.25641	4.10256	0.0512821	0	0.0512821	0	0	0	0	0	0	0	0.0512821	0	0	0	0	0	0	0	0	0	0	0	0
11	77	2	0.608519	0.365112	1.35903	0.141988	0.872211	0.263692	0.040568	0	0.020284	0	0.040568	0.040568	0.040568	0.141988	0	0	0	0.040568	0.020284	0	0.020284	0.020284	2.0284	0.0608519	0.040568	1.33874
11	210	3	0.608519	0.527383	1.39959	0.121704	0.344828	0.20284	0	0	0.0811359	0	0	0	0	0.162272	0.020284	0.020284	2.0284	0.020284	0.020284	0	0	0	0	0.020284	0.020284	2.0284
11	304	3	0.385396	0.283976	1.0142	0.182556	0.446247	0.223124	0	0	0.020284	0	0	0	0	0.121704	0.0608519	0.040568	1.33874	0.020284	0	0	0.0608519	0.040568	1.33874	0.0811359	0.040568	1.0142
11	105	2	0.408163	0.122449	2.73469	0.0816327	2.04082	0.163265	0	0	0	0	0	0	0	0.285714	0.0408163	0	0	0	0	0	0	0	0	0	0	0
11	136	1	0.434783	0.434783	14.4928	0	0	0	0	0	0	0	0	0	0	0.144928	0	0	0	0	0	0	0	0	0	0	0	0
11	19	2	0.518732	0.331412	1.06628	0.18732	0.893372	0.244957	0.0576369	0.0144092	0.0432277	0.0144092	0	0	0	0.129683	0.0432277	0.0432277	1.44092	0.0144092	0.0144092	0	0.0144092	0.0144092	1.44092	0.0288184	0.0288184	1.44092
11	77	2	0.365854	0.345528	1.54472	0.0813008	1.01626	0.0609756	0	0	0	0	0	0	0	0.0609756	0	0	0	0	0	0	0	0	0	0	0	0
11	210	3	0.970149	0.845771	2.26368	0.298507	2.48756	0.174129	0	0	0.174129	0.0497512	0	0	0	0.0995025	0	0	0	0	0	0	0.0497512	0.0248756	1.24378	0.0497512	0.0248756	1.24378
11	11	2	0.39801	0.199005	2.18905	0.0497512	2.48756	0.199005	0.0995025	0.0248756	0.0248756	0.0248756	0.0248756	0	0	0	0	0	0	0.0248756	0.0248756	0	0.0497512	0	0	0.0746269	0.0248756	0.845771
11	209	1	1.15942	1.01449	6.73913	0.362319	5.7971	0.144928	0	0	0.144928	0	0	0	0	0.434783	0.0724638	0.0724638	7.24638	0	0	0	0.0724638	0	0	0.0724638	0	0
11	210	3	0.704225	0.704225	2.14085	0.338028	2.11268	0.140845	0	0	0.140845	0	0	0	0	0.084507	0	0	0	0	0	0	0	0	0	0	0	0
11	137	2	0.308989	0.224719	1.76966	0.0842697	1.88202	0.11236	0	0	0.0280899	0	0	0	0	0	0.0280899	0	0	0.11236	0.0561798	0	0.0280899	0	0	0.140449	0.0561798	1.1236
11	254	1	0.672269	0.616246	2.54902	0.252101	2.18487	0.0840336	0	0	0	0	0	0	0	0.168067	0	0	0	0.0560224	0.0280112	0	0.0280112	0.0280112	2.80112	0.0840336	0.0560224	1.84874
11	305	3	0.588235	0.504202	2.01681	0.22409	1.40056	0.22409	0.0280112	0	0.112045	0	0	0	0	0.0560224	0	0	0	0	0	0	0	0	0	0	0	0
11	27	2	0.812183	0.71066	3.60406	0.35533	2.8934	0.253807	0.0507614	0.0507614	0.0507614	0	0	0	0	0.152284	0	0	0	0.0507614	0.0507614	0	0.0507614	0	0	0.101523	0.0507614	2.53807
11	41	2	0.558824	0.411765	1.67647	0.294118	1.76471	0.294118	0	0	0.0882353	0	0	0	0	0.205882	0.0294118	0.0294118	2.94118	0.0294118	0.0294118	0	0.0588235	0.0588235	2.94118	0.0882353	0.0882353	2.94118
11	357	3	0.290323	0.225806	1.3871	0.129032	1.6129	0.193548	0	0	0	0	0.0322581	0	0	0.258065	0.0322581	0.0322581	3.22581	0.16129	0.129032	0	0.0322581	0.0322581	3.22581	0.193548	0.16129	2.70968
11	137	2	0.258065	0.225806	1.83871	0.0967742	1.06452	0.129032	0	0	0.0322581	0.0322581	0.0322581	0	0	0.0322581	0	0	0	0.225806	0.0967742	0	0	0	0	0.225806	0.0967742	1.35484
11	253	1	0.263158	0.175439	3.28947	0.0438596	0	0.131579	0	0	0	0	0.0877193	0.0438596	0	0.0438596	0	0	0	0.0438596	0	0	0	0	0	0.0438596	0	0
11	19	2	0.347826	0.217391	3.47826	0.0434783	0	0.173913	0.0434783	0	0.130435	0	0	0	0	0.173913	0.0434783	0.0434783	4.34783	0	0	0	0	0	0	0	0	0
11	302	3	0.356436	0.178218	1.32673	0.039604	0.990099	0.19802	0.0792079	0.019802	0.019802	0.019802	0	0	0	0.039604	0	0	0	0.0990099	0	0	0.019802	0	0	0.118812	0	0
11	106	2	0.752688	0.609319	2.93907	0.215054	2.97491	0.179211	0	0	0.0716846	0	0	0	0	0.143369	0	0	0	0.0358423	0.0358423	0	0	0	0	0.0358423	0.0358423	3.58423
11	27	2	0.12987	0.12987	2.90043	0.04329	0	0.04329	0	0	0.04329	0	0	0	0	0.0865801	0.0865801	0.0865801	4.329	0	0	0	0	0	0	0	0	0
11	41	2	1.0303	0.909091	4.42424	0.242424	1.51515	0.242424	0	0	0.0606061	0	0	0	0	0.242424	0.0606061	0.0606061	6.06061	0.0606061	0.0606061	0	0	0	0	0.0606061	0.0606061	6.06061
11	137	2	0.180723	0.180723	4.03614	0.060241	0	0.060241	0	0	0.060241	0	0	0	0	0	0	0	0	0.120482	0.060241	0	0	0	0	0.120482	0.060241	3.01205
11	253	1	0.544872	0.512821	3.01282	0	0	0.0641026	0	0	0.0320513	0	0	0	0	0	0	0	0	0.0320513	0	0	0	0	0	0.0320513	0	0
11	76	2	0.661479	0.544747	3.3463	0.155642	2.91829	0.077821	0	0	0.077821	0	0	0	0	0.116732	0.0389105	0.0389105	3.89105	0.0389105	0	0	0.0389105	0	0	0.077821	0	0
11	305	3	0.661479	0.583658	3.61868	0.155642	3.89105	0.077821	0.0389105	0	0.077821	0	0	0	0	0	0.077821	0.0389105	1.94553	0	0	0	0	0	0	0	0	0
11	137	2	0.428016	0.272374	1.67315	0.0389105	3.89105	0.311284	0.0389105	0	0.0389105	0	0	0	0	0.0389105	0.077821	0	0	0	0	0	0.116732	0.077821	2.56809	0.116732	0.077821	2.56809
11	136	1	0.694444	0.555556	6.11111	0.208333	6.94444	0.0694444	0.0694444	0	0.138889	0	0	0	0	0.0694444	0	0	0	0	0	0	0	0	0	0	0	0
11	106	2	0.440882	0.380762	1.68337	0.0601202	0	0.12024	0	0	0.0601202	0	0.0200401	0.0200401	0.0200401	0.140281	0.0200401	0.0200401	2.00401	0	0	0	0.0601202	0.0400802	1.32265	0.0601202	0.0400802	1.32265
11	137	2	0.294118	0.235294	1.85294	0.0294118	0	0.117647	0	0	0	0	0	0	0	0.0294118	0	0	0	0.176471	0.147059	0	0	0	0	0.176471	0.147059	2.47059
11	19	2	0.471976	0.324484	2.41888	0.176991	1.9764	0.147493	0.0884956	0.0294985	0.0884956	0.0294985	0	0	0	0.0589971	0.0294985	0.0294985	2.94985	0.0294985	0	0	0.0294985	0	0	0.0589971	0	0
11	306	1	0.76087	0.615942	3.4058	0.326087	3.22464	0.181159	0	0	0.0724638	0	0.0362319	0	0	0.217391	0	0	0	0.0724638	0.0362319	0	0	0	0	0.0724638	0.0362319	1.81159
11	307	3	0.792079	0.752475	1.72277	0.316832	1.48515	0.118812	0	0	0.0990099	0.019802	0.019802	0.019802	0	0.217822	0.0594059	0.039604	1.30693	0	0	0	0	0	0	0	0	0
11	304	3	0.673267	0.594059	1.44554	0.257426	1.06931	0.178218	0.039604	0.039604	0.039604	0.019802	0	0	0	0.138614	0.039604	0.039604	1.9802	0	0	0	0.019802	0.019802	1.9802	0.019802	0.019802	1.9802
11	106	2	0.5	0.4	1.725	0.075	1.675	0.175	0	0	0.075	0	0	0	0	0.1	0.05	0.025	1.25	0.025	0.025	0	0.05	0.025	1.25	0.075	0.05	1.65
11	27	2	0.409556	0.273038	3.00341	0.0341297	0	0.136519	0	0	0	0	0.0682594	0.0341297	0	0.102389	0	0	0	0.0341297	0.0341297	0	0.0682594	0.0341297	1.70648	0.102389	0.0682594	2.25256
11	254	1	0.47619	0.37037	3.75661	0.10582	2.6455	0.10582	0	0	0	0	0	0	0	0.21164	0	0	0	0	0	0	0	0	0	0	0	0
11	308	3	0.235935	0.181488	1.08893	0.0362976	0.907441	0.108893	0	0	0	0	0	0	0	0.0907441	0	0	0	0.0544465	0.0181488	0	0	0	0	0.0544465	0.0181488	0.61706
11	77	2	0.404255	0.297872	1.21277	0.148936	0.617021	0.191489	0	0	0.0212766	0.0212766	0.0425532	0.0212766	0.0212766	0.0638298	0.0425532	0.0425532	2.12766	0.0638298	0.0425532	0	0.0212766	0.0212766	2.12766	0.0851064	0.0638298	1.61702
11	76	2	0.423077	0.384615	3.07692	0.192308	2.30769	0.115385	0	0	0.0769231	0	0	0	0	0.153846	0.0384615	0.0384615	3.84615	0.0384615	0	0	0	0	0	0.0384615	0	0
11	136	1	0.613027	0.383142	1.91571	0.268199	1.11111	0.383142	0	0	0.0766284	0	0	0	0	0.191571	0	0	0	0	0	0	0	0	0	0	0	0
11	41	2	0.659026	0.601719	2.32092	0.114613	1.43266	0.143266	0	0	0.114613	0	0	0	0	0.25788	0.0573066	0.0286533	1.43266	0.0573066	0	0	0.0286533	0.0286533	2.86533	0.0859599	0.0286533	0.974212
11	11	2	0.37464	0.144092	1.72911	0.0576369	1.44092	0.230548	0.0576369	0	0.0288184	0	0	0	0	0	0	0	0	0	0	0	0	0	0	0	0	0
11	77	2	0.381679	0.152672	7.63359	0	0	0.229008	0	0	0	0	0	0	0	0.229008	0.0763359	0	0	0	0	0	0.0763359	0	0	0.0763359	0	0
11	27	2	0.588235	0.352941	3.88235	0.352941	3.88235	0.352941	0	0	0	0	0.117647	0.117647	0.117647	0.117647	0	0	0	0	0	0	0	0	0	0	0	0
11	19	2	0.833333	0.833333	5.11905	0.357143	7.97619	0.357143	0	0	0	0	0	0	0	0.47619	0	0	0	0	0	0	0.238095	0.119048	5.95238	0.238095	0.119048	5.95238
11	11	2	0.405797	0.318841	1.5942	0.0869565	0	0.202899	0.057971	0	0.0289855	0	0	0	0	0.0289855	0.0289855	0	0	0.0869565	0.0289855	0	0	0	0	0.0869565	0.0289855	0.985507
11	27	2	0.26393	0.175953	1.96481	0.058651	2.93255	0.146628	0	0	0.0293255	0	0	0	0	0.146628	0	0	0	0	0	0	0	0	0	0	0	0
11	76	2	0.0847458	0.0847458	4.23729	0	0	0	0	0	0	0	0	0	0	0.0423729	0	0	0	0.0423729	0	0	0	0	0	0.0423729	0	0
11	77	2	0.183486	0.0917431	0	0	0	0.183486	0	0	0	0	0	0	0	0.0917431	0.183486	0	0	0	0	0	0	0	0	0	0	0
11	209	1	0.0917431	0.0917431	0	0	0	0	0	0	0	0	0	0	0	0.0917431	0.0917431	0	0	0.0917431	0	0	0	0	0	0.0917431	0	0
11	75	2	0.429799	0.286533	2.86533	0	0	0.0859599	0.0286533	0	0	0.0286533	0	0	0	0.143266	0	0	0	0	0	0	0	0	0	0	0	0
11	41	2	0.778098	0.74928	2.21902	0.259366	1.61383	0.201729	0	0	0.115274	0	0	0	0	0.172911	0	0	0	0.0288184	0	0	0	0	0	0.0288184	0	0
11	19	2	0.689655	0.603448	3.40517	0.215517	3.44828	0.12931	0.0431034	0	0.0431034	0.0431034	0	0	0	0.0431034	0.0431034	0	0	0	0	0	0	0	0	0	0	0
11	11	2	0.257511	0.171674	3.21888	0	0	0.128755	0	0	0	0	0.0429185	0	0	0	0	0	0	0	0	0	0	0	0	0	0	0
11	27	2	0.190476	0.190476	4.7619	0.0952381	0	0.0952381	0	0	0	0	0	0	0	0	0	0	0	0	0	0	0	0	0	0	0	0
11	210	3	0.672098	0.509165	1.4664	0.203666	1.222	0.264766	0	0	0.101833	0	0.0203666	0	0	0.224033	0.0814664	0.0610998	1.54786	0.0407332	0	0	0	0	0	0.0407332	0	0
11	358	3	0.672098	0.631365	1.38493	0.346232	1.20163	0.203666	0	0	0.1222	0	0	0	0	0.0814664	0	0	0	0.0203666	0.0203666	0	0	0	0	0.0203666	0.0203666	2.03666
11	254	1	0.772059	0.661765	3.45588	0.147059	2.75735	0.0735294	0	0	0.0367647	0	0	0	0	0.183824	0	0	0	0	0	0	0	0	0	0	0	0
11	308	3	0.217391	0.181159	3.62319	0	0	0.0362319	0	0	0	0	0	0	0	0	0	0	0	0.0362319	0	0	0	0	0	0.0362319	0	0
11	306	1	0.849673	0.849673	6.53595	0.130719	6.53595	0	0	0	0.0653595	0	0	0	0	0.0653595	0	0	0	0	0	0	0	0	0	0	0	0
11	19	2	0.606061	0.505051	1.89394	0.30303	1.69192	0.176768	0	0	0.0505051	0	0	0	0	0.20202	0.0252525	0.0252525	2.52525	0.0252525	0	0	0	0	0	0.0252525	0	0
11	11	2	0.569106	0.365854	1.78862	0.0813008	2.03252	0.325203	0.0406504	0	0.0406504	0	0	0	0	0.0813008	0	0	0	0.0813008	0.0406504	0	0	0	0	0.0813008	0.0406504	2.03252
11	41	2	0.202429	0.161943	2.02429	0.161943	2.02429	0.121457	0	0	0.0404858	0	0	0	0	0.0809717	0.0404858	0.0404858	4.04858	0	0	0	0	0	0	0	0	0
11	105	2	0.318471	0.318471	5.09554	0.191083	4.26752	0.0636943	0	0	0.127389	0	0	0	0	0.191083	0	0	0	0.127389	0.0636943	0	0	0	0	0.127389	0.0636943	3.18471
11	27	2	0.382166	0.254777	1.59236	0.191083	2.10191	0.318471	0	0	0	0	0.127389	0	0	0.0636943	0.0636943	0.0636943	6.36943	0	0	0	0	0	0	0	0	0
11	11	2	0.602911	0.4158	1.35135	0.12474	0.686071	0.24948	0	0	0.10395	0	0	0	0	0.14553	0.04158	0.02079	1.0395	0.10395	0	0	0	0	0	0.10395	0	0
11	75	2	0.49896	0.43659	1.97505	0.10395	1.6632	0.0623701	0	0	0.02079	0.04158	0	0	0	0.04158	0.0623701	0.04158	1.37214	0.02079	0	0	0	0	0	0.02079	0	0
11	106	2	0.60241	0.481928	2.69076	0.160643	2.00803	0.240964	0.0401606	0	0.0803213	0	0	0	0	0.200803	0.0803213	0.0401606	2.00803	0	0	0	0	0	0	0	0	0
11	78	2	0.120482	0.120482	4.01606	0.0401606	4.01606	0	0	0	0	0	0	0	0	0	0	0	0	0	0	0	0	0	0	0	0	0
11	255	3	0.300752	0.225564	7.5188	0.225564	7.5188	0	0.075188	0	0	0	0	0	0	0	0	0	0	0	0	0	0	0	0	0	0	0
11	77	2	0.575816	0.364683	1.91939	0.0959693	1.91939	0.153551	0	0	0.0383877	0.0191939	0.0191939	0	0	0.0767754	0.0383877	0.0191939	0.959693	0.0767754	0.0191939	0	0	0	0	0.0767754	0.0191939	0.49904
11	41	2	0.511811	0.511811	2.71654	0.275591	2.79528	0.11811	0	0	0.0787402	0	0	0	0	0.15748	0.0393701	0.0393701	3.93701	0	0	0	0	0	0	0	0	0
11	78	2	0.48951	0.34965	1.3986	0.0699301	0	0.27972	0	0	0	0	0	0	0	0	0.0699301	0	0	0.0699301	0.0699301	0	0	0	0	0.0699301	0.0699301	6.99301
11	105	2	0.344828	0.275862	5.17241	0.206897	4.62069	0.0689655	0	0	0.137931	0	0	0	0	0.137931	0	0	0	0.137931	0.0689655	0	0	0	0	0.137931	0.0689655	3.44828
11	11	2	0.8	0.8	40	0	0	0	0	0	0	0	0	0	0	0	0	0	0	0	0	0	0	0	0	0	0	0
11	78	2	0.451011	0.342146	1.05754	0.0933126	0.513219	0.186625	0	0	0.0466563	0.0155521	0.0155521	0	0	0.124417	0.0155521	0.0155521	1.55521	0.0622084	0.0155521	0	0	0	0	0.0622084	0.0155521	0.404355
11	75	2	0.298013	0.0993377	3.31126	0	0	0.0662252	0	0	0.0331126	0	0.0331126	0.0331126	0	0.0993377	0.0993377	0.0662252	2.18543	0	0	0	0	0	0	0	0	0
11	105	2	0.254777	0.254777	4.77707	0.191083	4.26752	0.0636943	0	0	0	0	0	0	0	0.191083	0	0	0	0.0636943	0.0636943	0	0	0	0	0.0636943	0.0636943	6.36943
11	136	1	0.454545	0.38961	5.38961	0.25974	4.87013	0.12987	0	0	0	0	0.0649351	0	0	0.0649351	0	0	0	0	0	0	0	0	0	0	0	0
11	19	2	0.345489	0.345489	1.17083	0.153551	0.479846	0.134357	0	0	0.0959693	0.0191939	0	0	0	0.0767754	0	0	0	0	0	0	0	0	0	0	0	0
11	76	2	0.461538	0.4	2.83077	0.153846	3.07692	0.0923077	0	0	0.0307692	0	0	0	0	0.184615	0.0307692	0.0307692	3.07692	0.0307692	0.0307692	0	0	0	0	0.0307692	0.0307692	3.07692
11	11	2	0.519031	0.380623	2.52595	0.0692042	1.7301	0.242215	0	0	0.0692042	0	0.0346021	0	0	0	0.0346021	0	0	0.0692042	0.0346021	0	0	0	0	0.0692042	0.0346021	1.7301
11	75	2	0.333333	0.222222	5.55556	0	0	0	0	0	0	0	0	0	0	0.333333	0.111111	0.111111	11.1111	0.111111	0	0	0	0	0	0.111111	0	0
11	255	3	0.37594	0.338346	1.2594	0.18797	1.31579	0.131579	0	0	0.018797	0.018797	0	0	0	0.112782	0.018797	0	0	0.018797	0.018797	0	0	0	0	0.018797	0.018797	1.8797
11	19	2	0.641026	0.564103	1.97436	0.333333	1.97436	0.179487	0.025641	0	0.102564	0	0	0	0	0.179487	0	0	0	0.025641	0.025641	0	0	0	0	0.025641	0.025641	2.5641
11	106	2	0.776699	0.679612	4.51456	0.339806	4.85437	0.0485437	0	0	0.242718	0	0	0	0	0.0485437	0.0485437	0.0485437	4.85437	0	0	0	0	0	0	0	0	0
11	75	2	0.294118	0.0980392	9.80392	0	0	0.196078	0	0	0	0	0	0	0	0	0.0980392	0	0	0	0	0	0	0	0	0	0	0
11	27	2	0.264317	0.220264	4.40529	0.0440529	4.40529	0.0440529	0	0	0	0.0440529	0	0	0	0.0881057	0.0440529	0.0440529	4.40529	0.0881057	0.0440529	0	0	0	0	0.0881057	0.0440529	2.20264
11	78	2	0.611354	0.393013	2.92576	0.131004	1.44105	0.218341	0	0	0.0873362	0.0436681	0.174672	0.0873362	0.0873362	0.0436681	0	0	0	0.0873362	0	0	0	0	0	0.0873362	0	0
11	11	2	0.483871	0.322581	16.129	0.16129	16.129	0.16129	0	0	0	0	0	0	0	0.16129	0	0	0	0.16129	0.16129	0	0	0	0	0.16129	0.16129	16.129
11	41	2	0.608696	0.521739	8.69565	0.26087	8.69565	0.0869565	0	0	0	0.0869565	0	0	0	0.0869565	0	0	0	0	0	0	0	0	0	0	0	0
11	75	2	1.2069	1.03448	8.62069	0	0	0.344828	0	0	0	0	0.172414	0.172414	0	0.344828	0	0	0	0.344828	0.344828	0	0	0	0	0.344828	0.344828	17.2414
11	19	2	0.473373	0.384615	2.04142	0.266272	1.6568	0.177515	0.0591716	0	0.0591716	0.0295858	0	0	0	0.118343	0.0295858	0.0295858	2.95858	0	0	0	0	0	0	0	0	0
11	209	1	0.325444	0.236686	2.21893	0.0887574	1.98225	0.147929	0	0	0.0887574	0	0	0	0	0.0887574	0	0	0	0.0591716	0.0295858	0	0	0	0	0.0591716	0.0295858	1.47929
11	11	2	0.216606	0.108303	3.61011	0	0	0.0361011	0.0361011	0.0361011	0	0.0361011	0	0	0	0.108303	0.0722022	0.0361011	1.80505	0	0	0	0	0	0	0	0	0
11	27	2	0.603448	0.258621	2.84483	0.172414	0	0.517241	0	0	0	0	0.0862069	0	0	0.172414	0.0862069	0	0	0.0862069	0	0	0	0	0	0.0862069	0	0
11	105	2	0.336134	0.252101	8.40336	0.168067	8.40336	0.0840336	0	0	0	0	0	0	0	0.0840336	0	0	0	0	0	0	0	0	0	0	0	0
11	78	2	0.54878	0.335366	2.22561	0.0609756	1.52439	0.213415	0	0	0.0304878	0.0304878	0.0609756	0.0304878	0	0.0914634	0	0	0	0.0609756	0.0304878	0	0	0	0	0.0609756	0.0304878	1.52439
11	136	1	0.505051	0.505051	6.06061	0.30303	6.76768	0.20202	0	0	0.20202	0.10101	0	0	0	0.10101	0	0	0	0	0	0	0	0	0	0	0	0
11	41	2	0.588235	0.588235	8.13725	0.0980392	9.80392	0.0980392	0	0	0.0980392	0	0	0	0	0.294118	0.0980392	0	0	0	0	0	0	0	0	0	0	0
11	27	2	0.273723	0.20073	0.656934	0.0729927	0	0.20073	0.0182482	0	0.0182482	0	0.0182482	0	0	0.145985	0.0364964	0.0364964	1.82482	0.0364964	0.0182482	0	0	0	0	0.0364964	0.0182482	0.912409
11	41	2	0.310219	0.164234	1.0219	0.109489	0.60219	0.145985	0	0	0.0182482	0	0.0182482	0	0	0.182482	0.0182482	0.0182482	1.82482	0.0364964	0.0182482	0	0	0	0	0.0364964	0.0182482	0.912409
11	255	3	0.273723	0.237226	0.693431	0.182482	0.547445	0.182482	0	0	0.0182482	0	0	0	0	0.0729927	0.0547445	0.0364964	1.20438	0	0	0	0	0	0	0	0	0
11	78	2	0.357143	0.238095	1.30952	0.0793651	0	0.277778	0	0	0	0	0.0396825	0.0396825	0	0	0.0396825	0	0	0.15873	0	0	0	0	0	0.15873	0	0
11	307	3	0.393701	0.0787402	7.87402	0	0	0.23622	0	0	0	0	0	0	0	0.393701	0	0	0	0	0	0	0	0	0	0	0	0
11	106	2	0.59501	0.441459	1.66987	0.115163	1.59309	0.115163	0.0575816	0.0191939	0.0767754	0.0191939	0.0191939	0	0	0.172745	0.0575816	0.0383877	1.26679	0.0191939	0	0	0	0	0	0.0191939	0	0
11	303	3	0.652591	0.422265	1.30518	0.0767754	1.43954	0.326296	0	0	0.0383877	0.0191939	0.0575816	0.0191939	0	0.134357	0	0	0	0.0383877	0.0191939	0	0	0	0	0.0383877	0.0191939	0.959693
11	105	2	0.582822	0.552147	2.39264	0.214724	1.74847	0.122699	0	0	0.0613497	0	0	0	0	0.214724	0.0306748	0.0306748	3.06748	0.122699	0.122699	0	0	0	0	0.122699	0.122699	3.06748
11	78	2	0.58104	0.489297	1.92661	0.152905	1.22324	0.244648	0	0	0.0611621	0	0.0611621	0	0	0.0611621	0	0	0	0.122324	0.0917431	0	0	0	0	0.122324	0.0917431	2.32416
11	78	2	0.453858	0.287443	1.2708	0.0605144	1.13464	0.136157	0	0	0.0302572	0.0151286	0.0453858	0.0151286	0	0.121029	0	0	0	0.075643	0.0302572	0	0	0	0	0.075643	0.0302572	0.605144
11	106	2	0.583658	0.583658	3.89105	0.0389105	3.89105	0	0	0	0	0	0	0	0	0.077821	0.077821	0.0389105	1.94553	0	0	0	0	0	0	0	0	0
11	27	2	0.631579	0.421053	7.89474	0.315789	7.05263	0.315789	0.105263	0	0	0	0	0	0	0.210526	0	0	0	0	0	0	0	0	0	0	0	0
11	11	2	0.217391	0.108696	0	0	0	0.217391	0	0	0	0	0	0	0	0	0	0	0	0	0	0	0	0	0	0	0	0
11	75	2	0.111111	0.111111	11.1111	0	0	0	0	0	0	0	0	0	0	0	0	0	0	0	0	0	0	0	0	0	0	0
14	309	3	0.918164	0.858283	1.71657	0.299401	1.1976	0.159681	0	0	0.0598802	0	0	0	0	0.259481	0.0199601	0	0	0.0798403	0.0399202	0	0.0199601	0.0199601	1.99601	0.0998004	0.0598802	1.1976
14	20	2	0.625	0.625	3.16406	0.0390625	0	0.117188	0	0	0.078125	0	0	0	0	0.078125	0	0	0	0	0	0	0.0390625	0.0390625	3.90625	0.0390625	0.0390625	3.90625
14	12	2	0.705882	0.705882	2.82353	0.156863	1.96078	0.156863	0	0	0.156863	0	0	0	0	0.235294	0.0392157	0.0392157	3.92157	0.0784314	0.0392157	0	0	0	0	0.0784314	0.0392157	1.96078
14	4	2	0.54902	0.392157	3.13725	0.156863	1.96078	0.196078	0	0	0.0392157	0	0.0392157	0	0	0.117647	0	0	0	0.0392157	0	0	0	0	0	0.0392157	0	0
14	5	2	0.263158	0.263158	2.89474	0.263158	2.89474	0.175439	0	0	0	0	0	0	0	0	0	0	0	0.0877193	0	0	0.0877193	0.0877193	8.77193	0.175439	0.0877193	4.38596
14	12	2	0.137741	0.110193	1.37741	0.0826446	0.909091	0.0550964	0	0	0	0	0	0	0	0.0550964	0	0	0	0.0275482	0	0	0.0275482	0.0275482	2.75482	0.0550964	0.0275482	1.37741
14	4	2	0.404858	0.161943	2.02429	0.0404858	0	0.283401	0	0	0	0	0	0	0	0.161943	0.0404858	0.0404858	4.04858	0.0404858	0	0	0.0404858	0	0	0.0809717	0	0
14	5	2	0.200803	0.160643	0	0.0401606	0	0.200803	0	0	0	0	0	0	0	0.0803213	0	0	0	0.281124	0.120482	0	0	0	0	0.281124	0.120482	1.68675
14	138	2	0.2	0.08	0	0.04	0	0.16	0	0	0.04	0	0	0	0	0.08	0.08	0.04	2	0.04	0.04	0	0	0	0	0.04	0.04	4
14	309	3	0.12987	0.0649351	0	0.0649351	0	0.12987	0	0	0	0	0	0	0	0.12987	0	0	0	0	0	0	0	0	0	0	0	0
14	20	2	0.534591	0.377358	2.61006	0.0943396	2.10692	0.188679	0	0	0.0314465	0	0	0	0	0.314465	0.0628931	0.0628931	3.14465	0.0628931	0.0628931	0	0	0	0	0.0628931	0.0628931	3.14465
14	12	2	0.20979	0.20979	6.99301	0.0699301	6.99301	0	0	0	0	0	0	0	0	0.13986	0.0699301	0	0	0	0	0	0.0699301	0.0699301	6.99301	0.0699301	0.0699301	6.99301
14	42	2	0.342466	0.273973	5.13699	0.0684932	0	0.0684932	0	0	0.0684932	0	0	0	0	0.136986	0	0	0	0.0684932	0	0	0	0	0	0.0684932	0	0
14	4	2	0.655738	0.327869	0	0.163934	0	0.491803	0	0	0.163934	0	0	0	0	0.163934	0	0	0	0.163934	0.163934	0	0.163934	0.163934	16.3934	0.327869	0.327869	16.3934
14	5	2	0.344828	0	0	0	0	0.172414	0	0	0	0	0	0	0	0	0	0	0	0	0	0	0	0	0	0	0	0
14	13	2	0.641026	0.608974	2.69231	0.160256	2.5641	0.0961538	0	0	0.160256	0	0	0	0	0.0320513	0	0	0	0	0	0	0	0	0	0	0	0
14	4	2	0.27027	0.0675676	6.75676	0.0675676	6.75676	0.202703	0.0675676	0	0	0	0	0	0	0.0675676	0	0	0	0.0675676	0	0	0	0	0	0.0675676	0	0
14	60	2	0.337838	0.0675676	6.75676	0	0	0.202703	0	0	0	0	0	0	0	0.202703	0	0	0	0.135135	0	0	0.0675676	0.0675676	6.75676	0.202703	0.0675676	2.2973
14	20	2	0.32	0.266667	2.4	0.08	2.66667	0.0533333	0	0	0	0	0.0266667	0.0266667	0	0	0	0	0	0	0	0	0	0	0	0	0	0
14	60	2	0.126582	0.0632911	0	0.0632911	0	0.0632911	0	0	0.0632911	0	0	0	0	0	0	0	0	0	0	0	0	0	0	0	0	0
14	12	2	0.443038	0.253165	6.32911	0	0	0.0632911	0	0	0	0.0632911	0	0	0	0.0632911	0	0	0	0	0	0	0	0	0	0	0	0
14	20	2	0.297619	0.15873	1.4881	0.0396825	0.992063	0.119048	0.0396825	0.0198413	0	0.0198413	0.0396825	0	0	0.0992063	0.0198413	0.0198413	1.98413	0.0595238	0	0	0.0396825	0.0198413	0.992063	0.0992063	0.0198413	0.396825
14	12	2	0.361111	0.277778	2.22222	0.111111	1.38889	0.111111	0	0	0.0277778	0	0	0	0	0.138889	0	0	0	0.0277778	0	0	0	0	0	0.0277778	0	0
14	359	3	0.777778	0.722222	1.80556	0.361111	1.27778	0.277778	0	0	0.111111	0.0277778	0	0	0	0.222222	0	0	0	0.0277778	0	0	0	0	0	0.0277778	0	0
14	4	2	0.723404	0.638298	2.85106	0.340426	2.12766	0.170213	0	0	0.0425532	0	0	0	0	0.170213	0.0425532	0.0425532	4.25532	0.12766	0	0	0.0851064	0.0425532	2.12766	0.212766	0.0425532	0.851064
14	360	1	0.396825	0.238095	7.93651	0.0793651	7.93651	0.0793651	0.0793651	0	0.0793651	0.0793651	0	0	0	0	0	0	0	0	0	0	0.0793651	0.0793651	7.93651	0.0793651	0.0793651	7.93651
14	211	1	0.223464	0.111732	2.7933	0.0558659	2.7933	0.0837989	0.027933	0	0	0	0	0	0	0.027933	0.027933	0.027933	2.7933	0	0	0	0	0	0	0	0	0
14	42	2	0.177778	0.177778	4.44444	0.0888889	4.44444	0	0	0	0	0	0	0	0	0.0888889	0.266667	0.222222	3.73333	0.0444444	0	0	0	0	0	0.0444444	0	0
14	5	2	0.434783	0.26087	3.6087	0	0	0.173913	0.0434783	0	0.0869565	0	0.0434783	0	0	0.0869565	0.0434783	0	0	0.0434783	0	0	0	0	0	0.0434783	0	0
14	13	2	0.782609	0.521739	8.69565	0.0869565	8.69565	0.173913	0.0869565	0	0.26087	0.0869565	0	0	0	0	0	0	0	0	0	0	0	0	0	0	0	0
14	4	2	0.431034	0.431034	5.17241	0.0862069	8.62069	0.172414	0	0	0	0	0	0	0	0	0	0	0	0	0	0	0	0	0	0	0	0
14	42	2	0.52506	0.453461	1.50358	0.190931	0.596659	0.190931	0	0	0.0477327	0	0	0	0	0.214797	0.0238663	0.0238663	2.38663	0.071599	0.0238663	0	0	0	0	0.071599	0.0238663	0.811456
14	20	2	0.311005	0.215311	1.86603	0.0717703	0.789474	0.119617	0.0478469	0	0	0	0	0	0	0.0717703	0.0239234	0.0239234	2.39234	0	0	0	0.0239234	0	0	0.0239234	0	0
14	5	2	0.289017	0.0578035	0	0	0	0.231214	0	0	0	0	0.0578035	0.0578035	0	0.0578035	0.0578035	0	0	0.17341	0.0578035	0	0	0	0	0.17341	0.0578035	1.96532
14	20	2	0.455487	0.207039	1.24224	0.0414079	2.07039	0.207039	0.0207039	0	0.0414079	0.0207039	0.0828157	0.0207039	0	0.165631	0.10352	0.0621118	1.24224	0.0414079	0	0	0.0621118	0.0207039	0.703934	0.10352	0.0207039	0.414079
14	310	3	0.543131	0.479233	2.55591	0.191693	1.59744	0.127796	0	0	0.0638978	0	0	0	0	0.159744	0.0319489	0.0319489	3.19489	0	0	0	0	0	0	0	0	0
14	60	2	0.223642	0.159744	2.55591	0.0319489	3.19489	0.0638978	0	0	0.0319489	0	0.0319489	0	0	0.0638978	0	0	0	0	0	0	0	0	0	0	0	0
14	13	2	0.384615	0.320513	2.24359	0.0961538	1.05769	0.0961538	0.0320513	0.0320513	0.0641026	0.0961538	0	0	0	0.0320513	0	0	0	0	0	0	0	0	0	0	0	0
14	42	2	0.420168	0.168067	4.20168	0.0840336	8.40336	0.336134	0	0	0	0	0.0840336	0	0	0.0840336	0	0	0	0.0840336	0.0840336	0	0.0840336	0.0840336	8.40336	0.168067	0.168067	8.40336
14	310	3	0.196078	0.163399	2.61438	0.0326797	0	0.0653595	0	0	0.0326797	0	0	0	0	0.0653595	0	0	0	0	0	0	0	0	0	0	0	0
14	20	2	0.212766	0.170213	4.25532	0.0425532	4.25532	0.0425532	0	0	0	0	0	0	0	0	0	0	0	0.0425532	0	0	0	0	0	0.0425532	0	0
14	12	2	0.512821	0.42735	2.13675	0.0854701	0	0.299145	0	0	0.0854701	0	0	0	0	0.17094	0.0854701	0.042735	2.13675	0	0	0	0	0	0	0	0	0
14	60	2	0	0	0	0	0	0	0	0	0	0	0	0	0	0	0	0	0	0.0740741	0	0	0	0	0	0.0740741	0	0
14	4	2	0.222222	0.222222	0	0.222222	0	0.222222	0	0	0	0	0	0	0	0.148148	0	0	0	0.148148	0.148148	0	0	0	0	0.148148	0.148148	7.40741
14	5	2	0.386598	0.231959	1.7268	0.103093	1.28866	0.206186	0.0257732	0	0.0257732	0.0257732	0.0515464	0	0	0.0515464	0.0515464	0.0257732	1.28866	0.0773196	0.0515464	0	0.0257732	0	0	0.103093	0.0515464	1.28866
14	42	2	0.743802	0.702479	3.1405	0.206612	1.65289	0.165289	0	0	0.0413223	0	0	0	0	0.247934	0.0826446	0.0413223	2.06612	0	0	0	0	0	0	0	0	0
14	13	2	0.785124	0.619835	3.30579	0.165289	2.06612	0.123967	0	0	0.0826446	0.0826446	0.0413223	0.0413223	0.0413223	0.0826446	0	0	0	0	0	0	0.0413223	0.0413223	4.13223	0.0413223	0.0413223	4.13223
14	4	2	0.224439	0.149626	2.06983	0.0249377	0	0.0997506	0.0249377	0	0	0	0.0249377	0	0	0	0.0249377	0	0	0.0997506	0.0249377	0	0.0249377	0	0	0.124688	0.0249377	0.498753
14	13	2	0.614525	0.558659	2.3743	0.223464	2.4581	0.111732	0.0558659	0	0.111732	0	0	0	0	0.0837989	0	0	0	0	0	0	0	0	0	0	0	0
14	138	2	0.428571	0.357143	7.14286	0.0714286	7.14286	0	0	0	0	0	0	0	0	0.0714286	0	0	0	0	0	0	0	0	0	0	0	0
14	20	2	0.851064	0.638298	3.97163	0.283688	1.77305	0.425532	0	0	0.212766	0	0	0	0	0.141844	0	0	0	0	0	0	0	0	0	0	0	0
14	60	2	0.429043	0.165017	2.64026	0.0330033	3.30033	0.19802	0	0	0.0330033	0	0.0330033	0	0	0.0990099	0	0	0	0	0	0	0.0660066	0	0	0.0660066	0	0
14	5	2	0.223214	0.133929	0	0.0446429	0	0.178571	0.0446429	0	0	0	0	0	0	0	0.0446429	0	0	0	0	0	0.0892857	0.0446429	2.23214	0.0892857	0.0446429	2.23214
14	361	1	0.677966	0.677966	12.7119	0.169492	0	0.169492	0	0	0.169492	0	0	0	0	0	0	0	0	0	0	0	0	0	0	0	0	0
14	4	2	0.5	0.333333	8.33333	0	0	0.166667	0	0	0	0	0	0	0	0.166667	0	0	0	0	0	0	0	0	0	0	0	0
14	20	2	0.701754	0.701754	17.5439	0.350877	17.5439	0	0	0	0	0	0	0	0	0.175439	0	0	0	0.175439	0	0	0	0	0	0.175439	0	0
14	5	2	0.323529	0.235294	0.735294	0.0735294	0.588235	0.161765	0	0	0.0588235	0.0441176	0.0294118	0.0294118	0.0147059	0.0882353	0.0147059	0.0147059	1.47059	0.0441176	0.0294118	0	0.0147059	0.0147059	1.47059	0.0588235	0.0441176	1.11765
14	13	2	0.561224	0.459184	2.2449	0.306122	1.68367	0.306122	0	0	0.0510204	0	0.0510204	0	0	0.153061	0	0	0	0.0510204	0.0510204	0	0	0	0	0.0510204	0.0510204	5.10204
14	20	2	1.76471	0.882353	19.7059	0.294118	29.4118	1.17647	0.294118	0	0	0	0	0	0	0.588235	0	0	0	0.294118	0	0	0.294118	0	0	0.588235	0	0
14	12	2	0.266272	0.177515	0.976331	0.0887574	0.976331	0.177515	0	0	0.0295858	0	0	0	0	0.118343	0.0295858	0.0295858	2.95858	0.0295858	0	0	0	0	0	0.0295858	0	0
14	107	3	0.197628	0.158103	1.97628	0.0790514	0	0.0790514	0	0	0.0395257	0	0	0	0	0.197628	0.0395257	0.0395257	3.95257	0.0395257	0	0	0	0	0	0.0395257	0	0
14	20	2	0.419162	0.299401	4.79042	0.0598802	0	0.179641	0	0	0	0.0598802	0	0	0	0.239521	0	0	0	0	0	0	0	0	0	0	0	0
14	138	2	0.484848	0.424242	0.848485	0.363636	1.0303	0.424242	0	0	0.121212	0	0	0	0	0.121212	0	0	0	0	0	0	0	0	0	0	0	0
14	13	2	0.414201	0.295858	3.5503	0	0	0.177515	0	0	0	0	0	0	0	0.0591716	0.0591716	0.0591716	5.91716	0	0	0	0	0	0	0	0	0
14	5	2	0.215054	0.16129	1.80108	0.0537634	1.34409	0.107527	0	0	0	0	0	0	0	0.0268817	0.0268817	0	0	0.0268817	0	0	0	0	0	0.0268817	0	0
14	138	2	0.431267	0.350404	2.07547	0.161725	1.34771	0.161725	0	0	0.0808625	0	0	0	0	0.134771	0.0808625	0.0269542	0.916442	0.0269542	0.0269542	0	0	0	0	0.0269542	0.0269542	2.69542
14	42	2	0.264901	0.198675	2.21854	0.0331126	0	0.13245	0.0331126	0	0.0331126	0	0	0	0	0.0993377	0.0331126	0	0	0	0	0	0	0	0	0	0	0
14	107	3	0.397351	0.298013	2.94702	0.0993377	2.21854	0.13245	0	0	0.0662252	0	0	0	0	0.13245	0.0662252	0.0662252	3.31126	0	0	0	0	0	0	0	0	0
14	20	2	0.444444	0.277778	2.22222	0.111111	2.77778	0.333333	0	0	0.0555556	0	0.0555556	0	0	0.111111	0	0	0	0	0	0	0	0	0	0	0	0
14	13	2	0.636183	0.516899	1.68986	0.178926	1.33201	0.139165	0	0	0.0397614	0.0198807	0	0	0	0.0994036	0.0198807	0.0198807	1.98807	0.0198807	0.0198807	0	0	0	0	0.0198807	0.0198807	1.98807
14	4	2	0.318091	0.218688	1.63022	0.0198807	0	0.0994036	0.0397614	0	0.0198807	0	0	0	0	0.0795229	0.0198807	0	0	0.0198807	0.0198807	0	0	0	0	0.0198807	0.0198807	1.98807
14	138	2	0.978593	0.88685	2.84404	0.30581	2.44648	0.0917431	0	0	0.0917431	0	0.030581	0	0	0.183486	0.030581	0	0	0.030581	0.030581	0	0	0	0	0.030581	0.030581	3.0581
14	256	3	0.243161	0.121581	2.27964	0	0	0.121581	0	0	0	0.0303951	0.0911854	0.0303951	0.0303951	0.0607903	0	0	0	0.0607903	0	0	0	0	0	0.0607903	0	0
14	12	2	0.718232	0.441989	4.14365	0.165746	1.8232	0.276243	0	0	0.110497	0	0.165746	0	0	0.165746	0	0	0	0	0	0	0	0	0	0	0	0
14	362	3	0.497018	0.298211	1.19284	0.0994036	1.59046	0.258449	0.0397614	0.0198807	0.0795229	0.0198807	0.0198807	0.0198807	0	0.0397614	0	0	0	0	0	0	0	0	0	0	0	0
14	171	1	0.55666	0.457256	1.47117	0.238569	1.49105	0.159046	0	0	0.0795229	0	0	0	0	0.27833	0.0198807	0	0	0.139165	0.0596421	0	0	0	0	0.139165	0.0596421	0.83499
14	5	2	0.377734	0.198807	0.994036	0.0795229	0.497018	0.218688	0.0198807	0	0	0.0198807	0.0198807	0.0198807	0	0.0795229	0.0198807	0	0	0.0397614	0.0198807	0	0	0	0	0.0397614	0.0198807	0.994036
14	107	3	0.457256	0.318091	1.61034	0.119284	1.6501	0.119284	0	0	0.0596421	0	0.0596421	0	0	0.119284	0	0	0	0.0198807	0	0	0	0	0	0.0198807	0	0
14	138	2	0.510204	0.459184	3.41837	0.306122	2.55102	0.153061	0	0	0.102041	0.0510204	0	0	0	0.153061	0.0510204	0	0	0.0510204	0.0510204	0	0	0	0	0.0510204	0.0510204	5.10204
14	107	3	0.542857	0.485714	2.68571	0.114286	2.85714	0.0857143	0	0	0.0857143	0.0285714	0	0	0	0.0857143	0.0285714	0.0285714	2.85714	0	0	0	0	0	0	0	0	0
14	212	3	0.64257	0.441767	4.01606	0.0401606	4.01606	0.120482	0.0401606	0.0401606	0.0401606	0.0803213	0	0	0	0.160643	0	0	0	0	0	0	0	0	0	0	0	0
14	171	1	0.717131	0.677291	3.74502	0.159363	3.98406	0.0398406	0	0	0.0796813	0	0	0	0	0.0796813	0	0	0	0.0398406	0.0398406	0	0	0	0	0.0398406	0.0398406	3.98406
14	60	2	0.47619	0.285714	3.14286	0	0	0.380952	0	0	0	0	0.0952381	0	0	0	0	0	0	0	0	0	0	0	0	0	0	0
14	212	3	0.644491	0.47817	1.80873	0.10395	1.2474	0.22869	0	0	0.0831601	0.02079	0	0	0	0.14553	0.0623701	0.04158	1.37214	0	0	0	0	0	0	0	0	0
14	171	1	0.783133	0.60241	5.42169	0.240964	4.51807	0.180723	0	0	0.180723	0	0	0	0	0.301205	0.060241	0	0	0	0	0	0	0	0	0	0	0
14	42	2	0.424242	0.363636	4.06061	0.121212	3.0303	0.121212	0	0	0	0	0	0	0	0.242424	0	0	0	0	0	0	0	0	0	0	0	0
14	5	2	0.117647	0.117647	11.7647	0	0	0	0	0	0	0	0	0	0	0	0	0	0	0	0	0	0	0	0	0	0	0
14	5	2	0.231788	0.0331126	3.31126	0	0	0.0993377	0	0	0	0	0	0	0	0.0993377	0.0331126	0.0331126	3.31126	0.0662252	0	0	0	0	0	0.0662252	0	0
14	211	1	0.529801	0.397351	3.04636	0.0993377	2.21854	0.0993377	0.0331126	0	0.0662252	0.0331126	0	0	0	0.13245	0.0331126	0	0	0.0662252	0.0331126	0	0	0	0	0.0662252	0.0331126	1.65563
14	311	1	0.420561	0.327103	2.66355	0.0934579	2.33645	0.233645	0.046729	0	0.046729	0	0	0	0	0.140187	0	0	0	0	0	0	0	0	0	0	0	0
14	12	2	0.375587	0.375587	3.52113	0.140845	3.14554	0.0938967	0	0	0.0469484	0	0	0	0	0	0	0	0	0	0	0	0	0	0	0	0	0
14	4	2	0.23622	0.0787402	7.87402	0.0787402	7.87402	0.0787402	0	0	0	0	0	0	0	0.15748	0	0	0	0.0787402	0	0	0	0	0	0.0787402	0	0
14	42	2	0.438596	0.409357	2.51462	0.116959	1.46199	0.0877193	0	0	0	0	0	0	0	0.0877193	0.0584795	0.0292398	1.46199	0	0	0	0	0	0	0	0	0
14	4	2	0.352113	0.176056	1.40845	0.0352113	0	0.246479	0	0	0	0	0	0	0	0.140845	0.0352113	0.0352113	3.52113	0.0352113	0	0	0	0	0	0.0352113	0	0
14	60	2	0.211268	0.140845	2.64085	0.0352113	3.52113	0.105634	0	0	0.0352113	0	0.0352113	0	0	0	0	0	0	0	0	0	0	0	0	0	0	0
14	171	1	0.5	0.285714	5.35714	0.142857	3.57143	0.285714	0	0	0.0714286	0	0	0	0	0.214286	0	0	0	0.0714286	0.0714286	0	0	0	0	0.0714286	0.0714286	7.14286
14	12	2	0.425532	0.425532	4.75177	0.283688	5.31915	0.141844	0	0	0.212766	0.070922	0	0	0	0.141844	0	0	0	0.070922	0.070922	0	0	0	0	0.070922	0.070922	7.0922
14	256	3	0.26455	0.185185	1.50794	0.026455	0	0.132275	0	0	0	0	0.0529101	0	0	0.10582	0	0	0	0.0793651	0.0529101	0	0	0	0	0.0793651	0.0529101	1.74603
14	13	2	0.505319	0.398936	2.12766	0.159574	2.20745	0.18617	0.0265957	0	0.159574	0.0797872	0	0	0	0.106383	0	0	0	0	0	0	0	0	0	0	0	0
14	107	3	0.27907	0.186047	4.65116	0.0465116	4.65116	0.0465116	0	0	0.0465116	0.0465116	0	0	0	0.0465116	0.0465116	0	0	0.0465116	0	0	0	0	0	0.0465116	0	0
14	12	2	0.306122	0.306122	6.83673	0.102041	0	0.102041	0	0	0	0	0	0	0	0	0	0	0	0.102041	0	0	0	0	0	0.102041	0	0
14	4	2	0.416667	0.3125	10.4167	0.104167	10.4167	0.104167	0.104167	0	0	0	0	0	0	0.104167	0	0	0	0	0	0	0	0	0	0	0	0
14	107	3	0.678643	0.578842	1.93613	0.0998004	1.59681	0.11976	0.0199601	0	0.0399202	0	0.0399202	0.0399202	0	0.0598802	0.0399202	0	0	0	0	0	0	0	0	0	0	0
14	60	2	0.23166	0.15444	3.861	0	0	0.03861	0	0	0.03861	0	0.0772201	0.03861	0	0	0	0	0	0	0	0	0	0	0	0	0	0
14	12	2	1.14155	1.05023	3.9726	0.136986	3.05936	0.228311	0	0	0.273973	0.0456621	0.0456621	0	0	0.228311	0	0	0	0	0	0	0	0	0	0	0	0
14	13	2	0.818363	0.778443	1.99601	0.299401	1.99601	0.0399202	0	0	0.0199601	0.0199601	0.0199601	0	0	0.159681	0.0199601	0.0199601	1.99601	0.0798403	0.0399202	0	0	0	0	0.0798403	0.0399202	0.998004
14	363	3	0.542636	0.445736	1.68605	0.174419	1.51163	0.116279	0	0	0.0968992	0	0.0193798	0	0	0.116279	0	0	0	0.0581395	0	0	0	0	0	0.0581395	0	0
14	107	3	0.640669	0.640669	2.53482	0.167131	1.8663	0.0557103	0	0	0.111421	0	0	0	0	0.0278552	0.0278552	0.0278552	2.78552	0.0278552	0	0	0	0	0	0.0278552	0	0
14	5	2	0.276243	0.0828729	1.85083	0	0	0.110497	0	0	0	0	0.0552486	0.0276243	0	0.0552486	0.0276243	0	0	0	0	0	0	0	0	0	0	0
14	13	2	0.588235	0.380623	2.83737	0.0346021	0	0.242215	0	0	0	0	0.0346021	0	0	0.0692042	0	0	0	0	0	0	0	0	0	0	0	0
14	12	2	0.440252	0.345912	1.72956	0.157233	0.628931	0.188679	0.0314465	0	0.0943396	0	0	0	0	0.125786	0.0314465	0.0314465	3.14465	0	0	0	0	0	0	0	0	0
14	4	2	0.357143	0.267857	3.70536	0.133929	2.99107	0.133929	0.0446429	0	0.0892857	0.0446429	0	0	0	0.0892857	0.0892857	0.0446429	2.23214	0.0446429	0.0446429	0	0	0	0	0.0446429	0.0446429	4.46429
14	364	1	0.406977	0.232558	5.81395	0.116279	5.81395	0.116279	0	0	0.0581395	0	0.0581395	0	0	0.116279	0	0	0	0.116279	0.0581395	0	0	0	0	0.116279	0.0581395	2.90698
14	13	2	0.526316	0.409357	5.02924	0.175439	5.84795	0.116959	0	0	0.116959	0.0584795	0	0	0	0.175439	0	0	0	0	0	0	0	0	0	0	0	0
14	5	2	0.409357	0.292398	4.67836	0.116959	2.92398	0.116959	0	0	0	0	0	0	0	0.0584795	0.0584795	0.0584795	5.84795	0.0584795	0	0	0	0	0	0.0584795	0	0
14	4	2	0.38806	0.223881	1.29851	0.0298507	0.746269	0.104478	0.0298507	0	0.0149254	0	0	0	0	0.119403	0.0447761	0.0298507	0.985075	0.0447761	0.0298507	0	0	0	0	0.0447761	0.0298507	0.985075
14	13	2	0.648379	0.573566	1.94514	0.274314	1.37157	0.124688	0.0249377	0	0.249377	0.0498753	0	0	0	0.0498753	0	0	0	0.0249377	0.0249377	0	0	0	0	0.0249377	0.0249377	2.49377
14	171	1	0.536398	0.498084	3.2567	0.114943	2.56705	0.114943	0	0	0.0766284	0	0.0383142	0	0	0	0.0766284	0.0383142	1.91571	0.0766284	0	0	0	0	0	0.0766284	0	0
14	212	3	0.532319	0.418251	3.11787	0.0760456	3.80228	0.114068	0.0380228	0	0.0760456	0.0760456	0	0	0	0.0760456	0.0380228	0.0380228	3.80228	0.0380228	0	0	0	0	0	0.0380228	0	0
14	256	3	0.142518	0.142518	1.18765	0.023753	0	0.0475059	0	0	0	0.0475059	0	0	0	0.023753	0	0	0	0.023753	0.023753	0	0	0	0	0.023753	0.023753	2.3753
14	212	3	0.429594	0.26253	2.17184	0.0477327	2.38663	0.071599	0	0	0	0	0.0477327	0	0	0.071599	0.0238663	0.0238663	2.38663	0	0	0	0	0	0	0	0	0
14	4	2	0.617577	0.427553	1.71021	0.190024	1.49644	0.261283	0.023753	0	0.023753	0	0.023753	0	0	0.23753	0.0712589	0.0475059	1.5677	0.0712589	0.0475059	0	0	0	0	0.0712589	0.0475059	1.5677
14	60	2	0.0689655	0.0689655	6.89655	0	0	0	0	0	0	0	0	0	0	0	0	0	0	0	0	0	0	0	0	0	0	0
14	211	1	0.313589	0.10453	2.33449	0.0348432	0	0.139373	0.0348432	0	0.0348432	0.0348432	0.0348432	0.0348432	0.0348432	0.0696864	0	0	0	0.0348432	0	0	0	0	0	0.0348432	0	0
14	312	1	0.24055	0.171821	0	0.103093	0	0.206186	0	0	0.0343643	0	0	0	0	0.103093	0	0	0	0	0	0	0	0	0	0	0	0
14	5	2	0.325203	0.121951	1.34146	0.0406504	0	0.243902	0	0	0	0	0.0406504	0.0406504	0.0406504	0.203252	0.0406504	0.0406504	4.06504	0.0813008	0.0406504	0	0	0	0	0.0813008	0.0406504	2.03252
14	42	2	0.204082	0.163265	2.04082	0.0408163	4.08163	0.122449	0	0	0	0	0	0	0	0.0816327	0	0	0	0	0	0	0	0	0	0	0	0
14	312	1	0.410959	0.308219	3.04795	0.0684932	1.71233	0.10274	0.0342466	0.0342466	0	0.0342466	0	0	0	0.0684932	0.0342466	0.0342466	3.42466	0.0342466	0	0	0	0	0	0.0342466	0	0
14	5	2	0.285714	0.238095	3.80952	0.047619	0	0.0952381	0.047619	0	0	0	0	0	0	0	0	0	0	0	0	0	0	0	0	0	0	0
14	211	1	0.15748	0.15748	3.93701	0.15748	3.93701	0.0787402	0	0	0	0	0	0	0	0	0.0787402	0	0	0	0	0	0	0	0	0	0	0
14	42	2	0.234375	0.15625	0	0.078125	0	0.15625	0	0	0	0	0.078125	0	0	0.078125	0	0	0	0	0	0	0	0	0	0	0	0
13	257	3	0.543689	0.252427	1.33981	0.038835	0	0.31068	0.0776699	0	0.0194175	0.0582524	0.0776699	0.0194175	0	0.0970874	0	0	0	0.0194175	0.0194175	0	0.0194175	0	0	0.038835	0.0194175	0.970874
13	108	2	0.486486	0.378378	2.32432	0.108108	1.35135	0.108108	0	0	0.135135	0	0.0540541	0	0	0.0540541	0	0	0	0	0	0	0.027027	0	0	0.027027	0	0
13	2	2	0.663717	0.575221	3.76106	0.176991	2.21239	0.0442478	0	0	0.0884956	0	0	0	0	0.221239	0	0	0	0.0442478	0	0	0	0	0	0.0442478	0	0
13	172	3	0.528053	0.330033	2.31023	0.132013	2.47525	0.264026	0	0	0.0330033	0	0	0	0	0.29703	0.0660066	0.0660066	3.30033	0.0330033	0.0330033	0	0.0330033	0	0	0.0660066	0.0330033	1.65017
13	258	1	0.430108	0.215054	4.03226	0.0537634	5.37634	0.107527	0.107527	0	0	0	0.0537634	0	0	0.16129	0.0537634	0.0537634	5.37634	0.107527	0.0537634	0	0	0	0	0.107527	0.0537634	2.68817
13	2	2	0.289855	0.144928	14.4928	0.144928	14.4928	0.144928	0	0	0	0.144928	0	0	0	0	0	0	0	0	0	0	0	0	0	0	0	0
13	79	2	0.226667	0.146667	0.853333	0.08	0.44	0.12	0	0	0.04	0	0	0	0	0.133333	0	0	0	0.0133333	0.0133333	0	0.0133333	0.0133333	1.33333	0.0266667	0.0266667	1.33333
13	2	2	0.405797	0.173913	1.94203	0.0869565	0.956522	0.289855	0	0	0.057971	0	0.0289855	0	0	0.0869565	0.0289855	0	0	0.144928	0.0869565	0	0.057971	0.057971	2.89855	0.202899	0.144928	2.08696
13	258	1	0.754717	0.377358	9.43396	0	0	0.377358	0	0	0	0	0.0943396	0	0	0.0943396	0	0	0	0	0	0	0	0	0	0	0	0
13	173	3	0.512129	0.377358	2.69542	0.0808625	2.69542	0.107817	0.0269542	0	0	0.0539084	0	0	0	0.107817	0.0808625	0.0808625	2.69542	0	0	0	0.0269542	0.0269542	2.69542	0.0269542	0.0269542	2.69542
13	213	1	0.458221	0.404313	2.69542	0.161725	2.69542	0.0539084	0.0269542	0	0.0269542	0	0	0	0	0.161725	0.0539084	0.0539084	2.69542	0.0269542	0	0	0	0	0	0.0269542	0	0
13	108	2	0.692308	0.615385	3.38462	0.230769	2.57692	0.115385	0	0	0.0384615	0	0.0384615	0	0	0.0384615	0.0384615	0.0384615	3.84615	0	0	0	0	0	0	0	0	0
13	2	2	0.725806	0.564516	6.93548	0.16129	4.03226	0.241935	0	0	0	0	0.0806452	0.0806452	0	0.0806452	0.0806452	0.0806452	8.06452	0	0	0	0	0	0	0	0	0
13	172	3	0.326531	0.326531	2.04082	0.0816327	2.04082	0	0	0	0	0	0	0	0	0.0408163	0.0408163	0.0204082	1.02041	0.0408163	0	0	0.0612245	0.0204082	0.693878	0.102041	0.0204082	0.408163
13	61	2	0.637755	0.586735	1.9898	0.229592	1.70918	0.102041	0	0	0.0765306	0.0255102	0	0	0	0.204082	0.102041	0.0255102	0.663265	0	0	0	0	0	0	0	0	0
13	62	2	0.716113	0.485934	1.89258	0.306905	1.71355	0.28133	0.0511509	0.0255754	0.0511509	0	0.0255754	0	0	0.127877	0	0	0	0.0511509	0	0	0.0511509	0.0255754	1.27877	0.102302	0.0255754	0.664962
13	79	2	0.405904	0.332103	2.06642	0.258303	1.58672	0.184502	0	0	0.147601	0	0	0	0	0.110701	0.0369004	0.0369004	3.69004	0	0	0	0	0	0	0	0	0
13	174	3	0.0787402	0.0787402	7.87402	0	0	0	0	0	0	0	0	0	0	0	0	0	0	0.0787402	0	0	0	0	0	0.0787402	0	0
13	175	3	0.505952	0.446429	2.58929	0.0892857	0.982143	0.119048	0.0297619	0	0	0.0892857	0.0297619	0	0	0.0595238	0	0	0	0.0297619	0.0297619	0	0	0	0	0.0297619	0.0297619	2.97619
13	108	2	0.927835	0.824742	4.17526	0.360825	3.65979	0.154639	0	0	0.0515464	0	0	0	0	0.206186	0.0515464	0	0	0	0	0	0.0515464	0.0515464	5.15464	0.0515464	0.0515464	5.15464
13	213	1	0.466321	0.466321	4.04145	0.207254	3.88601	0.103627	0	0	0	0	0	0	0	0.15544	0	0	0	0	0	0	0	0	0	0	0	0
13	61	2	1.40187	1.21495	8.59813	0.46729	7.47664	0.280374	0	0	0.280374	0	0	0	0	0.280374	0	0	0	0	0	0	0	0	0	0	0	0
13	259	1	0.571429	0.285714	3.14286	0.190476	0	0.47619	0.190476	0	0	0	0	0	0	0.190476	0.0952381	0.0952381	9.52381	0	0	0	0	0	0	0	0	0
13	61	2	0.890208	0.771513	2.61128	0.296736	2.67062	0.207715	0	0	0.118694	0	0	0	0	0.207715	0.0890208	0.0890208	2.96736	0.0296736	0	0	0.118694	0.0296736	0.771513	0.148368	0.0296736	0.593472
13	62	2	0.593472	0.474777	2.22552	0.148368	1.78042	0.118694	0.0296736	0.0296736	0.0593472	0.0296736	0.0296736	0.0296736	0.0296736	0.207715	0.0593472	0.0296736	1.48368	0	0	0	0.0296736	0	0	0.0296736	0	0
13	28	2	0.652819	0.385757	2.72997	0.0593472	2.96736	0.178042	0.0593472	0.0296736	0.0296736	0.0890208	0.0890208	0.0890208	0	0.0593472	0	0	0	0	0	0	0	0	0	0	0	0
13	2	2	0.806452	0.645161	8.06452	0.0806452	8.06452	0.16129	0.0806452	0	0.0806452	0	0	0	0	0.0806452	0.0806452	0.0806452	8.06452	0.0806452	0	0	0	0	0	0.0806452	0	0
13	213	1	0.135135	0.135135	13.5135	0.135135	13.5135	0	0	0	0.135135	0	0	0	0	0.135135	0	0	0	0	0	0	0.135135	0	0	0.135135	0	0
13	173	3	0.440252	0.345912	2.01258	0.188679	1.57233	0.157233	0.0943396	0.0628931	0.0628931	0	0	0	0	0.0628931	0.0314465	0	0	0	0	0	0	0	0	0	0	0
13	175	3	0.283912	0.157729	2.52366	0.0630915	1.57729	0.126183	0	0	0.0315457	0	0.0315457	0	0	0.0946372	0.0946372	0.0315457	1.07256	0	0	0	0	0	0	0	0	0
13	2	2	0.44843	0.44843	4.4843	0.179372	4.4843	0	0	0	0.044843	0.044843	0	0	0	0.044843	0	0	0	0.044843	0	0	0	0	0	0.044843	0	0
13	61	2	0.672646	0.44843	4.03587	0.0896861	4.4843	0.269058	0	0	0.044843	0.044843	0	0	0	0.0896861	0	0	0	0	0	0	0.044843	0	0	0.044843	0	0
13	175	3	0.5	0.4375	1.58333	0.0625	0.6875	0.125	0	0	0	0	0	0	0	0.0625	0	0	0	0	0	0	0.0416667	0.0208333	1.04167	0.0416667	0.0208333	1.04167
13	213	1	0.6875	0.625	1.72917	0.1875	1.85417	0.104167	0	0	0.0625	0	0	0	0	0.25	0.0416667	0.0208333	1.04167	0.0416667	0.0208333	0	0.0625	0.0208333	0.708333	0.104167	0.0416667	0.833333
13	61	2	0.879397	0.80402	2.03518	0.226131	1.40704	0.175879	0	0	0.175879	0	0	0	0	0.0753769	0.0251256	0	0	0	0	0	0.0251256	0	0	0.0251256	0	0
13	2	2	1.02041	0.867347	3.62245	0.153061	5.10204	0.306122	0	0	0	0	0	0	0	0.204082	0.0510204	0.0510204	5.10204	0	0	0	0	0	0	0	0	0
13	260	1	0.229885	0.114943	0	0	0	0.229885	0	0	0	0	0.114943	0	0	0	0	0	0	0.114943	0.114943	0	0	0	0	0.114943	0.114943	11.4943
13	2	2	0.37415	0.204082	2.82313	0.0680272	1.70068	0.102041	0	0	0.0340136	0	0.0340136	0.0340136	0	0	0	0	0	0.0680272	0.0680272	0	0.0680272	0	0	0.136054	0.0680272	1.70068
13	28	2	0.497018	0.298211	1.72962	0.0397614	1.98807	0.139165	0.0795229	0	0	0	0.0198807	0	0	0.0397614	0	0	0	0.0198807	0	0	0	0	0	0.0198807	0	0
13	174	3	0.431655	0.28777	3.16547	0.0359712	0	0.143885	0	0	0	0	0.0719424	0.0359712	0	0.0359712	0	0	0	0.107914	0.0359712	0	0	0	0	0.107914	0.0359712	1.22302
13	61	2	0.716846	0.681004	3.18996	0.179211	2.15054	0.0358423	0	0	0.179211	0.0358423	0	0	0	0.143369	0.0358423	0.0358423	3.58423	0	0	0	0	0	0	0	0	0
13	260	1	0.363636	0.0909091	9.09091	0	0	0.272727	0.0909091	0	0	0	0	0	0	0.0909091	0	0	0	0.0909091	0.0909091	0	0	0	0	0.0909091	0.0909091	9.09091
13	61	2	0.404624	0.404624	2.48555	0.17341	2.39884	0.0578035	0	0	0.0867052	0	0	0	0	0.0867052	0.0289017	0.0289017	2.89017	0.0289017	0.0289017	0	0	0	0	0.0289017	0.0289017	2.89017
13	28	2	0.333333	0.25	3.45833	0.125	4.16667	0.125	0.0416667	0	0	0.0416667	0	0	0	0.125	0.0416667	0	0	0	0	0	0.0416667	0	0	0.0416667	0	0
13	258	1	0.283019	0.188679	9.43396	0	0	0.0943396	0	0	0	0	0	0	0	0.0943396	0.0943396	0	0	0	0	0	0	0	0	0	0	0
13	61	2	0.786517	0.561798	2.52809	0.11236	1.40449	0.140449	0.0280899	0	0.0842697	0.0280899	0.0280899	0	0	0.140449	0.0280899	0.0280899	2.80899	0.0561798	0.0561798	0	0	0	0	0.0561798	0.0561798	2.80899
13	173	3	0.625	0.625	3.83929	0.3125	3.83929	0.0892857	0	0	0.223214	0	0	0	0	0.0892857	0.133929	0.133929	4.46429	0	0	0	0	0	0	0	0	0
13	28	2	0.309735	0.132743	2.9646	0.0884956	2.21239	0.132743	0.0442478	0	0.0442478	0.0442478	0.0442478	0.0442478	0	0	0	0	0	0	0	0	0	0	0	0	0	0
13	260	1	0.307692	0.307692	0	0.0769231	0	0.307692	0	0	0	0	0	0	0	0.0769231	0	0	0	0.461538	0.230769	0	0	0	0	0.461538	0.230769	3.84615
13	214	3	0.302198	0.192308	2.36264	0.0274725	2.74725	0.10989	0	0	0.0274725	0	0.0549451	0	0	0.0274725	0	0	0	0.0824176	0.0549451	0	0.0274725	0.0274725	2.74725	0.10989	0.0824176	2.08791
13	175	3	0.384615	0.274725	1.64835	0.10989	1.37363	0.137363	0.0274725	0.0274725	0.0549451	0	0	0	0	0.0549451	0.0549451	0.0549451	2.74725	0.0274725	0	0	0	0	0	0.0274725	0	0
13	257	3	0.522648	0.313589	1.5331	0.0696864	0	0.209059	0.10453	0.10453	0	0.0696864	0	0	0	0.10453	0.0348432	0	0	0.0696864	0.0696864	0	0.0348432	0	0	0.10453	0.0696864	2.29965
13	79	2	0.261438	0.261438	3.26797	0.0653595	6.53595	0.130719	0	0	0	0	0	0	0	0.0653595	0	0	0	0.130719	0	0	0	0	0	0.130719	0	0
13	108	2	0.460526	0.460526	6.57895	0.0657895	6.57895	0	0	0	0.0657895	0	0	0	0	0.197368	0	0	0	0	0	0	0	0	0	0	0	0
13	62	2	0.332542	0.190024	0.593824	0.142518	0.4038	0.23753	0.0475059	0.023753	0.0475059	0	0	0	0	0.0712589	0	0	0	0.0950119	0.0475059	0	0	0	0	0.0950119	0.0475059	1.18765
13	257	3	0.431034	0.301724	2.4569	0	0	0.172414	0	0	0	0	0.0862069	0	0	0.0431034	0	0	0	0.0862069	0.0862069	0	0.0431034	0.0431034	4.31034	0.12931	0.12931	4.31034
13	61	2	0.469799	0.33557	5.36913	0.0671141	6.71141	0.0671141	0	0	0	0.134228	0	0	0	0.201342	0	0	0	0	0	0	0	0	0	0	0	0
13	2	2	0.264901	0.13245	6.62252	0.0662252	6.62252	0	0	0	0	0	0	0	0	0.198675	0	0	0	0.0662252	0	0	0	0	0	0.0662252	0	0
13	63	2	0.384615	0.384615	3.9011	0.21978	2.74725	0.10989	0	0	0	0	0	0	0	0.164835	0.0549451	0.0549451	5.49451	0	0	0	0.0549451	0	0	0.0549451	0	0
13	62	2	0.282486	0.112994	5.64972	0	0	0.169492	0	0	0	0	0	0	0	0.169492	0.0564972	0.0564972	5.64972	0	0	0	0	0	0	0	0	0
13	28	2	0.45977	0.344828	7.70115	0.229885	11.4943	0.229885	0	0	0	0	0	0	0	0.114943	0	0	0	0	0	0	0	0	0	0	0	0
13	173	3	0.363128	0.27933	2.51397	0.111732	2.7933	0.111732	0.027933	0	0.027933	0.0837989	0.027933	0.027933	0.027933	0.111732	0	0	0	0	0	0	0	0	0	0	0	0
13	108	2	1.14583	0.885417	4.58333	0.208333	5.20833	0.260417	0.0520833	0	0	0.0520833	0.0520833	0.0520833	0	0.208333	0.104167	0.104167	5.20833	0	0	0	0	0	0	0	0	0
13	62	2	0.714286	0.510204	3.57143	0.204082	2.55102	0.204082	0	0	0.0510204	0.0510204	0.0510204	0.0510204	0	0	0	0	0	0	0	0	0	0	0	0	0	0
13	28	2	1.02564	0.769231	8.54701	0	0	0.17094	0	0	0	0	0	0	0	0.0854701	0.0854701	0.0854701	8.54701	0	0	0	0	0	0	0	0	0
13	29	2	0.666667	0.5	6.91667	0.333333	6.25	0.166667	0.0833333	0.0833333	0	0	0	0	0	0.25	0.0833333	0.0833333	8.33333	0	0	0	0	0	0	0	0	0
13	175	3	0.513514	0.324324	2.24324	0.108108	1.35135	0.216216	0	0	0	0	0.0540541	0	0	0.243243	0.0540541	0.0540541	2.7027	0	0	0	0	0	0	0	0	0
13	29	2	0.206186	0.206186	1.28866	0.206186	1.28866	0.154639	0	0	0	0	0	0	0	0.0515464	0	0	0	0.0515464	0.0515464	0	0	0	0	0.0515464	0.0515464	5.15464
13	2	2	0.97561	0.97561	18.2927	0	0	0.243902	0	0	0.243902	0	0	0	0	0	0	0	0	0	0	0	0	0	0	0	0	0
13	62	2	0.512821	0.25641	0	0	0	0.25641	0	0	0	0	0.25641	0	0	0	0	0	0	0	0	0	0	0	0	0	0	0
13	63	2	0.482955	0.340909	2.35795	0.0852273	2.84091	0.142045	0	0	0.0568182	0.0284091	0	0	0	0.0852273	0.0284091	0	0	0	0	0	0	0	0	0	0	0
13	29	2	0.447761	0.410448	2.38806	0.11194	1.23134	0.186567	0	0	0.0746269	0	0	0	0	0.186567	0.0373134	0	0	0.0746269	0.0373134	0	0	0	0	0.0746269	0.0373134	1.86567
13	2	2	0.338346	0.18797	3.00752	0.075188	1.8797	0.18797	0	0	0.037594	0	0.037594	0.037594	0	0.075188	0	0	0	0	0	0	0	0	0	0	0	0
13	214	3	0.425532	0.106383	10.6383	0	0	0.212766	0.106383	0	0	0	0	0	0	0.106383	0	0	0	0.106383	0	0	0	0	0	0.106383	0	0
13	79	2	0.212766	0.212766	10.6383	0	0	0	0	0	0.106383	0	0	0	0	0	0	0	0	0	0	0	0	0	0	0	0	0
13	79	2	0.296443	0.27668	1.40316	0.0988142	0.790514	0.0988142	0	0	0.0395257	0	0	0	0	0.0988142	0.0395257	0.0395257	1.97628	0.0592885	0	0	0	0	0	0.0592885	0	0
13	63	2	0.54755	0.461095	1.81556	0.0864553	0.951009	0.259366	0	0	0.0576369	0	0	0	0	0.0288184	0	0	0	0	0	0	0	0	0	0	0	0
13	2	2	0.465116	0.319767	2.64535	0.0581395	1.45349	0.116279	0.0290698	0	0	0	0	0	0	0.116279	0.0290698	0.0290698	2.90698	0.0581395	0	0	0	0	0	0.0581395	0	0
13	29	2	0.42654	0.236967	3.79147	0.0473934	0	0.14218	0.0947867	0	0	0	0	0	0	0.0473934	0.0473934	0	0	0	0	0	0	0	0	0	0	0
13	28	2	0.136054	0.136054	6.80272	0.0680272	6.80272	0	0	0	0	0	0	0	0	0	0	0	0	0	0	0	0	0	0	0	0	0
13	176	1	0.424929	0.226629	1.07649	0.113314	0.708215	0.283286	0.0283286	0	0.0283286	0	0.0566572	0	0	0.0283286	0.0283286	0.0283286	2.83286	0	0	0	0	0	0	0	0	0
13	29	2	0.195312	0.15625	1.95312	0.078125	0	0.078125	0	0	0	0	0	0	0	0.15625	0.0390625	0	0	0	0	0	0	0	0	0	0	0
13	79	2	0.0613497	0.0613497	6.13497	0	0	0	0	0	0	0	0	0	0	0.0613497	0	0	0	0	0	0	0	0	0	0	0	0
13	108	2	0.304878	0.121951	0	0.0609756	0	0.182927	0	0	0.0609756	0	0	0	0	0.243902	0.0609756	0	0	0.0609756	0	0	0	0	0	0.0609756	0	0
13	177	1	0.304878	0.304878	1.21951	0.243902	0	0.243902	0	0	0.121951	0	0	0	0	0	0	0	0	0.304878	0.243902	0	0	0	0	0.304878	0.243902	4.87805
13	63	2	0.666667	0.57971	2.46377	0.202899	1.65217	0.144928	0	0	0.115942	0	0.057971	0.057971	0	0.0869565	0.057971	0.0289855	1.44928	0	0	0	0	0	0	0	0	0
13	29	2	0.687831	0.47619	4.12698	0.15873	3.54497	0.21164	0.0529101	0	0	0	0.10582	0.0529101	0	0.15873	0	0	0	0.0529101	0.0529101	0	0	0	0	0.0529101	0.0529101	5.29101
13	177	1	0.21164	0.21164	5.29101	0.0529101	5.29101	0	0	0	0	0	0	0	0	0	0	0	0	0.0529101	0	0	0	0	0	0.0529101	0	0
13	259	1	0.653595	0.653595	5.22876	0.326797	5.22876	0.0653595	0	0	0.0653595	0	0	0	0	0	0	0	0	0.0653595	0.0653595	0	0	0	0	0.0653595	0.0653595	6.53595
13	28	2	0.526316	0.460526	5.65789	0.131579	3.28947	0.131579	0	0	0	0	0.0657895	0.0657895	0	0.0657895	0	0	0	0	0	0	0	0	0	0	0	0
13	63	2	0.803059	0.707457	1.75908	0.191205	1.33843	0.0764818	0.0191205	0	0.0764818	0	0	0	0	0.0956023	0	0	0	0	0	0	0	0	0	0	0	0
13	29	2	0.472637	0.348259	2.1393	0.149254	2.06468	0.124378	0.0248756	0.0248756	0.0497512	0	0	0	0	0.0248756	0.0248756	0.0248756	2.48756	0	0	0	0	0	0	0	0	0
13	2	2	0.678392	0.502513	2.01005	0.150754	1.25628	0.276382	0.0251256	0	0.0753769	0.0251256	0.0251256	0	0	0.100503	0	0	0	0.0251256	0.0251256	0	0	0	0	0.0251256	0.0251256	2.51256
13	28	2	0.26087	0.0869565	8.69565	0	0	0.0869565	0	0	0	0	0	0	0	0	0	0	0	0	0	0	0	0	0	0	0	0
13	177	1	0.163043	0.0543478	5.43478	0	0	0.108696	0	0	0	0	0	0	0	0	0	0	0	0	0	0	0	0	0	0	0	0
13	79	2	0.398551	0.289855	2.28261	0.181159	1.44928	0.144928	0	0	0.108696	0	0	0	0	0.181159	0	0	0	0.0362319	0	0	0	0	0	0.0362319	0	0
13	62	2	0.4	0.313043	1.06087	0.191304	0.782609	0.191304	0.0173913	0	0.0173913	0	0	0	0	0.104348	0.0869565	0.0695652	1.3913	0.0521739	0.0173913	0	0	0	0	0.0521739	0.0173913	0.591304
13	261	3	0.406699	0.239234	1.43541	0.0956938	1.19617	0.167464	0.0239234	0	0.0239234	0.0239234	0	0	0	0.0956938	0.0478469	0.0239234	1.19617	0.0478469	0.0239234	0	0	0	0	0.0478469	0.0239234	1.19617
13	2	2	0.418605	0.325581	2.65116	0.186047	1.16279	0.232558	0	0	0.0465116	0	0	0	0	0.0465116	0	0	0	0.0930233	0.0930233	0	0	0	0	0.0930233	0.0930233	4.65116
13	172	3	0.232558	0.186047	3.48837	0.0465116	0	0.0465116	0	0	0.0465116	0	0	0	0	0.0465116	0	0	0	0	0	0	0	0	0	0	0	0
13	172	3	0.49505	0.363036	3.0033	0.19802	3.30033	0.0990099	0	0	0	0	0	0	0	0.165017	0.0330033	0.0330033	3.30033	0	0	0	0	0	0	0	0	0
13	261	3	0.330033	0.231023	2.34323	0.0660066	0	0.132013	0	0	0	0.0660066	0.0330033	0	0	0.0990099	0	0	0	0.0330033	0	0	0	0	0	0.0330033	0	0
13	62	2	0.471204	0.209424	5.2356	0	0	0.209424	0	0	0	0.052356	0.104712	0	0	0.157068	0	0	0	0.052356	0.052356	0	0	0	0	0.052356	0.052356	5.2356
13	2	2	0.547945	0.410959	4.52055	0.410959	4.52055	0.410959	0	0	0	0	0	0	0	0	0	0	0	0.273973	0.273973	0	0	0	0	0.273973	0.273973	13.6986
13	172	3	0.48478	0.394589	0.935738	0.0789177	0.96956	0.11274	0	0	0.0450958	0	0	0	0	0.11274	0.0225479	0.0225479	1.1274	0.0225479	0	0	0	0	0	0.0225479	0	0
13	2	2	0.488798	0.366599	1.14053	0.1222	0.346232	0.244399	0	0	0.0814664	0.0203666	0.0610998	0.0407332	0.0203666	0.0407332	0	0	0	0.0814664	0.0407332	0	0	0	0	0.0814664	0.0407332	1.01833
13	261	3	0.488798	0.448065	1.67006	0.1222	1.01833	0.101833	0	0	0.0407332	0.0407332	0	0	0	0.0407332	0	0	0	0	0	0	0	0	0	0	0	0
13	29	2	0.625	0.416667	3.47222	0.208333	2.29167	0.416667	0	0	0.0694444	0.0694444	0	0	0	0.208333	0	0	0	0.0694444	0.0694444	0	0	0	0	0.0694444	0.0694444	6.94444
13	62	2	0.119048	0.119048	11.9048	0	0	0	0	0	0	0	0	0	0	0	0	0	0	0	0	0	0	0	0	0	0	0
13	2	2	0.217822	0.0792079	0.990099	0.039604	0	0.118812	0.019802	0	0	0.019802	0.039604	0.019802	0.019802	0.019802	0	0	0	0.0594059	0.039604	0	0	0	0	0.0594059	0.039604	1.30693
13	174	3	0.374532	0.224719	2.50936	0.0374532	0	0.187266	0	0	0.0374532	0	0	0	0	0.11236	0	0	0	0.0374532	0	0	0	0	0	0.0374532	0	0
13	29	2	0.806452	0.645161	8.06452	0.483871	5.32258	0.483871	0	0	0	0	0	0	0	0.16129	0	0	0	0	0	0	0	0	0	0	0	0
13	214	3	0.587045	0.404858	1.92308	0.0202429	2.02429	0.182186	0.0202429	0	0.0202429	0	0.0202429	0	0	0.0809717	0	0	0	0.0404858	0.0404858	0	0	0	0	0.0404858	0.0404858	2.02429
13	177	1	0.128617	0.128617	2.41158	0	0	0.0321543	0	0	0	0.0321543	0	0	0	0.0321543	0	0	0	0	0	0	0	0	0	0	0	0
13	259	1	0.643087	0.482315	2.79743	0.0643087	1.60772	0.128617	0	0	0.0321543	0.0321543	0	0	0	0.160772	0.0321543	0	0	0	0	0	0	0	0	0	0	0
13	29	2	0.373134	0.298507	5.59701	0.149254	7.46269	0.0746269	0	0	0.0746269	0	0	0	0	0.149254	0	0	0	0	0	0	0	0	0	0	0	0
13	63	2	0.733198	0.631365	1.50713	0.183299	0.89613	0.224033	0.0203666	0.0203666	0.142566	0.0203666	0	0	0	0.0814664	0.0203666	0.0203666	2.03666	0.0203666	0.0203666	0	0	0	0	0.0203666	0.0203666	2.03666
13	2	2	0.386965	0.244399	1.52749	0.0407332	1.01833	0.162933	0	0	0.0203666	0	0.0407332	0.0203666	0	0.0610998	0.0203666	0	0	0.0407332	0.0203666	0	0	0	0	0.0407332	0.0203666	1.01833
13	174	3	0.293255	0.234604	2.93255	0	0	0.0293255	0	0	0.0293255	0	0.0293255	0.0293255	0	0.0293255	0	0	0	0.146628	0.0293255	0	0	0	0	0.146628	0.0293255	0.58651
13	28	2	0.492611	0.295567	3.30049	0	0	0.197044	0.0985222	0	0	0	0	0	0	0	0	0	0	0	0	0	0	0	0	0	0	0
13	29	2	0.505051	0.40404	7.57576	0.30303	10.101	0.20202	0	0	0	0	0	0	0	0.30303	0.10101	0.10101	10.101	0	0	0	0	0	0	0	0	0
13	28	2	0.347003	0.189274	1.57729	0.0630915	0	0.189274	0.0630915	0	0	0	0.0315457	0	0	0.0315457	0	0	0	0.0315457	0.0315457	0	0	0	0	0.0315457	0.0315457	3.15457
13	108	2	0.347003	0.252366	1.57729	0.126183	1.57729	0.189274	0	0	0.126183	0	0.0315457	0	0	0.189274	0.0630915	0.0315457	1.57729	0.0315457	0.0315457	0	0	0	0	0.0315457	0.0315457	3.15457
13	177	1	0.283912	0.157729	1.89274	0.0315457	3.15457	0.157729	0	0	0	0	0	0	0	0.0630915	0.0315457	0	0	0.0630915	0	0	0	0	0	0.0630915	0	0
13	79	2	0.483871	0.268817	1.07527	0.16129	0	0.430108	0	0	0.0537634	0	0	0	0	0.376344	0.0537634	0.0537634	5.37634	0.16129	0.0537634	0	0	0	0	0.16129	0.0537634	1.82796
13	176	1	0.29703	0.19802	9.90099	0.19802	9.90099	0.0990099	0	0	0	0	0	0	0	0.0990099	0	0	0	0	0	0	0	0	0	0	0	0
13	365	3	0.790569	0.707351	1.33148	0.221914	1.22053	0.0693481	0.0138696	0.0138696	0.0277393	0.0138696	0	0	0	0.110957	0.0138696	0.0138696	1.38696	0.0138696	0	0	0	0	0	0.0138696	0	0
13	174	3	0.20202	0.181818	1.57576	0.020202	0	0.040404	0	0	0	0	0	0	0	0.020202	0	0	0	0	0	0	0	0	0	0	0	0
13	214	3	0.444444	0.30303	1.47475	0.040404	0	0.141414	0	0	0	0	0.020202	0	0	0.0606061	0.040404	0.040404	2.0202	0.040404	0	0	0	0	0	0.040404	0	0
13	176	1	0.560224	0.308123	2.29692	0.0840336	0.92437	0.140056	0.0280112	0	0	0	0	0	0	0.112045	0.0560224	0.0280112	1.40056	0	0	0	0	0	0	0	0	0
13	173	3	0.810811	0.630631	3.87387	0.27027	3.01802	0.27027	0.0900901	0	0.135135	0	0	0	0	0.225225	0.045045	0.045045	4.5045	0	0	0	0	0	0	0	0	0
2	109	3	0.55666	0.417495	1.78926	0.0596421	1.98807	0.159046	0.0795229	0	0	0	0	0	0	0.119284	0.0596421	0.0397614	1.31213	0.0198807	0.0198807	0	0.0397614	0.0198807	0.994036	0.0596421	0.0397614	1.31213
2	1	2	0.408805	0.220126	2.2327	0.0943396	1.03774	0.125786	0.0314465	0	0	0.0314465	0.0628931	0.0628931	0	0.0314465	0.0314465	0	0	0	0	0	0	0	0	0	0	0
2	110	1	0.843882	0.548523	2.91139	0.295359	2.40506	0.379747	0.21097	0	0.253165	0	0	0	0	0.21097	0.0421941	0	0	0	0	0	0	0	0	0	0	0
2	43	2	1.00418	0.753138	2.3431	0.334728	1.58996	0.502092	0	0	0.125523	0.041841	0	0	0	0.292887	0	0	0	0	0	0	0	0	0	0	0	0
2	111	3	0.709677	0.645161	5.80645	0.193548	4.32258	0.129032	0	0	0.129032	0	0	0	0	0.258065	0.0645161	0.0645161	6.45161	0.0645161	0.0645161	0	0	0	0	0.0645161	0.0645161	6.45161
2	1	2	0.694184	0.506567	1.66979	0.0750469	1.87617	0.150094	0.0750469	0	0.0187617	0.0750469	0.0187617	0	0	0.11257	0.0187617	0.0187617	1.87617	0	0	0	0.0375235	0	0	0.0375235	0	0
2	139	2	0.823171	0.609756	2.59146	0.182927	2.04268	0.182927	0.121951	0.0609756	0.0609756	0	0.0609756	0	0	0.182927	0	0	0	0	0	0	0	0	0	0	0	0
2	80	2	0.395137	0.243161	2.27964	0.0303951	3.03951	0.212766	0.121581	0	0	0	0.0303951	0	0	0.0911854	0	0	0	0	0	0	0	0	0	0	0	0
2	112	3	0.622407	0.456432	3.02905	0.165975	3.11203	0.165975	0.0829876	0.0414938	0.0414938	0.0829876	0.0414938	0	0	0.0829876	0	0	0	0.0414938	0.0414938	0	0.0414938	0.0414938	4.14938	0.0829876	0.0829876	4.14938
2	366	1	0.233918	0.116959	5.84795	0	0	0	0	0	0	0.0584795	0	0	0	0	0	0	0	0.175439	0.0584795	0	0	0	0	0.175439	0.0584795	1.9883
2	109	3	0.359712	0.239808	1.91847	0.0479616	1.19904	0.119904	0.0719424	0.0239808	0	0.0239808	0	0	0	0.0479616	0.0239808	0.0239808	2.39808	0	0	0	0	0	0	0	0	0
2	1	2	0.572792	0.429594	1.98091	0.119332	1.90931	0.0954654	0.0238663	0	0.0477327	0.0238663	0.0238663	0	0	0.0238663	0.0238663	0	0	0.0238663	0	0	0	0	0	0.0238663	0	0
2	164航	1	0.601852	0.416667	4.12037	0.231481	3.7037	0.138889	0	0	0.0462963	0	0.0462963	0	0	0.138889	0	0	0	0.0925926	0.0925926	0	0	0	0	0.0925926	0.0925926	4.62963
2	43	2	0.367647	0.294118	1.83824	0.220588	2.42647	0.220588	0	0	0.147059	0	0	0	0	0.147059	0	0	0	0	0	0	0	0	0	0	0	0
2	112	3	0.631365	0.570265	1.44603	0.325866	1.4053	0.203666	0.0407332	0	0.0407332	0	0	0	0	0.162933	0	0	0	0	0	0	0	0	0	0	0	0
2	81	2	0.620438	0.364964	2.55474	0.0729927	0	0.255474	0.0364964	0	0.0364964	0	0	0	0	0.145985	0.145985	0.109489	2.77372	0.145985	0.0364964	0	0.0364964	0	0	0.182482	0.0364964	0.729927
2	80	2	0.391061	0.223464	4.18994	0	0	0.0558659	0.0558659	0	0	0	0	0	0	0.0558659	0.111732	0	0	0.111732	0.0558659	0	0	0	0	0.111732	0.0558659	2.7933
2	140	3	0.45045	0.36036	3.003	0.0600601	3.003	0	0	0	0.03003	0.03003	0.0600601	0.0600601	0	0	0	0	0	0.03003	0.03003	0	0	0	0	0.03003	0.03003	3.003
2	109	3	0.636364	0.545455	2.69697	0.0909091	3.0303	0.0909091	0.0909091	0.0606061	0.030303	0.0606061	0	0	0	0.0606061	0	0	0	0	0	0	0	0	0	0	0	0
2	367	3	0.694864	0.694864	2.74924	0.151057	3.02115	0.060423	0	0	0.0906344	0	0	0	0	0	0.060423	0.0302115	1.51057	0	0	0	0	0	0	0	0	0
2	112	3	0.913462	0.817308	3.65385	0.288462	3.99038	0.240385	0	0	0.144231	0.0480769	0.0480769	0	0	0.288462	0	0	0	0.192308	0.0961538	0	0	0	0	0.192308	0.0961538	2.40385
2	82	2	0.36036	0.0900901	9.00901	0	0	0.0900901	0	0	0	0.0900901	0	0	0	0	0.0900901	0.0900901	9.00901	0	0	0	0	0	0	0	0	0
2	109	3	0.441459	0.326296	1.5739	0.0575816	0	0.153551	0.0383877	0.0191939	0	0.0191939	0	0	0	0.0959693	0.0191939	0.0191939	1.91939	0	0	0	0.0191939	0	0	0.0191939	0	0
2	263	3	0.842697	0.702247	2.58427	0.140449	1.68539	0.140449	0	0	0.11236	0.0561798	0	0	0	0.11236	0.0561798	0	0	0	0	0	0	0	0	0	0	0
2	111	3	0.452489	0.316742	4.52489	0.0904977	4.52489	0.135747	0	0	0	0	0	0	0	0.0904977	0.0452489	0.0452489	4.52489	0	0	0	0	0	0	0	0	0
2	141	3	0.636364	0.5	3.72727	0.136364	3.04545	0.181818	0	0	0.0454545	0	0.0909091	0.0454545	0	0.136364	0	0	0	0.0454545	0.0454545	0	0	0	0	0.0454545	0.0454545	4.54545
2	43	2	0.432432	0.324324	5.40541	0.0540541	5.40541	0	0	0	0.0540541	0.0540541	0	0	0	0.0540541	0	0	0	0	0	0	0	0	0	0	0	0
2	80	2	0.517928	0.418327	1.51394	0.0796813	0.498008	0.139442	0.0398406	0.0199203	0.0398406	0.0199203	0	0	0	0.0398406	0.0199203	0.0199203	1.99203	0	0	0	0.0398406	0.0398406	1.99203	0.0398406	0.0398406	1.99203
2	109	3	0.557769	0.458167	1.65339	0.0398406	0.996016	0.0796813	0.0796813	0.0199203	0	0.0398406	0	0	0	0.0796813	0.0199203	0.0199203	1.99203	0	0	0	0	0	0	0	0	0
2	113	3	0.585938	0.546875	3.63281	0.117188	3.90625	0.078125	0.0390625	0	0.117188	0.0390625	0	0	0	0.0390625	0	0	0	0	0	0	0	0	0	0	0	0
2	82	2	1.51832	1.46597	4.65969	0.366492	3.71728	0.209424	0	0	0.157068	0	0.052356	0	0	0.209424	0.052356	0.052356	5.2356	0.052356	0	0	0.052356	0	0	0.104712	0	0
2	313	3	0.417495	0.357853	1.21272	0.178926	0.437376	0.159046	0	0	0.0994036	0	0	0	0	0.178926	0.0198807	0.0198807	1.98807	0	0	0	0.0198807	0.0198807	1.98807	0.0198807	0.0198807	1.98807
2	128	2	0.277778	0.238095	1.98413	0.0793651	1.98413	0.15873	0	0	0.0396825	0	0	0	0	0.15873	0	0	0	0	0	0	0.15873	0.0396825	1.03175	0.15873	0.0396825	1.03175
2	43	2	0.674603	0.515873	2.7381	0.31746	1.98413	0.277778	0.0793651	0	0.277778	0	0	0	0	0.0793651	0.0396825	0.0396825	3.96825	0	0	0	0	0	0	0	0	0
2	1	2	0.283688	0.212766	2.34043	0.070922	0	0.141844	0	0	0	0	0	0	0	0	0	0	0	0	0	0	0	0	0	0	0	0
2	141	3	0.708763	0.541237	1.22423	0.0773196	1.06959	0.115979	0.0386598	0	0.064433	0.0257732	0	0	0	0.115979	0.0128866	0	0	0.0128866	0	0	0.0128866	0	0	0.0257732	0	0
2	110	1	1.41892	1.14865	2.5	0.506757	2.02703	0.540541	0.0675676	0	0.168919	0.0337838	0	0	0	0.135135	0.101351	0.0675676	2.22973	0	0	0	0	0	0	0	0	0
2	82	2	1.4	1.33333	6.33333	0.333333	6.66667	0.133333	0	0	0.4	0.0666667	0	0	0	0.266667	0	0	0	0.0666667	0	0	0	0	0	0.0666667	0	0
2	164航	1	1.01351	1.01351	6.75676	0	0	0	0	0	0	0	0	0	0	0	0	0	0	0	0	0	0.135135	0.135135	6.75676	0.135135	0.135135	6.75676
2	1	2	0.576923	0.346154	3	0.0384615	3.84615	0.230769	0	0	0.0384615	0	0	0	0	0.0384615	0	0	0	0	0	0	0.0384615	0	0	0.0384615	0	0
2	128	2
2	80	2	1.11111	0.555556	55.5556	0	0	0	0	0	0	0	0	0	0	1.11111	0	0	0	0	0	0	0	0	0	0	0	0
2	164航	1	0.454545	0.371901	1.61157	0.0413223	0	0.123967	0	0	0	0.0206612	0	0	0	0.144628	0.0826446	0.0619835	1.57025	0.0826446	0.0206612	0	0	0	0	0.0826446	0.0206612	0.53719
2	82	2	0.702479	0.557851	1.92149	0.0826446	2.06612	0.144628	0.0206612	0	0.0413223	0.0413223	0	0	0	0.144628	0.0206612	0.0206612	2.06612	0.0206612	0.0206612	0	0.0206612	0.0206612	2.06612	0.0413223	0.0413223	2.06612
2	139	2	0.560748	0.327103	3.31776	0.0934579	2.33645	0.327103	0	0	0.046729	0	0	0	0	0.046729	0.046729	0	0	0.0934579	0	0	0.0934579	0.046729	2.33645	0.186916	0.046729	1.21495
2	43	2	0.84507	0.704225	4.08451	0.28169	3.89671	0.187793	0.0469484	0	0.0938967	0	0	0	0	0.234742	0	0	0	0	0	0	0.0469484	0	0	0.0469484	0	0
2	110	1	1.28342	1.06952	5.08021	0.641711	4.91979	0.26738	0	0	0.213904	0	0	0	0	0.213904	0	0	0	0	0	0	0	0	0	0	0	0
2	140	3	0.488798	0.386965	1.18126	0.0407332	0	0.264766	0	0	0.0203666	0.0203666	0.0203666	0.0203666	0	0.0814664	0	0	0	0.183299	0.1222	0	0	0	0	0.183299	0.1222	1.3442
2	82	2	0.386965	0.325866	1.79226	0.101833	1.62933	0.101833	0.0203666	0	0.0407332	0	0	0	0	0.0814664	0.0814664	0.0407332	1.01833	0	0	0	0.0407332	0.0407332	2.03666	0.0407332	0.0407332	2.03666
2	1	2	0.720721	0.36036	2.25225	0.0900901	0	0.45045	0.0900901	0	0	0	0	0	0	0.18018	0	0	0	0	0	0	0	0	0	0	0	0
2	110	1	0.458716	0.458716	5.50459	0.183486	0	0.183486	0	0	0	0	0	0	0	0.183486	0	0	0	0	0	0	0	0	0	0	0	0
2	141	3	0.623501	0.527578	2.06235	0.167866	1.36691	0.167866	0	0	0.0479616	0	0	0	0	0.167866	0	0	0	0	0	0	0.0239808	0.0239808	2.39808	0.0239808	0.0239808	2.39808
2	1	2	0.58296	0.44843	4.03587	0.044843	4.4843	0.134529	0	0	0.044843	0	0.044843	0.044843	0.044843	0.044843	0	0	0	0.044843	0	0	0.134529	0.044843	1.52466	0.179372	0.044843	1.16592
2	314	3	0.313901	0.179372	3.36323	0.044843	0	0.179372	0	0	0	0	0	0	0	0.179372	0.044843	0.044843	4.4843	0	0	0	0	0	0	0	0	0
2	81	2	0.44586	0.318471	5.09554	0.0636943	6.36943	0.191083	0	0	0.0636943	0	0	0	0	0	0	0	0	0	0	0	0.0636943	0	0	0.0636943	0	0
2	112	3	0.584416	0.38961	3.24675	0.38961	3.24675	0.38961	0.0649351	0	0.0649351	0	0	0	0	0.25974	0	0	0	0.0649351	0.0649351	0	0	0	0	0.0649351	0.0649351	6.49351
2	112	3	0.393258	0.351124	0.898876	0.154494	0.772472	0.140449	0.0140449	0	0.0140449	0	0	0	0	0.11236	0	0	0	0.0421348	0.0421348	0	0.0140449	0	0	0.0561798	0.0421348	1.06742
2	1	2	0.319489	0.191693	2.14058	0.0319489	0	0.0958466	0	0	0.0638978	0	0	0	0	0.0319489	0	0	0	0.0319489	0	0	0	0	0	0.0319489	0	0
2	139	2	0.44586	0.318471	1.27389	0.254777	0.796178	0.318471	0.0318471	0	0.0636943	0	0	0	0	0.22293	0	0	0	0.0318471	0.0318471	0	0.0318471	0.0318471	3.18471	0.0636943	0.0636943	3.18471
2	368	1	0.34965	0.0699301	0	0.0699301	0	0.20979	0.0699301	0	0.0699301	0	0.0699301	0.0699301	0	0.13986	0.13986	0.0699301	3.4965	0	0	0	0	0	0	0	0	0
2	81	2	0.416667	0.416667	5.76389	0.0694444	6.94444	0.0694444	0	0	0	0.0694444	0	0	0	0	0	0	0	0	0	0	0	0	0	0	0	0
2	140	3	0.350877	0.253411	1.34503	0.0584795	1.94932	0.116959	0	0	0.0194932	0.0194932	0.0389864	0.0194932	0	0.0779727	0	0	0	0.0584795	0.0389864	0	0.0194932	0.0194932	1.94932	0.0779727	0.0584795	1.48148
2	109	3	0.484848	0.393939	2.09091	0.0606061	0	0.151515	0.030303	0	0.030303	0.030303	0.030303	0.030303	0	0.030303	0	0	0	0	0	0	0.0606061	0	0	0.0606061	0	0
2	141	3	0.518293	0.213415	2.62195	0.0609756	1.52439	0.213415	0.0609756	0	0	0.0914634	0.0609756	0.0609756	0	0.0914634	0.0304878	0	0	0.0609756	0.0609756	0	0.0304878	0	0	0.0914634	0.0609756	2.0122
2	110	1	0.727273	0.545455	7.54545	0.181818	4.54545	0.181818	0.0909091	0	0	0.0909091	0.0909091	0	0	0.0909091	0	0	0	0	0	0	0	0	0	0	0	0
2	314	3	0.705394	0.580913	1.639	0.145228	0.892116	0.207469	0.0207469	0	0.0622407	0.0207469	0	0	0	0.0414938	0.0207469	0	0	0	0	0	0	0	0	0	0	0
2	139	2	0.4	0.363636	3.27273	0.0727273	1.81818	0.0727273	0	0	0	0	0.0363636	0	0	0.0363636	0	0	0	0	0	0	0	0	0	0	0	0
2	215	3	0.766423	0.474453	2.81022	0.145985	0.912409	0.40146	0	0	0.0364964	0	0	0	0	0.145985	0	0	0	0	0	0	0	0	0	0	0	0
2	110	1	0.732984	0.680628	4.03141	0.209424	2.6178	0.209424	0.052356	0	0.209424	0	0	0	0	0.052356	0.052356	0	0	0	0	0	0	0	0	0	0	0
2	1	2	0.660377	0.566038	9.43396	0.283019	9.43396	0.0943396	0	0	0.283019	0	0	0	0	0	0	0	0	0	0	0	0	0	0	0	0	0
2	113	3	0.397614	0.27833	1.41153	0.139165	1.41153	0.159046	0	0	0.0397614	0.0198807	0.0397614	0	0	0.178926	0.0198807	0	0	0	0	0	0	0	0	0	0	0
2	1	2	0.397614	0.218688	1.45129	0.0198807	0	0.139165	0	0	0	0.0198807	0.0795229	0.0198807	0	0.0596421	0	0	0	0.0198807	0	0	0	0	0	0.0198807	0	0
2	111	3	0.27833	0.198807	1.39165	0.0795229	0.994036	0.0994036	0	0	0.0994036	0.0198807	0	0	0	0.0994036	0	0	0	0.0198807	0	0	0	0	0	0.0198807	0	0
2	82	2	0.588235	0.470588	5.88235	0	0	0.352941	0	0	0.117647	0	0	0	0	0.235294	0	0	0	0.117647	0.117647	0	0	0	0	0.117647	0.117647	11.7647
2	128	2	0.470588	0.352941	7.88235	0.117647	0	0.235294	0	0	0	0	0	0	0	0	0	0	0	0	0	0	0	0	0	0	0	0
2	80	2	0.223464	0.167598	0.614525	0.0931099	0.744879	0.148976	0.018622	0.018622	0.0744879	0.018622	0	0	0	0.111732	0.018622	0.018622	1.8622	0.0372439	0	0	0	0	0	0.0372439	0	0
2	112	3	0.1373	0.0915332	1.71625	0.0457666	1.14416	0.0228833	0.0228833	0	0.0457666	0	0	0	0	0.114416	0.0228833	0.0228833	2.28833	0.0228833	0.0228833	0	0	0	0	0.0228833	0.0228833	2.28833
2	109	3	0.322581	0.138249	0.760369	0.0691244	0.760369	0.207373	0.0230415	0	0.0460829	0	0.0460829	0.0230415	0	0.16129	0.0460829	0.0230415	1.15207	0.0230415	0.0230415	0	0	0	0	0.0230415	0.0230415	2.30415
2	43	2	0.229358	0.0688073	2.29358	0.0688073	2.29358	0.137615	0.0458716	0	0.0229358	0	0	0	0	0.114679	0	0	0	0.0458716	0.0229358	0	0	0	0	0.0458716	0.0229358	1.14679
2	216	1	0.638978	0.479233	2.77955	0.159744	2.55591	0.223642	0.0319489	0	0	0	0	0	0	0.159744	0.0638978	0.0319489	1.59744	0.0319489	0.0319489	0	0	0	0	0.0319489	0.0319489	3.19489
2	43	2	0.290323	0.225806	1.83871	0.0967742	0	0.129032	0	0	0.0645161	0.0322581	0	0	0	0.0645161	0	0	0	0.0322581	0	0	0	0	0	0.0322581	0	0
2	110	1	0.592593	0.592593	4.66667	0.444444	4.96296	0.222222	0	0	0	0	0	0	0	0.222222	0	0	0	0	0	0	0	0	0	0	0	0
2	1	2	0.592593	0.518519	5.25926	0.222222	2.44444	0.222222	0	0	0.148148	0	0.0740741	0.0740741	0.0740741	0.0740741	0	0	0	0	0	0	0	0	0	0	0	0
2	369	1	0.222222	0.222222	22.2222	0	0	0	0	0	0	0	0	0	0	0	0	0	0	0	0	0	0	0	0	0	0	0
2	113	3	0.39501	0.35343	1.95426	0.14553	2.079	0.04158	0.02079	0.02079	0.02079	0	0	0	0	0.0623701	0.0623701	0.02079	0.706861	0	0	0	0	0	0	0	0	0
2	216	1	0.427807	0.240642	2.08556	0	0	0.160428	0	0	0	0.0802139	0.0802139	0.026738	0.026738	0.0802139	0.026738	0	0	0.0802139	0	0	0	0	0	0.0802139	0	0
2	1	2	0.61828	0.456989	2.52688	0.16129	2.23118	0.134409	0.0268817	0	0.0806452	0.0268817	0.0268817	0	0	0	0	0	0	0	0	0	0	0	0	0	0	0
2	370	3	0.430108	0.349462	2.47312	0.0537634	1.34409	0.0806452	0.0268817	0	0.0537634	0.0268817	0	0	0	0.0268817	0	0	0	0.0537634	0.0268817	0	0	0	0	0.0537634	0.0268817	1.34409
2	315	3	0.457516	0.261438	4.90196	0.0653595	6.53595	0.261438	0	0	0.0653595	0	0.0653595	0	0	0	0	0	0	0	0	0	0	0	0	0	0	0
2	215	3	0.503731	0.335821	0.820896	0.0932836	0	0.279851	0.0186567	0	0	0.0186567	0.0746269	0.0186567	0	0.0932836	0.0559701	0.0373134	1.23134	0.0186567	0	0	0	0	0	0.0186567	0	0
2	111	3	0.652985	0.597015	1.64179	0.205224	1.52985	0.0932836	0	0	0.0559701	0.0186567	0	0	0	0.186567	0.0186567	0.0186567	1.86567	0.0186567	0	0	0	0	0	0.0186567	0	0
2	1	2	0.703364	0.458716	2.84404	0.183486	2.53823	0.183486	0.0611621	0	0.0611621	0.0917431	0	0	0	0	0.030581	0.030581	3.0581	0	0	0	0	0	0	0	0	0
2	216	1	0.216049	0.0925926	3.08642	0.0308642	3.08642	0.0925926	0	0	0.0308642	0	0.0308642	0	0	0.154321	0.0308642	0.0308642	3.08642	0.0925926	0.0308642	0	0	0	0	0.0925926	0.0308642	1.04938
2	43	2	0.830189	0.566038	2.5283	0.377358	1.88679	0.415094	0.113208	0.0377358	0.113208	0.0377358	0	0	0	0.264151	0	0	0	0.0754717	0.0754717	0	0	0	0	0.0754717	0.0754717	3.77358
2	140	3	0.484765	0.360111	1.12188	0	0	0.152355	0	0	0	0.0138504	0.0554017	0.0277008	0.0277008	0.0831025	0	0	0	0.0969529	0.0692521	0	0	0	0	0.0969529	0.0692521	0.99723
2	1	2	0.732759	0.603448	4.00862	0.172414	4.31034	0.172414	0	0	0.0431034	0	0	0	0	0.0431034	0	0	0	0	0	0	0	0	0	0	0	0
2	113	3	0.600858	0.472103	4.29185	0.171674	4.29185	0.0858369	0.0429185	0	0.0429185	0.0429185	0	0	0	0.0858369	0.0429185	0.0429185	4.29185	0	0	0	0	0	0	0	0	0
2	82	2	0.480769	0.384615	7.21154	0.192308	9.61538	0.192308	0	0	0	0	0.0961538	0	0	0	0	0	0	0	0	0	0	0	0	0	0	0
2	263	3	0.606061	0.479798	2.39899	0.151515	2.52525	0.0757576	0.0252525	0.0252525	0.0505051	0.0757576	0.0252525	0	0	0.176768	0.0505051	0.0252525	1.26263	0.0505051	0.0505051	0	0	0	0	0.0505051	0.0505051	2.52525
2	80	2	0.35533	0.228426	1.11675	0.126904	1.52284	0.152284	0.0507614	0.0253807	0	0	0	0	0	0.0253807	0	0	0	0	0	0	0	0	0	0	0	0
2	113	3	0.28777	0.215827	2.41007	0.143885	2.69784	0.0719424	0.0359712	0.0359712	0.0359712	0.0359712	0	0	0	0	0	0	0	0	0	0	0	0	0	0	0	0
2	81	2	0.143885	0.0359712	3.59712	0	0	0.0719424	0	0	0	0	0.0359712	0.0359712	0.0359712	0.0359712	0	0	0	0	0	0	0	0	0	0	0	0
2	43	2	0.652174	0.652174	14.5652	0.434783	10.8696	0.217391	0	0	0.217391	0	0	0	0	0.217391	0	0	0	0	0	0	0	0	0	0	0	0
2	128	2	0.809249	0.732177	1.77264	0.26975	1.65703	0.0385356	0.0578035	0.0385356	0.0963391	0.0192678	0.0192678	0.0192678	0	0.134875	0.0385356	0.0192678	0.963391	0.0385356	0.0385356	0	0	0	0	0.0385356	0.0385356	1.92678
2	81	2	0.308285	0.154143	1.69557	0.0770713	1.92678	0.0963391	0.0192678	0	0.0192678	0	0.0385356	0	0	0.0770713	0	0	0	0.0192678	0	0	0	0	0	0.0192678	0	0
2	1	2	0.576923	0.357143	2.52747	0.0274725	0	0.164835	0.10989	0.0549451	0	0.0549451	0.0274725	0	0	0	0	0	0	0	0	0	0	0	0	0	0	0
2	113	3	0.68306	0.546448	2.59563	0.0819672	2.73224	0.10929	0.10929	0.0546448	0.0273224	0.0546448	0	0	0	0.0273224	0.0273224	0	0	0	0	0	0	0	0	0	0	0
2	111	3	0.57377	0.519126	2.59563	0.10929	2.04918	0.0819672	0	0	0.0819672	0.0273224	0.0546448	0.0273224	0	0.0819672	0	0	0	0	0	0	0	0	0	0	0	0
2	139	2	0.741758	0.714286	2.00549	0.274725	1.64835	0.192308	0	0	0.10989	0	0	0	0	0.274725	0.0549451	0.0549451	2.74725	0.0274725	0.0274725	0	0	0	0	0.0274725	0.0274725	2.74725
2	140	3	0.798898	0.688705	2.31405	0.0550964	1.37741	0.220386	0	0	0.0275482	0.0550964	0.0275482	0.0275482	0.0275482	0.110193	0	0	0	0.137741	0.110193	0	0	0	0	0.137741	0.110193	2.20386
2	80	2	0.498615	0.470914	1.80055	0.110803	1.38504	0.166205	0.0554017	0	0.0277008	0	0	0	0	0.0277008	0.0554017	0	0	0	0	0	0	0	0	0	0	0
2	1	2	1.03604	0.675676	3.6036	0.225225	1.8018	0.36036	0.0900901	0	0.045045	0	0.045045	0	0	0.18018	0	0	0	0	0	0	0	0	0	0	0	0
2	371	1	1.17241	1.03448	5.51724	0.413793	4.62069	0.344828	0	0	0.137931	0	0	0	0	0.344828	0.0689655	0.0689655	6.89655	0.0689655	0.0689655	0	0	0	0	0.0689655	0.0689655	6.89655
2	80	2	0.287356	0.210728	1.22605	0.0383142	0.957854	0.1341	0.0383142	0	0	0	0	0	0	0.0957854	0.0383142	0.0383142	1.91571	0.0191571	0.0191571	0	0	0	0	0.0191571	0.0191571	1.91571
2	372	3	0.613027	0.517241	1.41762	0.229885	0.957854	0.172414	0	0	0.0766284	0	0.0383142	0	0	0.172414	0.0766284	0.0766284	1.91571	0.0574713	0.0574713	0	0	0	0	0.0574713	0.0574713	1.91571
2	1	2	0.402299	0.287356	2.01149	0.0862069	2.87356	0.172414	0.0287356	0	0	0	0	0	0	0.0862069	0	0	0	0	0	0	0	0	0	0	0	0
2	263	3	0.867052	0.693642	1.82081	0.202312	0.83815	0.375723	0.0289017	0	0.144509	0	0	0	0	0.144509	0	0	0	0.0289017	0.0289017	0	0	0	0	0.0289017	0.0289017	2.89017
2	82	2	0.415094	0.339623	1.26415	0.0566038	0	0.132075	0	0	0.0377358	0	0.0377358	0	0	0.245283	0.0566038	0.0566038	1.88679	0.0188679	0.0188679	0	0	0	0	0.0188679	0.0188679	1.88679
2	113	3	0.485175	0.32345	2.47978	0.161725	2.2372	0.0808625	0.0808625	0.0539084	0.0808625	0.0269542	0	0	0	0.107817	0.0269542	0.0269542	2.69542	0	0	0	0	0	0	0	0	0
2	141	3	0.377358	0.226415	1.26415	0.0566038	0.622642	0.207547	0.0188679	0	0.0377358	0	0.0188679	0.0188679	0	0.0943396	0.0566038	0.0188679	0.641509	0	0	0	0	0	0	0	0	0
2	215	3	0.584906	0.396226	1.43396	0.0566038	0.622642	0.245283	0.0377358	0.0188679	0.0754717	0.0377358	0.0188679	0.0188679	0	0.0754717	0.0566038	0.0566038	1.88679	0.0188679	0.0188679	0	0	0	0	0.0188679	0.0188679	1.88679
2	81	2	0.251572	0.125786	3.14465	0.0628931	0	0.125786	0	0	0	0	0	0	0	0	0	0	0	0	0	0	0	0	0	0	0	0
2	216	1	0.245902	0.163934	0	0	0	0.245902	0	0	0	0	0.0819672	0	0	0.163934	0	0	0	0	0	0	0	0	0	0	0	0
2	140	3	0.490463	0.408719	2.53406	0.0544959	2.7248	0.108992	0	0	0.027248	0	0	0	0	0.0544959	0	0	0	0.0544959	0	0	0	0	0	0.0544959	0	0
2	111	3	0.622837	0.484429	2.97578	0.138408	3.46021	0.103806	0	0	0	0	0	0	0	0.0346021	0	0	0	0.0346021	0	0	0	0	0	0.0346021	0	0
2	1	2	0.482759	0.310345	2.31034	0.0689655	3.44828	0.172414	0	0	0.0344828	0	0	0	0	0.0689655	0	0	0	0	0	0	0	0	0	0	0	0
2	81	2	0.530612	0.367347	3.18367	0.0408163	0	0.122449	0	0	0	0	0	0	0	0.0408163	0	0	0	0	0	0	0	0	0	0	0	0
2	112	3	0.71267	0.61086	0.961538	0.158371	0.803167	0.113122	0.0565611	0.0226244	0.0791855	0.0113122	0.0113122	0	0	0.124434	0	0	0	0.0339367	0.0226244	0	0	0	0	0.0339367	0.0226244	0.746606
2	111	3	0.701439	0.629496	1.60072	0.179856	1.25899	0.0899281	0	0	0.0899281	0.0359712	0.0179856	0.0179856	0	0.143885	0.0179856	0.0179856	1.79856	0.0179856	0	0	0	0	0	0.0179856	0	0
2	215	3	0.791367	0.521583	1.42086	0.215827	1.20504	0.233813	0.0359712	0	0.0719424	0.0539568	0.107914	0.0359712	0	0.0719424	0	0	0	0	0	0	0	0	0	0	0	0
2	1	2	0.514286	0.4	4.91429	0.171429	3.82857	0.114286	0	0	0	0.0571429	0.0571429	0	0	0	0.0571429	0.0571429	5.71429	0	0	0	0	0	0	0	0	0
2	315	3	0.292135	0.157303	1.59551	0	0	0.134831	0.0449438	0.0224719	0	0.0224719	0.0449438	0.0449438	0.0224719	0.0674157	0.0224719	0.0224719	2.24719	0.0224719	0	0	0	0	0	0.0224719	0	0
2	81	2	0.431267	0.296496	2.21024	0.134771	1.61725	0.0808625	0	0	0.0269542	0.0269542	0.0269542	0.0269542	0	0.0808625	0.0539084	0.0269542	1.34771	0.0269542	0	0	0	0	0	0.0269542	0	0
2	313	3	0.297297	0.27027	1.62162	0.189189	1.54054	0.135135	0	0	0.0540541	0	0	0	0	0.162162	0.0540541	0.0540541	2.7027	0.027027	0.027027	0	0	0	0	0.027027	0.027027	2.7027
2	141	3	0.536913	0.33557	2.34899	0.100671	1.10738	0.268456	0.100671	0.033557	0.0671141	0.033557	0	0	0	0.0671141	0.0671141	0.033557	1.67785	0.033557	0.033557	0	0	0	0	0.033557	0.033557	3.3557
2	139	2	0.33557	0.0671141	0	0.0671141	0	0.234899	0	0	0.033557	0	0.033557	0	0	0.167785	0.0671141	0.033557	1.67785	0.033557	0.033557	0	0	0	0	0.033557	0.033557	3.3557
2	43	2	0.837004	0.792952	3.17181	0.440529	3.0837	0.220264	0	0	0.220264	0	0	0	0	0.0881057	0.132159	0.0440529	1.4978	0	0	0	0	0	0	0	0	0
1	178	3	0.873494	0.662651	2.46988	0.180723	2.01807	0.301205	0	0	0.060241	0.0301205	0.060241	0.060241	0.060241	0.180723	0.060241	0.060241	3.01205	0	0	0	0	0	0	0	0	0
1	44	2	0.60423	0.483384	2.26586	0.181269	1.51057	0.21148	0.0302115	0	0.060423	0	0	0	0	0.0906344	0.060423	0.060423	3.02115	0	0	0	0	0	0	0	0	0
1	114	2	0.58296	0.493274	3.67713	0.179372	2.24215	0.179372	0	0	0.044843	0	0	0	0	0.0896861	0	0	0	0.044843	0.044843	0	0	0	0	0.044843	0.044843	4.4843
1	217	1	0.414508	0.336788	1.78756	0.181347	1.11399	0.15544	0	0	0.0518135	0	0	0	0	0.207254	0.0259067	0.0259067	2.59067	0.0259067	0.0259067	0	0	0	0	0.0259067	0.0259067	2.59067
1	44	2	0.167364	0.167364	2.09205	0.083682	0	0.041841	0	0	0.041841	0	0	0	0	0	0	0	0	0.041841	0	0	0	0	0	0.041841	0	0
1	178	3	0.529101	0.529101	4.7619	0.15873	3.54497	0.0529101	0	0	0.10582	0.0529101	0	0	0	0.15873	0.15873	0.0529101	1.79894	0.10582	0	0	0.0529101	0	0	0.15873	0	0
1	114	2	0.368421	0.315789	2.63158	0.105263	0	0.210526	0	0	0	0	0	0	0	0.157895	0	0	0	0.105263	0.105263	0	0	0	0	0.105263	0.105263	5.26316
1	30	2	0.212766	0.106383	0	0.0531915	0	0.212766	0	0	0	0	0	0	0	0.106383	0	0	0	0.0531915	0	0	0.0531915	0.0531915	5.31915	0.106383	0.0531915	2.65957
1	316	1	0.384615	0.323887	1.39676	0.101215	1.21457	0.1417	0	0	0	0	0	0	0	0.161943	0	0	0	0.0809717	0.0404858	0	0.0404858	0.0202429	1.01215	0.121457	0.0607287	1.01215
1	44	2	0.678466	0.560472	2.18289	0.117994	0.737463	0.235988	0.0294985	0	0.0589971	0	0	0	0	0.0884956	0	0	0	0.0589971	0	0	0	0	0	0.0589971	0	0
1	31	2	0.791789	0.527859	2.28739	0.175953	1.96481	0.293255	0.146628	0	0.0293255	0	0	0	0	0.117302	0	0	0	0.058651	0	0	0	0	0	0.058651	0	0
1	373	1	0.544554	0.445545	4.40594	0.19802	3.71287	0.0990099	0	0	0.049505	0	0	0	0	0.0990099	0	0	0	0	0	0	0	0	0	0	0	0
1	45	2	0.65	0.6	4.6	0.2	5	0.1	0	0	0	0	0	0	0	0.1	0	0	0	0	0	0	0	0	0	0	0	0
1	44	2	1.375	1.33333	3.5	0.333333	2.08333	0.25	0.0416667	0	0.25	0	0	0	0	0.166667	0	0	0	0	0	0	0.0416667	0.0416667	4.16667	0.0416667	0.0416667	4.16667
1	31	2	0.661157	0.454545	2.27273	0.0826446	0	0.330579	0.0413223	0	0	0	0.0413223	0	0	0.123967	0	0	0	0	0	0	0.0826446	0.0413223	2.06612	0.0826446	0.0413223	2.06612
1	64	2	0.540541	0.45045	2.4024	0.18018	2.49249	0.12012	0.03003	0	0.0600601	0	0	0	0	0.12012	0.0600601	0	0	0	0	0	0.0600601	0.03003	1.5015	0.0600601	0.03003	1.5015
1	31	2	0.412371	0.257732	5.15464	0	0	0.0515464	0.103093	0	0	0	0	0	0	0	0	0	0	0	0	0	0	0	0	0	0	0
1	44	2	1.11111	0.740741	12.3457	0.246914	12.3457	0.246914	0	0	0.123457	0	0	0	0	0.37037	0	0	0	0	0	0	0	0	0	0	0	0
1	178	3	0.663265	0.561224	2.19388	0.0765306	2.55102	0.127551	0	0	0.0765306	0	0.0255102	0	0	0.204082	0.0255102	0.0255102	2.55102	0.0255102	0	0	0.0510204	0.0255102	1.27551	0.0765306	0.0255102	0.867347
1	65	2	0.329949	0.253807	1.01523	0.0507614	0	0.203046	0	0	0	0	0.0253807	0.0253807	0	0.0507614	0	0	0	0.0253807	0.0253807	0	0.0253807	0	0	0.0507614	0.0253807	1.26904
1	179	1	0.418605	0.418605	1.02326	0.372093	0.604651	0.325581	0	0	0.139535	0	0	0	0	0.186047	0	0	0	0.0930233	0.0930233	0	0.0465116	0.0465116	4.65116	0.139535	0.139535	4.65116
1	176	1	0.372093	0.186047	3.48837	0.0465116	0	0.186047	0	0	0	0	0	0	0	0.0930233	0.0930233	0	0	0	0	0	0	0	0	0	0	0
1	218	3	0.364964	0.145985	7.29927	0.0729927	7.29927	0.218978	0	0	0.0729927	0	0	0	0	0.364964	0	0	0	0	0	0	0	0	0	0	0	0
1	45	2	0.44316	0.346821	1.71484	0.154143	1.44509	0.0963391	0	0	0.0385356	0	0	0	0	0.17341	0.0385356	0.0385356	1.92678	0.0578035	0.0192678	0	0	0	0	0.0578035	0.0192678	0.655106
1	178	3	0.61657	0.520231	1.63776	0.0963391	1.15607	0.0963391	0.0192678	0	0.0385356	0.0192678	0	0	0	0.0963391	0	0	0	0.0192678	0	0	0.0192678	0.0192678	1.92678	0.0385356	0.0192678	0.963391
1	44	2	0.361011	0.288809	3.61011	0.144404	3.61011	0.0722022	0	0	0.0361011	0.0361011	0	0	0	0.0361011	0	0	0	0	0	0	0.0361011	0	0	0.0361011	0	0
1	142	2	0.280374	0.186916	2.33645	0.046729	0	0.140187	0	0	0.046729	0	0	0	0	0.046729	0	0	0	0	0	0	0	0	0	0	0	0
1	45	2	0.416667	0.333333	3.125	0.0833333	0	0.166667	0	0	0.0416667	0	0	0	0	0.125	0.0416667	0	0	0	0	0	0.0833333	0.0833333	4.16667	0.0833333	0.0833333	4.16667
1	64	2	0.670103	0.412371	2.57732	0.309278	3.45361	0.360825	0.0515464	0	0.0515464	0	0.0515464	0	0	0.0515464	0	0	0	0.0515464	0	0	0	0	0	0.0515464	0	0
1	65	2	0.473684	0.315789	3.52632	0.0526316	0	0.105263	0	0	0	0	0.0526316	0.0526316	0	0.0526316	0	0	0	0.157895	0.0526316	0	0	0	0	0.157895	0.0526316	1.78947
1	30	2	0.26087	0.173913	0	0.173913	0	0.26087	0	0	0	0	0	0	0	0	0	0	0	0	0	0	0	0	0	0	0	0
1	44	2	0.711382	0.589431	1.34146	0.101626	0.813008	0.284553	0.0406504	0	0.0813008	0	0.0609756	0	0	0.0813008	0	0	0	0	0	0	0.0609756	0.0203252	0.691057	0.0609756	0.0203252	0.691057
1	64	2	0.54878	0.386179	1.28049	0.121951	1.36179	0.223577	0.0609756	0.0203252	0.0203252	0.0203252	0	0	0	0.0609756	0	0	0	0	0	0	0.0609756	0.0406504	1.34146	0.0609756	0.0406504	1.34146
1	142	2	0.547445	0.328467	2.84672	0.0729927	3.64964	0.218978	0	0	0	0	0	0	0	0.255474	0	0	0	0	0	0	0.109489	0.0729927	2.40876	0.109489	0.0729927	2.40876
1	114	2	0.769231	0.586081	3.22344	0.29304	2.74725	0.18315	0.0732601	0.03663	0.03663	0.0732601	0	0	0	0.10989	0	0	0	0	0	0	0.03663	0	0	0.03663	0	0
1	316	1	0.440529	0.352423	3.87665	0.132159	2.95154	0.132159	0	0	0	0	0	0	0	0.176211	0	0	0	0.0881057	0.0440529	0	0	0	0	0.0881057	0.0440529	2.20264
1	30	2	0.488432	0.359897	2.03085	0.0771208	0.848329	0.179949	0	0	0.102828	0	0	0	0	0.154242	0	0	0	0.0257069	0.0257069	0	0.0257069	0.0257069	2.57069	0.0514139	0.0514139	2.57069
1	64	2	0.931373	0.637255	3.38235	0.245098	2.94118	0.392157	0.0490196	0	0.0980392	0	0.147059	0.0490196	0	0.147059	0.0980392	0.0980392	4.90196	0	0	0	0.0490196	0	0	0.0490196	0	0
1	114	2	0.220588	0.220588	4.92647	0	0	0.0735294	0	0	0	0	0	0	0	0	0	0	0	0.0735294	0	0	0	0	0	0.0735294	0	0
1	45	2	0.510949	0.364964	7.29927	0.145985	7.29927	0.145985	0	0	0	0	0	0	0	0.291971	0.145985	0.145985	7.29927	0	0	0	0.0729927	0.0729927	7.29927	0.0729927	0.0729927	7.29927
1	180	3	0.632911	0.556962	2.17722	0.126582	2.02532	0.151899	0.0253165	0	0.101266	0	0	0	0	0.126582	0	0	0	0.0759494	0.0253165	0	0.0253165	0.0253165	2.53165	0.101266	0.0506329	1.26582
1	64	2	0.789474	0.614035	3.46491	0.307018	2.5	0.175439	0.0438596	0	0.175439	0.0438596	0.0438596	0	0	0.0877193	0	0	0	0	0	0	0	0	0	0	0	0
1	65	2	0.131004	0.0436681	4.36681	0	0	0.0436681	0	0	0	0	0	0	0	0	0	0	0	0	0	0	0	0	0	0	0	0
1	176	1	0.392157	0.196078	9.80392	0	0	0.0980392	0.0980392	0	0	0	0	0	0	0.0980392	0	0	0	0	0	0	0	0	0	0	0	0
1	30	2	0.458015	0.400763	1.35496	0.114504	0.324427	0.171756	0	0	0.0572519	0.019084	0	0	0	0.114504	0	0	0	0.0572519	0.019084	0	0.019084	0.019084	1.9084	0.0763359	0.0381679	0.954198
1	65	2	0.28626	0.19084	1.52672	0.0381679	0	0.114504	0	0	0.0381679	0	0.019084	0	0	0.0572519	0.0381679	0.0381679	1.9084	0.019084	0	0	0.0381679	0.019084	0.954198	0.0572519	0.019084	0.648855
1	64	2	0.754717	0.528302	2.67925	0.113208	1.24528	0.377358	0	0	0.113208	0	0	0	0	0.188679	0.0377358	0.0377358	3.77358	0	0	0	0	0	0	0	0	0
1	45	2	0.672269	0.504202	6.97479	0	0	0.252101	0	0	0	0	0	0	0	0.252101	0.0840336	0.0840336	8.40336	0	0	0	0	0	0	0	0	0
1	179	1	0.491803	0.327869	4.09836	0.163934	4.09836	0.327869	0	0	0.0819672	0	0	0	0	0.245902	0.0819672	0.0819672	8.19672	0	0	0	0.0819672	0.0819672	8.19672	0.0819672	0.0819672	8.19672
1	115	2	0.218978	0.170316	1.38686	0.0729927	0	0.121655	0	0	0.0243309	0	0	0	0	0	0.0243309	0	0	0.0729927	0.0243309	0	0	0	0	0.0729927	0.0243309	0.827251
1	180	3	0.893855	0.558659	3.35196	0.167598	1.84358	0.446927	0	0	0.111732	0.0558659	0	0	0	0.558659	0.111732	0.111732	5.58659	0	0	0	0.111732	0.111732	5.58659	0.111732	0.111732	5.58659
1	142	2	0.200893	0.0446429	1.11607	0	0	0.111607	0	0	0	0	0.0446429	0.0223214	0	0.133929	0	0	0	0.0446429	0	0	0.0223214	0	0	0.0669643	0	0
1	115	2	0.32491	0.144404	1.80505	0.0361011	0	0.216606	0	0	0.0361011	0	0.0722022	0.0361011	0.0361011	0	0	0	0	0.0361011	0	0	0.0722022	0	0	0.108303	0	0
1	30	2	0.361011	0.361011	2.88809	0.216606	2.41877	0.0722022	0	0	0	0	0	0	0	0.108303	0.0361011	0.0361011	3.61011	0.0361011	0.0361011	0	0	0	0	0.0361011	0.0361011	3.61011
1	45	2	0.19802	0.0990099	9.90099	0	0	0.0990099	0	0	0	0	0	0	0	0.0990099	0	0	0	0	0	0	0	0	0	0	0	0
1	218	3	0.704607	0.569106	2.33062	0.162602	1.81572	0.162602	0.108401	0.0271003	0.108401	0	0	0	0	0.135501	0.0813008	0.0542005	1.78862	0.0813008	0.0271003	0	0	0	0	0.0813008	0.0271003	0.921409
1	180	3	1.00543	0.951087	2.33696	0.217391	1.3587	0.108696	0	0	0.163043	0	0.0271739	0	0	0.0815217	0.0815217	0.0543478	1.79348	0	0	0	0	0	0	0	0	0
1	31	2	0.300546	0.136612	2.73224	0.0273224	2.73224	0.0819672	0.0546448	0.0546448	0	0	0.0273224	0	0	0.0273224	0	0	0	0	0	0	0.0273224	0	0	0.0273224	0	0
1	64	2	0.717489	0.538117	3.36323	0.179372	2.24215	0.179372	0.044843	0	0.224215	0.044843	0	0	0	0.134529	0	0	0	0.044843	0.044843	0	0.044843	0	0	0.0896861	0.044843	2.24215
1	65	2	0.135135	0.045045	4.5045	0	0	0.0900901	0.045045	0	0	0	0	0	0	0.0900901	0	0	0	0.0900901	0	0	0	0	0	0.0900901	0	0
1	115	2	0.352941	0.235294	1.96078	0	0	0.0784314	0	0	0	0.0392157	0.0392157	0.0196078	0.0196078	0.0784314	0.0196078	0.0196078	1.96078	0.0196078	0	0	0	0	0	0.0196078	0	0
1	114	2	0.549451	0.43956	2.22527	0.0549451	2.74725	0.10989	0.0549451	0.0549451	0.0549451	0.0549451	0	0	0	0.0824176	0	0	0	0	0	0	0	0	0	0	0	0
1	30	2	0.693069	0.693069	4.9505	0.19802	4.9505	0	0	0	0	0	0	0	0	0.0990099	0	0	0	0	0	0	0	0	0	0	0	0
1	374	3	0.318725	0.278884	1.85259	0	0	0.0398406	0	0	0.0199203	0	0.0199203	0	0	0.059761	0.0398406	0.0199203	0.996016	0.0398406	0.0199203	0	0	0	0	0.0398406	0.0199203	0.996016
1	45	2	0.869565	0.76087	5.05435	0.108696	5.43478	0.0543478	0	0	0.108696	0	0	0	0	0.163043	0.0543478	0.0543478	5.43478	0	0	0	0	0	0	0	0	0
1	178	3	0.641711	0.481283	4.17112	0.106952	2.6738	0.213904	0	0	0.160428	0	0	0	0	0.160428	0	0	0	0	0	0	0	0	0	0	0	0
1	179	1	0.752688	0.698925	4.94624	0.215054	4.03226	0.107527	0	0	0.107527	0	0	0	0	0.107527	0	0	0	0.0537634	0	0	0	0	0	0.0537634	0	0
1	317	1	0.916667	0.833333	6.66667	0	0	0.0833333	0.0833333	0.0833333	0.0833333	0.0833333	0	0	0	0	0.0833333	0.0833333	8.33333	0	0	0	0	0	0	0	0	0
1	30	2	0.604167	0.5625	1.77083	0.104167	0.833333	0.104167	0	0	0.0416667	0	0	0	0	0.145833	0.0416667	0.0208333	1.04167	0.0208333	0	0	0	0	0	0.0208333	0	0
1	219	3	0.708333	0.645833	1.8125	0.145833	0.895833	0.125	0	0	0.0625	0	0	0	0	0.125	0.0833333	0.0625	1.58333	0.0208333	0	0	0	0	0	0.0208333	0	0
1	31	2	0.380623	0.17301	2.76817	0	0	0.207612	0	0	0	0	0.103806	0.103806	0.0346021	0.103806	0	0	0	0.0692042	0.0346021	0	0	0	0	0.0692042	0.0346021	1.7301
1	317	1	0.617284	0.493827	12.3457	0	0	0.123457	0.123457	0	0.123457	0	0	0	0	0	0	0	0	0	0	0	0	0	0	0	0	0
1	181	1	0.657895	0.526316	13.1579	0	0	0.131579	0	0	0	0	0	0	0	0	0.131579	0.131579	13.1579	0	0	0	0	0	0	0	0	0
1	179	1	0.410959	0.342466	2.73973	0.171233	2.05479	0.10274	0	0	0.0684932	0	0.0342466	0.0342466	0.0342466	0.0342466	0	0	0	0	0	0	0	0	0	0	0	0
1	30	2	0.655738	0.601093	4.97268	0.218579	4.09836	0.0546448	0	0	0.10929	0.0546448	0	0	0	0.163934	0	0	0	0.0546448	0	0	0	0	0	0.0546448	0	0
1	31	2	0.666667	0.266667	13.3333	0.133333	13.3333	0.133333	0	0	0	0	0	0	0	0.266667	0.133333	0.133333	13.3333	0	0	0	0	0	0	0	0	0
1	44	2	0.533333	0.266667	6.66667	0.266667	6.66667	0.4	0	0	0.133333	0	0	0	0	0.133333	0	0	0	0	0	0	0	0	0	0	0	0
1	219	3	0.343915	0.291005	1.69312	0.15873	1.32275	0.15873	0	0	0	0	0.026455	0.026455	0	0.10582	0.026455	0.026455	2.6455	0	0	0	0	0	0	0	0	0
1	264	3	0.262467	0.183727	2.62467	0.0524934	2.62467	0.0787402	0	0	0.0262467	0.0262467	0.0524934	0	0	0.0787402	0	0	0	0.0787402	0.0787402	0	0	0	0	0.0787402	0.0787402	2.62467
1	31	2	0.342105	0.184211	2.26316	0	0	0.131579	0.0263158	0.0263158	0	0.0263158	0.0263158	0.0263158	0.0263158	0.0789474	0.0526316	0.0526316	2.63158	0.0263158	0	0	0	0	0	0.0263158	0	0
1	217	1	0.25641	0.25641	5.12821	0.0512821	5.12821	0	0	0	0	0	0	0	0	0	0	0	0	0	0	0	0	0	0	0	0	0
1	30	2	0.681818	0.681818	11.3636	0.113636	11.3636	0	0	0	0	0	0	0	0	0.340909	0.113636	0.113636	11.3636	0	0	0	0	0	0	0	0	0
1	64	2	0.833333	0.705128	2.62821	0.288462	1.79487	0.224359	0.0320513	0	0.0641026	0.0641026	0	0	0	0.0320513	0	0	0	0	0	0	0	0	0	0	0	0
1	31	2	0.381679	0.229008	3.81679	0	0	0.114504	0.0381679	0	0	0.0381679	0.0763359	0.0763359	0.0763359	0	0	0	0	0	0	0	0	0	0	0	0	0
1	44	2	0.827068	0.789474	3.38346	0.112782	2.5188	0.112782	0	0	0	0	0	0	0	0.075188	0	0	0	0.037594	0	0	0	0	0	0.037594	0	0
1	30	2	0.181818	0.181818	18.1818	0	0	0	0	0	0	0	0	0	0	0.181818	0	0	0	0	0	0	0	0	0	0	0	0
1	65	2	0.188679	0.188679	18.8679	0.188679	18.8679	0	0	0	0.188679	0.188679	0	0	0	0	0.188679	0	0	0.188679	0	0	0	0	0	0.188679	0	0
1	219	3	0.200334	0.183639	1.5192	0.0834725	1.66945	0.033389	0	0	0.0500835	0	0.0166945	0	0	0.0834725	0.033389	0.0166945	0.834725	0	0	0	0	0	0	0	0	0
1	31	2	0.117647	0.0588235	2.94118	0	0	0.0588235	0	0	0	0	0	0	0	0.0294118	0.0588235	0.0294118	1.47059	0.0294118	0	0	0	0	0	0.0294118	0	0
1	114	2	0.419162	0.329341	2.18563	0.149701	1.1976	0.179641	0.0299401	0	0.0299401	0	0	0	0	0.0598802	0.0598802	0.0299401	1.49701	0.0299401	0	0	0	0	0	0.0299401	0	0
1	217	1	0.265487	0.235988	1.47493	0.117994	0.737463	0.117994	0	0	0.0294985	0	0	0	0	0.147493	0.0294985	0.0294985	2.94985	0	0	0	0	0	0	0	0	0
1	30	2	0.213415	0.213415	1.7378	0.0609756	0	0.0914634	0	0	0	0	0	0	0	0.0304878	0	0	0	0.0914634	0.0609756	0	0	0	0	0.0914634	0.0609756	2.0122
1	45	2	0.739857	0.692124	1.98091	0.143198	1.19332	0.143198	0.0238663	0	0.071599	0	0	0	0	0.119332	0.0238663	0	0	0.0477327	0.0238663	0	0	0	0	0.0477327	0.0238663	1.19332
1	31	2	0.431894	0.166113	3.32226	0	0	0.166113	0.0664452	0	0	0	0	0	0	0.0996678	0	0	0	0	0	0	0	0	0	0	0	0
1	64	2	0.960265	0.629139	2.45033	0.264901	1.25828	0.298013	0.165563	0.0662252	0.165563	0.0662252	0.0331126	0	0	0.0993377	0	0	0	0.0331126	0	0	0	0	0	0.0331126	0	0
1	115	2	0.183486	0.0458716	4.58716	0	0	0.0458716	0	0	0	0	0	0	0	0.0458716	0.0458716	0.0458716	4.58716	0.137615	0	0	0	0	0	0.137615	0	0
1	142	2	0.59633	0.550459	4.22018	0.0917431	2.29358	0.0917431	0	0	0.0458716	0.0917431	0	0	0	0.0917431	0.0458716	0.0458716	4.58716	0	0	0	0	0	0	0	0	0
1	265	3	0.343511	0.324427	1.67939	0.019084	1.9084	0.0381679	0.019084	0	0	0	0	0	0	0.0381679	0	0	0	0.019084	0	0	0	0	0	0.019084	0	0
1	180	3	0.507463	0.447761	2.77612	0.119403	2.23881	0.0895522	0.0298507	0	0.119403	0	0	0	0	0.0298507	0	0	0	0.0298507	0	0	0	0	0	0.0298507	0	0
1	65	2	0.173611	0.173611	1.38889	0.0694444	0	0.104167	0	0	0.0347222	0	0	0	0	0.0347222	0	0	0	0.0347222	0.0347222	0	0	0	0	0.0347222	0.0347222	3.47222
1	217	1	0.40404	0.40404	5.05051	0.10101	0	0.20202	0	0	0.10101	0	0	0	0	0	0	0	0	0.10101	0.10101	0	0	0	0	0.10101	0.10101	10.101
1	142	2	0.20202	0.10101	0	0	0	0.10101	0	0	0	0	0	0	0	0	0	0	0	0	0	0	0	0	0	0	0	0
1	264	3	0.451807	0.271084	2.68072	0.0301205	0	0.120482	0	0	0.0301205	0.0301205	0.060241	0.0301205	0	0.060241	0	0	0	0.0301205	0	0	0	0	0	0.0301205	0	0
1	265	3	0.301205	0.210843	3.01205	0.0301205	3.01205	0.0301205	0.0301205	0	0	0.0301205	0.060241	0	0	0.0301205	0.0301205	0.0301205	3.01205	0	0	0	0	0	0	0	0	0
1	180	3	0.30303	0.30303	2.42424	0.121212	1.51515	0.0606061	0	0	0.030303	0	0	0	0	0.0909091	0	0	0	0.030303	0	0	0	0	0	0.030303	0	0
1	218	3	0.311111	0.222222	2.66667	0.177778	2.22222	0.177778	0	0	0.0888889	0	0.0444444	0	0	0.0888889	0	0	0	0.0444444	0.0444444	0	0	0	0	0.0444444	0.0444444	4.44444
1	181	1	0.458015	0.305344	5.72519	0.229008	5.1145	0.229008	0	0	0.152672	0	0	0	0	0.229008	0.0763359	0	0	0.0763359	0	0	0	0	0	0.0763359	0	0
1	264	3	0.422764	0.325203	1.46341	0.113821	1.39837	0.130081	0	0	0.097561	0.0325203	0.0487805	0	0	0.0813008	0.0487805	0.0487805	1.62602	0.0487805	0.0162602	0	0	0	0	0.0487805	0.0162602	0.552846
1	218	3	0.604915	0.434783	1.32325	0.189036	1.32325	0.26465	0.0756144	0.0189036	0.094518	0	0.0189036	0	0	0.20794	0.094518	0.094518	1.89036	0.0189036	0.0189036	0	0	0	0	0.0189036	0.0189036	1.89036
1	65	2	0.188235	0.0470588	2.35294	0	0	0.117647	0	0	0	0	0.0941176	0.0235294	0.0235294	0.0235294	0	0	0	0	0	0	0	0	0	0	0	0
1	142	2	0.607735	0.276243	4.41989	0.0552486	0	0.38674	0.110497	0	0	0	0	0	0	0.165746	0	0	0	0	0	0	0	0	0	0	0	0
1	115	2	0.163934	0.163934	3.6612	0	0	0.0546448	0	0	0	0.0546448	0	0	0	0.0546448	0.0546448	0.0546448	5.46448	0.218579	0.10929	0	0	0	0	0.218579	0.10929	2.73224
1	45	2	0.306122	0.178571	2.19388	0.0255102	2.55102	0.0765306	0.0255102	0	0.0255102	0	0	0	0	0.102041	0.0255102	0.0255102	2.55102	0.0255102	0	0	0	0	0	0.0255102	0	0
1	219	3	0.254237	0.169492	2.11864	0.0423729	4.23729	0.127119	0	0	0.0423729	0	0	0	0	0.0847458	0	0	0	0.0423729	0.0423729	0	0	0	0	0.0423729	0.0423729	4.23729
1	44	2	0.254237	0.0847458	8.47458	0	0	0.0847458	0.0847458	0.0847458	0	0.0847458	0	0	0	0	0	0	0	0	0	0	0	0	0	0	0	0
1	181	1	0.285714	0.285714	6.38095	0.190476	4.7619	0.0952381	0	0	0	0	0	0	0	0.190476	0.0952381	0.0952381	9.52381	0.0952381	0.0952381	0	0	0	0	0.0952381	0.0952381	9.52381
1	179	1	0.27027	0.27027	6.03604	0.0900901	9.00901	0.0900901	0	0	0	0.0900901	0	0	0	0	0	0	0	0.0900901	0.0900901	0	0	0	0	0.0900901	0.0900901	9.00901
1	31	2	0.493151	0.315068	1.31507	0.0136986	1.36986	0.136986	0.0547945	0	0	0.0136986	0.0273973	0	0	0.0821918	0.0136986	0.0136986	1.36986	0.0273973	0	0	0	0	0	0.0273973	0	0
1	114	2	0.652985	0.485075	1.71642	0.11194	1.54851	0.11194	0.0746269	0.0186567	0.0186567	0.0186567	0.0186567	0	0	0.149254	0.0186567	0.0186567	1.86567	0.0186567	0	0	0	0	0	0.0186567	0	0
1	65	2	0.0852273	0.0568182	2.84091	0	0	0	0	0	0	0	0	0	0	0.0284091	0	0	0	0.0568182	0	0	0	0	0	0.0568182	0	0
1	115	2	0.414508	0.310881	1.70984	0.15544	0	0.259067	0	0	0	0	0.0518135	0.0518135	0	0.103627	0	0	0	0.414508	0.259067	0	0	0	0	0.414508	0.259067	3.21244
1	45	2	0.290237	0.237467	1.47757	0.0791557	1.76781	0.158311	0	0	0.0527704	0	0	0	0	0.131926	0	0	0	0.0791557	0.0527704	0	0	0	0	0.0791557	0.0527704	1.74142
1	181	1	0.225989	0.112994	0	0.112994	0	0.225989	0	0	0.0564972	0	0	0	0	0.282486	0	0	0	0.112994	0.0564972	0	0	0	0	0.112994	0.0564972	2.82486
1	115	2	0.333333	0.222222	11.1111	0	0	0.111111	0	0	0	0	0	0	0	0.111111	0	0	0	0.111111	0	0	0	0	0	0.111111	0	0
1	375	3	0.368217	0.290698	1.41473	0.0581395	0.639535	0.135659	0	0	0.0193798	0	0	0	0	0.0387597	0.0193798	0.0193798	1.93798	0	0	0	0	0	0	0	0	0
1	181	1	0.426357	0.329457	1.37597	0.135659	1.10465	0.135659	0	0	0	0	0	0	0	0.116279	0.0193798	0.0193798	1.93798	0.0387597	0	0	0	0	0	0.0387597	0	0
1	265	3	0.445545	0.346535	2.82178	0.148515	1.63366	0.247525	0	0	0.049505	0.049505	0.0990099	0.0990099	0.0990099	0	0	0	0	0	0	0	0	0	0	0	0	0
1	376	1	0.761905	0.571429	6.38095	0.285714	3.14286	0.285714	0	0	0.0952381	0.0952381	0	0	0	0.0952381	0	0	0	0	0	0	0	0	0	0	0	0
5	21	2	0.36	0.16	4	0.04	4	0.16	0	0	0	0.04	0	0	0	0.12	0.04	0	0	0	0	0	0.04	0.04	4	0.04	0.04	4
5	116	2	0.403226	0.282258	2.29839	0.241935	2.01613	0.0806452	0.0403226	0	0	0	0	0	0	0.0806452	0.0403226	0	0	0	0	0	0	0	0	0	0	0
5	32	2	0.0621118	0.0621118	0	0.0621118	0	0.0621118	0	0	0.0621118	0	0	0	0	0	0	0	0	0	0	0	0	0	0	0	0	0
5	83	2	0.25	0.125	3.125	0	0	0.1875	0	0	0	0	0.0625	0	0	0.1875	0.0625	0.0625	6.25	0	0	0	0	0	0	0	0	0
5	84	2	0.298507	0	0	0	0	0.298507	0	0	0	0	0.149254	0	0	0.149254	0.149254	0.149254	14.9254	0.149254	0	0	0	0	0	0.149254	0	0
5	21	2	0.657895	0.526316	3.28947	0.175439	2.19298	0.219298	0	0	0	0	0	0	0	0.0877193	0	0	0	0	0	0	0.0438596	0.0438596	4.38596	0.0438596	0.0438596	4.38596
5	116	2	0.636943	0.573248	2.80255	0.382166	3.18471	0.318471	0	0	0.0636943	0	0	0	0	0.318471	0.127389	0.127389	6.36943	0.127389	0.0636943	0	0	0	0	0.127389	0.0636943	3.18471
5	32	2	0.588235	0.392157	0	0.392157	0	0.588235	0	0	0	0	0	0	0	0.392157	0	0	0	0.196078	0.196078	0	0	0	0	0.196078	0.196078	19.6078
5	83	2	0.18315	0.18315	2.1978	0.10989	1.20879	0.0732601	0	0	0	0	0	0	0	0.10989	0	0	0	0.0732601	0.03663	0	0	0	0	0.0732601	0.03663	1.8315
5	84	2	0.170455	0.113636	5.68182	0.113636	5.68182	0	0	0	0.0568182	0.0568182	0	0	0	0.0568182	0	0	0	0.0568182	0	0	0	0	0	0.0568182	0	0
5	116	2	0.0571429	0.0571429	0	0.0571429	0	0.0571429	0	0	0	0	0	0	0	0	0	0	0	0	0	0	0.0571429	0.0571429	5.71429	0.0571429	0.0571429	5.71429
5	32	2	0.410959	0.410959	13.6986	0.273973	13.6986	0	0	0	0.136986	0	0	0	0	0.136986	0	0	0	0.136986	0.136986	0	0	0	0	0.136986	0.136986	13.6986
5	117	3	0.318949	0.131332	0.806754	0.0375235	0	0.187617	0	0	0	0	0.0750469	0.0375235	0.0187617	0.0375235	0.0562852	0.0187617	0.637899	0.0187617	0	0	0.0375235	0.0187617	0.938086	0.0562852	0.0187617	0.637899
5	116	2	0.305499	0.244399	1.36456	0.0814664	1.01833	0.142566	0	0	0	0	0	0	0	0.142566	0.0407332	0.0407332	2.03666	0	0	0	0.0203666	0	0	0.0203666	0	0
5	83	2	0.152284	0.152284	1.67513	0	0	0.101523	0	0	0	0	0	0	0	0.0507614	0.0507614	0.0507614	5.07614	0	0	0	0	0	0	0	0	0
5	32	2	0.196078	0.196078	4.90196	0.0980392	9.80392	0.0980392	0	0	0	0	0	0	0	0.0980392	0	0	0	0.0980392	0.0980392	0	0	0	0	0.0980392	0.0980392	9.80392
5	318	1	0.295858	0.0887574	2.95858	0.0295858	2.95858	0.177515	0	0	0	0	0.0295858	0	0	0.0591716	0.0591716	0.0295858	1.47929	0.0591716	0	0	0	0	0	0.0591716	0	0
5	63	2	0.763052	0.60241	2.93173	0.0803213	4.01606	0.200803	0	0	0.120482	0.0803213	0	0	0	0.200803	0.0401606	0.0401606	4.01606	0	0	0	0	0	0	0	0	0
5	21	2	0.843373	0.843373	8.55422	0.240964	0	0.240964	0	0	0.120482	0	0	0	0	0	0	0	0	0	0	0	0	0	0	0	0	0
5	266	3	0.596546	0.518053	1.146	0.188383	0.784929	0.188383	0.0313972	0	0.0470958	0	0	0	0	0.125589	0.0313972	0.0313972	1.56986	0	0	0	0	0	0	0	0	0
5	21	2	0.512295	0.409836	1.94672	0.102459	1.63934	0.0614754	0	0	0.0614754	0.0409836	0.0204918	0.0204918	0.0204918	0.0614754	0	0	0	0	0	0	0	0	0	0	0	0
5	84	2	0.245902	0.22541	1.12705	0.102459	0.819672	0.122951	0	0	0.0614754	0	0	0	0	0.0614754	0.0614754	0.0204918	0.696721	0.0204918	0	0	0	0	0	0.0204918	0	0
5	63	2	0.603774	0.45283	3.13208	0.150943	2.83019	0.188679	0	0	0.0754717	0	0	0	0	0.264151	0.0377358	0	0	0.0377358	0.0377358	0	0.0754717	0	0	0.113208	0.0377358	1.28302
5	318	1	0.518135	0.414508	3.26425	0.103627	0	0.207254	0	0	0	0.0518135	0.0518135	0	0	0.0518135	0	0	0	0.414508	0.207254	0	0	0	0	0.414508	0.207254	2.59067
5	63	2	0.37234	0.319149	2.44681	0.0797872	1.78191	0.0531915	0	0	0.0265957	0	0	0	0	0.159574	0.0265957	0.0265957	2.65957	0.0265957	0.0265957	0	0	0	0	0.0265957	0.0265957	2.65957
5	21	2	0.682731	0.481928	3.33333	0.160643	2.00803	0.240964	0.0803213	0	0.120482	0.0401606	0	0	0	0.0401606	0.0401606	0	0	0	0	0	0	0	0	0	0	0
5	84	2	0.315789	0.210526	0	0.105263	0	0.315789	0	0	0.105263	0	0	0	0	0	0	0	0	0.105263	0.105263	0	0	0	0	0.105263	0.105263	10.5263
5	84	2	0.186047	0.0465116	0	0	0	0.0930233	0	0	0	0	0.0465116	0	0	0.0465116	0	0	0	0.0465116	0.0465116	0	0.0930233	0.0930233	4.65116	0.139535	0.139535	4.65116
5	220	1	0.747664	0.46729	3.27103	0.186916	2.33645	0.327103	0.046729	0.046729	0.046729	0.046729	0	0	0	0.327103	0.046729	0	0	0	0	0	0	0	0	0	0	0
5	21	2	0.485437	0.291262	6.50485	0.0970874	0	0.194175	0.0970874	0	0	0	0	0	0	0.0970874	0	0	0	0	0	0	0	0	0	0	0	0
5	143	3	0.423131	0.310296	1.08604	0.155148	1.02962	0.0987306	0	0	0.0987306	0	0.0282087	0	0	0.0846262	0.0282087	0.0141044	0.705219	0.0141044	0.0141044	0	0	0	0	0.0141044	0.0141044	1.41044
5	377	3	0.334646	0.19685	1.37795	0.0590551	1.9685	0.177165	0	0	0	0.019685	0.0393701	0.0393701	0.019685	0.0787402	0.019685	0	0	0.177165	0.0787402	0	0.0393701	0.019685	0.984252	0.216535	0.0984252	0.905512
5	85	2	0.3125	0.208333	1.30208	0.130208	0.520833	0.15625	0	0	0.078125	0	0.0260417	0.0260417	0	0.078125	0	0	0	0.078125	0.0260417	0	0	0	0	0.078125	0.0260417	0.885417
5	117	3
5	21	2	0.858283	0.558882	1.71657	0.11976	1.33733	0.259481	0.0598802	0	0.0399202	0.0798403	0.0399202	0	0	0.0798403	0	0	0	0	0	0	0.0199601	0	0	0.0199601	0	0
5	220	1	0.78125	0.625	2.29167	0.286458	2.13542	0.208333	0.078125	0	0.0520833	0	0.0260417	0	0	0.182292	0.0260417	0.0260417	2.60417	0.0260417	0.0260417	0	0	0	0	0.0260417	0.0260417	2.60417
5	86	2	0.522388	0.410448	2.72388	0.11194	2.5	0.149254	0.0373134	0	0.0373134	0.0373134	0.0746269	0	0	0	0	0	0	0.0746269	0.0746269	0	0	0	0	0.0746269	0.0746269	3.73134
5	86	2	0.430108	0.349462	1.85484	0.0537634	1.34409	0.134409	0	0	0.0537634	0	0	0	0	0.0806452	0.0268817	0.0268817	2.68817	0	0	0	0.0268817	0	0	0.0268817	0	0
5	117	3	0.691489	0.611702	2.42021	0.292553	2.18085	0.106383	0.0265957	0	0.0265957	0.0531915	0.0265957	0	0	0.0797872	0	0	0	0.0797872	0.0531915	0	0.0531915	0	0	0.132979	0.0531915	1.06383
5	118	1	0.105263	0.105263	10.5263	0.105263	10.5263	0	0	0	0	0	0	0	0	0	0	0	0	0	0	0	0	0	0	0	0	0
5	220	1
5	143	3	0.573614	0.42065	1.22371	0.0764818	0	0.210325	0	0	0.0573614	0	0.0191205	0	0	0.114723	0.0191205	0.0191205	1.91205	0.0191205	0.0191205	0	0.0382409	0.0382409	1.91205	0.0573614	0.0573614	1.91205
5	378	3	0.423453	0.29316	2.89902	0.19544	2.70358	0.130293	0	0	0.0977199	0	0.0325733	0	0	0.130293	0.0325733	0.0325733	3.25733	0.0651466	0.0651466	0	0.0325733	0	0	0.0977199	0.0651466	2.14984
5	86	2	0.425532	0.212766	3.98936	0	0	0.212766	0	0	0.0531915	0	0	0	0	0	0	0	0	0.0531915	0	0	0	0	0	0.0531915	0	0
5	118	1	0.57971	0.434783	9.71014	0.434783	9.71014	0.144928	0	0	0.144928	0	0	0	0	0.289855	0	0	0	0.144928	0	0	0	0	0	0.144928	0	0
5	84	2
5	266	3	0.278884	0.219124	1.2749	0.159363	0.996016	0.0996016	0.0199203	0.0199203	0.0199203	0	0	0	0	0.0796813	0	0	0	0	0	0	0.0199203	0.0199203	1.99203	0.0199203	0.0199203	1.99203
5	86	2	0.301205	0.240964	3.01205	0	0	0.060241	0.0301205	0	0.0301205	0	0	0	0	0	0	0	0	0	0	0	0.0301205	0	0	0.0301205	0	0
5	32	2	0.572289	0.481928	2.07831	0.271084	1.3253	0.210843	0	0	0.0301205	0.0301205	0	0	0	0.240964	0.060241	0.060241	3.01205	0	0	0	0.0301205	0.0301205	3.01205	0.0301205	0.0301205	3.01205
5	144	2	0.535714	0.416667	4.22619	0.178571	3.9881	0.238095	0.119048	0	0.0595238	0	0	0	0	0.178571	0.119048	0.119048	5.95238	0	0	0	0	0	0	0	0	0
5	118	1	0.535714	0.267857	8.92857	0.0892857	8.92857	0.267857	0	0	0	0	0	0	0	0.267857	0.357143	0.267857	6.78571	0	0	0	0	0	0	0	0	0
5	46	2	0.41411	0.291411	1.21166	0.0920245	0.766871	0.153374	0.0306748	0	0.0766871	0.0306748	0.0306748	0	0	0.0766871	0	0	0	0	0	0	0.0460123	0.0306748	1.01227	0.0460123	0.0306748	1.01227
5	118	1	0.331384	0.272904	1.53996	0.155945	1.22807	0.116959	0.0194932	0	0.0974659	0	0	0	0	0.0779727	0	0	0	0	0	0	0.0389864	0.0194932	0.974659	0.0389864	0.0194932	0.974659
5	143	3	0.493421	0.197368	1.08553	0.131579	1.64474	0.197368	0.0328947	0.0328947	0.0328947	0.0328947	0.0328947	0	0	0.0986842	0	0	0	0.0328947	0.0328947	0	0.0657895	0.0657895	3.28947	0.0986842	0.0986842	3.28947
5	117	3	0.631229	0.465116	2.85714	0.265781	2.49169	0.199336	0.0996678	0	0.0332226	0	0.0332226	0.0332226	0	0.13289	0	0	0	0.0332226	0.0332226	0	0	0	0	0.0332226	0.0332226	3.32226
5	46	2	0.375723	0.17341	1.93642	0.0578035	0	0.17341	0.0289017	0	0	0	0.0289017	0	0	0.144509	0	0	0	0.0289017	0.0289017	0	0.0289017	0	0	0.0578035	0.0289017	1.44509
5	143	3	0.888031	0.733591	2.85714	0.23166	2.58687	0.34749	0	0	0.11583	0.15444	0	0	0	0.27027	0	0	0	0.0772201	0.0772201	0	0.03861	0	0	0.11583	0.0772201	2.54826
5	379	1	0.382514	0.273224	4.37158	0.218579	5.46448	0.10929	0	0	0.10929	0	0	0	0	0.163934	0	0	0	0	0	0	0.0546448	0.0546448	5.46448	0.0546448	0.0546448	5.46448
5	116	2	0.273224	0.218579	4.09836	0.0546448	5.46448	0.10929	0	0	0	0	0	0	0	0.10929	0.0546448	0	0	0	0	0	0	0	0	0	0	0
5	32	2	0.32967	0.21978	2.74725	0.21978	2.74725	0.164835	0	0	0.10989	0	0	0	0	0.164835	0	0	0	0	0	0	0	0	0	0	0	0
5	117	3	0.829876	0.705394	1.639	0.186722	1.16183	0.207469	0	0	0.103734	0	0.0207469	0	0	0.0414938	0	0	0	0	0	0	0	0	0	0	0	0
5	32	2	0.60166	0.60166	1.639	0.352697	1.34855	0.124481	0	0	0.0622407	0	0	0	0	0.124481	0.0207469	0.0207469	2.07469	0	0	0	0	0	0	0	0	0
5	86	2	0.435685	0.248963	1.90871	0.0414938	1.03734	0.165975	0	0	0.0622407	0	0.0414938	0.0414938	0	0.0414938	0.0207469	0.0207469	2.07469	0.0207469	0	0	0	0	0	0.0207469	0	0
5	84	2	0.0789474	0.0789474	2.63158	0	0	0	0	0	0	0	0	0	0	0.0789474	0.0263158	0.0263158	2.63158	0.0263158	0	0	0	0	0	0.0263158	0	0
5	46	2	0.44335	0.295567	2.46305	0.0492611	0	0.246305	0.0492611	0.0492611	0	0.0492611	0	0	0	0	0	0	0	0.0492611	0	0	0	0	0	0.0492611	0	0
5	46	2	0.409556	0.238908	1.94539	0.0682594	1.70648	0.238908	0	0	0.0682594	0	0	0	0	0	0.0341297	0.0341297	3.41297	0.0341297	0	0	0	0	0	0.0341297	0	0
5	32	2	0.396476	0.264317	2.20264	0.220264	1.76211	0.220264	0	0	0.0440529	0	0	0	0	0.220264	0	0	0	0.0440529	0.0440529	0	0	0	0	0.0440529	0.0440529	4.40529
5	85	2	0.152672	0.0763359	0	0.0763359	0	0.152672	0	0	0	0	0	0	0	0	0	0	0	0	0	0	0	0	0	0	0	0
5	220	1	0.387597	0.310078	7.75194	0.0775194	7.75194	0.0775194	0	0	0	0	0	0	0	0.0775194	0	0	0	0	0	0	0	0	0	0	0	0
5	380	1	0.493827	0.246914	4.62963	0.123457	3.08642	0.185185	0	0	0.185185	0	0.0617284	0.0617284	0.0617284	0.246914	0	0	0	0.0617284	0.0617284	0	0	0	0	0.0617284	0.0617284	6.17284
5	85	2	0.349462	0.215054	1.69355	0.107527	1.34409	0.188172	0	0	0.0537634	0	0	0	0	0.0537634	0	0	0	0.0268817	0	0	0	0	0	0.0268817	0	0
5	381	3	0.30303	0.212121	2.15152	0.0909091	2.0303	0.151515	0.030303	0	0	0	0	0	0	0.121212	0	0	0	0.030303	0.030303	0	0	0	0	0.030303	0.030303	3.0303
5	46	2	0.486111	0.208333	2.32639	0.0347222	3.47222	0.208333	0	0	0	0	0	0	0	0.138889	0.0694444	0.0694444	3.47222	0.0347222	0.0347222	0	0	0	0	0.0347222	0.0347222	3.47222
5	267	1	0.352113	0.246479	2.5	0.105634	1.16197	0.176056	0	0	0.0352113	0	0	0	0	0.0352113	0	0	0	0.105634	0.0352113	0	0	0	0	0.105634	0.0352113	1.19718
5	32	2	0.661157	0.619835	1.71488	0.227273	1.69421	0.144628	0	0	0.0413223	0	0	0	0	0.165289	0	0	0	0.0619835	0.0619835	0	0	0	0	0.0619835	0.0619835	2.06612
5	21	2	0.692521	0.554017	2.07756	0.166205	0.914127	0.221607	0	0	0.0831025	0	0.0277008	0	0	0.0277008	0	0	0	0	0	0	0	0	0	0	0	0
5	144	2	0.144404	0.0722022	1.80505	0	0	0.0722022	0	0	0	0	0	0	0	0.0722022	0	0	0	0	0	0	0	0	0	0	0	0
5	268	3	0.357143	0.3125	3.16964	0.223214	2.67857	0.133929	0	0	0.0892857	0	0	0	0	0.133929	0	0	0	0.0446429	0	0	0	0	0	0.0446429	0	0
5	83	2	0.530973	0.39823	3.93805	0.132743	2.9646	0.132743	0	0	0.0442478	0.0442478	0.0442478	0	0	0.265487	0.132743	0.0442478	1.50442	0	0	0	0	0	0	0	0	0
5	86	2	0.132827	0.056926	0	0.0189753	0	0.113852	0.0189753	0	0	0	0	0	0	0.0189753	0.0379507	0.0189753	0.948767	0.0379507	0.0189753	0	0	0	0	0.0379507	0.0189753	0.948767
5	144	2	0.194175	0.194175	2.68608	0.0647249	1.61812	0.0323625	0	0	0.0323625	0	0	0	0	0	0	0	0	0.0323625	0	0	0	0	0	0.0323625	0	0
5	85	2	0.555556	0.509259	3.37963	0.0462963	0	0.185185	0.0462963	0	0.0925926	0	0	0	0	0.0925926	0.138889	0.0925926	3.05556	0.0462963	0	0	0	0	0	0.0462963	0	0
5	21	2	0.495495	0.45045	4.05405	0.0900901	2.25225	0.045045	0	0	0.135135	0.045045	0	0	0	0	0.045045	0	0	0	0	0	0	0	0	0	0	0
5	46	2	0.507937	0.285714	3.1746	0.126984	3.1746	0.126984	0	0	0	0	0.031746	0	0	0.0952381	0.0634921	0.031746	1.5873	0	0	0	0	0	0	0	0	0
5	143	3	0.509554	0.382166	2.38854	0.0636943	1.59236	0.22293	0	0	0.0955414	0	0	0	0	0.0955414	0	0	0	0.0318471	0	0	0	0	0	0.0318471	0	0
5	319	3	0.340136	0.272109	3.40136	0.0680272	6.80272	0.136054	0.0680272	0	0	0	0	0	0	0.136054	0	0	0	0	0	0	0	0	0	0	0	0
5	86	2	0.25	0.125	12.5	0.125	12.5	0	0.125	0.125	0	0.125	0	0	0	0	0	0	0	0	0	0	0	0	0	0	0	0
5	83	2	1	1	11	0.125	12.5	0.125	0	0	0	0	0	0	0	0.125	0	0	0	0	0	0	0	0	0	0	0	0
5	144	2	0.300188	0.187617	0.750469	0.11257	0.619137	0.187617	0	0	0.0375235	0	0.0187617	0	0	0.11257	0.0187617	0	0	0	0	0	0	0	0	0	0	0
5	116	2	0.358056	0.255754	1.02302	0.204604	0.971867	0.204604	0	0	0.0255754	0	0	0	0	0.204604	0.0511509	0.0511509	2.55754	0.0255754	0.0255754	0	0	0	0	0.0255754	0.0255754	2.55754
5	85	2	0.366667	0.333333	2.33333	0.133333	2.5	0.1	0	0	0.0666667	0	0	0	0	0.233333	0	0	0	0	0	0	0	0	0	0	0	0
5	117	3	0.30303	0.21645	4.329	0.04329	4.329	0.0865801	0	0	0.04329	0.04329	0.0865801	0.04329	0	0.04329	0.04329	0.04329	4.329	0.04329	0.04329	0	0	0	0	0.04329	0.04329	4.329
5	319	3	0.329412	0.211765	0.788235	0.117647	0.588235	0.129412	0.0588235	0.0235294	0.0588235	0.0117647	0.0235294	0	0	0.0823529	0.0117647	0.0117647	1.17647	0.0117647	0	0	0	0	0	0.0117647	0	0
5	46	2	0.471464	0.322581	1.91067	0.0744417	1.66253	0.148883	0.0496278	0	0.0248139	0.0248139	0	0	0	0.0248139	0	0	0	0.0248139	0	0	0	0	0	0.0248139	0	0
5	83	2	0.320197	0.270936	2.24138	0.147783	2.04433	0.0246305	0	0	0.0246305	0	0	0	0	0.0738916	0.0492611	0.0246305	1.23153	0	0	0	0	0	0	0	0	0
5	85	2	0.215054	0.0537634	0	0	0	0.16129	0.0537634	0	0	0	0	0	0	0.107527	0.0537634	0.0537634	5.37634	0	0	0	0	0	0	0	0	0
5	21	2	0.797872	0.531915	4.25532	0.212766	3.98936	0.159574	0.159574	0.106383	0.106383	0.106383	0	0	0	0.106383	0	0	0	0	0	0	0	0	0	0	0	0
5	116	2	0.373134	0.298507	1.51119	0.205224	1.52985	0.11194	0	0	0.0186567	0	0	0	0	0.205224	0	0	0	0	0	0	0	0	0	0	0	0
5	83	2	0.317164	0.298507	1.04478	0.0746269	0	0.149254	0	0	0.0186567	0.0186567	0.0186567	0	0	0.0932836	0	0	0	0.0373134	0.0186567	0	0	0	0	0.0373134	0.0186567	0.932836
5	46	2	0.255102	0.153061	1.70918	0.0765306	0.841837	0.102041	0	0	0.0510204	0	0.0255102	0	0	0.0255102	0	0	0	0	0	0	0	0	0	0	0	0
5	143	3	0.557621	0.334572	2.89963	0.111524	2.49071	0.185874	0	0	0.111524	0	0.0743494	0.0371747	0	0.0743494	0	0	0	0.0743494	0	0	0	0	0	0.0743494	0	0
5	21	2	0.748663	0.641711	3.1016	0.160428	0	0.374332	0	0	0.0534759	0.0534759	0	0	0	0.160428	0	0	0	0	0	0	0	0	0	0	0	0
5	21	2	0.59034	0.483005	1.39535	0.214669	1.34168	0.178891	0.0357782	0	0.0357782	0.0357782	0	0	0	0.0536673	0	0	0	0	0	0	0	0	0	0	0	0
5	267	1	0.348101	0.253165	2.78481	0	0	0.0949367	0	0	0	0.0316456	0	0	0	0.0632911	0	0	0	0.0316456	0	0	0	0	0	0.0316456	0	0
5	266	3	0.39801	0.298507	3.33333	0.0995025	4.97512	0.149254	0.0497512	0	0.0497512	0	0	0	0	0.149254	0	0	0	0.0497512	0.0497512	0	0	0	0	0.0497512	0.0497512	4.97512
5	320	1	0.357143	0.153061	5.10204	0	0	0.102041	0.0510204	0	0	0	0	0	0	0.0510204	0	0	0	0.102041	0	0	0	0	0	0.102041	0	0
5	118	1	0.742574	0.445545	4.40594	0.19802	3.71287	0.247525	0	0	0	0	0	0	0	0.247525	0.19802	0.0990099	2.47525	0	0	0	0	0	0	0	0	0
5	32	2	1.12426	1.09467	2.81065	0.207101	2.95858	0.0295858	0	0	0.0591716	0	0	0	0	0.147929	0.0295858	0.0295858	2.95858	0.0887574	0.0887574	0	0	0	0	0.0887574	0.0887574	2.95858
5	267	1	0.588235	0.534759	4.27807	0	0	0.160428	0	0	0	0	0	0	0	0	0	0	0	0	0	0	0	0	0	0	0	0
5	320	1	2	2	16.6667	0	0	0	0	0	0	0	0	0	0	0	0	0	0	0	0	0	0	0	0	0	0	0
5	144	2	0.14652	0.0732601	1.8315	0	0	0.10989	0	0	0	0	0	0	0	0.10989	0.10989	0.03663	1.24542	0	0	0	0	0	0	0	0	0
5	32	2	0.235849	0.235849	2.83019	0.188679	2.35849	0.0471698	0	0	0.0471698	0	0	0	0	0.141509	0.0471698	0.0471698	4.71698	0	0	0	0	0	0	0	0	0
5	382	1	0.469484	0.328638	4.69484	0	0	0.140845	0.0469484	0	0	0	0	0	0	0.0469484	0	0	0	0	0	0	0	0	0	0	0	0
5	85	2	0.689655	0.670498	1.70498	0.0766284	0.957854	0.0766284	0	0	0.0574713	0	0	0	0	0.1341	0.0383142	0.0383142	1.91571	0.0383142	0.0191571	0	0	0	0	0.0383142	0.0191571	0.957854
5	46	2	0.798817	0.710059	2.72189	0.0591716	2.95858	0.118343	0.0295858	0	0.0591716	0	0.0295858	0	0	0.0295858	0	0	0	0	0	0	0	0	0	0	0	0
5	144	2
5	268	3	0.626781	0.584046	1.1396	0.213675	0.854701	0.128205	0	0	0.0854701	0	0	0	0	0.185185	0	0	0	0.02849	0.014245	0	0	0	0	0.02849	0.014245	0.712251
5	117	3	0.642857	0.428571	1.97619	0.142857	1.59524	0.238095	0	0	0.142857	0	0.0952381	0.0238095	0.0238095	0.047619	0.0238095	0	0	0.047619	0	0	0	0	0	0.047619	0	0
5	86	2	0.5	0.380952	2.38095	0.0238095	2.38095	0.0714286	0.0238095	0	0	0.0238095	0	0	0	0.0952381	0.0238095	0.0238095	2.38095	0.0238095	0	0	0	0	0	0.0238095	0	0
5	118	1	0.601504	0.526316	7.5188	0	0	0	0.075188	0.075188	0.075188	0.225564	0	0	0	0	0	0	0	0.075188	0	0	0	0	0	0.075188	0	0
5	84	2	0.542636	0.465116	6.43411	0.232558	5.1938	0.0775194	0	0	0.155039	0	0.0775194	0	0	0	0	0	0	0.0775194	0.0775194	0	0	0	0	0.0775194	0.0775194	7.75194
5	46	2	0.373333	0.213333	1.68	0.0266667	2.66667	0.133333	0	0	0.08	0.0266667	0.0266667	0.0266667	0	0	0	0	0	0	0	0	0	0	0	0	0	0
5	268	3	0.374332	0.347594	1.84492	0.213904	1.68449	0.106952	0	0	0.026738	0	0	0	0	0.13369	0	0	0	0.0534759	0	0	0	0	0	0.0534759	0	0
5	85	2	0.353535	0.252525	3.0303	0.10101	0	0.10101	0	0	0.0505051	0	0	0	0	0.0505051	0	0	0	0.0505051	0	0	0	0	0	0.0505051	0	0
5	83	2	0.454545	0.363636	6.81818	0.181818	4.54545	0.0909091	0	0	0.0909091	0	0	0	0	0.0909091	0	0	0	0	0	0	0	0	0	0	0	0
5	118	1	0.990991	0.630631	7.74775	0.18018	4.5045	0.36036	0.18018	0	0	0	0.0900901	0.0900901	0	0.0900901	0	0	0	0	0	0	0	0	0	0	0	0
16	14	2	0.363636	0.285714	1.66234	0.103896	0.649351	0.155844	0	0	0.025974	0	0	0	0	0.103896	0.103896	0.0779221	1.97403	0	0	0	0.025974	0.025974	2.5974	0.025974	0.025974	2.5974
16	66	2	0.155844	0.0779221	0.857143	0.0519481	0	0.12987	0.025974	0	0.025974	0	0	0	0	0.025974	0	0	0	0.025974	0	0	0.0779221	0.025974	0.883117	0.103896	0.025974	0.675325
16	160	1	0.526316	0.526316	1.85965	0.315789	0.77193	0.210526	0	0	0.0701754	0	0	0	0	0.210526	0.0350877	0.0350877	3.50877	0.0350877	0	0	0.0350877	0.0350877	3.50877	0.0701754	0.0350877	1.75439
16	47	2	0.45614	0.421053	2.91228	0.105263	1.15789	0.0701754	0	0	0	0	0	0	0	0.175439	0	0	0	0	0	0	0	0	0	0	0	0
16	221	3	0.271493	0.0904977	2.26244	0.0452489	0	0.0904977	0	0	0.0452489	0	0	0	0	0.135747	0	0	0	0	0	0	0	0	0	0	0	0
16	269	3	0.89613	0.651731	1.64969	0.264766	1.56823	0.224033	0.0610998	0.0407332	0.1222	0.0610998	0.0814664	0.0407332	0.0203666	0.0814664	0.0203666	0.0203666	2.03666	0	0	0	0.0407332	0.0407332	2.03666	0.0407332	0.0407332	2.03666
16	119	3	0.366972	0.214067	3.0581	0	0	0.152905	0.030581	0	0	0	0	0	0	0.0611621	0	0	0	0	0	0	0	0	0	0	0	0
16	182	3	0.762195	0.609756	2.13415	0.213415	2.16463	0.213415	0	0	0.0304878	0	0	0	0	0.0914634	0.0304878	0	0	0.0609756	0.0304878	0	0	0	0	0.0609756	0.0304878	1.52439
16	10	2	0.611621	0.489297	2.69113	0.214067	2.62997	0.122324	0.030581	0	0.0917431	0.030581	0	0	0	0.0611621	0.030581	0.030581	3.0581	0.030581	0.030581	0	0.030581	0	0	0.0611621	0.030581	1.52905
16	48	2	0.168067	0.0840336	2.10084	0	0	0.12605	0	0	0	0	0.0420168	0	0	0.0420168	0.0420168	0	0	0.12605	0.0420168	0	0.0840336	0	0	0.210084	0.0420168	0.840336
16	183	3	0.848485	0.707071	1.67677	0.242424	1.17172	0.222222	0	0	0.121212	0.020202	0.020202	0	0	0.121212	0.020202	0.020202	2.0202	0.040404	0.020202	0	0.020202	0	0	0.0606061	0.020202	0.686869
16	66	2	0.484848	0.323232	1.63636	0.10101	1.21212	0.161616	0.040404	0.020202	0.040404	0.020202	0	0	0	0.10101	0.040404	0.040404	2.0202	0.020202	0.020202	0	0.020202	0.020202	2.0202	0.040404	0.040404	2.0202
16	87	2	0.778589	0.754258	2.18978	0.145985	1.21655	0.0729927	0.0243309	0	0.0243309	0	0	0	0	0.0973236	0.0729927	0.0486618	1.60584	0.0729927	0.0243309	0	0	0	0	0.0729927	0.0243309	0.827251
16	88	3	1.0473	0.97973	2.66892	0.168919	2.02703	0.236486	0	0	0.135135	0.0337838	0.0337838	0	0	0.101351	0	0	0	0	0	0	0	0	0	0	0	0
16	48	2	0.268817	0.107527	2.68817	0.0537634	5.37634	0.16129	0.0537634	0.0537634	0	0.0537634	0.0537634	0	0	0	0	0	0	0.0537634	0.0537634	0	0	0	0	0.0537634	0.0537634	5.37634
16	222	3	0.414747	0.299539	2.11982	0.0230415	2.30415	0.115207	0	0	0	0	0	0	0	0.115207	0.0230415	0.0230415	2.30415	0.0460829	0	0	0.0460829	0	0	0.0921659	0	0
16	47	2	0.277778	0.222222	2.44444	0.0833333	1.86111	0.0555556	0.0277778	0	0	0.0277778	0.0277778	0.0277778	0.0277778	0	0	0	0	0.0277778	0	0	0	0	0	0.0277778	0	0
16	183	3	0.77135	0.716253	2.12121	0.275482	1.65289	0.192837	0	0	0.165289	0	0	0	0	0.0550964	0	0	0	0.0275482	0	0	0	0	0	0.0275482	0	0
16	10	2	0.264151	0.0754717	3.77358	0	0	0.113208	0.0377358	0	0	0	0	0	0	0.0754717	0	0	0	0.0377358	0	0	0	0	0	0.0377358	0	0
16	221	3	0.620155	0.620155	1.56977	0.0968992	0.775194	0.0968992	0	0	0.0193798	0	0	0	0	0.116279	0.0387597	0	0	0	0	0	0	0	0	0	0	0
16	10	2	0.319149	0.177305	2.12766	0.035461	0	0.212766	0	0	0.035461	0	0	0	0	0	0.106383	0.035461	1.20567	0	0	0	0	0	0	0	0	0
16	48	2	0.0704225	0.0704225	3.52113	0	0	0	0	0	0	0	0	0	0	0	0	0	0	0.0352113	0	0	0	0	0	0.0352113	0	0
16	66	2	0.3125	0.208333	5.20833	0	0	0	0	0	0.0520833	0	0	0	0	0.104167	0	0	0	0	0	0	0	0	0	0	0	0
16	14	2	1.19497	1.06918	3.71069	0.377358	1.06918	0.503145	0	0	0.314465	0	0	0	0	0.251572	0.188679	0.188679	6.28931	0	0	0	0.0628931	0.0628931	6.28931	0.0628931	0.0628931	6.28931
16	88	3	0.651466	0.602606	1.49837	0.130293	1.2215	0.0814332	0	0	0.0488599	0.0162866	0.0162866	0.0162866	0	0.0977199	0	0	0	0	0	0	0.0162866	0	0	0.0162866	0	0
16	321	3	0.553279	0.327869	1.53689	0.0409836	1.02459	0.204918	0	0	0.0204918	0	0.0204918	0	0	0.0614754	0	0	0	0.0204918	0	0	0.0819672	0.0409836	1.02459	0.102459	0.0409836	0.819672
16	183	3	0.612903	0.548387	2.83871	0.258065	2.41935	0.129032	0	0	0.0967742	0	0	0	0	0.16129	0	0	0	0.0322581	0	0	0.0322581	0.0322581	3.22581	0.0645161	0.0322581	1.6129
16	10	2	0.803859	0.418006	1.99357	0.192926	1.06109	0.418006	0	0	0.096463	0	0.0321543	0.0321543	0.0321543	0.321543	0.0643087	0.0643087	3.21543	0	0	0	0.128617	0.0643087	1.60772	0.128617	0.0643087	1.60772
16	383	1	0.174419	0.174419	5.81395	0.0581395	5.81395	0	0	0	0	0.0581395	0	0	0	0	0	0	0	0	0	0	0	0	0	0	0	0
16	89	2	0.396601	0.254958	1.89802	0.0283286	2.83286	0.226629	0.0283286	0	0	0	0	0	0	0.1983	0.0849858	0.0849858	2.83286	0.0566572	0.0283286	0	0.0283286	0	0	0.0849858	0.0283286	0.963173
16	322	1	0.56872	0.473934	2.8436	0.236967	2.8436	0.28436	0.0473934	0	0.14218	0	0	0	0	0.189573	0	0	0	0.0473934	0	0	0	0	0	0.0473934	0	0
16	14	2	0.473934	0.42654	3.69668	0.0473934	4.73934	0.0947867	0	0	0.0473934	0.0947867	0	0	0	0.0947867	0	0	0	0.14218	0	0	0.0473934	0	0	0.189573	0	0
16	10	2	0.510204	0.280612	1.86224	0.0255102	0	0.204082	0.0255102	0	0.0510204	0	0.0255102	0	0	0.127551	0.0255102	0.0255102	2.55102	0	0	0	0.0510204	0.0510204	2.55102	0.0510204	0.0510204	2.55102
16	119	3	0.366089	0.327553	1.1368	0.0578035	0.635838	0.115607	0.0192678	0	0	0	0	0	0	0.0770713	0.0192678	0.0192678	1.92678	0	0	0	0.0385356	0.0192678	0.963391	0.0385356	0.0192678	0.963391
16	160	1	0.385675	0.30303	2.50689	0.0826446	1.84573	0.0826446	0	0	0.0275482	0	0	0	0	0.110193	0	0	0	0.0550964	0.0550964	0	0.0275482	0	0	0.0826446	0.0550964	1.81818
16	14	2	0.439189	0.27027	2.53378	0.0337838	0	0.202703	0.0337838	0	0	0	0	0	0	0.236486	0.0337838	0	0	0.0337838	0	0	0	0	0	0.0337838	0	0
16	47	2	0.634249	0.528541	1.7759	0.147992	1.50106	0.169133	0	0	0.0845666	0.0211416	0	0	0	0.0634249	0.0422833	0.0422833	2.11416	0.0211416	0.0211416	0	0	0	0	0.0211416	0.0211416	2.11416
16	222	3	0.529595	0.46729	2.71028	0.0623053	1.55763	0.0934579	0	0	0	0	0	0	0	0.155763	0.0623053	0.0623053	3.11526	0	0	0	0.0311526	0.0311526	3.11526	0.0311526	0.0311526	3.11526
16	10	2	0.431373	0.196078	3.92157	0.0784314	3.92157	0.196078	0	0	0	0	0.0392157	0	0	0.27451	0.117647	0.117647	3.92157	0	0	0	0.0392157	0.0392157	3.92157	0.0392157	0.0392157	3.92157
16	48	2	0.122699	0.122699	6.13497	0	0	0	0	0	0	0	0	0	0	0	0	0	0	0	0	0	0	0	0	0	0	0
16	119	3	0.365854	0.365854	3.04878	0.243902	1.52439	0.182927	0	0	0.0609756	0	0	0	0	0.0609756	0.0609756	0.0609756	6.09756	0.0609756	0	0	0	0	0	0.0609756	0	0
16	14	2	0.5919	0.280374	2.08723	0.0934579	2.08723	0.373832	0	0	0.0934579	0.0623053	0.0311526	0	0	0.186916	0.0311526	0.0311526	3.11526	0.0311526	0.0311526	0	0.0934579	0.0623053	2.05607	0.124611	0.0934579	2.3676
16	160	1	0.792079	0.653465	1.56436	0.376238	1.56436	0.217822	0.019802	0.019802	0.138614	0.0594059	0.039604	0.039604	0.019802	0.277228	0.039604	0.039604	1.9802	0	0	0	0	0	0	0	0	0
16	66	2	0.460993	0.177305	1.41844	0.106383	1.17021	0.319149	0.035461	0	0	0	0.035461	0.035461	0.035461	0.141844	0	0	0	0.070922	0.035461	0	0	0	0	0.070922	0.035461	1.77305
16	47	2	0.319149	0.212766	3.5461	0.106383	3.5461	0.070922	0	0	0.070922	0.070922	0	0	0	0.035461	0.035461	0.035461	3.5461	0	0	0	0.035461	0	0	0.035461	0	0
16	89	2	0.578947	0.210526	5.26316	0.105263	5.26316	0.210526	0.0526316	0	0	0	0.0526316	0	0	0.105263	0	0	0	0.0526316	0	0	0.0526316	0	0	0.105263	0	0
16	88	3	0.508221	0.44843	1.19581	0.0896861	0.747384	0.104634	0	0	0.0597907	0.0149477	0	0	0	0.0747384	0.0298954	0	0	0	0	0	0.0149477	0	0	0.0149477	0	0
16	119	3	0.379147	0.300158	1.07425	0.0789889	0.315956	0.157978	0.0315956	0	0.0315956	0	0	0	0	0.110585	0	0	0	0.0631912	0.0473934	0	0.0157978	0	0	0.0789889	0.0473934	0.947867
16	47	2	0.31185	0.24948	1.55925	0.0623701	0.686071	0.10395	0	0	0.02079	0	0	0	0	0.02079	0	0	0	0.0623701	0	0	0	0	0	0.0623701	0	0
16	183	3	0.723684	0.723684	2.53289	0.263158	2.07237	0.164474	0	0	0.0328947	0	0	0	0	0.0986842	0	0	0	0	0	0	0	0	0	0	0	0
16	10	2	0.394737	0.263158	2.46711	0.0657895	0	0.131579	0	0	0	0	0.0657895	0	0	0	0.0657895	0.0328947	1.64474	0	0	0	0.0328947	0	0	0.0328947	0	0
16	88	3	0.337478	0.319716	1.66963	0.0888099	1.42096	0.017762	0	0	0.017762	0	0	0	0	0.053286	0	0	0	0	0	0	0.035524	0.017762	0.888099	0.035524	0.017762	0.888099
16	66	2	0.453258	0.283286	1.983	0.0849858	1.89802	0.226629	0.0283286	0	0.0283286	0	0	0	0	0.0849858	0	0	0	0	0	0	0.0566572	0.0283286	1.41643	0.0566572	0.0283286	1.41643
16	49	2	0.388889	0.333333	3.72222	0.111111	2.77778	0.111111	0	0	0	0	0	0	0	0.166667	0.166667	0.166667	5.55556	0	0	0	0	0	0	0	0	0
16	184	3	0.782123	0.670391	5.58659	0	0	0.0558659	0	0	0	0	0	0	0	0.0558659	0	0	0	0	0	0	0	0	0	0	0	0
16	270	1	0.284091	0.227273	5.68182	0.113636	5.68182	0.0568182	0	0	0	0	0	0	0	0.113636	0	0	0	0	0	0	0	0	0	0	0	0
16	49	2	0.272277	0.173267	1.75743	0.0247525	2.47525	0.123762	0	0	0	0	0.0247525	0.0247525	0	0.173267	0	0	0	0.0247525	0	0	0	0	0	0.0247525	0	0
16	47	2	0.675241	0.578778	2.31511	0.257235	1.60772	0.160772	0	0	0.160772	0	0.0321543	0	0	0	0	0	0	0.0321543	0	0	0	0	0	0.0321543	0	0
16	322	1	0.321543	0.289389	2.86174	0.0643087	3.21543	0.0643087	0.0321543	0	0	0	0	0	0	0.096463	0.0643087	0	0	0	0	0	0.0321543	0.0321543	3.21543	0.0321543	0.0321543	3.21543
16	14	2	0.583333	0.5	2.41667	0.25	2.08333	0.291667	0	0	0.0416667	0	0	0	0	0.0833333	0	0	0	0	0	0	0.0416667	0.0416667	4.16667	0.0416667	0.0416667	4.16667
16	323	1	0.209205	0.209205	4.1841	0	0	0	0	0	0	0	0	0	0	0	0	0	0	0	0	0	0	0	0	0	0	0
16	49	2	0.408805	0.314465	2.20126	0	0	0.157233	0.0314465	0	0	0	0	0	0	0.125786	0.0628931	0.0628931	3.14465	0.0314465	0	0	0.0314465	0	0	0.0628931	0	0
16	47	2	0.501567	0.376176	2.88401	0.15674	2.50784	0.0940439	0	0	0.0626959	0	0.0626959	0	0	0.0626959	0	0	0	0.031348	0	0	0.031348	0	0	0.0626959	0	0
16	48	2	0.283019	0.0943396	4.71698	0	0	0.141509	0	0	0	0.0943396	0.0943396	0	0	0	0	0	0	0	0	0	0	0	0	0	0	0
16	184	3	0.758294	0.56872	4.36019	0.236967	3.79147	0.14218	0	0	0.0947867	0	0	0	0	0.0473934	0	0	0	0	0	0	0	0	0	0	0	0
16	270	1	0.473934	0.473934	3.31754	0.331754	3.36493	0.14218	0	0	0	0	0	0	0	0.14218	0.0947867	0.0947867	4.73934	0	0	0	0	0	0	0	0	0
16	88	3	0.409683	0.335196	1.54562	0.0931099	1.48976	0.0744879	0	0	0.0558659	0	0	0	0	0.0744879	0.018622	0.018622	1.8622	0	0	0	0.018622	0.018622	1.8622	0.018622	0.018622	1.8622
16	223	1	0.331263	0.289855	1.32505	0.186335	0.910973	0.124224	0	0	0.0414079	0.0207039	0	0	0	0.124224	0.0414079	0.0414079	2.07039	0	0	0	0.0207039	0	0	0.0207039	0	0
16	222	3	0.25	0.142857	2.67857	0.0714286	1.78571	0.142857	0	0	0	0	0	0	0	0.142857	0.0714286	0.0357143	1.78571	0	0	0	0.107143	0.0357143	1.21429	0.107143	0.0357143	1.21429
16	324	1	0.177936	0.0711744	3.55872	0	0	0.106762	0	0	0	0	0	0	0	0	0	0	0	0	0	0	0	0	0	0	0	0
16	66	2	0.502283	0.365297	4.01826	0.0456621	4.56621	0.182648	0	0	0.0456621	0	0	0	0	0.136986	0.0456621	0	0	0	0	0	0.0456621	0	0	0.0456621	0	0
16	47	2	0.516963	0.468498	1.1147	0.145396	0.904685	0.177706	0	0	0.0807754	0.0323102	0.0161551	0	0	0.0161551	0.0161551	0.0161551	1.61551	0.0323102	0.0323102	0	0	0	0	0.0323102	0.0323102	1.61551
16	183	3	0.577689	0.458167	1.81275	0.0996016	1.19522	0.0996016	0	0	0.059761	0	0.0199203	0	0	0.059761	0	0	0	0	0	0	0	0	0	0	0	0
16	66	2	0.35503	0.207101	2.95858	0	0	0.118343	0	0	0	0	0	0	0	0.0295858	0	0	0	0	0	0	0	0	0	0	0	0
16	48	2	0.235988	0.147493	2.94985	0	0	0.0884956	0	0	0.0294985	0	0	0	0	0	0	0	0	0	0	0	0	0	0	0	0	0
16	10	2	0.44843	0.269058	3.00448	0.0896861	2.24215	0.179372	0	0	0	0.044843	0	0	0	0.0896861	0.044843	0.044843	4.4843	0	0	0	0	0	0	0	0	0
16	49	2	0.221607	0.193906	2.77008	0	0	0	0	0	0	0	0	0	0	0.0277008	0	0	0	0.0554017	0.0277008	0	0	0	0	0.0554017	0.0277008	1.38504
16	66	2	0.266667	0.266667	2.5	0.0333333	0	0.0666667	0	0	0	0	0	0	0	0	0.0333333	0	0	0	0	0	0	0	0	0	0	0
16	184	3	0.869565	0.735786	2.87625	0.200669	2.77592	0.200669	0	0	0.100334	0.0334448	0.0334448	0.0334448	0	0.234114	0.0334448	0.0334448	3.34448	0	0	0	0	0	0	0	0	0
16	10	2	0.553191	0.340426	3.19149	0	0	0.212766	0	0	0.0425532	0	0.0851064	0.0851064	0	0	0	0	0	0	0	0	0	0	0	0	0	0
16	182	3	1.01695	0.932203	2.88136	0.29661	1.82203	0.254237	0	0	0.254237	0	0.0423729	0	0	0.0847458	0	0	0	0	0	0	0	0	0	0	0	0
16	89	2	0.309278	0.206186	1.58076	0.0687285	1.28866	0.0687285	0	0	0	0.0171821	0	0	0	0.137457	0.0171821	0.0171821	1.71821	0.0687285	0	0	0	0	0	0.0687285	0	0
16	321	3	0.244989	0.178174	2.22717	0	0	0.0668151	0	0	0	0	0	0	0	0	0	0	0	0	0	0	0	0	0	0	0	0
16	88	3	0.321543	0.257235	2.41158	0.0321543	0	0.0643087	0	0	0.0321543	0	0	0	0	0.0643087	0	0	0	0	0	0	0	0	0	0	0	0
16	270	1	0.0662252	0.0662252	6.62252	0.0662252	6.62252	0	0	0	0	0	0	0	0	0.0662252	0	0	0	0	0	0	0	0	0	0	0	0
16	182	3	0.0657895	0	0	0	0	0.0657895	0	0	0	0	0.0657895	0	0	0	0	0	0	0.0657895	0	0	0	0	0	0.0657895	0	0
16	48	2	0.427699	0.244399	1.87373	0.0610998	2.03666	0.183299	0	0	0.0203666	0	0	0	0	0.162933	0.0203666	0	0	0.0610998	0	0	0	0	0	0.0610998	0	0
16	182	3	0.875764	0.509165	1.62933	0.162933	1.2831	0.305499	0.0407332	0.0203666	0.101833	0	0.0610998	0.0203666	0	0.0814664	0.0203666	0	0	0.0203666	0.0203666	0	0	0	0	0.0203666	0.0203666	2.03666
16	49	2	0.26455	0.21164	2.6455	0	0	0.15873	0	0	0	0	0	0	0	0.0529101	0	0	0	0	0	0	0	0	0	0	0	0
16	87	2	0.567376	0.35461	5.67376	0.212766	4.75177	0.212766	0	0	0	0	0	0	0	0.070922	0	0	0	0.070922	0	0	0	0	0	0.070922	0	0
16	14	2	0.567376	0.567376	5.31915	0.212766	2.34043	0.141844	0	0	0.070922	0.070922	0	0	0	0.070922	0	0	0	0	0	0	0	0	0	0	0	0
16	14	2	0.599613	0.444874	1.60542	0.154739	0.967118	0.174081	0.0193424	0	0.0386847	0.0193424	0	0	0	0.0967118	0.0193424	0	0	0.0773694	0.0386847	0	0	0	0	0.0773694	0.0386847	0.967118
16	222	3	0.464217	0.444874	1.76015	0.154739	1.45068	0.0580271	0	0	0.0773694	0	0	0	0	0.0967118	0	0	0	0	0	0	0	0	0	0	0	0
16	49	2	0.265957	0.212766	2.34043	0	0	0.0797872	0	0	0	0	0.0265957	0	0	0.0531915	0.0265957	0.0265957	2.65957	0.0265957	0	0	0	0	0	0.0265957	0	0
16	89	2	0.380952	0.238095	4.7619	0	0	0.047619	0	0	0	0	0	0	0	0.142857	0.047619	0	0	0	0	0	0	0	0	0	0	0
16	87	2	0.72	0.4	8	0	0	0.32	0.08	0	0	0	0	0	0	0.16	0.08	0	0	0	0	0	0	0	0	0	0	0
16	221	3	0.912863	0.892116	1.88797	0.248963	1.55602	0.0829876	0	0	0.0829876	0	0	0	0	0.0622407	0.0207469	0	0	0.0207469	0	0	0	0	0	0.0207469	0	0
16	119	3	0.518672	0.435685	1.78423	0.103734	1.65975	0.103734	0	0	0.0207469	0.0207469	0.0207469	0	0	0.0622407	0.0207469	0.0207469	2.07469	0.0207469	0.0207469	0	0	0	0	0.0207469	0.0207469	2.07469
16	48	2	0.37037	0.2849	2.5641	0	0	0.11396	0	0	0	0	0.02849	0.02849	0	0.0569801	0.02849	0.02849	2.849	0.0569801	0	0	0	0	0	0.0569801	0	0
16	87	2	0.671937	0.513834	3.95257	0.118577	3.95257	0.118577	0.118577	0.0395257	0.0395257	0	0	0	0	0.118577	0.0395257	0.0395257	3.95257	0.0790514	0	0	0	0	0	0.0790514	0	0
16	66	2	0.195122	0.097561	2.43902	0.0243902	2.43902	0.0487805	0.0243902	0	0	0.0243902	0	0	0	0.0243902	0.0487805	0.0243902	1.21951	0	0	0	0	0	0	0	0	0
16	48	2	0.196078	0.147059	1.64216	0	0	0.0980392	0	0	0	0	0.0245098	0	0	0.0490196	0.0245098	0.0245098	2.45098	0.0245098	0	0	0	0	0	0.0245098	0	0
16	47	2	0.394737	0.328947	2.30263	0.0986842	2.20395	0.164474	0	0	0.0328947	0	0	0	0	0.0657895	0	0	0	0.0657895	0.0657895	0	0	0	0	0.0657895	0.0657895	3.28947
16	384	1	0.3	0.2	10	0	0	0	0	0	0	0	0	0	0	0.2	0	0	0	0.1	0	0	0	0	0	0.1	0	0
16	14	2	0.6	0.2	5	0.1	0	0.4	0	0	0.1	0.1	0	0	0	0.4	0.2	0.2	10	0	0	0	0	0	0	0	0	0
16	89	2	0.123839	0.0928793	3.09598	0.0309598	3.09598	0	0	0	0.0309598	0	0.0309598	0.0309598	0	0	0	0	0	0	0	0	0	0	0	0	0	0
16	48	2	0.224359	0.160256	2.5641	0	0	0.0961538	0	0	0	0.0320513	0.0320513	0.0320513	0	0	0	0	0	0	0	0	0	0	0	0	0	0
16	47	2	0.560345	0.431034	3.87931	0.12931	4.31034	0.0862069	0	0	0	0	0	0	0	0.0862069	0	0	0	0.0431034	0.0431034	0	0	0	0	0.0431034	0.0431034	4.31034
16	323	1	0.570175	0.526316	3.28947	0.175439	2.19298	0.131579	0	0	0	0	0.0438596	0	0	0.175439	0.0438596	0.0438596	4.38596	0.175439	0.131579	0	0	0	0	0.175439	0.131579	3.33333
16	14	2	1.03448	0.689655	7.70115	0.344828	7.70115	0.344828	0	0	0.114943	0.114943	0	0	0	0.114943	0	0	0	0.114943	0.114943	0	0	0	0	0.114943	0.114943	11.4943
16	119	3	0.17341	0.0770713	1.44509	0.0385356	0.963391	0.0963391	0	0	0.0192678	0	0	0	0	0.0770713	0	0	0	0.0578035	0	0	0	0	0	0.0578035	0	0
16	221	3	0.17341	0.134875	1.36802	0.0578035	1.29094	0.0578035	0	0	0.0192678	0	0	0	0	0.134875	0	0	0	0.0192678	0.0192678	0	0	0	0	0.0192678	0.0192678	1.92678
16	10	2	0.140515	0.0702576	1.56909	0.0234192	0	0.0936768	0	0	0	0	0	0	0	0.0234192	0.0234192	0.0234192	2.34192	0.0468384	0	0	0	0	0	0.0468384	0	0
16	49	2	0.20979	0.13986	1.93473	0.02331	0	0.04662	0	0	0	0	0	0	0	0.04662	0.04662	0.04662	2.331	0.13986	0.04662	0	0	0	0	0.13986	0.04662	0.792541
16	88	3	0.216802	0.135501	2.16802	0.0271003	0	0.0813008	0	0	0.0271003	0	0	0	0	0.0542005	0.0271003	0.0271003	2.71003	0	0	0	0	0	0	0	0	0
16	184	3	0.39501	0.35343	1.47609	0.12474	1.0395	0.12474	0	0	0.02079	0	0	0	0	0.02079	0.04158	0.04158	2.079	0	0	0	0	0	0	0	0	0
16	14	2	0.421456	0.306513	3.83142	0	0	0.0766284	0.0383142	0.0383142	0	0.0383142	0.0383142	0	0	0.0383142	0.0766284	0.0383142	1.91571	0.0766284	0	0	0	0	0	0.0766284	0	0
16	10	2	0.49505	0.19802	3.71287	0.0990099	2.47525	0.346535	0	0	0	0	0.049505	0.049505	0.049505	0.29703	0.0990099	0.049505	2.47525	0.049505	0.049505	0	0	0	0	0.049505	0.049505	4.9505
16	49	2	0.445545	0.346535	4.25743	0.0990099	2.47525	0.0990099	0	0	0	0	0.049505	0	0	0.0990099	0.0990099	0.0990099	4.9505	0.0990099	0	0	0	0	0	0.0990099	0	0
16	385	1	0.544218	0.408163	5.64626	0.204082	6.80272	0.136054	0	0	0	0	0	0	0	0.136054	0.0680272	0	0	0.0680272	0	0	0	0	0	0.0680272	0	0
16	184	3	0.413223	0.392562	1.73554	0.123967	1.3843	0.0619835	0	0	0	0	0.0206612	0	0	0	0	0	0	0	0	0	0	0	0	0	0	0
16	89	2	0.289256	0.247934	1.71488	0.0619835	1.3843	0.0619835	0	0	0.0206612	0	0	0	0	0.0206612	0	0	0	0	0	0	0	0	0	0	0	0
16	87	2	0.247934	0.165289	1.54959	0.0413223	1.03306	0.123967	0	0	0.0206612	0	0	0	0	0.0413223	0	0	0	0.0206612	0	0	0	0	0	0.0206612	0	0
16	49	2	0.418848	0.366492	2.06806	0.078534	0	0.13089	0	0	0.052356	0	0.026178	0	0	0.104712	0	0	0	0.026178	0.026178	0	0	0	0	0.026178	0.026178	2.6178
16	325	3	0.504202	0.294118	3.61345	0.0840336	2.10084	0.210084	0	0	0	0.0420168	0	0	0	0.0840336	0	0	0	0	0	0	0	0	0	0	0	0
16	325	3	0.421836	0.372208	2.15881	0.0992556	1.86104	0.0992556	0	0	0.0496278	0	0.0248139	0	0	0.0992556	0.0248139	0.0248139	2.48139	0.0248139	0	0	0	0	0	0.0248139	0	0
16	88	3	0.546218	0.420168	2.10084	0.12605	0	0.252101	0	0	0.0840336	0	0	0	0	0.0840336	0.0420168	0	0	0	0	0	0	0	0	0	0	0
16	324	1	0.779221	0.519481	6.49351	0.194805	6.49351	0.194805	0.12987	0	0.12987	0.0649351	0	0	0	0.25974	0.12987	0.12987	6.49351	0	0	0	0	0	0	0	0	0
16	386	1	0.258065	0.129032	0	0.129032	0	0.193548	0.0645161	0	0.0645161	0.0645161	0	0	0	0	0.0645161	0	0	0.0645161	0	0	0	0	0	0.0645161	0	0
16	10	2	0.415335	0.223642	2.7476	0.0319489	3.19489	0.223642	0	0	0	0.0638978	0.0638978	0	0	0.0638978	0	0	0	0	0	0	0	0	0	0	0	0
16	89	2	0.616883	0.357143	2.95455	0.12987	2.43506	0.25974	0	0	0	0.0324675	0	0	0	0.12987	0.0324675	0.0324675	3.24675	0	0	0	0	0	0	0	0	0
16	14	2	0.610932	0.353698	3.21543	0.160772	3.21543	0.096463	0	0	0.0321543	0	0	0	0	0.128617	0.096463	0.0321543	1.09325	0.0321543	0	0	0	0	0	0.0321543	0	0
16	49	2	0.325203	0.243902	2.68293	0.0813008	0	0.162602	0	0	0.0813008	0	0.0813008	0.0813008	0	0.0813008	0	0	0	0	0	0	0	0	0	0	0	0
16	87	2	0.487805	0.406504	4.87805	0.243902	2.68293	0.162602	0	0	0.0813008	0	0	0	0	0.243902	0.0813008	0.0813008	8.13008	0	0	0	0	0	0	0	0	0
16	87	2	0.532407	0.393519	0.787037	0.150463	0.358796	0.219907	0.0115741	0	0.0347222	0	0	0	0	0.162037	0.0347222	0.0347222	1.15741	0.0347222	0.0115741	0	0	0	0	0.0347222	0.0115741	0.393519
16	89	2	0.44	0.26	1.54	0.08	0.5	0.22	0.02	0	0	0	0.02	0	0	0.1	0	0	0	0.02	0	0	0	0	0	0.02	0	0
16	119	3	0.678466	0.471976	2.94985	0.0589971	2.94985	0.117994	0	0	0.0589971	0.0294985	0.0294985	0	0	0.0884956	0	0	0	0.147493	0	0	0	0	0	0.147493	0	0
16	10	2	0.11236	0.11236	11.236	0	0	0	0	0	0	0	0	0	0	0	0	0	0	0	0	0	0	0	0	0	0	0
16	87	2	0.81761	0.566038	2.61006	0.188679	2.10692	0.251572	0.0314465	0	0.0628931	0	0.0314465	0	0	0.283019	0.0314465	0.0314465	3.14465	0	0	0	0	0	0	0	0	0
16	182	3	0.836735	0.632653	1.91837	0.0816327	1.53061	0.183673	0.0204082	0	0.122449	0.0408163	0.0204082	0	0	0.0612245	0.0612245	0.0408163	1.34694	0.0204082	0.0204082	0	0	0	0	0.0204082	0.0204082	2.04082
16	10	2	0.408163	0.22449	1.4898	0.0204082	0	0.183673	0.0204082	0	0	0	0	0	0	0.0612245	0.0204082	0	0	0.0408163	0	0	0	0	0	0.0408163	0	0
16	387	1	0.37037	0.277778	2.74691	0.0925926	3.08642	0.0308642	0.0308642	0	0	0	0	0	0	0.0617284	0.0308642	0.0308642	3.08642	0.0308642	0	0	0	0	0	0.0308642	0	0
16	14	2	0.482456	0.438596	2.63158	0.175439	2.19298	0.219298	0	0	0.0877193	0.0438596	0	0	0	0.0877193	0.0877193	0.0438596	2.19298	0	0	0	0	0	0	0	0	0
8	90	2	1.17647	0.784314	3.13725	0.196078	2.35294	0.352941	0.313725	0.117647	0.117647	0	0.0392157	0	0	0.392157	0.0392157	0.0392157	3.92157	0.0392157	0.0392157	0	0.0392157	0	0	0.0784314	0.0392157	1.96078
8	6	2	0.196078	0.196078	1.56863	0.0392157	0	0.117647	0	0	0	0	0	0	0	0	0.0392157	0	0	0.117647	0.0784314	0	0	0	0	0.117647	0.0784314	2.58824
8	224	1	0.689655	0.45977	8.62069	0.114943	0	0.229885	0	0	0.114943	0	0	0	0	0.45977	0	0	0	0	0	0	0	0	0	0	0	0
8	225	1	0.45977	0.229885	11.4943	0	0	0.114943	0	0	0	0	0	0	0	0.229885	0.114943	0	0	0	0	0	0	0	0	0	0	0
8	224	1	0.277008	0.166205	2.29917	0.0831025	1.85596	0.138504	0	0	0	0	0.0277008	0	0	0.138504	0	0	0	0.0831025	0	0	0	0	0	0.0831025	0	0
8	90	2	0.518135	0.414508	4.55959	0.15544	3.4715	0.0518135	0	0	0.0518135	0	0	0	0	0.207254	0	0	0	0	0	0	0	0	0	0	0	0
8	120	2	0.666667	0.5	11.1667	0.166667	16.6667	0.333333	0	0	0.166667	0	0	0	0	0	0	0	0	0	0	0	0	0	0	0	0	0
8	91	2	0.363636	0.282828	1.59596	0.040404	1.0101	0.121212	0	0	0.020202	0.020202	0	0	0	0.141414	0.0606061	0.040404	1.33333	0.040404	0.020202	0	0.020202	0	0	0.0606061	0.020202	0.686869
8	120	2	0.10101	0.10101	5.05051	0	0	0	0	0	0	0	0	0	0	0.0505051	0	0	0	0	0	0	0	0	0	0	0	0
8	145	3	0.703518	0.351759	3.56784	0.150754	3.36683	0.351759	0	0	0.150754	0	0.0502513	0	0	0.251256	0.0502513	0.0502513	5.02513	0.0502513	0	0	0	0	0	0.0502513	0	0
8	90	2	0.492126	0.393701	1.67323	0.11811	1.3189	0.0984252	0.019685	0	0.0590551	0.019685	0	0	0	0.216535	0	0	0	0.137795	0.019685	0	0	0	0	0.137795	0.019685	0.275591
8	15	2	0.216606	0.144404	2.70758	0.0361011	0	0.0361011	0.0361011	0	0	0	0.0361011	0	0	0.0722022	0	0	0	0.0361011	0	0	0	0	0	0.0361011	0	0
8	6	2	0.326087	0.253623	2.57246	0.144928	2.71739	0.144928	0	0	0.0362319	0	0	0	0	0	0	0	0	0.108696	0.0724638	0	0	0	0	0.108696	0.0724638	2.3913
8	91	2	0.182482	0.109489	3.64964	0.0364964	3.64964	0.0364964	0	0	0	0	0.0364964	0	0	0.0729927	0	0	0	0.0364964	0	0	0	0	0	0.0364964	0	0
8	50	2	0.251572	0.251572	1.98113	0.125786	1.57233	0.0943396	0	0	0	0	0	0	0	0.125786	0.0314465	0.0314465	3.14465	0	0	0	0.0314465	0.0314465	3.14465	0.0314465	0.0314465	3.14465
8	15	2	0.15873	0.15873	15.873	0	0	0	0	0	0	0	0	0	0	0.15873	0	0	0	0	0	0	0.15873	0	0	0.15873	0	0
8	15	2	0.238569	0.178926	1.76938	0.0397614	0.994036	0.0795229	0	0	0	0.0198807	0	0	0	0.0397614	0.0397614	0.0397614	1.98807	0.0596421	0.0198807	0	0.0397614	0	0	0.0994036	0.0198807	0.397614
8	146	3	0.239726	0.205479	1.71233	0.10274	0	0.136986	0	0	0.0342466	0	0	0	0	0.0342466	0	0	0	0	0	0	0	0	0	0	0	0
8	185	3	0.531915	0.319149	2.20745	0.132979	2.12766	0.132979	0	0	0.0531915	0.0265957	0.0265957	0	0	0.0797872	0.0531915	0.0265957	1.32979	0.0531915	0.0531915	0	0.0531915	0.0265957	1.32979	0.106383	0.0797872	2.02128
8	120	2	0.16	0.133333	1.06667	0.0533333	1.33333	0.0533333	0	0	0.0266667	0	0	0	0	0.106667	0.0266667	0	0	0	0	0	0.0266667	0.0266667	2.66667	0.0266667	0.0266667	2.66667
8	326	1	0.37037	0.31746	0.899471	0.31746	0.899471	0.26455	0	0	0.10582	0	0	0	0	0.15873	0	0	0	0.0529101	0.0529101	0	0.0529101	0.0529101	5.29101	0.10582	0.10582	5.29101
8	186	3	0.383838	0.282828	1.73737	0.020202	0	0.10101	0	0	0	0.020202	0.020202	0	0	0.10101	0.020202	0.020202	2.0202	0	0	0	0.020202	0	0	0.020202	0	0
8	91	2	0.565657	0.484848	1.67677	0.181818	1.57576	0.141414	0	0	0.121212	0	0	0	0	0.121212	0.020202	0.020202	2.0202	0.040404	0	0	0.020202	0	0	0.0606061	0	0
8	90	2	0.666667	0.545455	1.87879	0.242424	1.67677	0.141414	0.040404	0	0.0808081	0	0	0	0	0.121212	0	0	0	0	0	0	0	0	0	0	0	0
8	6	2	0.377358	0.251572	1.98113	0.0628931	1.57233	0.157233	0.0314465	0.0314465	0.0943396	0.0314465	0	0	0	0.0628931	0.0314465	0.0314465	3.14465	0.0628931	0	0	0	0	0	0.0628931	0	0
8	187	3	0.596421	0.497018	1.19284	0.357853	0.994036	0.258449	0	0	0.0596421	0	0	0	0	0.218688	0.0596421	0.0397614	1.31213	0	0	0	0.0198807	0.0198807	1.98807	0.0198807	0.0198807	1.98807
8	120	2	0.437376	0.27833	1.41153	0.198807	1.39165	0.218688	0.0198807	0	0.0198807	0	0	0	0	0.0994036	0.0198807	0.0198807	1.98807	0.0198807	0.0198807	0	0.0198807	0	0	0.0397614	0.0198807	0.994036
8	6	2	0.253623	0.0724638	1.81159	0.0724638	1.81159	0.217391	0	0	0	0.0362319	0	0	0	0.108696	0.0362319	0	0	0.0362319	0.0362319	0	0	0	0	0.0362319	0.0362319	3.62319
8	146	3	0.255319	0.170213	2.12766	0.0851064	0	0.170213	0	0	0.0425532	0	0	0	0	0	0	0	0	0	0	0	0.0851064	0.0425532	2.12766	0.0851064	0.0425532	2.12766
8	90	2	0.232558	0.232558	23.2558	0.232558	23.2558	0	0	0	0.232558	0	0	0	0	0	0	0	0	0	0	0	0	0	0	0	0	0
8	145	3	0.823529	0.588235	1.56863	0.137255	1.39216	0.215686	0.0588235	0.0196078	0.0196078	0	0.0588235	0	0	0.254902	0.0196078	0.0196078	1.96078	0.0784314	0.0196078	0	0.0196078	0	0	0.0980392	0.0196078	0.392157
8	186	3	0.45098	0.352941	1.7451	0.0588235	1.31373	0.0784314	0.0392157	0	0.0392157	0.0392157	0.0196078	0	0	0.0588235	0	0	0	0	0	0	0	0	0	0	0	0
8	15	2	0.230548	0.0864553	2.88184	0.0288184	2.88184	0.0864553	0	0	0	0	0	0	0	0.0576369	0.0288184	0	0	0.0288184	0.0288184	0	0	0	0	0.0288184	0.0288184	2.88184
8	225	1	0.346021	0.242215	2.45675	0.103806	2.31834	0.138408	0	0	0.0346021	0	0	0	0	0.103806	0	0	0	0	0	0	0.0346021	0.0346021	3.46021	0.0346021	0.0346021	3.46021
8	224	1	1.06667	0.866667	4.6	0.266667	1.66667	0.466667	0	0	0.2	0	0	0	0	0.266667	0	0	0	0.133333	0.0666667	0	0	0	0	0.133333	0.0666667	3.33333
8	185	3	0.264151	0.113208	0.943396	0.0188679	0	0.113208	0.0188679	0.0188679	0.0377358	0.0188679	0	0	0	0.0188679	0.0188679	0	0	0	0	0	0.0377358	0.0188679	0.943396	0.0377358	0.0188679	0.943396
8	91	2	0.478723	0.478723	2.97872	0.319149	1.75532	0.159574	0	0	0.159574	0	0	0	0	0.0531915	0.0531915	0	0	0	0	0	0	0	0	0	0	0
8	15	2	0.163043	0.163043	5.43478	0.0543478	5.43478	0	0	0	0.0543478	0	0	0	0	0	0.0543478	0	0	0	0	0	0	0	0	0	0	0
8	226	3	0.542169	0.401606	1.50602	0.200803	1.20482	0.240964	0	0	0.0401606	0	0.0200803	0.0200803	0	0.200803	0.0200803	0.0200803	2.00803	0.0401606	0.0200803	0	0.060241	0	0	0.100402	0.0200803	0.401606
8	6	2	0.105263	0.105263	2.35088	0	0	0.0350877	0	0	0.0350877	0	0	0	0	0.0350877	0.0350877	0	0	0.0350877	0.0350877	0	0	0	0	0.0350877	0.0350877	3.50877
8	225	1	0.428571	0.285714	1.78571	0.0714286	7.14286	0.357143	0.0714286	0	0.0714286	0	0	0	0	0.0714286	0.0714286	0	0	0.0714286	0.0714286	0	0	0	0	0.0714286	0.0714286	7.14286
8	91	2	0.434783	0.434783	3.62319	0.217391	2.3913	0.217391	0	0	0.0724638	0	0	0	0	0.144928	0	0	0	0.0724638	0	0	0	0	0	0.0724638	0	0
8	15	2	0.60241	0.361446	8.07229	0.120482	0	0.240964	0	0	0	0	0.120482	0	0	0.240964	0	0	0	0	0	0	0	0	0	0	0	0
8	185	3	0.242086	0.148976	1.17318	0.018622	0	0.130354	0	0	0	0.018622	0	0	0	0.0744879	0.018622	0.018622	1.8622	0.0558659	0	0	0.018622	0.018622	1.8622	0.0744879	0.018622	0.484171
8	186	3	0.27933	0.148976	1.17318	0.0558659	1.8622	0.130354	0	0	0.0372439	0	0.0372439	0.018622	0	0.0372439	0.0372439	0	0	0.0372439	0.018622	0	0	0	0	0.0372439	0.018622	0.931099
8	145	3	0.204842	0.130354	0.800745	0.0744879	0	0.148976	0	0	0.0372439	0.018622	0	0	0	0.130354	0.018622	0.018622	1.8622	0.018622	0	0	0	0	0	0.018622	0	0
8	50	2	0.647059	0.352941	4.88235	0.117647	5.88235	0.352941	0	0	0.0588235	0	0	0	0	0.470588	0	0	0	0.0588235	0.0588235	0	0	0	0	0.0588235	0.0588235	5.88235
8	147	1	0.105263	0.105263	0	0.105263	0	0.105263	0	0	0	0	0	0	0	0	0.105263	0.105263	10.5263	0	0	0	0	0	0	0	0	0
8	187	3	0.486258	0.401691	1.67019	0.147992	1.20507	0.12685	0	0	0	0	0	0	0	0.232558	0.0422833	0.0422833	2.11416	0.0634249	0.0211416	0	0.0211416	0.0211416	2.11416	0.0845666	0.0422833	1.05708
8	6	2	0.180505	0.144404	2.70758	0.0722022	1.80505	0.0361011	0	0	0.0361011	0	0.0361011	0.0361011	0	0.0361011	0	0	0	0.180505	0.0722022	0	0.0361011	0	0	0.216606	0.0722022	1.22744
8	91	2	0.361011	0.180505	2.88809	0.0722022	1.80505	0.144404	0	0	0	0	0	0	0	0.144404	0	0	0	0.0361011	0.0361011	0	0.0361011	0	0	0.0722022	0.0361011	1.80505
8	147	1	0.123457	0.123457	12.3457	0	0	0	0	0	0	0	0	0	0	0.123457	0.123457	0.123457	12.3457	0	0	0	0	0	0	0	0	0
8	145	3	0.351201	0.314233	1.51571	0.166359	1.44177	0.0554529	0	0	0.0924214	0	0	0	0	0.12939	0.0184843	0.0184843	1.84843	0	0	0	0.0369686	0.0184843	0.924214	0.0369686	0.0184843	0.924214
8	6	2	0.25878	0.166359	1.23845	0.0739372	0.924214	0.0924214	0	0	0.0369686	0	0.0184843	0	0	0.0554529	0.0369686	0.0184843	0.924214	0.0369686	0.0184843	0	0.0369686	0.0184843	0.924214	0.0739372	0.0369686	0.924214
8	91	2	0.215054	0.16129	2.23118	0.0537634	2.68817	0	0	0	0	0	0	0	0	0.0806452	0	0	0	0.0537634	0	0	0.0268817	0	0	0.0806452	0	0
8	147	1	0.442804	0.405904	3.02583	0.147601	1.84502	0.110701	0	0	0	0	0	0	0	0.184502	0	0	0	0.0738007	0.0738007	0	0	0	0	0.0738007	0.0738007	3.69004
8	90	2	0.416667	0.416667	1.97917	0.208333	0	0.260417	0	0	0.15625	0	0	0	0	0.15625	0	0	0	0	0	0	0	0	0	0	0	0
8	6	2	0.197044	0.0985222	1.84729	0	0	0.0738916	0.0246305	0	0	0	0.0492611	0.0246305	0.0246305	0.0492611	0	0	0	0.0492611	0.0246305	0	0.0246305	0.0246305	2.46305	0.0738916	0.0492611	1.62562
8	188	1	0.692641	0.4329	3.0303	0.21645	1.7316	0.34632	0.04329	0	0.21645	0.04329	0.0865801	0	0	0.17316	0	0	0	0	0	0	0	0	0	0	0	0
8	226	3	0.606061	0.562771	2.68398	0.0865801	2.1645	0.21645	0	0	0.04329	0	0.04329	0	0	0.21645	0.12987	0.0865801	2.85714	0.12987	0.0865801	0	0	0	0	0.12987	0.0865801	2.85714
8	271	1	0.320513	0.128205	0	0.0641026	0	0.25641	0	0	0	0	0	0	0	0	0	0	0	0.0641026	0	0	0	0	0	0.0641026	0	0
8	15	2	0.128205	0.0641026	0	0	0	0.128205	0.0641026	0	0	0	0	0	0	0	0	0	0	0	0	0	0	0	0	0	0	0
8	186	3	0.490196	0.352941	1.7451	0.0588235	0.647059	0.117647	0.0196078	0	0.0392157	0.0392157	0.0196078	0	0	0	0	0	0	0	0	0	0	0	0	0	0	0
8	185	3	0.285714	0.181818	2.23377	0	0	0.12987	0	0	0	0	0.0519481	0	0	0.025974	0.025974	0.025974	2.5974	0.025974	0.025974	0	0	0	0	0.025974	0.025974	2.5974
8	146	3	0.961039	0.805195	2.51948	0.233766	2.31169	0.12987	0	0	0.103896	0	0	0	0	0.103896	0	0	0	0	0	0	0	0	0	0	0	0
8	147	1	0.547945	0.547945	4.56621	0.0913242	4.56621	0	0	0	0	0	0	0	0	0.0456621	0	0	0	0.0456621	0	0	0	0	0	0.0456621	0	0
8	225	1	0.357143	0.214286	2.35714	0.0714286	0	0.285714	0.0714286	0	0.0714286	0	0	0	0	0.142857	0.0714286	0.0714286	7.14286	0	0	0	0	0	0	0	0	0
8	226	3	0.260664	0.21327	1.04265	0.0947867	1.77725	0.14218	0	0	0	0	0	0	0	0.118483	0.07109	0.0473934	1.56398	0.0236967	0.0236967	0	0	0	0	0.0236967	0.0236967	2.36967
8	188	1	0.286396	0.238663	1.43198	0.071599	0.787589	0.119332	0	0	0.0477327	0	0	0	0	0.119332	0.0477327	0	0	0	0	0	0	0	0	0	0	0
8	224	1	0.371429	0.228571	1.42857	0.171429	0.942857	0.2	0	0	0.0571429	0	0	0	0	0.114286	0	0	0	0.0285714	0	0	0	0	0	0.0285714	0	0
8	6	2	0.150376	0.075188	1.8797	0	0	0.075188	0	0	0.037594	0	0	0	0	0	0	0	0	0.075188	0	0	0	0	0	0.075188	0	0
8	145	3	0.446735	0.378007	1.32302	0.171821	1.37457	0.120275	0.0343643	0	0.0687285	0	0.0171821	0	0	0.103093	0	0	0	0.0171821	0.0171821	0	0	0	0	0.0171821	0.0171821	1.71821
8	271	1	0.221519	0.158228	1.89873	0.0316456	3.16456	0.126582	0	0	0.0316456	0	0	0	0	0.0632911	0	0	0	0	0	0	0	0	0	0	0	0
8	226	3	0.185185	0.185185	9.25926	0	0	0	0	0	0	0	0	0	0	0	0	0	0	0	0	0	0	0	0	0	0	0
8	6	2	0.415225	0.311419	0.899654	0.0692042	0.576701	0.161476	0.011534	0	0	0.011534	0.011534	0	0	0.103806	0.011534	0.011534	1.1534	0.103806	0.0576701	0	0	0	0	0.103806	0.0576701	0.645905
8	186	3	0.531561	0.232558	2.85714	0.0664452	1.66113	0.232558	0.0664452	0	0.0332226	0	0.0664452	0	0	0.13289	0	0	0	0	0	0	0	0	0	0	0	0
8	388	1	0.909091	0.681818	5.90909	0.454545	5.07576	0.227273	0	0	0.0757576	0	0	0	0	0.378788	0.0757576	0.0757576	7.57576	0	0	0	0	0	0	0	0	0
8	120	2	0.610687	0.458015	5.1145	0.0763359	0	0.0763359	0.0763359	0.0763359	0	0.0763359	0	0	0	0.229008	0.0763359	0.0763359	7.63359	0	0	0	0	0	0	0	0	0
8	271	1	0.530303	0.454545	5.07576	0.151515	0	0.227273	0	0	0	0	0	0	0	0	0.0757576	0	0	0	0	0	0	0	0	0	0	0
8	148	2	0.467914	0.360963	0.935829	0.160428	0.775401	0.173797	0.013369	0	0.0534759	0	0	0	0	0.0935829	0.026738	0.026738	1.3369	0.013369	0	0	0	0	0	0.013369	0	0
8	50	2	0.634921	0.615079	1.86508	0.15873	1.4881	0.0396825	0	0	0.0595238	0	0	0	0	0.0595238	0.0198413	0.0198413	1.98413	0	0	0	0	0	0	0	0	0
8	120	2	0.47619	0.396825	1.5873	0.0793651	0.496032	0.138889	0.0396825	0	0.0396825	0	0	0	0	0.0793651	0.0198413	0.0198413	1.98413	0	0	0	0	0	0	0	0	0
8	6	2	0.181159	0.144928	2.71739	0	0	0.0362319	0	0	0	0	0	0	0	0.0724638	0.0362319	0.0362319	3.62319	0.0724638	0.0724638	0	0	0	0	0.0724638	0.0724638	3.62319
8	147	1	1.09589	1.00457	3.74429	0.502283	2.92237	0.228311	0.0456621	0	0.0456621	0	0	0	0	0.228311	0	0	0	0.0456621	0.0456621	0	0	0	0	0.0456621	0.0456621	4.56621
8	50	2	0.489297	0.397554	1.89602	0.183486	1.00917	0.214067	0	0	0.0611621	0	0	0	0	0.214067	0	0	0	0.0611621	0.030581	0	0	0	0	0.0611621	0.030581	1.52905
8	6	2	0.461538	0.230769	2.57692	0.0384615	0	0.115385	0.0384615	0.0384615	0	0.0384615	0	0	0	0.153846	0.0384615	0.0384615	3.84615	0.0384615	0	0	0	0	0	0.0384615	0	0
8	90	2	0.351562	0.195312	3.90625	0.078125	3.90625	0.0390625	0.0390625	0.0390625	0	0.0390625	0	0	0	0.078125	0	0	0	0	0	0	0	0	0	0	0	0
8	15	2	0.37037	0.246914	6.17284	0.123457	0	0.123457	0	0	0	0	0	0	0	0.123457	0	0	0	0	0	0	0	0	0	0	0	0
8	185	3	0.268199	0.172414	1.28352	0.0383142	0.957854	0.114943	0	0	0	0	0.0383142	0	0	0.0191571	0	0	0	0	0	0	0	0	0	0	0	0
8	90	2	0.565111	0.515971	1.86732	0.14742	0.810811	0.14742	0	0	0.02457	0	0	0	0	0.0982801	0	0	0	0.04914	0.04914	0	0	0	0	0.04914	0.04914	2.457
8	327	3	0.22113	0.22113	1.91646	0.04914	1.2285	0.04914	0	0	0.02457	0	0	0	0	0.0737101	0.04914	0.04914	2.457	0	0	0	0	0	0	0	0	0
8	15	2	0.323529	0.205882	1.26471	0.0882353	0.970588	0.176471	0.0294118	0	0.0294118	0	0.0294118	0.0294118	0	0.0882353	0.0588235	0.0588235	2.94118	0.0294118	0	0	0	0	0	0.0294118	0	0
8	188	1	0.268456	0.268456	6.71141	0.0671141	6.71141	0	0	0	0.0671141	0.0671141	0	0	0	0	0	0	0	0.134228	0	0	0	0	0	0.134228	0	0
8	50	2	0.381862	0.334129	1.88544	0.0954654	1.19332	0.119332	0	0	0	0	0	0	0	0.0477327	0.0238663	0.0238663	2.38663	0	0	0	0	0	0	0	0	0
8	91	2	0.3003	0.3003	2.4024	0.0900901	2.01201	0.03003	0	0	0.0600601	0	0	0	0	0.03003	0	0	0	0.03003	0.03003	0	0	0	0	0.03003	0.03003	3.003
8	15	2	0.15015	0.03003	3.003	0	0	0.0600601	0	0	0	0	0	0	0	0.0900901	0	0	0	0	0	0	0	0	0	0	0	0
8	188	1	0.147059	0.0980392	2.45098	0.0490196	0	0.0980392	0	0	0.0490196	0	0	0	0	0.0490196	0	0	0	0.0980392	0	0	0	0	0	0.0980392	0	0
8	120	2	0.245098	0.245098	1.96078	0.0980392	0	0.0980392	0	0	0	0	0	0	0	0.147059	0	0	0	0.0490196	0.0490196	0	0	0	0	0.0490196	0.0490196	4.90196
8	146	3	0.56391	0.451128	1.33459	0.263158	1.07143	0.169173	0.037594	0.018797	0.112782	0.075188	0	0	0	0.150376	0.018797	0	0	0.018797	0	0	0	0	0	0.018797	0	0
8	50	2	0.505837	0.311284	3.42412	0.116732	2.607	0.155642	0	0	0	0	0.0389105	0	0	0.233463	0	0	0	0.0389105	0.0389105	0	0	0	0	0.0389105	0.0389105	3.89105
8	6	2	0.350195	0.272374	1.67315	0.0389105	0	0.155642	0	0	0.0389105	0	0	0	0	0.077821	0.0389105	0	0	0.116732	0.077821	0	0	0	0	0.116732	0.077821	2.56809
8	15	2	0.486726	0.265487	2.9646	0.0884956	0	0.221239	0	0	0.0442478	0	0.0442478	0	0	0.176991	0.0884956	0.0442478	2.21239	0.0442478	0	0	0	0	0	0.0442478	0	0
8	389	1	0.290698	0.290698	4.65116	0.174419	3.89535	0.0581395	0	0	0	0	0	0	0	0.116279	0.232558	0.0581395	1.51163	0	0	0	0	0	0	0	0	0
8	327	3	0.195312	0.117188	1.30859	0.0585938	1.95312	0.0976562	0	0	0.0390625	0.0195312	0.0195312	0	0	0.0390625	0.0585938	0.0390625	1.28906	0.0390625	0	0	0	0	0	0.0390625	0	0
8	146	3	0.864865	0.783784	2.13514	0.405405	1.81081	0.216216	0	0	0.189189	0.027027	0	0	0	0.243243	0.027027	0.027027	2.7027	0.027027	0	0	0	0	0	0.027027	0	0
8	6	2	0.432432	0.378378	1.91892	0.0540541	0	0.108108	0	0	0.027027	0	0	0	0	0.0810811	0.027027	0.027027	2.7027	0.108108	0.0810811	0	0	0	0	0.108108	0.0810811	2.05405
8	187	3	0.418251	0.418251	3.11787	0.228137	2.54753	0.0760456	0	0	0	0	0	0	0	0.152091	0.0380228	0.0380228	3.80228	0	0	0	0	0	0	0	0	0
8	272	1	0.277778	0.185185	9.25926	0.0925926	9.25926	0.0925926	0	0	0.0925926	0	0	0	0	0.277778	0.0925926	0.0925926	9.25926	0.0925926	0.0925926	0	0	0	0	0.0925926	0.0925926	9.25926
8	146	3	0.651558	0.594901	1.35977	0.339943	1.1898	0.339943	0	0	0.113314	0	0.0283286	0	0	0.0849858	0.0566572	0.0566572	2.83286	0.0283286	0	0	0	0	0	0.0283286	0	0
8	187	3	0.625	0.511364	2.67045	0.227273	2.5	0.142045	0	0	0.0284091	0	0	0	0	0.284091	0.0284091	0.0284091	2.84091	0.0284091	0.0284091	0	0	0	0	0.0284091	0.0284091	2.84091
8	50	2	0.379147	0.28436	3.17536	0.14218	3.17536	0.0947867	0	0	0	0	0	0	0	0.28436	0	0	0	0	0	0	0	0	0	0	0	0
8	6	2	0.230415	0.138249	3.08756	0	0	0.138249	0	0	0	0	0	0	0	0.0460829	0	0	0	0.184332	0.0460829	0	0	0	0	0.184332	0.0460829	1.19816
8	148	2	0.258065	0.258065	4.83871	0.0645161	0	0.0645161	0	0	0	0	0	0	0	0	0	0	0	0.0645161	0	0	0	0	0	0.0645161	0	0
8	272	1	0.420842	0.280561	1.58317	0.1002	1.60321	0.160321	0.0200401	0	0.0601202	0	0.0200401	0	0	0.1002	0.0400802	0.0400802	2.00401	0.0601202	0.0200401	0	0	0	0	0.0601202	0.0200401	0.681363
8	187	3	0.319149	0.212766	3.5461	0.070922	3.5461	0.070922	0	0	0	0	0	0	0	0.106383	0.070922	0.070922	3.5461	0	0	0	0	0	0	0	0	0
8	50	2	0.638298	0.567376	3.33333	0.212766	3.5461	0.106383	0	0	0.035461	0	0	0	0	0.141844	0.035461	0.035461	3.5461	0.035461	0.035461	0	0	0	0	0.035461	0.035461	3.5461
8	6	2	0.212766	0.0531915	5.31915	0	0	0.106383	0.0531915	0.0531915	0	0.0531915	0	0	0	0	0.0531915	0	0	0.0531915	0	0	0	0	0	0.0531915	0	0
8	148	2	0.571429	0.380952	7.14286	0.285714	6.38095	0.190476	0.190476	0	0	0	0	0	0	0.0952381	0	0	0	0.0952381	0	0	0	0	0	0.0952381	0	0
8	50	2	0.604396	0.604396	4.01099	0.164835	1.81319	0.164835	0	0	0.10989	0	0	0	0	0.10989	0	0	0	0	0	0	0	0	0	0	0	0
8	272	1	0.382514	0.327869	2.73224	0	0	0.163934	0	0	0.0546448	0	0.0546448	0.0546448	0.0546448	0.0546448	0	0	0	0	0	0	0	0	0	0	0	0
8	148	2	0.10101	0.10101	10.101	0.10101	10.101	0	0	0	0	0	0	0	0	0.10101	0	0	0	0.10101	0.10101	0	0	0	0	0.10101	0.10101	10.101
8	273	1	0.208333	0.208333	5.20833	0.208333	5.20833	0.104167	0	0	0.104167	0	0	0	0	0	0.104167	0	0	0	0	0	0	0	0	0	0	0
8	15	2	0.350877	0.175439	17.5439	0	0	0.175439	0.175439	0	0	0	0	0	0	0	0	0	0	0	0	0	0	0	0	0	0	0
8	273	1	0.144928	0.144928	3.62319	0	0	0	0	0	0	0	0	0	0	0.144928	0.0362319	0	0	0	0	0	0	0	0	0	0	0
8	50	2	0.289855	0.289855	2.28261	0.144928	2.71739	0.0724638	0	0	0.0362319	0	0	0	0	0.0724638	0.0362319	0.0362319	3.62319	0.0362319	0	0	0	0	0	0.0362319	0	0
8	326	1	0.358974	0.25641	4.10256	0.102564	2.5641	0.153846	0	0	0.102564	0	0	0	0	0.102564	0.0512821	0.0512821	5.12821	0	0	0	0	0	0	0	0	0
8	148	2	0.309278	0.257732	4.12371	0.0515464	0	0	0.0515464	0	0	0	0	0	0	0	0	0	0	0	0	0	0	0	0	0	0	0
8	147	1	0.31746	0.15873	15.873	0	0	0.15873	0	0	0	0	0	0	0	0.15873	0.15873	0.15873	15.873	0	0	0	0	0	0	0	0	0
8	148	2	0.487805	0.365854	1.23984	0.223577	1.11789	0.162602	0.0406504	0	0.0203252	0	0	0	0	0.0406504	0	0	0	0.0203252	0	0	0	0	0	0.0203252	0	0
8	145	3	0.604982	0.462633	2.74021	0.106762	2.38434	0.142349	0	0	0.0355872	0	0.0355872	0.0355872	0	0.213523	0.0355872	0.0355872	3.55872	0.0355872	0.0355872	0	0	0	0	0.0355872	0.0355872	3.55872
8	188	1	0.693642	0.635838	3.17919	0.231214	0	0.289017	0	0	0.115607	0	0	0	0	0.231214	0.0578035	0.0578035	5.78035	0.115607	0	0	0	0	0	0.115607	0	0
8	273	1	0.406977	0.290698	5.81395	0.0581395	5.81395	0	0.0581395	0.0581395	0.0581395	0.0581395	0.0581395	0	0	0.0581395	0	0	0	0	0	0	0	0	0	0	0	0
8	15	2	0.258621	0.172414	8.62069	0	0	0.0862069	0	0	0	0	0	0	0	0	0	0	0	0	0	0	0	0	0	0	0	0
7	121	2	0.415512	0.277008	1.31579	0.0415512	0.927978	0.0692521	0	0	0	0	0	0	0	0.166205	0.0692521	0.0415512	0.831025	0.0415512	0.0138504	0	0.0138504	0.0138504	1.38504	0.0554017	0.0277008	0.692521
7	22	2	0.427699	0.386965	1.71079	0.0814664	1.01833	0.0814664	0	0	0.0407332	0.0203666	0	0	0	0.0814664	0	0	0	0	0	0	0	0	0	0	0	0
7	92	2	0.528634	0.374449	1.67401	0.154185	1.25551	0.242291	0.0220264	0	0.0220264	0	0	0	0	0.30837	0.0220264	0.0220264	2.20264	0.132159	0.0440529	0	0.0220264	0.0220264	2.20264	0.154185	0.0660793	0.92511
7	7	2	0.223214	0.223214	4.46429	0.0446429	4.46429	0	0	0	0.0446429	0	0	0	0	0	0	0	0	0	0	0	0	0	0	0	0	0
7	227	1	0.353982	0.309735	1.28319	0.221239	0.884956	0.221239	0	0	0.0884956	0.0442478	0	0	0	0.176991	0	0	0	0	0	0	0	0	0	0	0	0
7	22	2	0.625	0.625	2.69886	0.198864	2.44318	0.0284091	0	0	0.0852273	0	0	0	0	0.0852273	0.0284091	0.0284091	2.84091	0	0	0	0	0	0	0	0	0
7	149	3	0.45283	0.301887	2.37736	0.0377358	0	0.226415	0	0	0	0	0.0754717	0.0377358	0.0377358	0	0	0	0	0.0377358	0.0377358	0	0	0	0	0.0377358	0.0377358	3.77358
7	189	1	0.4	0.24	8	0.16	8	0.16	0.08	0	0	0	0	0	0	0.08	0.08	0	0	0	0	0	0.16	0.08	4	0.16	0.08	4
7	67	2	0.32	0.32	8	0.16	8	0	0	0	0.08	0	0	0	0	0.16	0	0	0	0	0	0	0	0	0	0	0	0
7	7	2	1.0443	0.886076	2.94304	0.126582	2.37342	0.189873	0	0	0.0632911	0	0	0	0	0.28481	0.0316456	0.0316456	3.16456	0.0316456	0	0	0.0316456	0	0	0.0632911	0	0
7	149	3	0.534591	0.314465	3.14465	0.0314465	3.14465	0.188679	0	0	0.0628931	0.0628931	0.125786	0.0314465	0	0	0	0	0	0	0	0	0	0	0	0	0	0
7	121	2	0.904523	0.753769	4.37186	0.251256	3.01508	0.201005	0.100503	0	0.251256	0	0	0	0	0.201005	0.100503	0.100503	5.02513	0	0	0	0	0	0	0	0	0
7	67	2	0.175439	0.175439	17.5439	0	0	0	0	0	0	0	0	0	0	0.175439	0	0	0	0	0	0	0	0	0	0	0	0
7	92	2	1.07884	0.995851	2.07469	0.186722	2.07469	0.0829876	0	0	0.0207469	0	0.0207469	0.0207469	0.0207469	0.103734	0	0	0	0.0207469	0.0207469	0	0.0414938	0.0414938	2.07469	0.0622407	0.0622407	2.07469
7	22	2	0.829876	0.726141	1.95021	0.145228	1.78423	0.103734	0	0	0.0829876	0	0.0207469	0	0	0.0207469	0	0	0	0.0207469	0	0	0.0207469	0	0	0.0414938	0	0
7	68	2	0.80292	0.656934	5.69343	0.145985	0	0.291971	0	0	0	0	0	0	0	0	0.0729927	0	0	0	0	0	0	0	0	0	0	0
7	7	2	1.98582	1.91489	7.0922	0.35461	7.0922	0.070922	0	0	0.141844	0	0	0	0	0.070922	0	0	0	0	0	0	0	0	0	0	0	0
7	69	2	1.03704	1.03704	6.37037	0.296296	5.55556	0.0740741	0	0	0	0	0	0	0	0.0740741	0	0	0	0	0	0	0	0	0	0	0	0
7	7	2	0.27833	0.238569	1.33201	0.0795229	0.994036	0.0994036	0	0	0.0596421	0	0	0	0	0.0795229	0.0198807	0	0	0.0198807	0	0	0	0	0	0.0198807	0	0
7	150	3	0.206897	0.137931	2.58621	0.0344828	0	0.103448	0.0344828	0	0	0	0.0344828	0	0	0.103448	0	0	0	0.137931	0.0344828	0	0	0	0	0.137931	0.0344828	0.896552
7	22	2	0.820896	0.746269	6.71642	0.298507	7.46269	0.149254	0	0	0.0746269	0.0746269	0	0	0	0	0	0	0	0	0	0	0	0	0	0	0	0
7	228	3	0.703704	0.62963	1.62963	0.12963	1.85185	0.12963	0	0	0.0925926	0	0.0185185	0.0185185	0	0.12963	0.037037	0.0185185	0.925926	0.0185185	0.0185185	0	0.0185185	0.0185185	1.85185	0.037037	0.037037	1.85185
7	229	3	0.481481	0.333333	1.64815	0.037037	0.925926	0.12963	0.037037	0.0185185	0.037037	0.0555556	0.0185185	0	0	0	0	0	0	0.037037	0.0185185	0	0.0185185	0	0	0.0555556	0.0185185	0.62963
7	150	3	0.133333	0.0333333	3.33333	0.0333333	3.33333	0.0666667	0.0333333	0.0333333	0	0.0333333	0.0666667	0.0333333	0.0333333	0	0	0	0	0.0333333	0.0333333	0	0	0	0	0.0333333	0.0333333	3.33333
7	189	1	0.308642	0.246914	1.54321	0.185185	0	0.246914	0	0	0	0	0.0617284	0	0	0.0617284	0	0	0	0.123457	0.0617284	0	0.0617284	0.0617284	6.17284	0.185185	0.123457	4.07407
7	150	3	0.301811	0.140845	1.73038	0	0	0.120724	0.0201207	0.0201207	0	0	0.0402414	0.0201207	0	0	0	0	0	0.0804829	0.0201207	0	0.0402414	0.0201207	1.00604	0.120724	0.0402414	0.684105
7	22	2	0.731707	0.406504	3.65854	0.0813008	2.03252	0.325203	0	0	0.0406504	0.0406504	0.0406504	0.0406504	0	0.203252	0.0813008	0.0406504	2.03252	0.0406504	0	0	0	0	0	0.0406504	0	0
7	7	2	0.367347	0.285714	2.89796	0.0816327	0	0.122449	0	0	0	0	0	0	0	0.122449	0.0408163	0.0408163	4.08163	0	0	0	0	0	0	0	0	0
7	69	2	0.582524	0.582524	3.25243	0.242718	1.94175	0.194175	0	0	0.0485437	0	0	0	0	0.242718	0	0	0	0.145631	0.0485437	0	0	0	0	0.145631	0.0485437	1.65049
7	121	2
7	22	2	0.657277	0.633803	1.83099	0.187793	1.17371	0.140845	0	0	0.0704225	0	0	0	0	0.211268	0.0469484	0.0469484	2.34742	0.0234742	0	0	0.0234742	0	0	0.0469484	0	0
7	149	3	0.230179	0.179028	1.81586	0.0511509	1.27877	0.0767263	0	0	0	0.0255754	0.0511509	0.0255754	0.0255754	0.0511509	0	0	0	0	0	0	0.0255754	0.0255754	2.55754	0.0255754	0.0255754	2.55754
7	69	2	0.108696	0.108696	5.43478	0	0	0	0	0	0	0	0	0	0	0.0543478	0	0	0	0	0	0	0	0	0	0	0	0
7	328	1	0.853242	0.716724	2.93515	0.170648	2.04778	0.170648	0	0	0.0341297	0	0.0341297	0.0341297	0	0.170648	0.0341297	0.0341297	3.41297	0	0	0	0.0341297	0	0	0.0341297	0	0
7	69	2	0.614334	0.546075	3.41297	0.238908	3.41297	0.0682594	0	0	0	0	0	0	0	0.102389	0	0	0	0.0682594	0.0682594	0	0	0	0	0.0682594	0.0682594	3.41297
7	67	2	0.689655	0.517241	3.2069	0.103448	2.31034	0.137931	0	0	0.0689655	0.0689655	0.103448	0.0344828	0	0.241379	0.0344828	0.0344828	3.44828	0.0689655	0.0344828	0	0.0689655	0.0344828	1.72414	0.137931	0.0689655	1.72414
7	189	1	0.896552	0.862069	3.17241	0.172414	2.75862	0.103448	0	0	0.0689655	0	0	0	0	0.172414	0.0344828	0	0	0	0	0	0.0344828	0	0	0.0344828	0	0
7	92	2	0.691244	0.506912	2.53456	0.322581	1.33641	0.322581	0	0	0.0460829	0	0	0	0	0.230415	0.0460829	0.0460829	4.60829	0.0460829	0	0	0	0	0	0.0460829	0	0
7	149	3	0.517799	0.453074	2.0712	0.0970874	2.16828	0.194175	0	0	0	0	0	0	0	0	0	0	0	0.0647249	0.0323625	0	0.0323625	0.0323625	3.23625	0.0970874	0.0647249	2.13592
7	189	1	0.8	0.65	5	0.1	5	0	0.05	0.05	0.05	0.1	0	0	0	0.15	0	0	0	0	0	0	0.05	0	0	0.05	0	0
7	390	1	1.68421	1.47368	8.31579	0.421053	5.26316	0.421053	0	0	0.631579	0	0	0	0	0.210526	0.105263	0.105263	10.5263	0	0	0	0	0	0	0	0	0
7	67	2	0.537634	0.430108	5.37634	0.215054	0	0.322581	0	0	0	0	0	0	0	0.322581	0	0	0	0.215054	0.215054	0	0.107527	0	0	0.322581	0.215054	7.09677
7	69	2	0.582329	0.481928	1.92771	0.261044	2.00803	0.0401606	0.0200803	0.0200803	0.0401606	0	0	0	0	0.060241	0.0200803	0.0200803	2.00803	0.0200803	0.0200803	0	0.0200803	0	0	0.0401606	0.0200803	1.00402
7	190	3	0.456853	0.279188	1.62437	0.0507614	0	0.203046	0	0	0	0	0.0761421	0.0253807	0	0.152284	0	0	0	0.0253807	0	0	0.0253807	0	0	0.0507614	0	0
7	189	1	0.730897	0.664452	2.49169	0.166113	2.65781	0.199336	0	0	0.0332226	0	0	0	0	0.166113	0	0	0	0.0664452	0	0	0	0	0	0.0664452	0	0
7	68	2	0.727273	0.545455	7.54545	0.0909091	0	0.272727	0	0	0	0	0.0909091	0	0	0.181818	0.0909091	0	0	0	0	0	0.0909091	0.0909091	9.09091	0.0909091	0.0909091	9.09091
7	227	1	0.555556	0.555556	9.25926	0.0925926	9.25926	0	0	0	0	0	0	0	0	0.0925926	0	0	0	0	0	0	0	0	0	0	0	0
7	22	2	0.844156	0.768398	1.00649	0.108225	0.757576	0.0865801	0.0108225	0	0.04329	0.021645	0	0	0	0.12987	0.0108225	0.0108225	1.08225	0	0	0	0.0324675	0.021645	0.714286	0.0324675	0.021645	0.714286
7	69	2	0.692464	0.631365	1.83299	0.162933	1.52749	0.1222	0.0203666	0	0.0610998	0	0	0	0	0.183299	0.0610998	0.0407332	1.3442	0.0814664	0.0814664	0	0.0407332	0.0407332	2.03666	0.1222	0.1222	2.03666
7	68	2	0.685714	0.514286	5.71429	0.171429	5.71429	0.228571	0	0	0	0	0	0	0	0.171429	0.0571429	0.0571429	5.71429	0	0	0	0	0	0	0	0	0
7	121	2	0.45977	0.287356	4.5977	0.0574713	0	0.172414	0	0	0	0	0	0	0	0.229885	0	0	0	0	0	0	0	0	0	0	0	0
7	227	1	0.57971	0.57971	10.8696	0	0	0.144928	0	0	0	0	0	0	0	0.144928	0	0	0	0.144928	0.144928	0	0	0	0	0.144928	0.144928	14.4928
7	190	3	0.570342	0.437262	1.57795	0.0760456	0.95057	0.209125	0	0	0.0380228	0.0570342	0	0	0	0.0570342	0.0190114	0	0	0.0190114	0.0190114	0	0.0190114	0	0	0.0380228	0.0190114	0.95057
7	69	2	0.798479	0.703422	1.3308	0.285171	1.27376	0.247148	0	0	0.0190114	0	0	0	0	0.342205	0.0380228	0.0190114	0.95057	0.171103	0.152091	0	0	0	0	0.171103	0.152091	1.673
7	7	2	0.275229	0.275229	2.29358	0.137615	3.07339	0.0458716	0	0	0	0.0458716	0	0	0	0.183486	0	0	0	0.0917431	0.0917431	0	0	0	0	0.0917431	0.0917431	4.58716
7	67	2	0.344828	0.206897	2.27586	0.137931	0	0.206897	0.0689655	0	0.0689655	0	0	0	0	0.0689655	0	0	0	0	0	0	0	0	0	0	0	0
7	149	3	0.297398	0.260223	2.63941	0.0371747	3.71747	0.0743494	0	0	0	0.0371747	0.0743494	0	0	0	0	0	0	0.0371747	0	0	0.0371747	0	0	0.0743494	0	0
7	7	2	0.855019	0.817844	3.5316	0.260223	3.71747	0.0743494	0	0	0.0371747	0	0	0	0	0.111524	0	0	0	0.0371747	0.0371747	0	0.0371747	0	0	0.0743494	0.0371747	1.85874
7	68	2	0.578947	0.473684	4.68421	0.105263	5.26316	0.157895	0	0	0	0	0	0	0	0.0526316	0.157895	0.0526316	1.78947	0	0	0	0.0526316	0	0	0.0526316	0	0
7	121	2	0.582011	0.582011	4.33862	0.37037	4.55026	0.10582	0	0	0.0529101	0	0	0	0	0	0	0	0	0	0	0	0	0	0	0	0	0
7	191	1	0.617284	0.617284	4.93827	0.246914	0	0.246914	0	0	0	0	0	0	0	0.246914	0	0	0	0	0	0	0	0	0	0	0	0
7	274	1	0.322581	0.215054	2.40143	0.179211	2.15054	0.179211	0	0	0	0	0	0	0	0.179211	0	0	0	0.0358423	0.0358423	0	0.0716846	0.0716846	3.58423	0.107527	0.107527	3.58423
7	7	2	0.392857	0.392857	2.60714	0.0714286	0	0.0714286	0	0	0.0357143	0	0	0	0	0.0714286	0	0	0	0.0357143	0.0357143	0	0	0	0	0.0357143	0.0357143	3.57143
7	229	3	0.45977	0.287356	5.74713	0.172414	5.74713	0.114943	0.0574713	0.0574713	0	0.0574713	0	0	0	0.0574713	0	0	0	0	0	0	0	0	0	0	0	0
7	7	2	0.392157	0.261438	2.87582	0.0326797	0	0.130719	0	0	0	0	0	0	0	0.130719	0.0653595	0	0	0	0	0	0	0	0	0	0	0
7	274	1	0.392157	0.326797	3.26797	0.0326797	3.26797	0.0653595	0	0	0	0	0	0	0	0.0326797	0	0	0	0	0	0	0	0	0	0	0	0
7	68	2	0.711111	0.444444	3.55556	0.0888889	2.22222	0.266667	0	0	0	0	0.0888889	0	0	0.177778	0.0444444	0.0444444	4.44444	0	0	0	0	0	0	0	0	0
7	67	2	0.982143	0.848214	3.75	0.267857	2.23214	0.223214	0	0	0	0.0892857	0	0	0	0.267857	0.0446429	0	0	0	0	0	0	0	0	0	0	0
7	191	1	0.394737	0.328947	6.57895	0.197368	6.57895	0.0657895	0.0657895	0	0	0	0	0	0	0	0.131579	0	0	0.0657895	0	0	0	0	0	0.0657895	0	0
7	149	3	0.336134	0.168067	1.87675	0.0840336	1.87675	0.168067	0	0	0	0	0	0	0	0	0	0	0	0.0560224	0.0280112	0	0	0	0	0.0560224	0.0280112	1.40056
7	92	2	0.614525	0.530726	2.06704	0.27933	1.39665	0.223464	0	0	0.0837989	0	0.027933	0.027933	0.027933	0.139665	0	0	0	0.027933	0.027933	0	0	0	0	0.027933	0.027933	2.7933
7	7	2	0.321101	0.321101	3.25688	0.0917431	4.58716	0.0458716	0	0	0	0	0	0	0	0.137615	0.0458716	0	0	0.0458716	0	0	0	0	0	0.0458716	0	0
7	328	1	0.550459	0.504587	2.52294	0.137615	0	0.229358	0	0	0.0458716	0	0	0	0	0.229358	0.0917431	0.0917431	4.58716	0	0	0	0	0	0	0	0	0
7	228	3	0.594059	0.29703	6.63366	0.0990099	9.90099	0.19802	0	0	0	0	0	0	0	0.19802	0.0990099	0	0	0	0	0	0	0	0	0	0	0
7	22	2	0.912162	0.743243	3.07432	0.168919	2.7027	0.202703	0.0337838	0.0337838	0.0337838	0.101351	0.0675676	0.0675676	0	0.168919	0	0	0	0	0	0	0	0	0	0	0	0
7	7	2	0.610169	0.542373	3.18644	0.101695	2.27119	0.0338983	0	0	0.0338983	0	0	0	0	0.20339	0	0	0	0	0	0	0	0	0	0	0	0
7	67	2	0.422535	0.328638	4.69484	0	0	0.0938967	0	0	0.0469484	0	0	0	0	0	0	0	0	0.0469484	0.0469484	0	0	0	0	0.0469484	0.0469484	4.69484
7	121	2	0.669856	0.62201	4.78469	0.239234	4.78469	0.0478469	0	0	0.0478469	0.0478469	0	0	0	0.191388	0.143541	0.0956938	3.15789	0	0	0	0	0	0	0	0	0
7	227	1	0.571429	0.428571	2.35714	0	0	0.428571	0	0	0	0	0.0714286	0	0	0.0714286	0	0	0	0	0	0	0	0	0	0	0	0
7	69	2	0.608466	0.47619	1.32275	0.291005	0.952381	0.291005	0	0	0.15873	0	0	0	0	0.26455	0	0	0	0.0529101	0.0529101	0	0	0	0	0.0529101	0.0529101	2.6455
7	230	3	0.555556	0.449735	2.32804	0.0793651	1.77249	0.132275	0	0	0.0529101	0.0793651	0.026455	0.026455	0.026455	0.132275	0.026455	0.026455	2.6455	0	0	0	0	0	0	0	0	0
7	150	3	0.37234	0.239362	2.65957	0	0	0.0797872	0.0265957	0	0	0	0.0797872	0.0531915	0	0.0265957	0	0	0	0.0265957	0	0	0	0	0	0.0265957	0	0
7	68	2	0.0980392	0	0	0	0	0.0980392	0	0	0	0	0.0490196	0.0490196	0	0	0	0	0	0.0490196	0	0	0	0	0	0.0490196	0	0
7	274	1	0.222222	0.148148	3.7037	0	0	0.148148	0	0	0	0	0	0	0	0.148148	0.0740741	0.0740741	7.40741	0	0	0	0	0	0	0	0	0
7	269	3	0.726744	0.581395	2.61628	0.174419	2.90698	0.203488	0.0872093	0	0.0290698	0.0290698	0	0	0	0.116279	0	0	0	0.0290698	0.0290698	0	0	0	0	0.0290698	0.0290698	2.90698
7	69	2	0.491329	0.433526	1.93642	0.289017	1.44509	0.144509	0	0	0	0	0	0	0	0.260116	0.0578035	0.0578035	2.89017	0.0867052	0.0578035	0	0	0	0	0.0867052	0.0578035	1.90751
7	150	3	0.204678	0.116959	2.19298	0.0584795	2.92398	0.0584795	0	0	0	0.0292398	0.0292398	0	0	0.0584795	0	0	0	0.0584795	0.0292398	0	0	0	0	0.0584795	0.0292398	1.46199
7	22	2	0.877193	0.701754	2.80702	0.0701754	0	0.280702	0	0	0.210526	0.0350877	0.140351	0	0	0.175439	0.0350877	0.0350877	3.50877	0.0350877	0.0350877	0	0	0	0	0.0350877	0.0350877	3.50877
7	190	3	0.488998	0.342298	2.10269	0.0733496	1.63814	0.122249	0.0488998	0	0.0244499	0.0488998	0.0244499	0	0	0	0	0	0	0.0244499	0	0	0	0	0	0.0244499	0	0
7	230	3	0.364964	0.291971	2.43309	0.0729927	2.43309	0.0729927	0	0	0.0486618	0	0	0	0	0.121655	0.0729927	0.0486618	1.60584	0	0	0	0	0	0	0	0	0
7	192	3	0.395062	0.123457	1.48148	0.0246914	0	0.246914	0	0	0	0	0.0987654	0.0493827	0.0493827	0.0987654	0.0493827	0.0493827	2.46914	0.123457	0.0493827	0	0	0	0	0.123457	0.0493827	0.987654
7	92	2	0.366492	0.26178	4.18848	0.157068	3.50785	0.104712	0	0	0.104712	0	0	0	0	0.157068	0.104712	0.104712	5.2356	0.104712	0.052356	0	0	0	0	0.104712	0.052356	2.6178
7	7	2	0.179641	0.11976	5.98802	0.0598802	5.98802	0	0	0	0	0	0	0	0	0.179641	0	0	0	0.11976	0.0598802	0	0	0	0	0.11976	0.0598802	2.99401
7	192	3	0.223881	0.0497512	1.24378	0.0248756	0	0.199005	0	0	0	0	0.0995025	0	0	0.0497512	0	0	0	0.0995025	0.0746269	0	0	0	0	0.0995025	0.0746269	1.89055
7	230	3	0.646766	0.597015	4.57711	0.0497512	4.97512	0.0995025	0	0	0.0497512	0	0	0	0	0.149254	0	0	0	0.0497512	0	0	0	0	0	0.0497512	0	0
7	68	2	0.5	0.35	5	0	0	0.15	0.05	0	0	0	0	0	0	0.05	0.05	0.05	5	0	0	0	0	0	0	0	0	0
7	329	1	1.12903	1.12903	7.5	0.322581	6.04839	0.0806452	0	0	0.241935	0	0	0	0	0.241935	0	0	0	0	0	0	0	0	0	0	0	0
7	92	2	0.387324	0.246479	2.5	0.176056	2.11268	0.140845	0.0352113	0	0.0352113	0	0	0	0	0.105634	0.0352113	0.0352113	3.52113	0	0	0	0	0	0	0	0	0
7	192	3	0.528846	0.240385	2.88462	0.192308	2.40385	0.336538	0	0	0.0961538	0	0.0480769	0	0	0.288462	0.0961538	0.0480769	2.40385	0.0961538	0.0480769	0	0	0	0	0.0961538	0.0480769	2.40385
7	275	1	0.334928	0.191388	1.19617	0.191388	1.19617	0.239234	0	0	0	0	0	0	0	0.334928	0	0	0	0.0956938	0.0956938	0	0	0	0	0.0956938	0.0956938	4.78469
7	7	2	0.25	0.25	6.25	0.125	0	0.125	0	0	0.125	0	0	0	0	0	0	0	0	0	0	0	0	0	0	0	0	0
7	191	1
7	229	3	0.575758	0.393939	2.57576	0.121212	1.51515	0.151515	0	0	0.030303	0.030303	0.0606061	0	0	0.121212	0.030303	0	0	0.030303	0	0	0	0	0	0.030303	0	0
7	192	3	0.306748	0.276074	1.34969	0.153374	1.22699	0.184049	0	0	0.0306748	0	0.0306748	0.0306748	0.0306748	0.0613497	0	0	0	0.0306748	0.0306748	0	0	0	0	0.0306748	0.0306748	3.06748
7	330	3	0.357143	0.297619	4.7619	0	0	0.119048	0	0	0.0595238	0	0	0	0	0.238095	0.0595238	0.0595238	5.95238	0.0595238	0.0595238	0	0	0	0	0.0595238	0.0595238	5.95238
7	7	2	0.666667	0.571429	9.52381	0	0	0.0952381	0	0	0	0	0.0952381	0	0	0	0	0	0	0	0	0	0	0	0	0	0	0
7	22	2	0.740741	0.648148	7.96296	0.0925926	9.25926	0	0	0	0	0.185185	0	0	0	0.462963	0	0	0	0	0	0	0	0	0	0	0	0
7	22	2	0.981595	0.920245	2.04499	0.143149	2.04499	0.0204499	0	0	0.143149	0	0	0	0	0.0817996	0	0	0	0.0204499	0	0	0	0	0	0.0204499	0	0
7	92	2	0.633947	0.511247	1.71779	0.122699	1.69734	0.143149	0.0613497	0.0613497	0.0408998	0.0408998	0	0	0	0.0817996	0	0	0	0.0408998	0.0204499	0	0	0	0	0.0408998	0.0204499	1.02249
7	228	3	0.884615	0.807692	3.46154	0.230769	2.57692	0.0769231	0	0	0.0769231	0	0	0	0	0.0769231	0	0	0	0.0384615	0	0	0	0	0	0.0384615	0	0
7	230	3	0.426357	0.387597	2.71318	0.116279	1.27907	0.155039	0	0	0.0775194	0.0387597	0	0	0	0.116279	0.0387597	0.0387597	3.87597	0	0	0	0	0	0	0	0	0
7	67	2	0.595238	0.47619	8.92857	0	0	0.119048	0.119048	0	0	0	0	0	0	0	0	0	0	0	0	0	0	0	0	0	0	0
7	150	3	0.230769	0.153846	1.69231	0	0	0.0961538	0.0192308	0	0	0.0192308	0.0384615	0	0	0.0192308	0	0	0	0.0384615	0	0	0	0	0	0.0384615	0	0
7	330	3	0.807692	0.769231	1.63462	0.288462	1.40385	0.153846	0.0384615	0	0.0576923	0.0192308	0	0	0	0.153846	0.0192308	0.0192308	1.92308	0.0192308	0.0192308	0	0	0	0	0.0192308	0.0192308	1.92308
7	228	3	0.730769	0.576923	1.53846	0.173077	1.28846	0.192308	0.0769231	0.0384615	0.0961538	0.0576923	0.0192308	0	0	0.0961538	0.0192308	0	0	0.0384615	0.0192308	0	0	0	0	0.0384615	0.0192308	0.961538
7	190	3	0.596591	0.3125	2.84091	0.0284091	2.84091	0.255682	0.0284091	0	0.0284091	0	0.0284091	0.0284091	0	0.170455	0.0284091	0.0284091	2.84091	0.0284091	0	0	0	0	0	0.0284091	0	0
7	331	1	0.833333	0.769231	5.89744	0.0641026	0	0.0641026	0.0641026	0	0.128205	0	0	0	0	0.128205	0	0	0	0.192308	0.0641026	0	0	0	0	0.192308	0.0641026	2.17949
7	269	3	0.643275	0.526316	2.10526	0.233918	1.84211	0.233918	0.0584795	0	0.0877193	0	0	0	0	0.0584795	0	0	0	0	0	0	0	0	0	0	0	0
7	92	2	0.552995	0.414747	4.60829	0.230415	4.60829	0.0921659	0.0460829	0	0.138249	0	0	0	0	0.138249	0	0	0	0	0	0	0	0	0	0	0	0
7	275	1	0.502283	0.502283	4.56621	0.136986	4.56621	0	0	0	0.0456621	0	0	0	0	0.0913242	0.0456621	0.0456621	4.56621	0	0	0	0	0	0	0	0	0
7	191	1	0.597015	0.597015	6.56716	0.298507	5.59701	0.0746269	0	0	0.298507	0	0	0	0	0.149254	0	0	0	0	0	0	0	0	0	0	0	0
7	7	2	0.626223	0.606654	1.70254	0.117417	1.62427	0.0978474	0	0	0.0587084	0	0	0	0	0.136986	0.0195695	0.0195695	1.95695	0.0195695	0.0195695	0	0	0	0	0.0195695	0.0195695	1.95695
7	229	3	0.572917	0.364583	1.84896	0.104167	0.651042	0.286458	0.0260417	0	0.078125	0	0.078125	0.0260417	0	0.0520833	0.0520833	0.0520833	2.60417	0	0	0	0	0	0	0	0	0
7	329	1	0.866142	0.761155	2.07349	0.288714	1.44357	0.209974	0	0	0.104987	0	0.0262467	0.0262467	0.0262467	0.104987	0.0262467	0.0262467	2.62467	0.0262467	0.0262467	0	0	0	0	0.0262467	0.0262467	2.62467
7	192	3	0.717703	0.239234	3.82775	0.0956938	2.39234	0.334928	0	0	0.0956938	0	0.0478469	0.0478469	0	0.191388	0.0956938	0.0956938	4.78469	0.0478469	0.0478469	0	0	0	0	0.0478469	0.0478469	4.78469
7	275	1	0.191083	0.191083	2.10191	0.191083	2.10191	0.127389	0	0	0.0636943	0	0	0	0	0.0636943	0	0	0	0.0636943	0.0636943	0	0	0	0	0.0636943	0.0636943	6.36943
7	190	3	0.54	0.28	1.86	0.02	2	0.2	0.02	0	0	0.02	0.02	0.02	0	0.06	0	0	0	0.06	0	0	0	0	0	0.06	0	0
7	22	2	0.838509	0.652174	2.95031	0.15528	2.48447	0.15528	0.0310559	0	0.15528	0.0621118	0.0310559	0	0	0.15528	0.0621118	0.0621118	3.10559	0.0310559	0.0310559	0	0	0	0	0.0310559	0.0310559	3.10559
7	68	2	0.249221	0.155763	2.49221	0.0623053	1.55763	0.124611	0	0	0	0.0311526	0.0311526	0	0	0.0934579	0.0623053	0.0623053	3.11526	0	0	0	0	0	0	0	0	0
7	331	1	0.729167	0.572917	4.73958	0	0	0.208333	0	0	0.0520833	0	0	0	0	0.104167	0	0	0	0	0	0	0	0	0	0	0	0
7	191	1	0.869565	0.807453	4.78261	0.434783	3.54037	0.186335	0	0	0	0	0	0	0	0.124224	0.124224	0.0621118	3.10559	0.0621118	0.0621118	0	0	0	0	0.0621118	0.0621118	6.21118
7	68	2	0.421456	0.268199	2.72031	0.0766284	1.91571	0.229885	0	0	0.0383142	0	0.0766284	0	0	0.0383142	0	0	0	0	0	0	0	0	0	0	0	0
7	7	2	0.622568	0.583658	3.11284	0.194553	2.33463	0.155642	0	0	0	0.0389105	0	0	0	0.116732	0	0	0	0	0	0	0	0	0	0	0	0
7	67	2	0.384615	0.384615	38.4615	0	0	0	0	0	0	0	0	0	0	0	0	0	0	0.384615	0	0	0	0	0	0.384615	0	0
7	121	2	0.769231	0.769231	38.4615	0	0	0	0	0	0	0	0	0	0	0	0	0	0	0	0	0	0	0	0	0	0	0
9	193	3	0.350318	0.254777	2.00637	0.127389	1.59236	0.191083	0	0	0.127389	0	0.0318471	0	0	0.0955414	0.0318471	0.0318471	3.18471	0.0318471	0.0318471	0	0.0636943	0.0318471	1.59236	0.0955414	0.0636943	2.10191
9	231	3	0.649351	0.519481	2.51082	0.30303	1.25541	0.25974	0	0	0.12987	0	0.04329	0	0	0.0865801	0	0	0	0.04329	0.04329	0	0.04329	0.04329	4.329	0.0865801	0.0865801	4.329
9	51	2	0.888889	0.888889	11.1111	0.444444	11.1111	0.444444	0	0	0.222222	0	0	0	0	0	0	0	0	0	0	0	0	0	0	0	0	0
9	193	3	0.367505	0.290135	1.16054	0.0773694	0.967118	0.154739	0	0	0.0193424	0	0.0193424	0	0	0.0386847	0	0	0	0.116054	0.0193424	0	0.0386847	0.0193424	0.967118	0.154739	0.0386847	0.502901
9	231	3	0.504451	0.41543	1.89911	0.267062	1.30564	0.178042	0	0	0.0296736	0.0296736	0.0593472	0.0593472	0.0593472	0.237389	0.0296736	0.0296736	2.96736	0.0296736	0	0	0.0296736	0	0	0.0593472	0	0
9	51	2	0.42735	0.25641	5.7265	0	0	0.0854701	0	0	0	0	0	0	0	0.0854701	0	0	0	0	0	0	0	0	0	0	0	0
9	52	2	0.434783	0.173913	4.34783	0.0869565	0	0.347826	0	0	0.0869565	0	0	0	0	0.347826	0.0869565	0.0869565	8.69565	0	0	0	0	0	0	0	0	0
9	151	2	0.588235	0.431373	2.86275	0.117647	2.62745	0.117647	0.0392157	0	0	0	0.0392157	0	0	0.0784314	0.0392157	0.0392157	3.92157	0.0392157	0	0	0.0392157	0	0	0.0784314	0	0
9	16	2	0.750988	0.632411	3.20158	0.0790514	3.95257	0.197628	0.0790514	0.0395257	0	0	0.0395257	0.0395257	0	0.158103	0	0	0	0.118577	0	0	0	0	0	0.118577	0	0
9	122	2	0.194175	0.194175	3.64078	0	0	0.0485437	0	0	0	0	0	0	0	0.0970874	0	0	0	0.194175	0.0970874	0	0	0	0	0.194175	0.0970874	2.42718
9	391	1	0.731707	0.243902	24.3902	0	0	0.243902	0	0	0	0	0.243902	0.243902	0	0.243902	0	0	0	0.731707	0	0	0	0	0	0.731707	0	0
9	231	3	0.492866	0.363165	1.06355	0.129702	0.77821	0.142672	0	0	0.0907912	0.0259403	0.0259403	0	0	0.168612	0.0259403	0.0129702	0.648508	0.0259403	0	0	0.0129702	0.0129702	1.29702	0.0389105	0.0129702	0.440986
9	332	3	0.413386	0.314961	1.10236	0.11811	0.984252	0.19685	0.019685	0	0.019685	0	0.0393701	0	0	0.0393701	0.019685	0.019685	1.9685	0.177165	0.11811	0	0	0	0	0.177165	0.11811	1.29921
9	122	2	0.285714	0.163265	1.02041	0	0	0.122449	0	0	0.0408163	0.0408163	0.0408163	0.0408163	0	0.0816327	0	0	0	0.122449	0.0408163	0	0	0	0	0.122449	0.0408163	1.38776
9	51	2	0.384615	0.153846	3.84615	0.0769231	0	0.0769231	0	0	0	0	0.0769231	0	0	0.307692	0	0	0	0	0	0	0	0	0	0	0	0
9	51	2	0.246575	0.164384	1.83562	0	0	0.0821918	0	0	0	0	0.0547945	0	0	0.0547945	0.0547945	0.0273973	1.36986	0	0	0	0	0	0	0	0	0
9	16	2	0.215054	0.143369	0.896057	0.107527	1.1828	0.179211	0	0	0.0358423	0	0	0	0	0.107527	0.0358423	0.0358423	3.58423	0	0	0	0	0	0	0	0	0
9	122	2	0.148148	0.148148	3.7037	0.0740741	7.40741	0	0	0	0	0	0	0	0	0	0	0	0	0.148148	0.0740741	0	0	0	0	0.148148	0.0740741	3.7037
9	122	2	0.42471	0.27027	3.861	0	0	0.15444	0	0	0	0	0.03861	0	0	0.0772201	0	0	0	0	0	0	0.03861	0	0	0.03861	0	0
9	51	2	0.663265	0.510204	4.08163	0.255102	3.06122	0.255102	0.102041	0	0.102041	0	0	0	0	0	0	0	0	0	0	0	0.0510204	0	0	0.0510204	0	0
9	16	2	0.663265	0.510204	5.10204	0	0	0.0510204	0.102041	0.0510204	0	0	0.0510204	0	0	0.153061	0.0510204	0.0510204	5.10204	0.0510204	0.0510204	0	0	0	0	0.0510204	0.0510204	5.10204
9	123	2	0.576923	0.480769	5.76923	0.0961538	0	0.192308	0	0	0	0	0.0961538	0	0	0.0961538	0	0	0	0.0961538	0.0961538	0	0.0961538	0.0961538	9.61538	0.192308	0.192308	9.61538
9	52	2	0.494438	0.407911	0.902349	0.13597	0.333745	0.148331	0.0123609	0	0.0618047	0	0.0123609	0	0	0.0123609	0.0123609	0.0123609	1.23609	0.0123609	0	0	0.0247219	0.0247219	1.23609	0.0370828	0.0247219	0.815822
9	16	2	0.354505	0.28065	1.24077	0.0738552	0.590842	0.103397	0	0	0	0	0	0	0	0.0590842	0.0443131	0.0295421	0.974889	0.014771	0	0	0.014771	0.014771	1.4771	0.0295421	0.014771	0.738552
9	51	2	0.487805	0.341463	2.78049	0	0	0.243902	0	0	0	0	0.0487805	0.0487805	0.0487805	0.195122	0.0487805	0.0487805	4.87805	0	0	0	0.0487805	0.0487805	4.87805	0.0487805	0.0487805	4.87805
9	276	1	0.390244	0.243902	1.95122	0.146341	1.60976	0.292683	0	0	0	0	0	0	0	0.146341	0	0	0	0	0	0	0.097561	0.0487805	2.43902	0.097561	0.0487805	2.43902
9	332	3	0.384615	0.302198	2.5	0.0549451	2.74725	0.10989	0.0274725	0	0.0274725	0.0549451	0.0274725	0.0274725	0.0274725	0.137363	0.0274725	0.0274725	2.74725	0	0	0	0	0	0	0	0	0
9	276	1	0.357143	0.277778	2.81746	0.119048	2.65873	0.15873	0	0	0	0	0	0	0	0.0793651	0.0396825	0	0	0	0	0	0.0396825	0.0396825	3.96825	0.0396825	0.0396825	3.96825
9	311	1	0.365854	0.182927	2.0122	0.121951	3.04878	0.243902	0.0609756	0	0	0	0	0	0	0.0609756	0.0609756	0	0	0	0	0	0	0	0	0	0	0
9	122	2	0.481928	0.481928	4.51807	0.120482	6.0241	0.120482	0	0	0	0	0	0	0	0	0	0	0	0.060241	0.060241	0	0	0	0	0.060241	0.060241	6.0241
9	151	2	0.375	0.25	1.91667	0.0416667	2.08333	0.104167	0	0	0	0.0208333	0.0208333	0.0208333	0	0.104167	0.0208333	0.0208333	2.08333	0	0	0	0.0625	0.0625	2.08333	0.0625	0.0625	2.08333
9	193	3	0.28125	0.21875	2.6875	0.0625	3.125	0.0625	0	0	0.03125	0.03125	0.03125	0	0	0.09375	0	0	0	0	0	0	0.0625	0	0	0.0625	0	0
9	277	1	0.616438	0.616438	6.84932	0.273973	6.84932	0	0	0	0.0684932	0	0	0	0	0.0684932	0	0	0	0	0	0	0	0	0	0	0	0
9	16	2	0.47619	0.396825	3.57143	0.0396825	0	0.119048	0.0793651	0	0.0396825	0	0	0	0	0	0	0	0	0	0	0	0	0	0	0	0	0
9	278	1	1.01124	0.898876	9.88764	0.224719	5.61798	0.224719	0	0	0.224719	0	0	0	0	0.11236	0	0	0	0	0	0	0	0	0	0	0	0
9	194	1	0.777778	0.444444	11.1111	0	0	0.333333	0.222222	0	0.111111	0	0	0	0	0.222222	0.222222	0.111111	5.55556	0.111111	0.111111	0	0	0	0	0.111111	0.111111	11.1111
9	16	2	0.45911	0.315638	1.36298	0.0860832	1.19082	0.129125	0.0286944	0	0.0430416	0	0	0	0	0.10043	0.0573888	0.0430416	1.09039	0.0143472	0	0	0	0	0	0.0143472	0	0
9	392	3	0.851064	0.715667	1.56673	0.232108	1.12186	0.174081	0.0386847	0	0.0773694	0	0.0386847	0	0	0.0773694	0.0386847	0.0386847	1.93424	0	0	0	0	0	0	0	0	0
9	279	3	0.444444	0.407407	3.03704	0.111111	1.22222	0.111111	0	0	0.0740741	0.037037	0	0	0	0.037037	0	0	0	0	0	0	0	0	0	0	0	0
9	194	1	0.37037	0.37037	0	0	0	0.37037	0	0	0	0	0	0	0	0	0	0	0	0	0	0	0	0	0	0	0	0
9	279	3	0.872274	0.747664	2.58567	0.249221	2.74143	0.218069	0.0311526	0.0311526	0.0934579	0.0623053	0.0623053	0.0623053	0.0311526	0.186916	0.0934579	0.0934579	3.11526	0	0	0	0	0	0	0	0	0
9	194	1	0.373832	0.280374	2.33645	0.0934579	2.33645	0.140187	0	0	0	0	0	0	0	0	0.046729	0.046729	4.6729	0.0934579	0	0	0	0	0	0.0934579	0	0
9	231	3	0.746269	0.522388	7.46269	0.223881	7.46269	0.149254	0	0	0	0	0.0746269	0.0746269	0	0.0746269	0	0	0	0	0	0	0.0746269	0.0746269	7.46269	0.0746269	0.0746269	7.46269
9	393	1	0.381679	0.381679	7.63359	0	0	0	0	0	0	0	0	0	0	0	0	0	0	0	0	0	0	0	0	0	0	0
9	51	2	0.308483	0.231362	1.72237	0.0771208	1.72237	0.128535	0	0	0	0	0.0257069	0.0257069	0	0.0771208	0.0257069	0.0257069	2.57069	0	0	0	0	0	0	0	0	0
9	277	1	0.837004	0.704846	3.30396	0.396476	3.43612	0.30837	0	0	0.0881057	0	0.0440529	0.0440529	0.0440529	0.30837	0	0	0	0	0	0	0.0440529	0.0440529	4.40529	0.0440529	0.0440529	4.40529
9	52	2	0.619469	0.575221	3.0531	0.309735	3.14159	0.132743	0	0	0.0884956	0	0	0	0	0.176991	0.0442478	0.0442478	4.42478	0.0442478	0.0442478	0	0.0884956	0	0	0.132743	0.0442478	1.50442
9	232	3	0.507246	0.434783	7.24638	0	0	0.0724638	0	0	0	0	0	0	0	0.0724638	0.0724638	0.0724638	7.24638	0	0	0	0	0	0	0	0	0
9	276	1	0.791367	0.791367	4.60432	0.719424	4.31655	0.28777	0.0719424	0	0.215827	0	0	0	0	0.215827	0	0	0	0	0	0	0.0719424	0.0719424	7.19424	0.0719424	0.0719424	7.19424
9	52	2	0.877551	0.734694	1.65306	0.265306	1.26531	0.204082	0	0	0.102041	0.0204082	0	0	0	0.204082	0	0	0	0.0204082	0	0	0	0	0	0.0204082	0	0
9	280	3	0.524781	0.466472	2.5656	0.204082	2.50729	0.0874636	0.0291545	0.0291545	0.0874636	0	0	0	0	0.0874636	0	0	0	0.0291545	0	0	0	0	0	0.0291545	0	0
9	16	2	1.05769	0.480769	7.69231	0.192308	4.80769	0.480769	0	0	0	0	0.0961538	0	0	0.384615	0.192308	0.192308	9.61538	0	0	0	0.0961538	0	0	0.0961538	0	0
9	123	2	0.727273	0.363636	9.09091	0	0	0.545455	0	0	0	0	0	0	0	0.181818	0.181818	0.181818	18.1818	0.363636	0	0	0	0	0	0.363636	0	0
9	278	1	0.701754	0.526316	11.7544	0.175439	0	0.350877	0	0	0.175439	0	0	0	0	0.175439	0.175439	0	0	0	0	0	0.175439	0	0	0.175439	0	0
9	280	3	0.430528	0.37182	1.54599	0.176125	1.09589	0.0978474	0.0391389	0	0.0195695	0.0391389	0	0	0	0.0782779	0.0195695	0.0195695	1.95695	0	0	0	0	0	0	0	0	0
9	51	2	0.181818	0.103896	1.94805	0.025974	0	0.0519481	0	0	0.025974	0	0	0	0	0	0	0	0	0	0	0	0	0	0	0	0	0
9	123	2	0.125	0.125	0	0	0	0.125	0	0	0	0	0	0	0	0	0	0	0	0.125	0	0	0.125	0	0	0.25	0	0
9	16	2	0.851064	0.638298	21.2766	0	0	0.212766	0	0	0	0	0	0	0	0.425532	0	0	0	0.425532	0	0	0	0	0	0.425532	0	0
9	232	3	0.673401	0.538721	2.96296	0.20202	2.25589	0.20202	0.10101	0	0	0.03367	0.03367	0.03367	0.03367	0.20202	0	0	0	0	0	0	0	0	0	0	0	0
9	124	2	0.0840336	0.0420168	0	0	0	0.0840336	0	0	0	0	0.0420168	0	0	0	0	0	0	0.0840336	0	0	0	0	0	0.0840336	0	0
9	123	2	0.535714	0.416667	4.22619	0.238095	2.97619	0.178571	0	0	0.0595238	0	0	0	0	0.238095	0	0	0	0.119048	0.119048	0	0	0	0	0.119048	0.119048	5.95238
9	152	2	0.404858	0.384615	1.49798	0.161943	1.01215	0.101215	0	0	0.0809717	0	0	0	0	0.0202429	0.0404858	0.0404858	2.02429	0.0202429	0.0202429	0	0	0	0	0.0202429	0.0202429	2.02429
9	124	2	0.28481	0.189873	0.537975	0.126582	0.791139	0.221519	0	0	0.0632911	0.0316456	0.0316456	0	0	0.0632911	0	0	0	0.0316456	0	0	0	0	0	0.0316456	0	0
9	232	3	0.513834	0.474308	2.96443	0.118577	3.95257	0.118577	0.0395257	0	0	0.0395257	0	0	0	0.197628	0.0395257	0.0395257	3.95257	0.0790514	0.0790514	0	0	0	0	0.0790514	0.0790514	3.95257
9	52	2	0.798898	0.716253	2.12121	0.247934	1.5427	0.220386	0	0	0.137741	0	0.0275482	0	0	0.275482	0.0275482	0.0275482	2.75482	0.0275482	0	0	0	0	0	0.0275482	0	0
9	124	2	0.320513	0.192308	1.05769	0.0320513	0	0.25641	0	0	0	0	0.0320513	0	0	0.0320513	0	0	0	0.0961538	0.0320513	0	0	0	0	0.0961538	0.0320513	1.08974
9	52	2	0.383275	0.278746	3.48432	0.0696864	3.48432	0.0696864	0	0	0	0	0.0348432	0	0	0.0348432	0	0	0	0	0	0	0	0	0	0	0	0
9	124	2	0.316901	0.28169	2.21831	0.105634	2.35915	0.140845	0	0	0.0352113	0.0352113	0	0	0	0	0	0	0	0.0704225	0	0	0	0	0	0.0704225	0	0
9	151	2	0.459364	0.353357	1.41343	0.106007	0	0.24735	0	0	0.0706714	0	0.0353357	0	0	0.141343	0	0	0	0	0	0	0	0	0	0	0	0
9	223	1	0.526316	0.421053	7.89474	0.210526	5.26316	0.210526	0	0	0	0	0	0	0	0.210526	0	0	0	0	0	0	0	0	0	0	0	0
9	16	2	0.833333	0.729167	8.95833	0.416667	7.8125	0.208333	0	0	0	0	0	0	0	0.3125	0	0	0	0	0	0	0	0	0	0	0	0
9	124	2	0.326087	0.253623	2.06522	0	0	0.181159	0.0362319	0	0.0724638	0	0	0	0	0.0362319	0	0	0	0.0362319	0	0	0	0	0	0.0362319	0	0
9	195	1	0.47619	0.428571	3.71429	0.142857	1.57143	0.142857	0	0	0.047619	0	0	0	0	0.190476	0.0952381	0.0952381	4.7619	0	0	0	0	0	0	0	0	0
9	194	1	0.229885	0.229885	5.74713	0.114943	0	0.114943	0	0	0.114943	0	0	0	0	0.114943	0	0	0	0.114943	0.114943	0	0	0	0	0.114943	0.114943	11.4943
9	280	3	0.232558	0.232558	0	0	0	0	0	0	0	0	0	0	0	0.116279	0	0	0	0	0	0	0	0	0	0	0	0
9	232	3	0.614203	0.556622	1.51631	0.287908	1.28599	0.115163	0.0191939	0.0191939	0.0767754	0.0191939	0	0	0	0.211132	0.0575816	0.0383877	1.26679	0	0	0	0	0	0	0	0	0
9	52	2	0.479846	0.345489	1.49712	0.115163	0.959693	0.134357	0	0	0.0383877	0	0	0	0	0.134357	0.0191939	0.0191939	1.91939	0	0	0	0	0	0	0	0	0
9	333	3	0.449438	0.365169	1.9382	0.252809	1.57303	0.140449	0.0561798	0	0.0561798	0	0	0	0	0.140449	0.0561798	0.0280899	1.40449	0.0280899	0	0	0	0	0	0.0280899	0	0
9	152	2	0.591549	0.535211	2.22535	0.225352	1.40845	0.140845	0	0	0.112676	0	0.028169	0.028169	0.028169	0.084507	0.028169	0	0	0	0	0	0	0	0	0	0	0
9	194	1	0.434783	0.248447	6.21118	0	0	0.0621118	0.0621118	0	0	0	0	0	0	0	0	0	0	0	0	0	0	0	0	0	0	0
9	279	3	0.27833	0.238569	1.15308	0.0795229	0.497018	0.119284	0	0	0.0994036	0	0	0	0	0.119284	0	0	0	0.139165	0.0795229	0	0	0	0	0.139165	0.0795229	1.15308
9	195	1	0.319149	0.265957	1.8617	0.0531915	1.32979	0.0797872	0	0	0.0531915	0	0	0	0	0.0797872	0.0265957	0.0265957	2.65957	0.106383	0.0265957	0	0	0	0	0.106383	0.0265957	0.691489
9	223	1	0.385965	0.280702	3.08772	0.0701754	1.75439	0.140351	0	0	0.0350877	0	0	0	0	0.210526	0.0350877	0.0350877	3.50877	0.0350877	0	0	0	0	0	0.0350877	0	0
9	123	2	0.243902	0.121951	6.09756	0.0609756	6.09756	0.121951	0	0	0.0609756	0	0	0	0	0.0609756	0	0	0	0.243902	0.121951	0	0	0	0	0.243902	0.121951	3.04878
9	51	2	0.54878	0.243902	4.57317	0	0	0.304878	0	0	0	0	0	0	0	0.121951	0.0609756	0.0609756	6.09756	0	0	0	0	0	0	0	0	0
9	51	2	0.815534	0.679612	1.6699	0.135922	1.1068	0.194175	0	0	0.0582524	0.0582524	0.0194175	0	0	0.194175	0.038835	0.038835	1.94175	0	0	0	0	0	0	0	0	0
9	152	2	0.874317	0.655738	4.09836	0.10929	5.46448	0.327869	0	0	0.0546448	0	0.0546448	0	0	0.218579	0.10929	0.0546448	2.73224	0	0	0	0	0	0	0	0	0
9	123	2	0.210526	0.210526	5.26316	0.105263	0	0.105263	0	0	0	0	0	0	0	0.105263	0	0	0	0	0	0	0	0	0	0	0	0
9	16	2	0.5	0.25	25	0.25	25	0	0	0	0	0	0	0	0	0.5	0	0	0	0	0	0	0	0	0	0	0	0
9	16	2	0.144404	0.144404	3.61011	0	0	0	0	0	0	0	0	0	0	0.0361011	0.0361011	0	0	0.0722022	0	0	0	0	0	0.0722022	0	0
9	152	2	0.830325	0.685921	3.03249	0.216606	2.99639	0.0722022	0.0361011	0.0361011	0.252708	0.0361011	0.0361011	0	0	0.0722022	0	0	0	0	0	0	0	0	0	0	0	0
9	151	2	0.505415	0.397112	3.61011	0.144404	3.61011	0.108303	0.0361011	0	0.0361011	0	0.0361011	0	0	0.0722022	0.0361011	0	0	0	0	0	0	0	0	0	0	0
9	124	2	0.201342	0.0671141	6.71141	0	0	0.134228	0	0	0	0.0671141	0	0	0	0	0	0	0	0.0671141	0	0	0	0	0	0.0671141	0	0
9	122	2	0.306122	0.204082	5.10204	0.102041	0	0.204082	0	0	0	0	0.102041	0	0	0.102041	0	0	0	0.306122	0	0	0	0	0	0.306122	0	0
9	123	2	0.627353	0.602258	1.0665	0.175659	1.07905	0.0752823	0	0	0.0752823	0	0	0	0	0.125471	0.0125471	0.0125471	1.25471	0.0250941	0.0250941	0	0	0	0	0.0250941	0.0250941	1.25471
9	124	2	0.188679	0.157233	2.51572	0.0314465	0	0.0628931	0	0	0.0314465	0	0	0	0	0.0314465	0	0	0	0	0	0	0	0	0	0	0	0
9	152	2	0.846395	0.721003	2.60188	0.219436	2.69592	0.188088	0.031348	0.031348	0.15674	0	0.031348	0	0	0.125392	0	0	0	0	0	0	0	0	0	0	0	0
9	151	2	0.792079	0.39604	9.90099	0	0	0.19802	0.19802	0	0	0	0.0990099	0	0	0.0990099	0	0	0	0	0	0	0	0	0	0	0	0
9	52	2	0.970874	0.873786	9.70874	0.0970874	9.70874	0	0	0	0	0	0	0	0	0.291262	0.0970874	0.0970874	9.70874	0	0	0	0	0	0	0	0	0
9	223	1	0.158371	0.158371	1.9457	0.0226244	2.26244	0.0226244	0	0	0	0	0	0	0	0.0452489	0	0	0	0.0226244	0.0226244	0	0	0	0	0.0226244	0.0226244	2.26244
9	151	2	0.195531	0.0837989	1.87151	0	0	0.111732	0	0	0.027933	0.027933	0	0	0	0.027933	0	0	0	0.027933	0.027933	0	0	0	0	0.027933	0.027933	2.7933
9	52	2	0.178571	0.133929	4.46429	0.0892857	4.46429	0.0446429	0	0	0	0	0	0	0	0.0446429	0	0	0	0	0	0	0	0	0	0	0	0
9	16	2	0.315315	0.27027	4.5045	0.18018	4.5045	0.045045	0	0	0.045045	0	0	0	0	0.135135	0	0	0	0.045045	0.045045	0	0	0	0	0.045045	0.045045	4.5045
9	52	2	0.612813	0.584958	2.11699	0.139276	0.557103	0.167131	0	0	0.0278552	0	0.0278552	0	0	0.167131	0.0835655	0.0835655	2.78552	0	0	0	0	0	0	0	0	0
9	195	1	0.337838	0.337838	5.40541	0.135135	3.37838	0.0675676	0	0	0	0	0	0	0	0	0	0	0	0	0	0	0	0	0	0	0	0
9	16	2	0.4	0.2	4.46667	0.0666667	0	0.2	0	0	0.0666667	0	0	0	0	0.266667	0	0	0	0.0666667	0	0	0	0	0	0.0666667	0	0
9	278	1	0.638298	0.212766	0	0.212766	0	0.425532	0	0	0.212766	0	0	0	0	0.212766	0	0	0	0	0	0	0	0	0	0	0	0
9	281	1	0.427046	0.355872	2.4911	0	0	0.106762	0	0	0.0355872	0	0	0	0	0.106762	0	0	0	0.0355872	0.0355872	0	0	0	0	0.0355872	0.0355872	3.55872
9	195	1	0	0	0	0	0	0	0	0	0	0	0	0	0	0	0	0	0	0	0	0	0	0	0	0	0	0
9	277	1	1.05263	0.964912	7.98246	0.0877193	8.77193	0.175439	0	0	0.175439	0	0	0	0	0.350877	0.0877193	0.0877193	8.77193	0	0	0	0	0	0	0	0	0
9	394	3	0.322181	0.260223	0.70632	0.210657	0.582404	0.123916	0	0	0.0123916	0	0	0	0	0.16109	0	0	0	0.0247831	0.0123916	0	0	0	0	0.0247831	0.0123916	0.619579
9	333	3	0.368852	0.327869	3.60656	0.122951	4.09836	0.0819672	0	0	0.0819672	0	0	0	0	0.0409836	0.0819672	0	0	0.0819672	0.0409836	0	0	0	0	0.0819672	0.0409836	2.04918
9	281	1	0.44898	0.326531	3.59184	0.0816327	4.08163	0.163265	0	0	0.0408163	0	0.0816327	0.0408163	0.0408163	0.122449	0.0408163	0	0	0.122449	0.0408163	0	0	0	0	0.122449	0.0408163	1.38776
9	152	2	0.32967	0.21978	10.989	0.10989	10.989	0	0	0	0.10989	0	0	0	0	0.32967	0.10989	0.10989	10.989	0	0	0	0	0	0	0	0	0
9	122	2	0.38687	0.269637	0.91442	0.0468933	0.586166	0.14068	0.03517	0	0.0117233	0.0117233	0.0117233	0	0	0.03517	0.0117233	0.0117233	1.17233	0.0468933	0	0	0	0	0	0.0468933	0	0
9	195	1	0.716981	0.566038	3.28302	0.188679	2.26415	0.188679	0.0377358	0	0.0377358	0	0	0	0	0.264151	0.0377358	0.0377358	3.77358	0.0377358	0.0377358	0	0	0	0	0.0377358	0.0377358	3.77358
9	395	1	0.704225	0.704225	5.6338	0.422535	4.71831	0.140845	0	0	0	0	0	0	0	0.0704225	0	0	0	0	0	0	0	0	0	0	0	0
9	281	1	0.35461	0.283688	5.31915	0	0	0.141844	0.070922	0	0	0	0	0	0	0.070922	0	0	0	0.070922	0	0	0	0	0	0.070922	0	0
3	93	3	0.726073	0.462046	2.11221	0.0660066	1.65017	0.264026	0.0330033	0	0	0.0330033	0	0	0	0.19802	0.0660066	0.0660066	3.30033	0.0330033	0	0	0.0330033	0	0	0.0660066	0	0
3	196	3	0.664452	0.531561	2.49169	0.299003	2.22591	0.265781	0.0332226	0	0.0332226	0	0	0	0	0.0664452	0	0	0	0.0664452	0.0332226	0	0.0332226	0	0	0.0996678	0.0332226	1.12957
3	153	1	0.416667	0.25	8.33333	0	0	0.166667	0	0	0	0.0833333	0	0	0	0	0	0	0	0	0	0	0	0	0	0	0	0
3	94	2	0.701754	0.350877	17.5439	0	0	0.350877	0	0	0	0.175439	0.350877	0.175439	0	0	0	0	0	0.175439	0	0	0	0	0	0.175439	0	0
3	94	2	0.359281	0.239521	2.24551	0.0598802	2.99401	0.179641	0	0	0.0299401	0	0.0598802	0	0	0.0898204	0	0	0	0.0299401	0.0299401	0	0	0	0	0.0299401	0.0299401	2.99401
3	196	3	0.606061	0.424242	2.39394	0.242424	2.27273	0.242424	0.0606061	0.030303	0.151515	0.030303	0.030303	0.030303	0	0.0909091	0	0	0	0	0	0	0.030303	0.030303	3.0303	0.030303	0.030303	3.0303
3	153	1	0.692308	0.461538	6.38462	0.0769231	7.69231	0.230769	0	0	0.0769231	0	0	0	0	0.153846	0	0	0	0	0	0	0	0	0	0	0	0
3	33	2	0.992366	0.916031	6.33588	0.229008	2.51908	0.152672	0.0763359	0.0763359	0	0.0763359	0	0	0	0.152672	0.0763359	0.0763359	7.63359	0	0	0	0	0	0	0	0	0
3	233	3	0.507812	0.390625	1.36719	0.136719	0.839844	0.175781	0	0	0.0390625	0.0195312	0	0	0	0.234375	0	0	0	0	0	0	0.0585938	0.0195312	0.664062	0.0585938	0.0195312	0.664062
3	34	2	0.320513	0.25641	2.40385	0.160256	1.92308	0.128205	0	0	0.0320513	0	0.0320513	0.0320513	0	0.0961538	0	0	0	0.0641026	0.0320513	0	0	0	0	0.0641026	0.0320513	1.60256
3	95	2	0.434783	0.434783	43.4783	0	0	0	0	0	0	0	0	0	0	0	0	0	0	0	0	0	0	0	0	0	0	0
3	153	1	0.471014	0.307971	1.5942	0.0362319	0.905797	0.163043	0	0	0.0181159	0.0181159	0.0181159	0.0181159	0	0.163043	0.0543478	0.0362319	1.19565	0.0181159	0.0181159	0	0	0	0	0.0181159	0.0181159	1.81159
3	34	2	0.778986	0.615942	1.28623	0.271739	0.851449	0.307971	0.0724638	0	0.126812	0.0181159	0.0181159	0	0	0.0724638	0.0181159	0	0	0.0181159	0	0	0.0543478	0.0181159	0.615942	0.0724638	0.0181159	0.471014
3	94	2	0.526316	0.526316	4.14474	0.197368	0	0.197368	0	0	0.197368	0	0.0657895	0	0	0.0657895	0	0	0	0	0	0	0	0	0	0	0	0
3	197	3	0.222841	0.167131	0.91922	0.111421	0	0.167131	0	0	0.0278552	0	0	0	0	0.0557103	0	0	0	0.111421	0.111421	0	0	0	0	0.111421	0.111421	2.78552
3	96	2	0.428571	0.285714	1.57143	0.142857	1.57143	0.285714	0.047619	0	0.047619	0	0	0	0	0.333333	0.047619	0.047619	4.7619	0.0952381	0.0952381	0	0	0	0	0.0952381	0.0952381	4.7619
3	196	3	0.338164	0.241546	1.93237	0.0966184	0	0.241546	0.0483092	0	0.0483092	0	0	0	0	0.0966184	0.0483092	0.0483092	4.83092	0.0483092	0	0	0	0	0	0.0483092	0	0
3	97	2	0.343137	0.0980392	2.45098	0	0	0.196078	0	0	0	0	0.0490196	0	0	0.147059	0.0490196	0.0490196	4.90196	0	0	0	0	0	0	0	0	0
3	154	2	0.210526	0.210526	10.5263	0.210526	10.5263	0	0	0	0.210526	0	0	0	0	0.105263	0	0	0	0	0	0	0	0	0	0	0	0
3	197	3	0.456349	0.238095	0.992063	0.0396825	0.992063	0.297619	0	0	0.0595238	0	0.0198413	0	0	0.15873	0.0595238	0.0595238	1.98413	0.138889	0.0992063	0	0	0	0	0.138889	0.0992063	1.42857
3	196	3	0.379009	0.204082	1.66181	0.0874636	0	0.204082	0	0	0.0291545	0	0	0	0	0.0874636	0	0	0	0.058309	0.058309	0	0.058309	0	0	0.116618	0.058309	1.45773
3	33	2	0.247525	0.19802	2.47525	0.19802	2.47525	0.148515	0	0	0	0	0	0	0	0.19802	0	0	0	0	0	0	0	0	0	0	0	0
3	96	2	0.594059	0.49505	3.46535	0.29703	2.47525	0.19802	0	0	0.148515	0	0	0	0	0.39604	0	0	0	0.0990099	0.0990099	0	0	0	0	0.0990099	0.0990099	4.9505
3	97	2	0.298507	0.298507	1.64179	0.199005	0	0.199005	0	0	0.149254	0	0	0	0	0.0497512	0.0497512	0	0	0.0995025	0.0995025	0	0.0497512	0	0	0.149254	0.0995025	3.28358
3	197	3	0.214286	0.107143	2.39286	0.0714286	1.78571	0.142857	0	0	0	0	0	0	0	0	0.0357143	0	0	0.0714286	0.0357143	0	0	0	0	0.0714286	0.0357143	1.78571
3	95	2	1.03093	0.927835	3.71134	0.257732	2.06186	0.309278	0	0	0.206186	0	0	0	0	0.103093	0.0515464	0.0515464	5.15464	0	0	0	0	0	0	0	0	0
3	93	3	0.621762	0.362694	5.18135	0	0	0.207254	0	0	0	0	0	0	0	0.259067	0	0	0	0.0518135	0.0518135	0	0	0	0	0.0518135	0.0518135	5.18135
3	93	3	0.604167	0.416667	1.66667	0.0625	0	0.125	0.0208333	0.0208333	0.0208333	0.0416667	0.0416667	0	0	0.0625	0	0	0	0	0	0	0	0	0	0	0	0
3	34	2	0.87156	0.756881	1.88073	0.321101	1.62844	0.183486	0	0	0.0917431	0.0688073	0.0458716	0.0229358	0	0.0229358	0	0	0	0.0229358	0	0	0.0458716	0	0	0.0688073	0	0
3	33	2	0.816327	0.612245	20.4082	0.204082	20.4082	0.204082	0	0	0	0	0	0	0	0.408163	0	0	0	0	0	0	0	0	0	0	0	0
3	95	2	2	2	0	0	0	0	0	0	0	0	0	0	0	0	0	0	0	0	0	0	0	0	0	0	0	0
3	23	2	0.673575	0.388601	1.89119	0.129534	2.07254	0.129534	0.0777202	0.0259067	0.0259067	0.103627	0.0777202	0.0518135	0	0.15544	0	0	0	0	0	0	0	0	0	0	0	0
3	93	3	0.233766	0.207792	1.94805	0.0519481	1.2987	0.0519481	0	0	0	0	0.025974	0	0	0.0519481	0	0	0	0.025974	0	0	0	0	0	0.025974	0	0
3	233	3	0.343348	0.171674	4.29185	0.128755	4.29185	0.128755	0	0	0.0429185	0	0.0429185	0	0	0.0858369	0	0	0	0	0	0	0.0429185	0.0429185	4.29185	0.0429185	0.0429185	4.29185
3	95	2	0.383562	0.328767	1.20548	0.0958904	0.780822	0.0547945	0	0	0.0136986	0	0.0136986	0.0136986	0.0136986	0.0821918	0	0	0	0.0410959	0.0273973	0	0	0	0	0.0410959	0.0273973	0.90411
3	33	2	0.258216	0.187793	1.76056	0.0938967	1.17371	0.0704225	0	0	0.0469484	0	0	0	0	0.140845	0.0234742	0.0234742	2.34742	0.0234742	0	0	0	0	0	0.0234742	0	0
3	93	3	0.423529	0.282353	2.16471	0.0470588	2.35294	0.164706	0	0	0.0235294	0	0.0470588	0.0235294	0	0.0235294	0	0	0	0	0	0	0	0	0	0	0	0
3	233	3	0.236486	0.168919	2.02703	0.101351	1.11486	0.135135	0	0	0.0337838	0	0	0	0	0.0675676	0.0337838	0.0337838	3.37838	0.0337838	0	0	0	0	0	0.0337838	0	0
3	23	2	0.30303	0.23569	2.39057	0.0673401	1.6835	0.10101	0.0673401	0.03367	0	0.03367	0	0	0	0	0	0	0	0	0	0	0	0	0	0	0	0
3	23	2	0.786517	0.617978	5.11236	0.280899	4.49438	0.168539	0.0561798	0	0.168539	0.224719	0	0	0	0.0561798	0	0	0	0	0	0	0	0	0	0	0	0
3	94	2	0.441989	0.276243	5.52486	0	0	0.165746	0.0552486	0	0	0	0.0552486	0	0	0.0552486	0	0	0	0.0552486	0	0	0	0	0	0.0552486	0	0
3	96	2	1.15942	0.942029	6.15942	0.0724638	7.24638	0.362319	0	0	0	0	0.0724638	0.0724638	0	0.362319	0	0	0	0.0724638	0.0724638	0	0	0	0	0.0724638	0.0724638	7.24638
3	33	2	0.37037	0.37037	37.037	0.37037	37.037	0	0	0	0	0	0	0	0	0.37037	0	0	0	0	0	0	0	0	0	0	0	0
3	233	3	0.792079	0.627063	3.13531	0.19802	3.30033	0.0990099	0.0330033	0	0.132013	0.0330033	0	0	0	0.165017	0	0	0	0	0	0	0.0330033	0.0330033	3.30033	0.0330033	0.0330033	3.30033
3	282	3	0.666667	0.541667	4.16667	0.0416667	4.16667	0.125	0.0833333	0	0.0416667	0.0416667	0	0	0	0.0833333	0	0	0	0	0	0	0	0	0	0	0	0
3	197	3	0.456432	0.248963	3.44398	0	0	0.207469	0	0	0	0	0.0829876	0.0829876	0	0.124481	0.0414938	0.0414938	4.14938	0.0829876	0.0414938	0	0	0	0	0.0829876	0.0414938	2.07469
3	33	2	0.447761	0.223881	7.46269	0.0746269	7.46269	0.223881	0	0	0	0	0	0	0	0.223881	0	0	0	0.0746269	0.0746269	0	0	0	0	0.0746269	0.0746269	7.46269
3	234	1	0.463918	0.386598	1.54639	0.154639	1.28866	0.154639	0	0	0	0	0	0	0	0.180412	0	0	0	0.0773196	0.0257732	0	0.0257732	0	0	0.103093	0.0257732	0.670103
3	23	2	0.695364	0.463576	2.84768	0.165563	2.64901	0.231788	0	0	0.0331126	0.0662252	0	0	0	0.198675	0.0993377	0.0993377	3.31126	0	0	0	0	0	0	0	0	0
3	197	3	0.436681	0.218341	2.62009	0.0436681	4.36681	0.218341	0	0	0	0	0.0436681	0	0	0.0873362	0.0436681	0.0436681	4.36681	0.0873362	0.0436681	0	0.0873362	0.0436681	2.18341	0.174672	0.0873362	2.18341
3	334	1	0.219298	0.131579	4.38596	0.0438596	4.38596	0.0438596	0	0	0	0	0	0	0	0.131579	0.0438596	0.0438596	4.38596	0.0877193	0	0	0	0	0	0.0877193	0	0
3	34	2	0.393013	0.305677	2.48908	0.131004	0	0.174672	0	0	0	0	0.0436681	0.0436681	0	0.0873362	0	0	0	0	0	0	0.0436681	0.0436681	4.36681	0.0436681	0.0436681	4.36681
3	33	2	0.477612	0.328358	1.14925	0.0597015	0.746269	0.149254	0.0597015	0.0298507	0.0149254	0.0149254	0.0149254	0	0	0.134328	0.0149254	0	0	0	0	0	0	0	0	0	0	0
3	23	2	0.643275	0.389864	1.75439	0.0779727	0.974659	0.155945	0.116959	0.0389864	0.0779727	0.0779727	0	0	0	0.0584795	0	0	0	0	0	0	0.0389864	0.0389864	1.94932	0.0389864	0.0389864	1.94932
3	193	3	0.389864	0.233918	1.61793	0.0389864	0.974659	0.116959	0	0	0	0	0.0779727	0.0389864	0	0	0.0194932	0.0194932	1.94932	0.0194932	0	0	0	0	0	0.0194932	0	0
3	34	2	0.980392	0.843137	1.58824	0.294118	1.17647	0.176471	0.0196078	0.0196078	0.156863	0.0196078	0.0196078	0	0	0.117647	0.0196078	0.0196078	1.96078	0.0392157	0	0	0.0392157	0.0196078	0.980392	0.0784314	0.0196078	0.509804
3	94	2	0.415225	0.311419	3.07958	0	0	0.103806	0	0	0	0.0346021	0.0346021	0	0	0.0692042	0.0346021	0	0	0.0346021	0.0346021	0	0	0	0	0.0346021	0.0346021	3.46021
3	23	2	0.553633	0.484429	3.21799	0.0692042	3.46021	0.0692042	0.0346021	0	0.0692042	0	0.0346021	0	0	0	0	0	0	0	0	0	0	0	0	0	0	0
3	95	2	0.777778	0.611111	4.55556	0.166667	1.83333	0.166667	0	0	0.0555556	0	0	0	0	0.277778	0.0555556	0	0	0.111111	0	0	0.0555556	0	0	0.166667	0	0
3	95	2	0.179641	0.159681	1.75649	0.0598802	1.33733	0.0399202	0	0	0	0	0	0	0	0.0598802	0.0199601	0.0199601	1.99601	0.0399202	0.0199601	0	0	0	0	0.0399202	0.0199601	0.998004
3	23	2	0.192308	0.115385	2.57692	0.0384615	3.84615	0.115385	0.0384615	0	0.0384615	0	0	0	0	0.0384615	0	0	0	0	0	0	0	0	0	0	0	0
3	154	2	0.238095	0.238095	0	0.238095	0	0.238095	0	0	0.0793651	0	0	0	0	0.0793651	0	0	0	0.0793651	0.0793651	0	0	0	0	0.0793651	0.0793651	7.93651
3	94	2	1.01695	0.508475	16.9492	0	0	0.338983	0	0	0	0	0.169492	0	0	0.169492	0	0	0	0	0	0	0	0	0	0	0	0
3	235	3	0.225352	0.197183	2.42254	0	0	0.056338	0	0	0	0	0	0	0	0.084507	0	0	0	0	0	0	0	0	0	0	0	0
3	97	2	0.254958	0.0849858	0.934844	0	0	0.1983	0	0	0	0	0.0566572	0.0283286	0.0283286	0.113314	0	0	0	0.0566572	0.0566572	0	0	0	0	0.0566572	0.0566572	2.83286
3	335	1	0.320513	0.128205	6.41026	0.0641026	6.41026	0.128205	0.128205	0	0	0	0	0	0	0.0641026	0	0	0	0	0	0	0	0	0	0	0	0
3	96	2	0.406091	0.203046	1.26904	0.203046	1.26904	0.304569	0	0	0	0	0	0	0	0.406091	0	0	0	0.101523	0.101523	0	0	0	0	0.101523	0.101523	5.07614
3	33	2	0.555556	0.454545	3.93939	0.252525	3.0303	0.151515	0.10101	0.0505051	0.0505051	0.0505051	0	0	0	0	0	0	0	0	0	0	0	0	0	0	0	0
3	336	3	0.365079	0.190476	0.666667	0.0634921	0	0.206349	0.015873	0.015873	0.031746	0	0.015873	0	0	0.142857	0.031746	0.015873	0.793651	0.0634921	0.015873	0	0	0	0	0.0634921	0.015873	0.412698
3	96	2	0.542299	0.368764	1.27983	0.303688	1.0846	0.260304	0	0	0.10846	0.021692	0.021692	0.021692	0.021692	0.412148	0	0	0	0.151844	0.130152	0	0	0	0	0.151844	0.130152	1.86551
3	33	2	0.280172	0.107759	0.431034	0.0646552	0	0.172414	0	0	0	0	0	0	0	0.172414	0	0	0	0.0431034	0	0	0	0	0	0.0431034	0	0
3	94	2	0.25	0.166667	4.16667	0.0833333	0	0.0833333	0	0	0	0	0.0833333	0.0833333	0	0.0833333	0	0	0	0.0833333	0	0	0	0	0	0.0833333	0	0
3	34	2	0.37037	0.253411	1.50097	0.0779727	1.46199	0.175439	0	0	0.0584795	0.0194932	0.0194932	0.0194932	0.0194932	0.0584795	0	0	0	0	0	0	0	0	0	0	0	0
3	234	1	0.359712	0.215827	2.98561	0.0719424	3.59712	0.107914	0	0	0	0	0	0	0	0.143885	0	0	0	0	0	0	0	0	0	0	0	0
3	336	3	0.619469	0.265487	5.9292	0.0884956	8.84956	0.353982	0	0	0	0	0.0884956	0.0884956	0	0.176991	0.0884956	0.0884956	8.84956	0.0884956	0	0	0	0	0	0.0884956	0	0
3	94	2	0.625	0.3125	31.25	0	0	0.3125	0.3125	0	0	0	0	0	0	0	0	0	0	0.3125	0	0	0	0	0	0.3125	0	0
3	23	2	0.231214	0.144509	2.89017	0.0289017	2.89017	0.0578035	0	0	0	0	0	0	0	0	0	0	0	0.0289017	0	0	0	0	0	0.0289017	0	0
[truncated: 50 more rows]

## Sheet: Replaced players‘ Technical
Team ID	Player ID	Type	DRI	PAS	PAS%	FP	FP%	PL	LC	SC	PFT	KP	SH	G	OTS	PW	TK	STK	TK%	AD	SAD	AD%	GD	SGD	GD%	DA	SD	D
6	28	3	0.290859	0.152355	1.26039	0.0277008	1.38504	0.110803	0.0277008	0	0	0	0.0692521	0.0138504	0	0.0554017	0	0	0	0.0554017	0.0277008	0.692521	0.0277008	0.0138504	0.692521	0.0831025	0.0415512	0.692521
6	164	2	0.45	0.25	0.9375	0.0375	1.25	0.175	0	0	0.0125	0	0.0375	0.025	0	0.1	0.0125	0	0	0.025	0.0125	0.625	0.05	0.0125	0.325	0.075	0.025	0.425
6	135	2	0.786517	0.724095	1.0362	0.19975	0.861423	0.149813	0	0	0.137328	0	0.0124844	0	0	0.162297	0.0374532	0.0374532	1.24844	0.0249688	0.0124844	0.62422	0.0124844	0	0	0.0374532	0.0124844	0.424469
6	43	3	0.672269	0.492197	0.756303	0.144058	0.396158	0.30012	0.0360144	0	0.0960384	0.0240096	0.0120048	0.0120048	0.0120048	0.0360144	0.0360144	0.0240096	0.792317	0.0360144	0.0120048	0.408163	0.0360144	0.0360144	1.20048	0.0720288	0.0480192	0.792317
6	44	3	0.230608	0.146751	1.48847	0.0209644	0	0.104822	0	0	0	0	0.0209644	0	0	0.0209644	0	0	0	0.0209644	0.0209644	2.09644	0.0838574	0.0419287	1.04822	0.104822	0.0628931	1.25786
6	45	3	0.610778	0.550898	0.994012	0.167665	0.850299	0.107784	0	0	0.167665	0.011976	0.011976	0	0	0.0958084	0.0479042	0.0239521	0.598802	0	0	0	0.011976	0.011976	1.1976	0.011976	0.011976	1.1976
6	43	3	0.540865	0.420673	0.961538	0.0961538	0.901442	0.108173	0.0240385	0.0120192	0.0360577	0.0480769	0	0	0	0.0600962	0.0240385	0.0120192	0.600962	0	0	0	0.0120192	0.0120192	1.20192	0.0120192	0.0120192	1.20192
6	136	2	0.690755	0.595112	0.871413	0.21254	0.743889	0.138151	0	0	0.063762	0.010627	0.021254	0.010627	0	0.170032	0.063762	0.053135	0.892667	0.031881	0.021254	0.701382	0.031881	0.021254	0.701382	0.063762	0.042508	0.701382
6	44	3	0.289256	0.247934	1.3843	0.0206612	2.06612	0.103306	0.0206612	0	0	0	0	0	0	0.0413223	0	0	0	0.123967	0.0413223	0.702479	0	0	0	0.123967	0.0413223	0.702479
6	164	2	0.475207	0.18595	1.83884	0	0	0.165289	0	0	0	0	0.0413223	0	0	0.0413223	0	0	0	0.123967	0.0619835	1.03306	0.0206612	0	0	0.144628	0.0619835	0.867769
6	43	3	0.770202	0.656566	1.09848	0.164141	0.871212	0.0883838	0	0	0.20202	0.138889	0	0	0	0.0505051	0	0	0	0.0126263	0	0	0.0126263	0.0126263	1.26263	0.0252525	0.0126263	0.631313
6	45	3	0.792079	0.610561	1.33663	0.165017	1.32013	0.231023	0.0330033	0.0165017	0.115512	0	0.0330033	0	0	0.0990099	0.049505	0.0330033	1.08911	0	0	0	0.0165017	0	0	0.0165017	0	0
6	136	2	0.59194	0.528967	1.08312	0.125945	0.881612	0.11335	0	0	0.0377834	0	0	0	0	0.151134	0.11335	0.100756	1.10831	0.0125945	0	0	0.0377834	0.0377834	1.25945	0.0503778	0.0377834	0.957179
6	43	3	0.654912	0.554156	1.00756	0.163728	0.869018	0.188917	0.0251889	0	0.0881612	0.0125945	0	0	0	0.100756	0.0377834	0.0377834	1.25945	0	0	0	0	0	0	0	0	0
6	86	2	0.446623	0.315904	0.936819	0.119826	0.795207	0.108932	0.0108932	0	0.0544662	0	0.0217865	0	0	0.087146	0.0217865	0.0108932	0.544662	0.0108932	0	0	0.0326797	0.0108932	0.37037	0.043573	0.0108932	0.283224
6	75	3	0.424837	0.37037	0.925926	0.0980392	0.729847	0.0762527	0	0	0.043573	0	0	0	0	0.043573	0.0108932	0.0108932	1.08932	0.0108932	0	0	0.0326797	0	0	0.043573	0	0
6	57	3	0.802676	0.685619	1.58863	0.150502	1.67224	0.117057	0	0	0.083612	0	0	0	0	0.0668896	0.0167224	0.0167224	1.67224	0.0167224	0	0	0.0167224	0.0167224	1.67224	0.0334448	0.0167224	0.83612
6	43	3	0.724044	0.669399	1.03825	0.163934	0.79235	0.204918	0	0	0.0819672	0.0136612	0	0	0	0.0546448	0	0	0	0.0136612	0	0	0	0	0	0.0136612	0	0
6	316	2	0.577717	0.3989	0.949106	0.0275103	0	0.275103	0	0	0.0412655	0	0.0137552	0	0	0.0825309	0.0275103	0.0275103	1.37552	0.0550206	0.0275103	0.687758	0.0825309	0.0412655	0.687758	0.137552	0.0687758	0.687758
6	28	3	0.496536	0.369515	0.866051	0.103926	0.381062	0.196305	0	0	0.0230947	0	0.034642	0.0230947	0.0115473	0.103926	0	0	0	0.0230947	0.0115473	0.577367	0.0692841	0.0461894	0.762125	0.0923788	0.0577367	0.715935
6	75	3	0.576701	0.519031	0.968858	0.103806	0.645905	0.126874	0.011534	0	0.0461361	0	0	0	0	0.11534	0.0346021	0.011534	0.392157	0	0	0	0.0230681	0.011534	0.576701	0.0230681	0.011534	0.576701
6	164	2	0.231924	0.095498	0.58663	0.0136426	0	0.122783	0.0272851	0	0	0	0.0272851	0.0136426	0	0.0272851	0	0	0	0	0	0	0.0409277	0	0	0.0409277	0	0
6	43	3	0.463847	0.300136	0.927694	0.0682128	1.09141	0.204638	0.0136426	0	0.0682128	0.0545703	0.0136426	0	0	0.0682128	0.0409277	0.0272851	0.900409	0	0	0	0.0136426	0	0	0.0136426	0	0
6	75	3	0.461923	0.399501	1.17353	0.0873908	1.07366	0.0499376	0	0	0	0	0	0	0	0.0749064	0	0	0	0	0	0	0.0249688	0.0124844	0.62422	0.0249688	0.0124844	0.62422
6	86	2	0.411471	0.311721	1.04738	0.0498753	0.935162	0.149626	0.0124688	0	0.0498753	0	0.0249377	0	0	0.0374065	0	0	0	0.0124688	0	0	0.0374065	0	0	0.0498753	0	0
6	44	3	0.24911	0.177936	1.60142	0.0355872	1.77936	0.088968	0	0	0.0177936	0.0177936	0.0177936	0	0	0.0355872	0	0	0	0.0355872	0.0177936	0.88968	0.0533808	0.0177936	0.604982	0.088968	0.0355872	0.711744
6	45	3	0.730838	0.481283	1.51515	0.0713012	1.3369	0.213904	0.0356506	0	0.0178253	0.0713012	0.0178253	0	0	0.0891266	0	0	0	0.0178253	0.0178253	1.78253	0.0356506	0.0178253	0.891266	0.0534759	0.0356506	1.17647
6	75	3	0.563187	0.508242	1.33242	0.10989	1.37363	0.0549451	0	0	0.0412088	0.0274725	0.0412088	0.0274725	0.0137363	0.0961538	0.0274725	0	0	0.0137363	0.0137363	1.37363	0	0	0	0.0137363	0.0137363	1.37363
6	164	2	0.447761	0.223881	1.03234	0.0746269	0.833333	0.149254	0.0248756	0.0124378	0	0	0.0248756	0	0	0.0870647	0.0248756	0.0248756	1.24378	0.0248756	0.0124378	0.621891	0.0248756	0.0124378	0.621891	0.0497512	0.0248756	0.621891
6	136	2	0.673317	0.561097	0.972569	0.112219	0.548628	0.199501	0	0	0.0249377	0	0.0374065	0.0124688	0	0.149626	0.0124688	0.0124688	1.24688	0.0124688	0.0124688	1.24688	0.0623441	0.0498753	0.997506	0.074813	0.0623441	1.04738
6	45	3	0.645161	0.384025	1.29032	0.0921659	1.02919	0.245776	0	0	0.0614439	0	0	0	0	0.0768049	0	0	0	0.015361	0	0	0.015361	0	0	0.030722	0	0
6	234	2	0.721966	0.691244	1.02919	0.30722	0.691244	0.230415	0	0	0.0921659	0	0	0	0	0.168971	0.0460829	0.0460829	1.5361	0.015361	0.015361	1.5361	0	0	0	0.015361	0.015361	1.5361
6	44	3	0.312907	0.247718	1.02999	0.0130378	0	0.11734	0	0	0.0260756	0.0130378	0	0	0	0.0391134	0.0130378	0	0	0.0521512	0.0130378	0.338983	0.0260756	0.0130378	0.65189	0.0782269	0.0260756	0.443286
6	198	1	0.852211	0.755124	0.873786	0.30205	0.733549	0.151025	0.0107875	0	0.151025	0	0.0107875	0.0107875	0	0.118662	0.0107875	0	0	0.021575	0.021575	1.07875	0	0	0	0.021575	0.021575	1.07875
6	43	3	0.746888	0.539419	1.34855	0.145228	0.60166	0.311203	0	0	0.0414938	0.0414938	0.0207469	0.0207469	0.0207469	0.0622407	0.0207469	0.0207469	2.07469	0	0	0	0.0622407	0.0414938	1.36929	0.0622407	0.0414938	1.36929
6	28	3	0.436681	0.305677	1.25182	0.0436681	0.975255	0.116448	0	0	0	0	0.0291121	0.014556	0.014556	0.0727802	0.014556	0	0	0.0291121	0.014556	0.727802	0	0	0	0.0291121	0.014556	0.727802
6	317	2	0.801749	0.772595	1.26822	0.247813	1.03499	0.102041	0	0	0.16035	0	0.0145773	0	0	0.0874636	0.0291545	0.0145773	0.728863	0.0291545	0.0291545	1.45773	0.0145773	0	0	0.0437318	0.0291545	0.962099
6	75	3	0.695652	0.658385	1.1677	0.136646	1.13043	0.0496894	0	0	0.0745342	0.0124224	0.0124224	0.0124224	0	0.0621118	0.0372671	0.0124224	0.42236	0.0248447	0.0248447	1.24224	0.0124224	0.0124224	1.24224	0.0372671	0.0372671	1.24224
6	44	3	0.542986	0.441176	0.893665	0.0678733	0.192308	0.147059	0.0113122	0	0.0339367	0.0113122	0.0339367	0.0226244	0.0226244	0.0678733	0.0226244	0.0226244	1.13122	0.0452489	0.0113122	0.294118	0.0339367	0.0226244	0.746606	0.0791855	0.0339367	0.475113
6	44	3	0.416667	0.305556	1.19444	0.0138889	0	0.138889	0	0	0.0277778	0	0.0138889	0.0138889	0	0.0694444	0.0138889	0.0138889	1.38889	0.0416667	0.0138889	0.472222	0.0138889	0.0138889	1.38889	0.0555556	0.0277778	0.694444
6	75	3	0.527046	0.457698	1.30374	0.0693481	1.10957	0.0693481	0.0277393	0.0138696	0.0416089	0.0416089	0.0138696	0.0138696	0	0.0416089	0	0	0	0.0138696	0.0138696	1.38696	0.0277393	0.0138696	0.693481	0.0416089	0.0277393	0.915395
6	117	2	0.532544	0.461538	0.852071	0.153846	0.639053	0.16568	0.0118343	0.0118343	0.0473373	0	0.0118343	0	0	0.106509	0.0236686	0	0	0	0	0	0.0118343	0.0118343	1.18343	0.0118343	0.0118343	1.18343
6	135	2	0.685579	0.650118	1.05201	0.189125	0.957447	0.0827423	0	0	0.070922	0	0	0	0	0.070922	0.0236407	0	0	0	0	0	0.0236407	0	0	0.0236407	0	0
6	75	3	0.558859	0.487515	1.0107	0.130797	0.97503	0.107015	0	0	0.0356718	0.0118906	0.0118906	0.0118906	0	0.130797	0.0356718	0.0356718	1.18906	0.0237812	0.0237812	1.18906	0	0	0	0.0237812	0.0237812	1.18906
6	117	2	0.569395	0.510083	0.960854	0.24911	0.735469	0.142349	0.0118624	0.0118624	0.0948992	0.0237248	0	0	0	0.130486	0.0355872	0.0355872	1.18624	0.0118624	0	0	0.0355872	0.0237248	0.782918	0.0474496	0.0237248	0.59312
6	45	3	0.759193	0.533808	0.996441	0.189798	0.818505	0.213523	0.0118624	0.0118624	0.106762	0.0474496	0.0237248	0	0	0.0474496	0.059312	0.0355872	0.711744	0.0118624	0	0	0.0474496	0.0237248	0.59312	0.059312	0.0237248	0.474496
6	136	2	0.721421	0.654828	0.899001	0.255272	0.677026	0.144284	0	0	0.0776915	0.0110988	0.0221976	0.0221976	0.0221976	0.144284	0.0776915	0.0665927	0.954495	0.0221976	0.0110988	0.554939	0.0221976	0	0	0.0443951	0.0110988	0.288568
6	44	3	0.355161	0.244173	0.854606	0.0665927	0.36626	0.133185	0	0	0.0221976	0.0221976	0.0443951	0.0221976	0	0.0554939	0	0	0	0.0776915	0.0665927	0.954495	0.0110988	0.0110988	1.10988	0.0887902	0.0776915	0.976693
6	44	3	0.338983	0.211864	1.69492	0.0423729	1.05932	0.148305	0	0	0.0211864	0.0211864	0.0635593	0.0423729	0	0.0423729	0	0	0	0.0423729	0.0211864	1.05932	0.0423729	0.0211864	1.05932	0.0847458	0.0423729	1.05932
6	57	3	0.826271	0.720339	1.80085	0.211864	1.27119	0.169492	0	0	0.0635593	0	0	0	0	0.105932	0.0423729	0.0211864	1.05932	0.0211864	0	0	0.0423729	0.0211864	1.05932	0.0635593	0.0211864	0.720339
6	117	2	0.533911	0.47619	1.18326	0.1443	0.721501	0.11544	0.01443	0	0.02886	0	0.01443	0	0	0.12987	0.0721501	0.04329	0.865801	0.01443	0	0	0.02886	0	0	0.04329	0	0
6	45	3	0.956316	0.743802	0.885478	0.200708	0.625738	0.271547	0.0236128	0	0.153483	0.0354191	0.0118064	0	0	0.200708	0	0	0	0.0118064	0	0	0.0590319	0.0472255	0.94451	0.0708383	0.0472255	0.779221
6	86	2	0.261628	0.218023	1.16279	0.0145349	0	0.0290698	0.0145349	0.0145349	0	0	0	0	0	0.0581395	0.0290698	0.0145349	0.726744	0.0145349	0	0	0	0	0	0.0145349	0	0
6	45	3	0.450581	0.377907	1.00291	0.0726744	0.581395	0.145349	0.0145349	0	0.0290698	0	0	0	0	0.0436047	0.0145349	0	0	0.0145349	0	0	0.0290698	0	0	0.0436047	0	0
6	75	3	0.455696	0.405063	0.949367	0.113924	0.556962	0.126582	0.0126582	0	0.0253165	0	0	0	0	0.126582	0.0253165	0.0126582	0.632911	0.0126582	0.0126582	1.26582	0.0379747	0.0253165	0.835443	0.0506329	0.0379747	0.962025
6	165	2	0.366625	0.290771	0.935525	0.0505689	0.632111	0.11378	0	0	0.0126422	0	0	0	0	0.0379267	0	0	0	0.0252845	0	0	0.0252845	0.0126422	0.632111	0.0505689	0.0126422	0.328698
6	272	1	0.492958	0.422535	3.52113	0.28169	1.76056	0.28169	0	0	0.28169	0	0	0	0	0.140845	0	0	0	0	0	0	0	0	0	0	0	0
6	273	1	0.421217	0.343214	1.27925	0.0624025	1.17005	0.124805	0	0	0.0312012	0	0.0312012	0	0	0.0780031	0.0156006	0	0	0.0156006	0	0	0.0312012	0.0156006	0.780031	0.0468019	0.0156006	0.530421
6	117	2	0.413534	0.338346	0.739348	0.162907	0.47619	0.162907	0	0	0.0626566	0	0	0	0	0.112782	0.037594	0.037594	1.25313	0.0125313	0.0125313	1.25313	0.0501253	0.037594	0.952381	0.0626566	0.0501253	1.00251
6	45	3	0.473225	0.311333	0.996264	0.11208	0.971357	0.161893	0.0124533	0.0124533	0.0373599	0.0249066	0.0249066	0	0	0.0498132	0.0249066	0.0249066	1.24533	0	0	0	0.0373599	0.0249066	0.821918	0.0373599	0.0249066	0.821918
6	165	2	0.425	0.3625	0.775	0.1	0.475	0.15	0	0	0.05	0	0	0	0	0.0125	0	0	0	0.0375	0.0125	0.425	0.0375	0	0	0.075	0.0125	0.2
6	273	1	0.619469	0.412979	2.94985	0.0884956	2.94985	0.147493	0	0	0.0884956	0.0589971	0.0294985	0.0294985	0.0294985	0.117994	0	0	0	0	0	0	0	0	0	0	0	0
6	274	1	0.715706	0.695825	1.70974	0.27833	1.57058	0.0994036	0	0	0.198807	0	0.0198807	0	0	0.139165	0	0	0	0.0994036	0.0994036	1.98807	0	0	0	0.0994036	0.0994036	1.98807
6	136	2	0.497018	0.437376	1.80915	0.119284	1.33201	0.0795229	0	0	0.0994036	0	0.0198807	0	0	0.119284	0.0596421	0.0397614	1.31213	0	0	0	0.0397614	0.0198807	0.994036	0.0397614	0.0198807	0.994036
6	164	2	0.398773	0.260736	1.44172	0.0153374	1.53374	0.0613497	0.0153374	0	0	0.0153374	0.0306748	0	0	0.0460123	0	0	0	0.0306748	0.0153374	0.766871	0.0460123	0.0306748	1.01227	0.0766871	0.0460123	0.920245
6	198	1	0.417867	0.216138	1.2536	0.0288184	0.720461	0.158501	0.0432277	0	0	0.0432277	0.0720461	0.0144092	0	0.0432277	0.0288184	0.0144092	0.720461	0.0144092	0.0144092	1.44092	0.0144092	0.0144092	1.44092	0.0288184	0.0288184	1.44092
6	198	1	0.354167	0.166667	1.5625	0.0416667	0	0.166667	0	0	0.0208333	0.0208333	0	0	0	0.145833	0.0833333	0.0625	1.58333	0.0625	0.0208333	0.708333	0	0	0	0.0625	0.0208333	0.708333
6	117	2	0.416667	0.375	1.39583	0.1875	1.39583	0.145833	0	0	0.0416667	0	0	0	0	0.125	0	0	0	0	0	0	0	0	0	0	0	0
6	135	2	0.416667	0.333333	1.4375	0.125	0.6875	0.166667	0.0208333	0	0.0416667	0.0208333	0	0	0	0.104167	0.0625	0.0416667	1.375	0	0	0	0	0	0	0	0	0
6	234	2	0.958333	0.8125	1.5	0.354167	1.22917	0.291667	0	0	0.145833	0	0	0	0	0.1875	0.0208333	0	0	0.0416667	0.0416667	2.08333	0	0	0	0.0416667	0.0416667	2.08333
6	235	1	0.30581	0.214067	1.08563	0.030581	0.764526	0.122324	0.0152905	0	0.030581	0	0	0	0	0.0458716	0	0	0	0.0152905	0.0152905	1.52905	0	0	0	0.0152905	0.0152905	1.52905
6	274	1	0.477178	0.435685	1.57676	0.26971	1.28631	0.103734	0	0	0.0829876	0	0	0	0	0.0829876	0.0207469	0	0	0	0	0	0	0	0	0	0	0
6	165	2	0.470779	0.357143	1.3961	0.0974026	1.08766	0.12987	0	0	0.0162338	0	0	0	0	0.0649351	0.0162338	0.0162338	1.62338	0.0487013	0.0162338	0.551948	0	0	0	0.0487013	0.0162338	0.551948
6	235	1	0.351906	0.175953	0.982405	0	0	0.16129	0.0146628	0	0	0	0.058651	0.0293255	0.0146628	0.0733138	0.0439883	0.0293255	0.967742	0	0	0	0	0	0	0	0	0
6	57	3	0.30837	0.249633	1.20411	0.146843	1.0279	0.0881057	0	0	0.0587372	0	0	0	0	0.0734214	0.0293686	0.0146843	0.734214	0.0293686	0.0146843	0.734214	0	0	0	0.0293686	0.0146843	0.734214
6	137	2	0.581006	0.502793	0.748603	0.335196	0.670391	0.201117	0.0223464	0	0.0670391	0	0	0	0	0.201117	0.0782123	0.0558659	0.804469	0.0670391	0.0558659	0.938547	0	0	0	0.0670391	0.0558659	0.938547
6	235	1	0.44586	0.254777	1.59236	0.0424628	1.06157	0.233546	0.0424628	0	0	0.0212314	0	0	0	0.106157	0	0	0	0	0	0	0	0	0	0	0	0
6	44	3	0.425532	0.319149	1.18794	0.070922	0.443262	0.141844	0.0177305	0	0.0177305	0.0177305	0	0	0	0.070922	0	0	0	0.0886525	0.0886525	1.77305	0	0	0	0.0886525	0.0886525	1.77305
6	57	3	0.565371	0.40636	1.30742	0.141343	1.55477	0.24735	0.0353357	0	0.106007	0	0.0176678	0	0	0.141343	0.0530035	0.0353357	1.16608	0.0353357	0	0	0	0	0	0.0353357	0	0
6	137	2	0.665742	0.568655	1.08183	0.221914	0.693481	0.194175	0.0138696	0	0.0970874	0	0	0	0	0.124827	0.0138696	0	0	0.0693481	0.0277393	0.554785	0	0	0	0.0693481	0.0277393	0.554785
6	86	2	0.427928	0.281532	0.990991	0.0563063	0.900901	0.146396	0.0225225	0	0.0225225	0	0.0112613	0.0112613	0.0112613	0.0788288	0.0225225	0.0112613	0.563063	0.0112613	0	0	0	0	0	0.0112613	0	0
6	198	1	0.473538	0.306407	2.53482	0.0278552	0	0.167131	0	0	0.0278552	0	0	0	0	0.111421	0	0	0	0.0278552	0	0	0	0	0	0.0278552	0	0
6	137	2	1	0.795918	1.20408	0.469388	0.714286	0.428571	0	0	0.102041	0	0	0	0	0.265306	0.0408163	0.0408163	2.04082	0.0816327	0.0408163	1.02041	0	0	0	0.0816327	0.0408163	1.02041
6	44	3	0.390244	0.292683	1.17073	0.0487805	0.536585	0.130081	0	0	0	0	0	0	0	0.0487805	0.0325203	0.0162602	0.813008	0.0487805	0.0325203	1.07317	0	0	0	0.0487805	0.0325203	1.07317
6	75	3	0.405844	0.308442	1.1039	0.0811688	0.324675	0.162338	0	0	0.0324675	0	0	0	0	0.0811688	0.0162338	0.0162338	1.62338	0.0324675	0.0162338	0.811688	0	0	0	0.0324675	0.0162338	0.811688
6	136	2	0.465426	0.398936	1.10372	0.119681	0.890957	0.132979	0	0	0.0664894	0	0	0	0	0.146277	0.0398936	0.0398936	1.32979	0.0531915	0.0132979	0.345745	0	0	0	0.0531915	0.0132979	0.345745
6	57	3	0.434783	0.354267	0.805153	0.144928	0.354267	0.20934	0	0	0.0805153	0.0161031	0	0	0	0.225443	0	0	0	0.0322061	0.0322061	1.61031	0	0	0	0.0322061	0.0322061	1.61031
6	86	2	0.331034	0.206897	1.28276	0.0413793	0.924138	0.0827586	0.0137931	0.0137931	0.0137931	0.0275862	0.0275862	0.0137931	0.0137931	0.0689655	0.0137931	0	0	0	0	0	0	0	0	0	0	0
6	45	3	0.344828	0.22069	1.03448	0.0689655	0.275862	0.17931	0.0137931	0	0.0551724	0.0137931	0	0	0	0.0827586	0.0551724	0.0137931	0.358621	0.0551724	0	0	0	0	0	0.0551724	0	0
6	166	2	0.365566	0.235849	0.766509	0.106132	0.389151	0.176887	0	0	0.0235849	0.0117925	0.0117925	0	0	0.0589623	0.0117925	0.0117925	1.17925	0.106132	0.0825472	0.919811	0	0	0	0.106132	0.0825472	0.919811
6	28	3	0.284024	0.177515	0.556213	0.0946746	0.295858	0.177515	0.0118343	0	0	0	0.0118343	0	0	0.0710059	0.035503	0	0	0.0710059	0.0118343	0.189349	0	0	0	0.0710059	0.0118343	0.189349
6	117	2	0.787234	0.680851	1.46809	0.297872	1.21277	0.255319	0	0	0.0851064	0	0	0	0	0.276596	0.0212766	0.0212766	2.12766	0.0425532	0.0425532	2.12766	0	0	0	0.0425532	0.0425532	2.12766
6	45	3	0.361702	0.191489	1.89362	0.0638298	1.42553	0.170213	0	0	0	0	0	0	0	0.0851064	0.0425532	0.0425532	2.12766	0.0851064	0	0	0	0	0	0.0851064	0	0
6	28	3	0.257649	0.177134	1.0306	0.0161031	0	0.128824	0.0161031	0	0	0	0.0161031	0	0	0.0483092	0	0	0	0.0322061	0.0161031	0.805153	0	0	0	0.0322061	0.0161031	0.805153
6	166	2	0.275	0.1125	1.1125	0.025	0.625	0.1375	0	0	0.0125	0.0125	0.0125	0	0	0.025	0	0	0	0.0375	0.0125	0.425	0	0	0	0.0375	0.0125	0.425
6	135	2	0.669594	0.581778	0.911087	0.230516	0.625686	0.131723	0.0109769	0.0109769	0.109769	0.0109769	0.0109769	0	0	0.153677	0.0329308	0	0	0.0219539	0	0	0	0	0	0.0219539	0	0
6	28	3	0.402685	0.255034	1.19463	0.0268456	1.34228	0.134228	0.0134228	0.0134228	0.0268456	0	0.0536913	0.0134228	0	0.0805369	0.0134228	0.0134228	1.34228	0	0	0	0	0	0	0	0	0
6	137	2	0.642317	0.528967	0.93199	0.251889	0.881612	0.188917	0.0251889	0	0.0755668	0	0	0	0	0.125945	0.0125945	0.0125945	1.25945	0.0377834	0.0125945	0.428212	0	0	0	0.0377834	0.0125945	0.428212
6	43	3	0.467172	0.366162	1.08586	0.126263	0.883838	0.113636	0	0	0.0631313	0.0378788	0	0	0	0.0252525	0.0126263	0.0126263	1.26263	0.0126263	0	0	0	0	0	0.0126263	0	0
6	57	3	0.566474	0.531792	1.0289	0.196532	0.947977	0.0809249	0	0	0.138728	0.0231214	0	0	0	0.0578035	0.0115607	0.0115607	1.15607	0.0115607	0	0	0	0	0	0.0115607	0	0
6	166	2	0.400916	0.286369	0.91638	0.0343643	0.767468	0.114548	0	0	0	0	0.0343643	0.0114548	0	0.0343643	0.0229095	0	0	0.0229095	0.0114548	0.572738	0	0	0	0.0229095	0.0114548	0.572738
6	137	2	0.846561	0.687831	4.07407	0.21164	2.6455	0.26455	0	0	0.0529101	0	0	0	0	0.21164	0.15873	0.15873	5.29101	0	0	0	0	0	0	0	0	0
6	43	3	0.529328	0.414878	1.18741	0.0858369	0.715308	0.128755	0.0143062	0.0143062	0.0858369	0.0286123	0.0143062	0	0	0.0143062	0.0143062	0.0143062	1.43062	0	0	0	0	0	0	0	0	0
6	86	2	0.303907	0.260492	1.28799	0.0144718	1.44718	0.0578871	0.0144718	0	0	0.0289436	0.0144718	0	0	0.0289436	0	0	0	0.0144718	0	0	0	0	0	0.0144718	0	0
6	28	3	0.247453	0.116448	0.55313	0.0436681	0.480349	0.14556	0.0291121	0	0.0291121	0	0	0	0	0.0436681	0.0291121	0.014556	0.727802	0.0436681	0.0436681	1.4556	0	0	0	0.0436681	0.0436681	1.4556
6	57	3	0.786164	0.712788	0.859539	0.178197	0.555556	0.167715	0	0	0.0524109	0	0	0	0	0.157233	0.0419287	0.0104822	0.272537	0.0628931	0.0209644	0.356394	0	0	0	0.0628931	0.0209644	0.356394
6	275	1	0.646154	0.538462	1.23077	0.2	0.830769	0.153846	0	0	0.0615385	0.0153846	0.0153846	0	0	0.123077	0	0	0	0	0	0	0	0	0	0	0	0
6	166	2	0.396947	0.290076	1.28244	0.0458015	1.0229	0.122137	0	0	0.0305344	0.0152672	0.0305344	0.0305344	0.0305344	0.0305344	0	0	0	0.0152672	0.0152672	1.52672	0	0	0	0.0152672	0.0152672	1.52672
6	57	3	0.903427	0.825545	1.35514	0.155763	1.40187	0.140187	0	0	0.0778816	0.0155763	0	0	0	0.17134	0.046729	0.0311526	1.02804	0.046729	0	0	0	0	0	0.046729	0	0
6	43	3	0.620384	0.546529	1.19645	0.118168	0.738552	0.14771	0.014771	0.014771	0.014771	0	0.014771	0.014771	0.014771	0.0443131	0.014771	0.014771	1.4771	0	0	0	0	0	0	0	0	0
6	28	3	0.40521	0.318379	1.24457	0.0434153	0.477569	0.0723589	0.0289436	0	0.0144718	0.0289436	0	0	0	0.0434153	0.0144718	0.0144718	1.44718	0.0144718	0.0144718	1.44718	0	0	0	0.0144718	0.0144718	1.44718
6	57	3	0.485021	0.399429	1.26961	0.142653	1.14123	0.0713267	0.0142653	0	0.0285307	0	0	0	0	0.114123	0.0142653	0.0142653	1.42653	0.0142653	0	0	0	0	0	0.0142653	0	0
6	117	2	0.408685	0.37037	0.842912	0.140485	0.702427	0.140485	0	0	0.063857	0	0	0	0	0.0893997	0.0127714	0	0	0.0127714	0	0	0	0	0	0.0127714	0	0
6	28	3	0.378007	0.21764	0.607102	0.0343643	0.767468	0.206186	0	0	0.0114548	0	0.0343643	0	0	0.0687285	0.0229095	0.0229095	1.14548	0.045819	0.0229095	0.572738	0	0	0	0.045819	0.0229095	0.572738
6	86	2	0.424886	0.257967	0.986343	0.091047	0.758725	0.197269	0.0151745	0	0.0151745	0	0.0455235	0.030349	0	0.121396	0.0455235	0.0151745	0.515933	0	0	0	0	0	0	0	0	0
6	28	3	0.317662	0.190597	0.927573	0.0381194	0.851334	0.127065	0	0	0.0127065	0.0127065	0.0127065	0	0	0.0508259	0.0508259	0.0127065	0.330368	0.0508259	0.0127065	0.330368	0	0	0	0.0508259	0.0127065	0.330368
6	135	2	0.407643	0.356688	0.955414	0.152866	0.636943	0.11465	0	0	0.0764331	0.0127389	0	0	0	0.101911	0.0127389	0	0	0.0127389	0	0	0	0	0	0.0127389	0	0
6	43	3	0.527473	0.384615	0.692308	0.164835	0.43956	0.241758	0	0	0.0659341	0	0	0	0	0.142857	0.010989	0.010989	1.0989	0.021978	0.010989	0.549451	0	0	0	0.021978	0.010989	0.549451
6	272	1	0.79865	0.584927	0.933633	0.168729	0.528684	0.247469	0.0449944	0.0112486	0.056243	0.0112486	0	0	0	0.0899888	0.0337458	0.0224972	0.742407	0.0224972	0.0112486	0.56243	0	0	0	0.0224972	0.0112486	0.56243
6	165	2	0.548098	0.458613	0.850112	0.123043	0.615213	0.1566	0	0	0.0447427	0.0111857	0.033557	0	0	0.0894855	0.0223714	0.0223714	1.11857	0.0671141	0.033557	0.559284	0	0	0	0.0671141	0.033557	0.559284
6	28	3	0.447598	0.338428	0.840611	0.0655022	0.731441	0.152838	0.0327511	0	0.0655022	0.010917	0.0327511	0.010917	0.010917	0.0545852	0.010917	0.010917	1.0917	0.0327511	0.0218341	0.720524	0	0	0	0.0327511	0.0218341	0.720524
6	234	2	0.944798	0.89172	0.902335	0.286624	0.7431	0.14862	0	0	0.0530786	0	0	0	0	0.116773	0.0212314	0.0212314	1.06157	0.0106157	0.0106157	1.06157	0	0	0	0.0106157	0.0106157	1.06157
6	57	3	0.752119	0.677966	0.858051	0.201271	0.667373	0.148305	0.0105932	0	0.0741525	0	0.0317797	0.0105932	0	0.105932	0.0105932	0	0	0.0317797	0.0105932	0.360169	0	0	0	0.0317797	0.0105932	0.360169
6	166	2	0.304569	0.162437	0.700508	0.0304569	0.335025	0.121827	0	0	0.0101523	0	0.0507614	0.0203046	0.0101523	0.0304569	0	0	0	0.0507614	0.0203046	0.406091	0	0	0	0.0507614	0.0203046	0.406091
6	165	2	0.395939	0.294416	0.80203	0.0609137	0.335025	0.13198	0	0	0.0304569	0.0101523	0.0101523	0	0	0.111675	0	0	0	0.0304569	0.0304569	1.01523	0	0	0	0.0304569	0.0304569	1.01523
6	86	2	0.306627	0.217606	0.672601	0.0395648	0.49456	0.108803	0	0	0.0197824	0.0098912	0.0098912	0.0098912	0	0.0593472	0.0098912	0	0	0.0197824	0	0	0	0	0	0.0197824	0	0
6	275	1	0.18315	0.18315	2.9304	0.14652	2.74725	0.03663	0	0	0	0	0	0	0	0	0	0	0	0	0	0	0	0	0	0	0	0
6	45	3	0.458221	0.296496	0.983827	0.161725	0.781671	0.188679	0	0	0.0673854	0.0269542	0.0134771	0	0	0.107817	0.0404313	0.0134771	0.458221	0.0269542	0.0269542	1.34771	0	0	0	0.0269542	0.0269542	1.34771
6	28	3	0.259259	0.160494	0.851852	0.0617284	0.740741	0.0740741	0	0	0.0123457	0.0123457	0.037037	0.0123457	0	0.111111	0.0123457	0	0	0.0123457	0	0	0	0	0	0.0123457	0	0
6	135	2	1.41304	1.41304	9.23913	0.217391	0	0.217391	0	0	0.326087	0	0	0	0	0.108696	0	0	0	0	0	0	0	0	0	0	0	0
6	44	3	0.339806	0.226537	1.50485	0.0323625	0.809061	0.0809061	0.0161812	0	0	0	0.0323625	0.0161812	0.0161812	0.0647249	0	0	0	0.0161812	0	0	0	0	0	0.0161812	0	0
6	137	2	0.8	0.706667	1.28	0.12	1.18667	0.0933333	0.04	0	0.0266667	0	0	0	0	0.106667	0.0266667	0.0266667	1.33333	0.0133333	0.0133333	1.33333	0	0	0	0.0133333	0.0133333	1.33333
12	276	1	0.585683	0.390456	1.69197	0.173536	1.36659	0.173536	0.021692	0	0.10846	0.021692	0	0	0	0.130152	0	0	0	0.0433839	0.0433839	2.1692	0.0650759	0.021692	0.737527	0.10846	0.0650759	1.30152
12	138	1	0.493653	0.296192	1.00141	0.0846262	0.705219	0.169252	0.0282087	0.0141044	0.0141044	0.0141044	0.0282087	0	0	0.0282087	0	0	0	0.0564175	0.0423131	1.07193	0.0141044	0	0	0.0705219	0.0423131	0.846262
12	29	3	0.479549	0.423131	1.17066	0.211566	1.12835	0.0846262	0.0141044	0	0.0282087	0	0	0	0	0.0846262	0.0282087	0.0282087	1.41044	0.0423131	0.0282087	0.930889	0.0141044	0	0	0.0564175	0.0282087	0.705219
12	199	2	0.391198	0.330073	0.99022	0.122249	0.977995	0.0977995	0.0122249	0	0.0366748	0.0122249	0	0	0	0.110024	0	0	0	0.0733496	0.0244499	0.415648	0.0122249	0.0122249	1.22249	0.0855746	0.0366748	0.513447
12	58	3	0.403397	0.29724	1.21019	0.191083	0.700637	0.212314	0	0	0.0636943	0	0	0	0	0.233546	0.0424628	0.0212314	1.06157	0.0424628	0.0212314	1.06157	0.0636943	0	0	0.106157	0.0212314	0.424628
12	318	1	0.254777	0.169851	1.33758	0.0636943	0.700637	0.0849257	0	0	0.0212314	0.0212314	0	0	0	0.0636943	0.0212314	0.0212314	2.12314	0.0212314	0	0	0	0	0	0.0212314	0	0
12	167	2	0.3375	0.25	1	0.05	0.3125	0.1	0	0	0.025	0.0125	0.0125	0	0	0.025	0	0	0	0.1	0.0375	0.475	0.0125	0	0	0.1125	0.0375	0.425
12	59	3	0.42503	0.306966	0.861865	0.177096	0.708383	0.165289	0.0236128	0	0.0236128	0	0	0	0	0.141677	0.0236128	0.0236128	1.18064	0	0	0	0.0236128	0.0236128	1.18064	0.0236128	0.0236128	1.18064
12	118	2	0.566239	0.438034	0.886752	0.181624	0.811966	0.117521	0.0320513	0.0106838	0.0854701	0.0106838	0.0106838	0	0	0.0534188	0.0106838	0.0106838	1.06838	0.0106838	0.0106838	1.06838	0.0213675	0.0213675	1.06838	0.0320513	0.0320513	1.06838
12	118	2	0.574713	0.517241	1.55172	0.210728	1.05364	0.1341	0	0	0.0574713	0.0191571	0.0191571	0	0	0.153257	0.0383142	0.0383142	1.91571	0	0	0	0.0191571	0.0191571	1.91571	0.0191571	0.0191571	1.91571
12	87	3	0.284006	0.164425	1.49477	0.0298954	1.49477	0.044843	0	0	0	0	0.044843	0.0149477	0	0.0298954	0.0149477	0.0149477	1.49477	0.0149477	0	0	0.0149477	0	0	0.0298954	0	0
12	58	3	0.597907	0.418535	1.33034	0.134529	1.16592	0.19432	0.044843	0.0149477	0.0298954	0	0.0149477	0	0	0.164425	0.0747384	0.0747384	1.49477	0.0149477	0	0	0.044843	0.0149477	0.508221	0.0597907	0.0149477	0.38864
12	200	2	0.400485	0.169903	0.958738	0.0485437	0.910194	0.194175	0.0364078	0	0.0242718	0	0.0121359	0.0121359	0	0.121359	0	0	0	0.0242718	0	0	0.0364078	0.0121359	0.412621	0.0606796	0.0121359	0.242718
12	199	2	0.510328	0.376671	0.862697	0.121507	0.607533	0.194411	0.0121507	0	0.0607533	0.0121507	0.0243013	0	0	0.133657	0.0121507	0	0	0.0243013	0	0	0.0243013	0.0121507	0.607533	0.0486027	0.0121507	0.315917
12	236	2	0.361702	0.340426	1.7234	0.148936	1.21277	0.0851064	0	0	0.0425532	0	0	0	0	0.0638298	0.0425532	0.0212766	1.06383	0	0	0	0.0425532	0.0212766	1.06383	0.0425532	0.0212766	1.06383
12	87	3	0.435459	0.29549	1.22862	0.0777605	0.933126	0.124417	0.0466563	0	0.0311042	0.0155521	0	0	0	0.155521	0.0311042	0.0311042	1.55521	0	0	0	0	0	0	0	0	0
12	139	2	0.466563	0.466563	1.39969	0.124417	0.979782	0.0466563	0	0	0.0311042	0	0	0	0	0.0466563	0	0	0	0	0	0	0	0	0	0	0	0
12	58	3	0.689655	0.689655	4.31034	0.258621	2.84483	0.344828	0	0	0.172414	0	0	0	0	0.258621	0.0862069	0.0862069	8.62069	0.0862069	0.0862069	8.62069	0	0	0	0.0862069	0.0862069	8.62069
12	199	2	0.683646	0.603217	1.21984	0.214477	1.17962	0.107239	0	0	0.0670241	0.0268097	0	0	0	0.160858	0.0536193	0.0402145	1.01877	0.0134048	0.0134048	1.34048	0.0536193	0.0268097	0.670241	0.0670241	0.0402145	0.80429
12	59	3	0.571096	0.501166	1.00233	0.16317	0.827506	0.13986	0	0	0.0582751	0	0	0	0	0.0932401	0.02331	0.011655	0.582751	0	0	0	0	0	0	0	0	0
12	138	1	0.362173	0.211268	0.523139	0.0804829	0.382294	0.231388	0	0	0.0100604	0	0.0100604	0	0	0.0603622	0	0	0	0.0905433	0.0804829	0.885312	0.0201207	0.0100604	0.503018	0.110664	0.0905433	0.82495
12	200	2	0.2781	0.173812	0.845886	0.0463499	0.289687	0.0926999	0	0	0	0.0115875	0.0347625	0	0	0.0463499	0.0115875	0.0115875	1.15875	0.0115875	0.0115875	1.15875	0.0926999	0.0347625	0.440324	0.104287	0.0463499	0.509849
12	277	1	0.243337	0.208575	0.834299	0.104287	0.509849	0.0811124	0	0	0.0463499	0	0	0	0	0.115875	0	0	0	0.0115875	0.0115875	1.15875	0	0	0	0.0115875	0.0115875	1.15875
12	59	3	0.325077	0.247678	1.16099	0.108359	0.665635	0.123839	0.0309598	0	0	0	0	0	0	0.0464396	0	0	0	0.0309598	0	0	0	0	0	0.0309598	0	0
12	87	3	0.217054	0.124031	0.775194	0.0620155	0.387597	0.124031	0.0155039	0	0.0155039	0.0155039	0	0	0	0	0.0620155	0.0310078	0.775194	0.0155039	0	0	0	0	0	0.0155039	0	0
12	58	3	0.389408	0.327103	1.26168	0.140187	1.04361	0.109034	0	0	0.0311526	0	0	0	0	0.17134	0.109034	0.0778816	1.1215	0.0155763	0	0	0.0155763	0	0	0.0311526	0	0
12	87	3	0.456522	0.304348	1.54348	0.0652174	1.45652	0.173913	0.0217391	0	0.0217391	0.0434783	0	0	0	0.0434783	0	0	0	0.0217391	0	0	0	0	0	0.0217391	0	0
12	278	2	0.391304	0.326087	1.58696	0.130435	1.08696	0.130435	0	0	0.0217391	0	0	0	0	0.130435	0	0	0	0.0217391	0	0	0.0434783	0.0217391	1.08696	0.0652174	0.0217391	0.73913
12	58	3	0.478261	0.369565	2.04348	0.0652174	1.45652	0.0652174	0	0	0.0217391	0	0	0	0	0.108696	0.0217391	0	0	0.0217391	0.0217391	2.17391	0.0217391	0	0	0.0434783	0.0217391	1.08696
12	199	2	0.488166	0.384615	1.19822	0.118343	0.739645	0.133136	0	0	0.0591716	0	0.0147929	0.0147929	0	0.133136	0.0147929	0.0147929	1.47929	0.0147929	0	0	0.0147929	0.0147929	1.47929	0.0295858	0.0147929	0.739645
12	167	2	0.481771	0.403646	1.13281	0.0651042	1.04167	0.117188	0	0	0.0260417	0.0390625	0.0260417	0.0130208	0	0.0130208	0	0	0	0.0260417	0.0130208	0.651042	0.0260417	0	0	0.0520833	0.0130208	0.338542
12	29	3	0.386555	0.336134	1.34454	0.117647	1.44538	0.10084	0.0336134	0	0.0336134	0.0336134	0	0	0	0.10084	0.0336134	0.0168067	0.840336	0.0168067	0.0168067	1.68067	0.0168067	0.0168067	1.68067	0.0336134	0.0336134	1.68067
12	20	3	0.453782	0.386555	1.52941	0.0840336	1.0084	0.0672269	0	0	0.0336134	0	0	0	0	0.0672269	0	0	0	0.0168067	0	0	0.0336134	0	0	0.0504202	0	0
12	167	2	0.482234	0.34264	1.07868	0.101523	0.951777	0.114213	0	0	0.0507614	0	0.0126904	0.0126904	0	0.0380711	0.0126904	0	0	0.0253807	0.0253807	1.26904	0.0126904	0	0	0.0380711	0.0253807	0.837563
12	138	1	0.315259	0.201765	0.870113	0.0504414	0.315259	0.113493	0.037831	0.0126103	0.0126103	0.0252207	0.0252207	0.0252207	0.0126103	0.0504414	0	0	0	0.0126103	0	0	0.037831	0.0252207	0.832282	0.0504414	0.0252207	0.630517
12	87	3	0.558739	0.272206	1.20344	0.0429799	1.43266	0.17192	0.0716332	0.0573066	0.0286533	0.0859599	0	0	0	0.0286533	0.0143266	0.0143266	1.43266	0.0143266	0	0	0.0143266	0	0	0.0286533	0	0
12	58	3	0.644699	0.558739	1.24642	0.0716332	0.573066	0.114613	0.0143266	0	0.114613	0	0.0143266	0	0	0.100287	0.0143266	0	0	0	0	0	0.0143266	0	0	0.0143266	0	0
12	59	3	0.491453	0.352564	1.03632	0.0747863	1.06838	0.0854701	0.0961538	0	0.0106838	0	0	0	0	0.0854701	0.0320513	0.0106838	0.363248	0.0213675	0.0106838	0.534188	0.0106838	0	0	0.0320513	0.0106838	0.363248
12	87	3	0.684524	0.46131	1.39881	0.119048	1.30952	0.252976	0.0595238	0	0.0595238	0	0	0	0	0.0744048	0	0	0	0.014881	0	0	0.0297619	0.014881	0.744048	0.0446429	0.014881	0.505952
12	59	3	0.640835	0.581222	1.26677	0.178838	0.99851	0.134128	0.0149031	0	0.0447094	0	0	0	0	0.0745156	0.0298063	0	0	0	0	0	0.0149031	0.0149031	1.49031	0.0149031	0.0149031	1.49031
12	167	2	0.476758	0.357569	0.917759	0.0715137	0.202622	0.190703	0	0	0.0476758	0.011919	0	0	0	0.0357569	0.011919	0	0	0.011919	0	0	0.011919	0	0	0.0238379	0	0
12	118	2	0.450055	0.362239	0.933041	0.0658617	0.548847	0.120746	0.0439078	0	0.0439078	0	0	0	0	0.0548847	0.0329308	0.0219539	0.724479	0	0	0	0.0219539	0.0109769	0.548847	0.0219539	0.0109769	0.548847
12	20	3	0.602911	0.47817	1.89189	0.0831601	1.55925	0.10395	0	0	0.0623701	0.04158	0	0	0	0.0831601	0.04158	0.04158	2.079	0.02079	0	0	0	0	0	0.02079	0	0
12	237	1	0.437063	0.314685	1.55594	0.104895	1.17133	0.157343	0	0	0.034965	0	0	0	0	0.157343	0.0174825	0.0174825	1.74825	0.034965	0.0174825	0.874126	0	0	0	0.034965	0.0174825	0.874126
12	238	1	0.26178	0.191972	1.11693	0.034904	0	0.122164	0	0	0.017452	0	0.017452	0	0	0.052356	0.052356	0.034904	1.15183	0.017452	0.017452	1.7452	0	0	0	0.017452	0.017452	1.7452
12	59	3	0.505992	0.372836	1.14514	0.106525	0.838881	0.146471	0.0133156	0	0.0399467	0	0	0	0	0.199734	0.0532623	0.0532623	1.33156	0.0133156	0	0	0.0133156	0.0133156	1.33156	0.0266312	0.0133156	0.665779
12	278	2	0.528634	0.462555	0.870044	0.209251	0.814978	0.165198	0	0	0.0550661	0	0.0110132	0	0	0.209251	0.0110132	0.0110132	1.10132	0.143172	0.0660793	0.506608	0.0110132	0.0110132	1.10132	0.154185	0.0770925	0.550661
12	20	3	0.694598	0.485116	0.848953	0.132304	0.639471	0.209482	0.0110254	0	0.0992282	0.0441014	0	0	0	0.0771775	0.0110254	0.0110254	1.10254	0.0110254	0	0	0.0220507	0.0110254	0.551268	0.0330761	0.0110254	0.374862
12	29	3	0.389262	0.33557	1.07383	0.147651	0.85906	0.0805369	0	0	0.0268456	0	0	0	0	0.0939597	0.0402685	0.0402685	1.34228	0	0	0	0.0134228	0	0	0.0134228	0	0
12	20	3	0.528169	0.446009	0.985915	0.105634	0.657277	0.105634	0	0	0.0938967	0.0117371	0.0117371	0.0117371	0	0.105634	0	0	0	0.0234742	0	0	0.0352113	0.0117371	0.399061	0.0586854	0.0117371	0.234742
12	200	2	0.317274	0.176263	0.940071	0.0117509	1.17509	0.12926	0	0	0.0235018	0	0.0352526	0.0235018	0.0117509	0.0235018	0.0117509	0.0117509	1.17509	0	0	0	0.0117509	0.0117509	1.17509	0.0117509	0.0117509	1.17509
12	138	1	0.42735	0.224359	0.715812	0.0534188	0	0.235043	0.0534188	0	0.0106838	0.042735	0.0213675	0.0106838	0	0.0534188	0.0106838	0	0	0.0320513	0.0213675	0.705128	0.0213675	0.0106838	0.534188	0.0534188	0.0320513	0.641026
12	236	2	0.731707	0.682927	1.17073	0.207317	1.14634	0.0365854	0.0121951	0	0.0487805	0	0	0	0	0.0853659	0.0121951	0	0	0.0243902	0.0121951	0.609756	0	0	0	0.0243902	0.0121951	0.609756
12	29	3	0.512821	0.46398	1.00122	0.0854701	0.35409	0.0854701	0	0	0.02442	0	0	0	0	0.10989	0.01221	0.01221	1.221	0.01221	0.01221	1.221	0.02442	0.01221	0.610501	0.03663	0.02442	0.805861
12	20	3	0.95122	0.878049	1	0.256098	0.585366	0.207317	0	0	0.170732	0.0243902	0	0	0	0.0487805	0.0243902	0.0121951	0.609756	0	0	0	0.0121951	0	0	0.0121951	0	0
12	29	3	0.567613	0.450751	1.35225	0.100167	0.834725	0.133556	0.0166945	0	0.0166945	0	0.0166945	0	0	0.116861	0.0500835	0.033389	1.10184	0.0166945	0	0	0	0	0	0.0166945	0	0
12	118	2	0.733945	0.589777	1.10092	0.196592	0.95675	0.17038	0.0262123	0	0.104849	0.0393185	0	0	0	0.078637	0.0262123	0	0	0.0262123	0.0131062	0.655308	0	0	0	0.0262123	0.0131062	0.655308
12	118	2	0.58642	0.462963	1.18827	0.154321	0.617284	0.200617	0.0154321	0	0.0617284	0.0154321	0	0	0	0.185185	0	0	0	0.0154321	0	0	0	0	0	0.0154321	0	0
12	29	3	0.477987	0.415094	1.10692	0.163522	0.968553	0.0754717	0	0	0.0251572	0	0	0	0	0.113208	0.0503145	0.0377358	0.955975	0.0377358	0.0125786	0.427673	0	0	0	0.0377358	0.0125786	0.427673
12	200	2	0.233853	0.144766	0.768374	0	0	0.111359	0.0111359	0	0.0111359	0	0.0222717	0.0111359	0.0111359	0.077951	0	0	0	0.0445434	0.0111359	0.289532	0	0	0	0.0445434	0.0111359	0.289532
12	238	1	0.29734	0.172144	1.00156	0.0625978	0	0.125196	0	0	0.0156495	0.0156495	0.0156495	0	0	0.0938967	0.0625978	0.0469484	1.18936	0.0156495	0.0156495	1.56495	0	0	0	0.0156495	0.0156495	1.56495
12	119	2	0.406886	0.266041	1.28326	0.0469484	1.04851	0.125196	0	0	0.0312989	0	0.0312989	0.0156495	0	0.0782473	0.0312989	0.0156495	0.782473	0	0	0	0	0	0	0	0	0
12	20	3	0.670827	0.592824	1.27925	0.171607	0.99844	0.140406	0	0	0.156006	0	0	0	0	0.0468019	0	0	0	0.0156006	0.0156006	1.56006	0	0	0	0.0156006	0.0156006	1.56006
12	276	1	0.502577	0.347938	1.19845	0.128866	1.03093	0.154639	0.0257732	0	0.0386598	0.0128866	0	0	0	0.0773196	0.0128866	0.0128866	1.28866	0	0	0	0	0	0	0	0	0
12	138	1	0.380499	0.273484	1.03448	0.0356718	0.796671	0.118906	0.0475624	0.0118906	0	0.0118906	0.0237812	0.0118906	0	0.0356718	0	0	0	0.0475624	0.0356718	0.903686	0	0	0	0.0475624	0.0356718	0.903686
12	29	3	0.304414	0.182648	1.01979	0.106545	1.08067	0.136986	0.0304414	0.0152207	0.0152207	0	0	0	0	0.136986	0.0456621	0.0304414	1.00457	0.0304414	0.0152207	0.761035	0	0	0	0.0304414	0.0152207	0.761035
12	20	3	0.439239	0.366032	1.11274	0.175695	0.732064	0.131772	0	0	0.11713	0.0732064	0	0	0	0.0732064	0	0	0	0	0	0	0	0	0	0	0	0
12	58	3	0.385965	0.327485	0.795322	0.128655	0.643275	0.128655	0	0	0.0467836	0	0	0	0	0.116959	0.0818713	0.0116959	0.163743	0.0116959	0.0116959	1.16959	0	0	0	0.0116959	0.0116959	1.16959
12	118	2	0.45614	0.385965	0.994152	0.187135	0.947368	0.0935673	0.0116959	0	0.0350877	0.0116959	0	0	0	0.116959	0.0116959	0	0	0.0116959	0	0	0	0	0	0.0116959	0	0
12	277	1	0.588235	0.485934	2.14834	0.255754	1.79028	0.179028	0	0	0	0	0	0	0	0.204604	0.0767263	0.0511509	1.68798	0.0511509	0.0511509	2.55754	0	0	0	0.0511509	0.0511509	2.55754
12	58	3	0.725926	0.607407	1.37778	0.162963	1.21481	0.133333	0.0444444	0	0.118519	0.0148148	0	0	0	0.177778	0.118519	0.0592593	0.740741	0.0592593	0	0	0	0	0	0.0592593	0	0
12	20	3	0.872781	0.754438	1.15385	0.266272	0.828402	0.221893	0.0147929	0	0.251479	0.0443787	0	0	0	0.10355	0.10355	0.0739645	1.06509	0	0	0	0	0	0	0	0	0
12	59	3	0.433295	0.330673	1.06043	0.04561	0.855188	0.0798176	0.0684151	0	0.0114025	0	0	0	0	0.0684151	0.022805	0.0114025	0.570125	0.022805	0	0	0	0	0	0.022805	0	0
12	29	3	0.560166	0.414938	1.97095	0.103734	2.07469	0.145228	0.0622407	0	0	0	0	0	0	0.124481	0.0414938	0.0207469	1.03734	0.0829876	0.0207469	0.539419	0	0	0	0.0829876	0.0207469	0.539419
12	20	3	1.06475	0.978417	1.29496	0.316547	1.10791	0.158273	0	0	0.273381	0.0143885	0.0143885	0	0	0.0863309	0.0143885	0.0143885	1.43885	0	0	0	0	0	0	0	0	0
12	167	2	0.39959	0.286885	0.696721	0.112705	0.276639	0.143443	0.0204918	0.0102459	0.0512295	0.0204918	0.0102459	0	0	0.0307377	0	0	0	0.0102459	0.0102459	1.02459	0	0	0	0.0102459	0.0102459	1.02459
12	237	1	0.529412	0.392157	1.27451	0.117647	0.647059	0.215686	0	0	0.0392157	0	0.0196078	0	0	0.235294	0	0	0	0.0196078	0.0196078	1.96078	0	0	0	0.0196078	0.0196078	1.96078
12	139	2	0.453782	0.386555	1.2437	0.184874	1.37815	0.117647	0	0	0.10084	0.0336134	0	0	0	0.0168067	0.0504202	0.0336134	1.10924	0	0	0	0	0	0	0	0	0
12	119	2	0.318792	0.251678	1.22483	0.0503356	1.12416	0.11745	0	0	0.0167785	0	0.0167785	0	0	0.033557	0.0167785	0	0	0.134228	0.033557	0.436242	0	0	0	0.134228	0.033557	0.436242
12	59	3	0.54242	0.417246	0.93185	0.111266	0.69541	0.194715	0	0	0.0139082	0	0	0	0	0.15299	0.0139082	0.0139082	1.39082	0.0556328	0.0278164	0.69541	0	0	0	0.0556328	0.0278164	0.69541
12	20	3	0.590778	0.389049	1.12392	0.115274	0.907781	0.144092	0.0144092	0.0144092	0.0432277	0.0720461	0.0144092	0	0	0.129683	0.0432277	0.0288184	0.951009	0	0	0	0	0	0	0	0	0
12	59	3	0.560399	0.485679	1.05853	0.161893	1.05853	0.11208	0.0373599	0.0124533	0.0622665	0.0249066	0	0	0	0.0996264	0.0124533	0.0124533	1.24533	0.0124533	0	0	0	0	0	0.0124533	0	0
12	236	2	0.647821	0.565371	1.06007	0.235571	1.00118	0.106007	0.0117786	0	0.0824499	0.0117786	0.0117786	0.0117786	0	0.153121	0.0117786	0.0117786	1.17786	0	0	0	0	0	0	0	0	0
12	118	2	0.547112	0.455927	2.21884	0.151976	0.607903	0.121581	0	0	0.0303951	0	0	0	0	0.0607903	0	0	0	0	0	0	0	0	0	0	0	0
12	119	2	0.339321	0.159681	1.49701	0	0	0.159681	0.0199601	0.0199601	0	0.0199601	0.0399202	0.0199601	0	0.0798403	0.0199601	0.0199601	1.99601	0.0199601	0.0199601	1.99601	0	0	0	0.0199601	0.0199601	1.99601
12	58	3	0.538922	0.459082	1.47705	0.159681	0.998004	0.179641	0.0199601	0	0.11976	0.0199601	0.0199601	0	0	0.0598802	0.0199601	0	0	0	0	0	0	0	0	0	0	0
12	120	2	0.499002	0.479042	1.83633	0.0798403	1.99601	0.0399202	0	0	0	0	0	0	0	0.0998004	0	0	0	0.0199601	0	0	0	0	0	0.0199601	0	0
12	29	3	0.359629	0.266821	0.904872	0.139211	0.777262	0.104408	0.0232019	0.0232019	0.0116009	0.0232019	0	0	0	0.174014	0.0116009	0	0	0	0	0	0	0	0	0	0	0
12	238	1	0.276596	0.12766	1.76596	0.0212766	0	0.12766	0	0	0	0	0.0212766	0	0	0.0212766	0.0212766	0	0	0.0425532	0	0	0	0	0	0.0425532	0	0
12	139	2	0.344828	0.251989	1.25995	0.0265252	1.32626	0.066313	0	0	0.0265252	0	0	0	0	0.106101	0.0265252	0.0265252	1.32626	0.0132626	0	0	0	0	0	0.0132626	0	0
12	20	3	0.541612	0.435931	1.08322	0.1321	0.792602	0.1321	0	0	0.0924703	0.0528402	0.01321	0.01321	0	0.0264201	0.0396301	0.0264201	0.871863	0	0	0	0	0	0	0	0	0
12	237	1	0.76555	0.645933	1.77033	0.263158	1.31579	0.263158	0	0	0.119617	0.0478469	0	0	0	0.167464	0	0	0	0.0239234	0	0	0	0	0	0.0239234	0	0
12	239	2	0.611961	0.514604	1.23783	0.15299	1.14047	0.111266	0.0139082	0.0139082	0.0556328	0	0	0	0	0.0834492	0.0139082	0	0	0	0	0	0	0	0	0	0	0
12	119	2	0.291667	0.194444	1.29167	0.0277778	0.694444	0.111111	0.0138889	0	0	0	0.0416667	0	0	0.0416667	0.0277778	0.0138889	0.694444	0	0	0	0	0	0	0	0	0
12	139	2	0.38943	0.361613	1.0153	0.111266	0.528512	0.0973574	0.0139082	0.0139082	0.0417246	0.0139082	0	0	0	0.0834492	0	0	0	0	0	0	0	0	0	0	0	0
12	139	2	0.825688	0.672783	1.07034	0.321101	0.657492	0.351682	0	0	0.137615	0.0152905	0	0	0	0.229358	0.0458716	0.0152905	0.519878	0.0458716	0.0152905	0.519878	0	0	0	0.0458716	0.0152905	0.519878
12	239	2	0.663199	0.572172	0.975293	0.182055	0.741222	0.182055	0.0130039	0.0130039	0.0390117	0.0130039	0	0	0	0.0650195	0.0130039	0.0130039	1.30039	0.0130039	0.0130039	1.30039	0	0	0	0.0130039	0.0130039	1.30039
12	119	2	0.351105	0.221066	0.923277	0.0520156	0.325098	0.169051	0.0130039	0.0130039	0	0.0130039	0.0260078	0.0260078	0	0.0780234	0.0130039	0.0130039	1.30039	0.0130039	0.0130039	1.30039	0	0	0	0.0130039	0.0130039	1.30039
12	87	3	0.3125	0.255682	1.02273	0.0426136	0.46875	0.0852273	0.0142045	0	0	0	0.0284091	0.0284091	0	0.0426136	0.0142045	0.0142045	1.42045	0	0	0	0	0	0	0	0	0
12	29	3	0.665722	0.609065	1.21813	0.29745	1.14731	0.0991501	0.0141643	0.0141643	0.0991501	0	0	0	0	0.155807	0.0283286	0.0283286	1.41643	0.0283286	0.0141643	0.708215	0	0	0	0.0283286	0.0141643	0.708215
12	20	3	0.594901	0.453258	1.06232	0.127479	0.623229	0.226629	0	0	0.0849858	0.0141643	0.0566572	0.0141643	0	0.0283286	0	0	0	0	0	0	0	0	0	0	0	0
12	59	3	0.530973	0.429836	1.11252	0.126422	0.758534	0.11378	0.0126422	0	0.0758534	0.0126422	0	0	0	0.0758534	0	0	0	0	0	0	0	0	0	0	0	0
12	29	3	0.27027	0.24948	1.20582	0.0831601	1.0395	0.10395	0	0	0	0	0	0	0	0.02079	0.02079	0.02079	2.079	0.02079	0	0	0	0	0	0.02079	0	0
12	58	3	0.49896	0.4158	1.55925	0.10395	1.2474	0.12474	0	0	0.04158	0	0	0	0	0.14553	0.02079	0.02079	2.079	0.02079	0	0	0	0	0	0.02079	0	0
12	239	2	0.31185	0.27027	1.76715	0.02079	2.079	0.04158	0	0	0.0623701	0.02079	0	0	0	0.0623701	0	0	0	0	0	0	0	0	0	0	0	0
12	119	2	0.197775	0.111248	1.23609	0.0247219	1.23609	0.0865266	0	0	0.0123609	0.0123609	0.0247219	0.0123609	0.0123609	0.0123609	0.0247219	0.0123609	0.618047	0.0494438	0	0	0	0	0	0.0494438	0	0
12	87	3	0.252005	0.229095	1.03093	0.045819	0.859107	0.045819	0	0	0.0229095	0.0229095	0	0	0	0.0572738	0.0114548	0.0114548	1.14548	0.0229095	0.0114548	0.572738	0	0	0	0.0229095	0.0114548	0.572738
12	20	3	0.613409	0.499287	1.09843	0.256776	0.798859	0.199715	0.0142653	0	0.114123	0.0142653	0	0	0	0.0998573	0	0	0	0	0	0	0	0	0	0	0	0
12	119	2	0.313837	0.21398	1.14123	0.042796	0.955777	0.114123	0	0	0.042796	0.0285307	0.0570613	0.0285307	0	0.0713267	0.0142653	0.0142653	1.42653	0	0	0	0	0	0	0	0	0
12	139	2	0.304507	0.255786	0.9257	0.109622	0.950061	0.0730816	0.0121803	0	0.0243605	0	0	0	0	0.0852619	0.0609013	0.0487211	0.974421	0.0243605	0.0121803	0.609013	0	0	0	0.0243605	0.0121803	0.609013
12	29	3	0.522727	0.443182	0.897727	0.102273	0.636364	0.125	0	0	0.0568182	0.0113636	0	0	0	0.136364	0.0227273	0.0227273	1.13636	0.0113636	0	0	0	0	0	0.0113636	0	0
4	60	3	0.47619	0.344828	1.10016	0.114943	0.47619	0.180624	0.0164204	0	0.0328407	0	0.0164204	0.0164204	0.0164204	0.147783	0.0164204	0.0164204	1.64204	0	0	0	0.0164204	0	0	0.0164204	0	0
4	201	2	0.488599	0.407166	1.23779	0.228013	1.04235	0.179153	0	0	0.0651466	0	0	0	0	0.260586	0.0325733	0.0325733	1.62866	0.0651466	0.0488599	1.23779	0	0	0	0.0651466	0.0488599	1.23779
4	279	2	0.418605	0.325581	0.418605	0.139535	0.488372	0.244186	0	0	0.0697674	0	0.0116279	0	0	0.116279	0.0581395	0.0348837	0.697674	0.0116279	0.0116279	1.16279	0	0	0	0.0116279	0.0116279	1.16279
4	121	2	0.559441	0.431235	0.722611	0.0815851	0.664336	0.20979	0.02331	0.011655	0.0699301	0.034965	0.011655	0	0	0.104895	0.04662	0.04662	1.1655	0.02331	0.011655	0.582751	0.04662	0.011655	0.30303	0.0699301	0.02331	0.39627
4	60	3	0.45512	0.429836	0.998736	0.11378	0.417193	0.11378	0	0	0.0379267	0	0.0126422	0	0	0.101138	0.0126422	0.0126422	1.26422	0	0	0	0.0252845	0	0	0.0252845	0	0
4	21	3	0.870113	0.794451	1.18537	0.201765	1.02144	0.113493	0	0	0.0504414	0	0	0	0	0.126103	0.037831	0.037831	1.26103	0.0126103	0	0	0.037831	0.0126103	0.428752	0.0504414	0.0126103	0.327869
4	121	2	0.762004	0.584551	0.741127	0.167015	0.45929	0.250522	0.0313152	0	0.156576	0.0417537	0.0313152	0.0104384	0	0.0939457	0.0104384	0.0104384	1.04384	0	0	0	0.0417537	0.0104384	0.271399	0.0417537	0.0104384	0.271399
4	21	3	0.683962	0.636792	1.00236	0.106132	0.660377	0.0943396	0.0117925	0	0.0825472	0	0	0	0	0.129717	0.0235849	0.0117925	0.589623	0.0471698	0.0117925	0.306604	0.0117925	0.0117925	1.17925	0.0589623	0.0235849	0.471698
4	121	2	0.573678	0.359955	0.843645	0.0899888	0.843645	0.179978	0.0224972	0.0224972	0.056243	0.0337458	0.0112486	0	0	0.101237	0.0112486	0.0112486	1.12486	0.0224972	0.0112486	0.56243	0.0224972	0.0112486	0.56243	0.0449944	0.0224972	0.56243
4	21	3	0.524862	0.441989	1.07735	0.151934	0.759669	0.0966851	0.0276243	0.0276243	0.0138122	0.0276243	0	0	0	0.0966851	0.0276243	0.0276243	1.38122	0	0	0	0	0	0	0	0	0
4	76	3	0.524297	0.383632	1.02302	0.217391	0.907928	0.140665	0.0639386	0.0255754	0.0639386	0	0	0	0	0.0639386	0.0127877	0.0127877	1.27877	0.0127877	0.0127877	1.27877	0.0127877	0.0127877	1.27877	0.0255754	0.0255754	1.27877
4	121	2	0.62645	0.440835	0.858469	0.150812	0.719258	0.197216	0.0232019	0.0116009	0.0580046	0	0.0348028	0	0	0.116009	0.0348028	0.0348028	1.16009	0.0232019	0	0	0.0232019	0	0	0.0464037	0	0
4	88	3	0.97561	0.863039	1.74484	0.356473	1.78236	0.150094	0	0	0.0187617	0	0	0	0	0.206379	0.0375235	0.0375235	1.87617	0.0187617	0.0187617	1.87617	0	0	0	0.0187617	0.0187617	1.87617
4	76	3	0.601504	0.413534	1.61654	0.131579	1.33459	0.206767	0.056391	0	0.037594	0	0.018797	0	0	0.169173	0.018797	0.018797	1.8797	0.037594	0.018797	0.93985	0	0	0	0.037594	0.018797	0.93985
4	21	3	0.833333	0.778689	1.14754	0.177596	1.05191	0.136612	0	0	0.0546448	0.0136612	0	0	0	0.218579	0.0136612	0.0136612	1.36612	0	0	0	0.0409836	0.0273224	0.901639	0.0409836	0.0273224	0.901639
4	121	2	0.751174	0.575117	0.938967	0.176056	0.704225	0.176056	0.0469484	0.0117371	0.140845	0.0704225	0.0352113	0.0117371	0.0117371	0.0704225	0	0	0	0.0117371	0	0	0.0234742	0	0	0.0352113	0	0
4	201	2	0.622066	0.598592	1.03286	0.199531	0.892019	0.0821596	0	0	0.0117371	0	0	0	0	0.164319	0.0234742	0.0234742	1.17371	0.0469484	0.0352113	0.892019	0.0352113	0.0117371	0.399061	0.0821596	0.0469484	0.680751
4	21	3	0.431965	0.431965	1.94384	0.107991	1.72786	0.0431965	0	0	0.0215983	0	0	0	0	0.0863931	0.0215983	0.0215983	2.15983	0.0215983	0.0215983	2.15983	0.0215983	0	0	0.0431965	0.0215983	1.07991
4	76	3	0.441176	0.320856	0.775401	0.187166	0.668449	0.187166	0.0534759	0	0.013369	0	0	0	0	0.0802139	0.040107	0.026738	0.882353	0	0	0	0.040107	0.040107	1.3369	0.040107	0.040107	1.3369
4	121	2	0.643729	0.388457	0.921199	0.133185	0.743618	0.221976	0.0332963	0.0221976	0.0665927	0.0443951	0.0332963	0.0332963	0	0.122087	0.0110988	0.0110988	1.10988	0	0	0	0.0110988	0.0110988	1.10988	0.0110988	0.0110988	1.10988
4	202	2	0.551416	0.4769	1.25186	0.119225	1.11773	0.0894188	0	0	0.0596125	0	0.0149031	0.0149031	0	0.163934	0.0298063	0.0149031	0.745156	0.0149031	0	0	0	0	0	0.0149031	0	0
4	140	2	0.413333	0.213333	1	0.0266667	0	0.16	0.0133333	0	0.0133333	0	0.04	0.0266667	0	0.08	0.0133333	0.0133333	1.33333	0.0666667	0	0	0.04	0.0266667	0.88	0.106667	0.0266667	0.346667
4	6	3	0.444811	0.313015	1.56507	0.0494234	1.10379	0.14827	0.0164745	0	0.0494234	0	0.0329489	0.0329489	0.0164745	0.115321	0.0494234	0.0329489	1.08731	0	0	0	0	0	0	0	0	0
4	61	3	0.355263	0.342105	0.855263	0.144737	0.473684	0.118421	0	0	0.0131579	0	0.0131579	0	0	0.0657895	0.0131579	0.0131579	1.31579	0.0131579	0.0131579	1.31579	0.0394737	0.0394737	1.31579	0.0526316	0.0526316	1.31579
4	240	2	0.476821	0.384106	1.04636	0.0794702	0.887417	0.13245	0.013245	0	0.013245	0.0264901	0.013245	0.013245	0	0.10596	0.0397351	0.013245	0.450331	0	0	0	0.013245	0.013245	1.3245	0.013245	0.013245	1.3245
4	202	2	0.425287	0.402299	0.988506	0.103448	0.770115	0.0574713	0.0114943	0.0114943	0.045977	0.0229885	0	0	0	0.0574713	0	0	0	0	0	0	0	0	0	0	0	0
4	76	3	0.402299	0.310345	1.06897	0.114943	0.91954	0.103448	0.045977	0	0.0229885	0	0	0	0	0.091954	0.045977	0.0229885	0.574713	0.0229885	0	0	0.0229885	0.0229885	1.14943	0.045977	0.0229885	0.574713
4	88	3	0.594901	0.566572	2.26629	0.226629	1.7847	0.141643	0	0	0	0	0	0	0	0.1983	0	0	0	0	0	0	0	0	0	0	0	0
4	279	2	0.490018	0.399274	1.07078	0.0907441	1.08893	0.199637	0	0	0.0181488	0	0	0	0	0.127042	0.0181488	0.0181488	1.81488	0.0362976	0	0	0.0362976	0	0	0.0725953	0	0
4	202	2	0.399274	0.326679	1.41561	0.127042	1.28857	0.0725953	0	0	0.0181488	0	0.0181488	0.0181488	0	0.0907441	0.0181488	0.0181488	1.81488	0	0	0	0.0362976	0.0181488	0.907441	0.0362976	0.0181488	0.907441
4	61	3	0.524723	0.423814	0.766902	0.181635	0.504541	0.151362	0	0	0.0100908	0	0	0	0	0.161453	0	0	0	0.0403633	0.0201816	0.504541	0.0100908	0	0	0.0504541	0.0201816	0.403633
4	141	2	0.622837	0.519031	3.01038	0.311419	2.69896	0.103806	0	0	0.0346021	0	0	0	0	0.0346021	0	0	0	0.103806	0.0692042	2.28374	0	0	0	0.103806	0.0692042	2.28374
4	122	2	0.483619	0.374415	1.23245	0.0936037	0.780031	0.124805	0	0	0	0	0.0156006	0	0	0.109204	0.0312012	0.0312012	1.56006	0.0312012	0.0156006	0.780031	0.0312012	0.0156006	0.780031	0.0624025	0.0312012	0.780031
4	319	1	0.667702	0.419255	1.25776	0.139752	1.38199	0.248447	0.108696	0.0310559	0.0310559	0.015528	0.015528	0	0	0.15528	0	0	0	0.015528	0	0	0	0	0	0.015528	0	0
4	280	2	0.509849	0.486674	0.996524	0.127462	0.741599	0.0926999	0	0	0.023175	0	0	0	0	0.13905	0	0	0	0.0579374	0.0579374	1.15875	0	0	0	0.0579374	0.0579374	1.15875
4	6	3	0.439306	0.289017	0.971098	0.0346821	0.774566	0.138728	0.0115607	0	0.0115607	0	0.0462428	0	0	0.104046	0.0115607	0.0115607	1.15607	0.0693642	0.0346821	0.578035	0	0	0	0.0693642	0.0346821	0.578035
4	121	2	0.625	0.535714	7.41071	0.0892857	0	0.178571	0	0	0.0892857	0	0	0	0	0.0892857	0.0892857	0.0892857	8.92857	0	0	0	0	0	0	0	0	0
4	202	2	0.394191	0.394191	1.41079	0.0829876	0.518672	0.103734	0	0	0.0622407	0.0207469	0	0	0	0.124481	0	0	0	0.0207469	0.0207469	2.07469	0	0	0	0.0207469	0.0207469	2.07469
4	6	3	0.442478	0.265487	0.988201	0.0589971	0.737463	0.235988	0.0147493	0	0.0737463	0	0.0147493	0	0	0.117994	0.0147493	0.0147493	1.47493	0.0442478	0.0147493	0.501475	0	0	0	0.0442478	0.0147493	0.501475
4	60	3	0.315789	0.245614	0.830409	0.0350877	0.385965	0.0818713	0	0	0	0.0233918	0	0	0	0.0701754	0.0233918	0.0233918	1.16959	0	0	0	0.0116959	0.0116959	1.16959	0.0116959	0.0116959	1.16959
4	61	3	0.548425	0.455076	0.805134	0.186698	0.361727	0.221704	0	0	0.0816803	0	0	0	0	0.163361	0	0	0	0.0116686	0.0116686	1.16686	0	0	0	0.0116686	0.0116686	1.16686
4	21	3	0.717703	0.62201	1.07656	0.119617	0.837321	0.119617	0	0	0.0956938	0.0478469	0.0358852	0	0	0.179426	0.0119617	0.0119617	1.19617	0.0119617	0	0	0.0119617	0.0119617	1.19617	0.0239234	0.0119617	0.598086
4	6	3	0.492721	0.31355	0.963046	0.0335946	0.75028	0.179171	0.0335946	0.0111982	0.0111982	0.0335946	0.0223964	0.0111982	0	0.055991	0.0223964	0.0111982	0.55991	0.0111982	0	0	0.0111982	0.0111982	1.11982	0.0223964	0.0111982	0.55991
4	76	3	0.589147	0.418605	1.31783	0.139535	0.868217	0.170543	0.0930233	0.0155039	0.0465116	0.0155039	0	0	0	0.170543	0	0	0	0	0	0	0.0310078	0.0310078	1.55039	0.0310078	0.0310078	1.55039
4	21	3	0.605686	0.519159	1.11248	0.148331	0.92707	0.0988875	0.0370828	0.0247219	0.0741656	0	0.0123609	0	0	0.0865266	0.0123609	0	0	0.0370828	0.0123609	0.420272	0.0247219	0.0247219	1.23609	0.0618047	0.0370828	0.741656
4	6	3	0.408922	0.272615	1.01611	0.0743494	0.830235	0.136307	0	0	0.0743494	0	0.0495663	0.0123916	0	0.0495663	0	0	0	0.0247831	0.0123916	0.619579	0	0	0	0.0247831	0.0123916	0.619579
4	142	2	0.472637	0.298507	1.03234	0.0497512	0.310945	0.161692	0.0248756	0	0.0373134	0	0.0373134	0.0248756	0	0.0497512	0	0	0	0	0	0	0.0248756	0.0248756	1.24378	0.0248756	0.0248756	1.24378
4	141	2	0.709459	0.630631	0.945946	0.349099	0.833333	0.157658	0.0337838	0	0.236486	0.0112613	0.0112613	0	0	0.168919	0.045045	0.0337838	0.855856	0.045045	0.0337838	0.855856	0.0112613	0.0112613	1.12613	0.0563063	0.045045	0.900901
4	21	3	0.486202	0.420499	1.15637	0.0788436	1.09067	0.065703	0.0131406	0	0.065703	0	0.0262812	0.0262812	0	0.0919842	0	0	0	0	0	0	0.0131406	0	0	0.0131406	0	0
4	240	2	0.922509	0.590406	0.99631	0.221402	0.688807	0.258303	0.147601	0.0615006	0.0615006	0.0615006	0.0369004	0	0	0.196802	0.0123001	0.0123001	1.23001	0.0123001	0	0	0.0123001	0	0	0.0246002	0	0
4	6	3	0.627306	0.442804	0.922509	0.098401	0.922509	0.221402	0.0123001	0	0.0615006	0.0492005	0.0615006	0	0	0.147601	0.0123001	0.0123001	1.23001	0.0738007	0.0492005	0.811808	0.0246002	0.0123001	0.615006	0.098401	0.0615006	0.762608
4	61	3	0.444444	0.4	0.9	0.222222	0.722222	0.111111	0.0111111	0	0.0888889	0	0	0	0	0.133333	0.0111111	0.0111111	1.11111	0.0333333	0.0222222	0.733333	0.0111111	0.0111111	1.11111	0.0444444	0.0333333	0.844444
4	142	2	0.38674	0.220994	4.14365	0	0	0.165746	0	0	0	0	0	0	0	0.0552486	0.0552486	0.0552486	5.52486	0	0	0	0.0552486	0.0552486	5.52486	0.0552486	0.0552486	5.52486
4	61	3	0.181488	0.145191	1.5971	0.0362976	0.907441	0.0544465	0	0	0	0	0	0	0	0.0544465	0.0181488	0.0181488	1.81488	0	0	0	0	0	0	0	0	0
4	88	3	0.492754	0.42029	1.14493	0.101449	0.623188	0.130435	0	0	0.0144928	0	0	0	0	0.231884	0.0434783	0.0434783	1.44928	0.057971	0.0289855	0.724638	0.0144928	0.0144928	1.44928	0.0724638	0.0434783	0.869565
4	6	3	0.406386	0.246734	1.10305	0.0580552	0.725689	0.188679	0	0	0.0435414	0.0145138	0.0145138	0	0	0.0870827	0.0145138	0.0145138	1.45138	0	0	0	0.0145138	0	0	0.0145138	0	0
4	140	2	0.274123	0.164474	0.734649	0.0219298	0	0.120614	0	0	0.0219298	0	0.0109649	0.0109649	0	0.0438596	0.0219298	0.0219298	1.09649	0.0877193	0.0328947	0.416667	0.0109649	0	0	0.0986842	0.0328947	0.372807
4	6	3	0.377358	0.301887	3.32075	0	0	0.0754717	0	0	0.0377358	0.0377358	0	0	0	0.0377358	0	0	0	0.0754717	0.0377358	1.88679	0	0	0	0.0754717	0.0377358	1.88679
4	241	2	0.503401	0.408163	0.993197	0.14966	0.612245	0.190476	0	0	0.122449	0	0.0272109	0.0136054	0.0136054	0.176871	0.0272109	0.0136054	0.680272	0.0136054	0	0	0	0	0	0.0136054	0	0
4	201	2	0.407609	0.353261	1.10054	0.244565	0.978261	0.0951087	0	0	0.108696	0	0.013587	0	0	0.17663	0.0271739	0.0271739	1.3587	0.0543478	0.0407609	1.03261	0	0	0	0.0543478	0.0407609	1.03261
4	281	1	0.251256	0.134003	1.05528	0.0335008	0.837521	0.134003	0	0	0.0167504	0.0167504	0.0167504	0	0	0.0502513	0.0335008	0.0335008	1.67504	0.0167504	0.0167504	0	0	0	0	0.0167504	0.0167504	1.67504
4	142	2	0.417633	0.220418	1.03248	0.0232019	1.16009	0.174014	0.0232019	0.0116009	0.0232019	0.0232019	0.0348028	0.0116009	0	0.104408	0.0464037	0.0464037	1.16009	0.0116009	0.0116009	1.16009	0	0	0	0.0116009	0.0116009	1.16009
4	281	1	0.359408	0.211416	1.05708	0.105708	0.845666	0.211416	0.0211416	0.0211416	0	0	0.0211416	0	0	0.0422833	0.0211416	0	0	0	0	0	0	0	0	0	0	0
4	76	3	0.591472	0.42641	1.05915	0.165062	1.03164	0.206327	0.0687758	0.0137552	0.0550206	0.0275103	0.0137552	0	0	0.261348	0.0275103	0.0275103	1.37552	0.0137552	0	0	0	0	0	0.0137552	0	0
4	141	2	0.726027	0.657534	1.10959	0.342466	0.931507	0.123288	0	0	0.109589	0	0.0136986	0	0	0.205479	0.0136986	0.0136986	1.36986	0.0547945	0.0410959	1.0411	0	0	0	0.0547945	0.0410959	1.0411
4	320	1	0.551559	0.455635	1.89448	0.143885	1.19904	0.167866	0	0	0.0479616	0	0	0	0	0.143885	0.0479616	0.0239808	1.19904	0	0	0	0	0	0	0	0	0
4	142	2	0.337197	0.221286	0.706006	0.0632244	0.52687	0.115911	0.0316122	0	0.0105374	0	0.0421496	0.0105374	0	0.0316122	0.0210748	0.0210748	1.05374	0.0737619	0.0210748	0.295047	0	0	0	0.0737619	0.0210748	0.295047
4	60	3	0.644491	0.49896	1.72557	0.12474	1.0395	0.16632	0.04158	0	0.04158	0.02079	0	0	0	0.14553	0.0623701	0.02079	0.706861	0	0	0	0	0	0	0	0	0
4	142	2	0.518053	0.251177	1.17739	0.0313972	0.784929	0.188383	0	0	0.0313972	0.0156986	0.0470958	0	0	0.0941915	0.0156986	0.0156986	1.56986	0.0156986	0.0156986	1.56986	0	0	0	0.0156986	0.0156986	1.56986
4	122	2	0.438871	0.407524	1.01881	0.141066	0.689655	0.125392	0	0	0.0783699	0	0.015674	0.015674	0.015674	0.0940439	0.031348	0.031348	1.5674	0.015674	0.015674	1.5674	0	0	0	0.015674	0.015674	1.5674
4	141	2	0.528512	0.486787	0.987483	0.305981	0.820584	0.166898	0	0	0.0973574	0	0	0	0	0.208623	0.069541	0.069541	1.39082	0.0973574	0.0556328	0.806676	0	0	0	0.0973574	0.0556328	0.806676
4	140	2	0.35409	0.2442	1.03785	0.04884	0.30525	0.0854701	0	0	0.04884	0.02442	0.04884	0.03663	0.03663	0.02442	0	0	0	0.0610501	0.02442	0.4884	0	0	0	0.0610501	0.02442	0.4884
4	60	3	0.603291	0.493601	1.27971	0.164534	1.02377	0.219378	0.0731261	0	0.0182815	0	0.0182815	0.0182815	0	0.146252	0.0182815	0.0182815	1.82815	0	0	0	0	0	0	0	0	0
4	141	2	0.494505	0.457875	1.39194	0.25641	1.44689	0.128205	0	0	0.0732601	0	0	0	0	0.0732601	0	0	0	0	0	0	0	0	0	0	0	0
4	61	3	0.374415	0.327613	1.40406	0.187207	1.43526	0.0468019	0	0	0.0624025	0	0	0	0	0.0936037	0	0	0	0.0312012	0.0156006	0.780031	0	0	0	0.0312012	0.0156006	0.780031
4	76	3	0.469314	0.312876	1.02286	0.0842359	0.854392	0.168472	0.0722022	0	0.0240674	0	0.0361011	0.0120337	0	0.144404	0.0120337	0.0120337	1.20337	0	0	0	0	0	0	0	0	0
4	122	2	0.360577	0.300481	0.913462	0.0961538	0.757212	0.120192	0.0120192	0	0.0360577	0.0120192	0.0240385	0.0120192	0	0.168269	0.0120192	0.0120192	1.20192	0.0120192	0.0120192	1.20192	0	0	0	0.0120192	0.0120192	1.20192
4	60	3	0.446927	0.446927	2.4581	0.027933	2.7933	0.0558659	0	0	0.0558659	0	0	0	0	0.0558659	0	0	0	0	0	0	0	0	0	0	0	0
4	21	3	0.724234	0.668524	2.31198	0.0557103	2.78552	0.139276	0	0	0.0557103	0	0	0	0	0.111421	0	0	0	0	0	0	0	0	0	0	0	0
4	88	3	0.958333	0.854167	1.83333	0.333333	1.6875	0.1875	0	0	0.0833333	0	0.0208333	0.0208333	0	0.166667	0	0	0	0.0625	0.0416667	1.375	0	0	0	0.0625	0.0416667	1.375
4	242	2	0.192308	0.162722	1.21302	0	0	0.0295858	0	0	0	0.0147929	0.0147929	0	0	0.0443787	0.0591716	0.0295858	0.739645	0.0295858	0	0	0	0	0	0.0295858	0	0
4	61	3	0.543933	0.488145	1.1576	0.209205	0.83682	0.111576	0.027894	0	0.055788	0	0	0	0	0.111576	0.027894	0	0	0.041841	0.013947	0.474198	0	0	0	0.041841	0.013947	0.474198
4	242	2	0.298954	0.119581	0.568012	0.044843	0	0.179372	0.0149477	0	0.0149477	0.0149477	0	0	0	0.044843	0.0149477	0.0149477	1.49477	0.0597907	0.0298954	0.747384	0	0	0	0.0597907	0.0298954	0.747384
4	243	2	0.446429	0.282738	1.10119	0.14881	0.892857	0.208333	0.014881	0	0.0297619	0.0446429	0	0	0	0.0595238	0.014881	0	0	0	0	0	0	0	0	0	0	0
4	61	3	0.412621	0.339806	0.995146	0.182039	0.813107	0.121359	0.0242718	0	0.133495	0	0.0121359	0	0	0.0970874	0.0121359	0.0121359	1.21359	0	0	0	0	0	0	0	0	0
4	142	2	0.521643	0.321865	0.765816	0.0887902	0.554939	0.221976	0.0332963	0.0110988	0.0221976	0.0110988	0.0221976	0.0221976	0	0.122087	0.0110988	0	0	0.0776915	0.0332963	0.466149	0	0	0	0.0776915	0.0332963	0.466149
4	122	2	0.501672	0.423634	0.847269	0.200669	0.746934	0.144928	0	0	0.0780379	0	0	0	0	0.211817	0.0111483	0.0111483	1.11483	0.0334448	0.0222965	0.735786	0	0	0	0.0334448	0.0222965	0.735786
4	122	2	0.659341	0.604396	1.50183	0.18315	1.0989	0.164835	0.018315	0	0.0732601	0.03663	0.03663	0	0	0.128205	0.018315	0	0	0	0	0	0	0	0	0	0	0
4	244	1	0.659341	0.586081	1.48352	0.29304	1.26374	0.128205	0.018315	0.018315	0.164835	0.03663	0	0	0	0.18315	0	0	0	0.0915751	0.0732601	1.4652	0	0	0	0.0915751	0.0732601	1.4652
4	60	3	0.826873	0.697674	1.04651	0.219638	0.981912	0.219638	0.0516796	0.0129199	0.116279	0.0258398	0.0258398	0	0	0.0645995	0	0	0	0.0258398	0	0	0	0	0	0.0258398	0	0
4	242	2	0.374707	0.234192	0.761124	0.058548	0.468384	0.163934	0.0117096	0	0.0117096	0	0.0351288	0	0	0.0819672	0.0117096	0.0117096	1.17096	0.0702576	0.058548	0.983607	0	0	0	0.0702576	0.058548	0.983607
4	244	1	0.731707	0.670732	1.54472	0.325203	1.40244	0.223577	0	0	0.0813008	0	0.0203252	0	0	0.203252	0	0	0	0.0609756	0.0203252	0.691057	0	0	0	0.0609756	0.0203252	0.691057
4	6	3	0.284553	0.162602	1.52439	0.0203252	2.03252	0.162602	0	0	0	0	0.0203252	0	0	0.0406504	0	0	0	0.0203252	0.0203252	2.03252	0	0	0	0.0203252	0.0203252	2.03252
4	280	2	0.551053	0.502431	1.36143	0.113452	0.923825	0.0972447	0	0	0.0162075	0	0.0162075	0	0	0.113452	0	0	0	0.0324149	0.0324149	1.62075	0	0	0	0.0324149	0.0324149	1.62075
4	21	3	0.619597	0.56196	1.22478	0.115274	1.08069	0.115274	0	0	0.0288184	0.0144092	0.0144092	0	0	0.18732	0.0288184	0.0288184	1.44092	0.0144092	0	0	0	0	0	0.0144092	0	0
4	76	3	0.618932	0.485437	0.970874	0.169903	0.86165	0.157767	0.0364078	0	0.0606796	0.0121359	0.0121359	0	0	0.133495	0.0121359	0.0121359	1.21359	0.0121359	0.0121359	1.21359	0	0	0	0.0121359	0.0121359	1.21359
4	21	3	1.04034	0.89172	2.01699	0.169851	1.86837	0.0849257	0.0212314	0.0212314	0.0636943	0	0	0	0	0.14862	0	0	0	0	0	0	0	0	0	0	0	0
4	6	3	0.437956	0.352798	0.924574	0.0729927	0.608273	0.13382	0.0121655	0	0.0243309	0.0121655	0	0	0	0.0364964	0	0	0	0.0973236	0.0729927	0.924574	0	0	0	0.0973236	0.0729927	0.924574
4	61	3	0.549199	0.480549	0.983982	0.217391	0.846682	0.102975	0.0228833	0.0114416	0.0800915	0	0.0114416	0	0	0.0572082	0	0	0	0.0114416	0	0	0	0	0	0.0114416	0	0
4	243	2	0.487047	0.38342	0.870466	0.11399	0.849741	0.134715	0	0	0.0829016	0.0207254	0.0310881	0.0310881	0.0103627	0.103627	0.0207254	0.0207254	1.03627	0.0310881	0	0	0	0	0	0.0310881	0	0
4	201	2	0.835913	0.794634	0.897833	0.247678	0.773994	0.144479	0	0	0.0206398	0	0	0	0	0.175439	0.0206398	0.0206398	1.03199	0.0619195	0.0412797	0.681115	0	0	0	0.0619195	0.0412797	0.681115
4	76	3	0.397727	0.170455	5.68182	0.0568182	5.68182	0.170455	0.113636	0	0	0	0	0	0	0.113636	0	0	0	0	0	0	0	0	0	0	0	0
4	6	3	0.719755	0.459418	1.22511	0.107198	1.317	0.275651	0	0	0.0306279	0	0.0459418	0.0153139	0	0.137825	0	0	0	0.0153139	0.0153139	1.53139	0	0	0	0.0153139	0.0153139	1.53139
4	88	3	0.552147	0.53681	1.27301	0.214724	0.981595	0.0920245	0	0	0.0766871	0.0153374	0	0	0	0.0920245	0.0153374	0.0153374	1.53374	0.0306748	0.0153374	0.766871	0	0	0	0.0306748	0.0153374	0.766871
4	240	2	0.566948	0.434258	1.00121	0.0361882	0.808203	0.120627	0.0241255	0.0120627	0.0241255	0.0241255	0.0482509	0	0	0.205066	0.0482509	0.0361882	0.916767	0	0	0	0	0	0	0	0	0
4	21	3	0.569007	0.472155	1.05327	0.145278	0.811138	0.133172	0.0242131	0	0.0605327	0	0	0	0	0.145278	0.0242131	0.0242131	1.21065	0.0363196	0.0363196	1.21065	0	0	0	0.0363196	0.0363196	1.21065
4	6	3	0.484581	0.352423	1.04258	0.0734214	0.587372	0.161527	0	0	0.0146843	0	0.0587372	0.0293686	0.0146843	0.10279	0.0146843	0.0146843	1.46843	0.0440529	0.0293686	0.969163	0	0	0	0.0440529	0.0293686	0.969163
4	241	2	0.597372	0.525687	0.919952	0.179211	0.716846	0.155317	0	0	0.0716846	0	0.0238949	0	0	0.143369	0.0119474	0.0119474	1.19474	0.0119474	0.0119474	1.19474	0	0	0	0.0119474	0.0119474	1.19474
4	60	3	0.371257	0.275449	0.994012	0.0598802	0.718563	0.0958084	0.011976	0.011976	0.0479042	0.011976	0.011976	0	0	0.0838323	0.0239521	0.011976	0.598802	0	0	0	0	0	0	0	0	0
4	140	2	0.402174	0.217391	0.76087	0.0978261	0.478261	0.173913	0	0	0.0217391	0.0217391	0.0217391	0.0217391	0	0.0869565	0.0108696	0.0108696	1.08696	0.0978261	0.076087	0.847826	0	0	0	0.0978261	0.076087	0.847826
4	21	3	0.390879	0.325733	0.944625	0.0868621	0.542888	0.0868621	0	0	0.0325733	0.0108578	0.0108578	0.0108578	0.0108578	0.130293	0.0217155	0.0217155	1.08578	0.0217155	0	0	0	0	0	0.0217155	0	0
4	244	1	0.493827	0.416667	1.37346	0.154321	1.08025	0.108025	0	0	0.0617284	0	0.0154321	0	0	0.138889	0	0	0	0.0308642	0.0154321	0.771605	0	0	0	0.0308642	0.0154321	0.771605
4	122	2	0.493827	0.462963	1.43519	0.0925926	1.03395	0.0462963	0	0	0.0462963	0	0	0	0	0.0771605	0	0	0	0	0	0	0	0	0	0	0	0
4	6	3	0.377129	0.243309	1.15572	0.0608273	0.973236	0.13382	0.0121655	0	0.0121655	0	0.0121655	0.0121655	0.0121655	0.0729927	0.0121655	0.0121655	1.21655	0.0121655	0	0	0	0	0	0.0121655	0	0
4	61	3	0.419355	0.344086	0.741935	0.193548	0.655914	0.150538	0	0	0.0645161	0	0.0107527	0.0107527	0	0.129032	0	0	0	0	0	0	0	0	0	0	0	0
4	60	3	0.912951	0.721868	1.67728	0.127389	0.700637	0.212314	0.0636943	0.0212314	0.0212314	0.0849257	0	0	0	0.106157	0.0636943	0.0212314	0.721868	0	0	0	0	0	0	0	0	0
4	6	3	0.246479	0.176056	1.40845	0.0528169	1.17958	0.0880282	0	0	0.0176056	0	0.0352113	0	0	0	0	0	0	0.0176056	0.0176056	1.76056	0	0	0	0.0176056	0.0176056	1.76056
4	88	3	0.809859	0.774648	1.60211	0.299296	1.33803	0.0880282	0	0	0.0528169	0	0.0176056	0.0176056	0.0176056	0.246479	0.0352113	0.0352113	1.76056	0.0704225	0.0528169	1.33803	0	0	0	0.0704225	0.0528169	1.33803
4	140	2	0.46875	0.336538	0.949519	0.0480769	0.600962	0.192308	0	0	0.0240385	0.0120192	0.0841346	0.0721154	0	0.132212	0.0360577	0.0240385	0.793269	0.0240385	0.0240385	1.20192	0	0	0	0.0240385	0.0240385	1.20192
4	241	2	0.695444	0.623501	1.04317	0.167866	0.683453	0.131894	0	0	0.0959233	0.0119904	0	0	0	0.155875	0.059952	0.0479616	0.959233	0.059952	0.0479616	0.959233	0	0	0	0.059952	0.0479616	0.959233
4	88	3	0.492476	0.396717	1.27223	0.0820793	1.13543	0.0683995	0	0	0.0273598	0	0.0410397	0	0	0.123119	0.0136799	0.0136799	1.36799	0.0410397	0.0273598	0.902873	0	0	0	0.0410397	0.0273598	0.902873
4	6	3	0.287278	0.191518	1.17647	0.0683995	1.09439	0.0957592	0	0	0.0410397	0	0.0273598	0	0	0.109439	0	0	0	0.0547196	0.0136799	0.355677	0	0	0	0.0547196	0.0136799	0.355677
4	243	2	0.525714	0.297143	0.708571	0.0914286	0.571429	0.24	0.0457143	0.0114286	0.0571429	0.0228571	0.0228571	0	0	0.102857	0.0228571	0.0228571	1.14286	0	0	0	0	0	0	0	0	0
4	60	3	0.546697	0.387244	0.899772	0.170843	0.683371	0.170843	0.022779	0.0113895	0.102506	0.0341686	0	0	0	0.125285	0.0455581	0.0341686	0.865604	0	0	0	0	0	0	0	0	0
4	141	2	0.862676	0.792254	1.44366	0.440141	1.26761	0.193662	0	0	0.158451	0	0	0	0	0.176056	0.0176056	0.0176056	1.76056	0.0352113	0.0176056	0.880282	0	0	0	0.0352113	0.0176056	0.880282
4	122	2	0.574887	0.468986	1.1649	0.196672	0.816944	0.1059	0	0	0.0453858	0	0	0	0	0.242057	0.0453858	0.0453858	1.51286	0.0151286	0.0151286	1.51286	0	0	0	0.0151286	0.0151286	1.51286
4	140	2	0.477612	0.253731	1.0597	0.0597015	0.373134	0.268657	0.0149254	0	0.0895522	0.0149254	0.0597015	0.0597015	0.0298507	0.0746269	0.0447761	0.0447761	1.49254	0.0895522	0.0597015	0.985075	0	0	0	0.0895522	0.0597015	0.985075
4	88	3	0.762712	0.677966	1.07748	0.205811	0.859564	0.145278	0	0	0.0484262	0	0.0121065	0.0121065	0	0.169492	0.0363196	0.0363196	1.21065	0	0	0	0	0	0	0	0	0
4	6	3	0.460048	0.326877	0.847458	0.0847458	0.690073	0.205811	0.0121065	0	0.0242131	0.0121065	0.0484262	0.0242131	0.0121065	0.0605327	0.0363196	0.0363196	1.21065	0.0847458	0.0726392	1.04116	0	0	0	0.0847458	0.0726392	1.04116
15	62	3	0.2	0.123077	1.15385	0.0153846	0	0.107692	0	0	0	0.0153846	0.0307692	0.0307692	0.0307692	0.0615385	0	0	0	0	0	0	0	0	0	0	0	0
15	168	2	0.519952	0.266022	0.604595	0.0967352	0.157195	0.314389	0.0241838	0	0.0241838	0	0.0241838	0	0	0.133011	0.0846433	0.0483676	0.70133	0.0362757	0.0241838	0.798065	0.0362757	0.0362757	1.20919	0.0725514	0.0604595	1.01572
15	203	2	0.332963	0.199778	0.488346	0.099889	0.36626	0.221976	0.0332963	0	0.0443951	0.0110988	0.0332963	0	0	0.110988	0.0443951	0.0221976	0.554939	0.0332963	0.0221976	0.732519	0.0221976	0.0110988	0.554939	0.0554939	0.0332963	0.665927
15	123	2	0.685155	0.570962	1.07667	0.293638	0.717781	0.195759	0.0163132	0.0163132	0.0652529	0.0163132	0	0	0	0.163132	0.0163132	0.0163132	1.63132	0.0326264	0.0326264	1.63132	0.0326264	0.0163132	0.815661	0.0652529	0.0489396	1.2398
15	89	3	0.549133	0.491329	0.809249	0.202312	0.303468	0.216763	0	0	0.0578035	0	0.0144509	0.0144509	0	0.187861	0.0144509	0.0144509	1.44509	0.0433526	0.0289017	0.953757	0.0433526	0.0289017	0.953757	0.0867052	0.0578035	0.953757
15	7	3	0.575221	0.497788	0.74115	0.199115	0.553097	0.188053	0.0110619	0	0.110619	0.0110619	0	0	0	0.320796	0.0110619	0.0110619	1.10619	0.0774336	0.0663717	0.951327	0.0663717	0.0331858	0.553097	0.143805	0.0995575	0.774336
15	7	3	0.335329	0.203593	0.91018	0.0838323	1.02994	0.155689	0.011976	0.011976	0.0359281	0	0.0359281	0.0239521	0	0.179641	0	0	0	0.0479042	0.0239521	0.598802	0	0	0	0.0479042	0.0239521	0.598802
15	46	3	0.393064	0.196532	0.820809	0.0346821	0.774566	0.196532	0.0115607	0	0.0346821	0.0115607	0.0231214	0.0115607	0	0.115607	0.0462428	0.0462428	1.15607	0.0231214	0	0	0.0346821	0.0115607	0.393064	0.0578035	0.0115607	0.231214
15	89	3	0.30303	0.219436	0.501567	0.125392	0.177638	0.167189	0	0	0.031348	0	0.0104493	0	0	0.125392	0.0208986	0.0208986	1.04493	0.0626959	0.031348	0.522466	0	0	0	0.0626959	0.031348	0.522466
15	77	3	0.377358	0.283019	0.503145	0.209644	0.471698	0.230608	0	0	0.0419287	0	0.0104822	0	0	0.167715	0.0314465	0.0209644	0.691824	0.0419287	0.0314465	0.796646	0.0419287	0.0314465	0.796646	0.0838574	0.0628931	0.796646
15	124	2	0.477528	0.280899	0.772472	0.168539	0.589888	0.280899	0.0280899	0	0.0561798	0	0	0	0	0.0983146	0.0842697	0.0702247	1.17978	0.0842697	0.0280899	0.477528	0.0421348	0.0280899	0.926966	0.126404	0.0561798	0.617978
15	62	3	0.267738	0.174029	0.722892	0.0401606	0.441767	0.147256	0.0133869	0	0.0267738	0	0.0267738	0.0267738	0.0133869	0.0535475	0.0133869	0	0	0.0133869	0.0133869	1.33869	0.0133869	0	0	0.0267738	0.0133869	0.669344
15	46	3	0.642093	0.344828	0.570749	0.130797	0.428062	0.344828	0.0713436	0.0237812	0.0356718	0.0356718	0.0118906	0	0	0.142687	0.0356718	0.0356718	1.18906	0.0475624	0.0118906	0.309156	0.0475624	0.0118906	0.309156	0.0951249	0.0237812	0.309156
15	204	2	0.520607	0.520607	1.25813	0.260304	0.715835	0.195228	0	0	0.130152	0	0	0	0	0.0867679	0.0433839	0	0	0.0433839	0.021692	1.0846	0.0433839	0.021692	1.0846	0.0867679	0.0433839	1.0846
15	321	1	0.520607	0.433839	1.73536	0.195228	1.21475	0.130152	0.0433839	0.021692	0.0867679	0	0	0	0	0.0867679	0.0433839	0.0433839	2.1692	0.0650759	0	0	0.021692	0.021692	2.1692	0.0867679	0.021692	0.563991
15	90	3	0.455531	0.347072	1.49675	0.238612	1.38829	0.151844	0.021692	0	0.0433839	0	0	0	0	0.151844	0.021692	0.021692	2.1692	0	0	0	0.0433839	0.021692	1.0846	0.0433839	0.021692	1.0846
15	124	2	0.421941	0.267229	0.745429	0.0843882	0.464135	0.182841	0	0	0.0140647	0.0281294	0.0281294	0	0	0.140647	0.0421941	0.0421941	1.40647	0.0421941	0	0	0.0281294	0.0281294	1.40647	0.0703235	0.0281294	0.562588
15	143	2	0.528402	0.409511	0.937913	0.224571	0.700132	0.15852	0.01321	0.01321	0.0792602	0.0264201	0	0	0	0.14531	0.0396301	0.0264201	0.871863	0.0792602	0.0396301	0.660502	0.0528402	0.01321	0.343461	0.1321	0.0528402	0.528402
15	124	2	0.339703	0.254777	1.23142	0.0849257	1.06157	0.191083	0	0	0.0212314	0	0	0	0	0.106157	0	0	0	0.0424628	0.0212314	1.06157	0.0424628	0.0212314	1.06157	0.0849257	0.0424628	1.06157
15	203	2	0.615711	0.509554	1.33758	0.212314	0.636943	0.276008	0.0212314	0	0.0424628	0.0212314	0.0212314	0	0	0.127389	0.0424628	0.0212314	1.06157	0	0	0	0.0424628	0.0212314	1.06157	0.0424628	0.0212314	1.06157
15	77	3	0.582192	0.490868	0.821918	0.171233	0.605023	0.171233	0.0342466	0	0.0456621	0	0	0	0	0.125571	0.0799087	0.0570776	0.821918	0.0456621	0	0	0.0114155	0.0114155	1.14155	0.0570776	0.0114155	0.228311
15	62	3	0.120219	0.120219	0.797814	0.0218579	0	0.0327869	0	0	0	0	0	0	0	0.010929	0	0	0	0.0327869	0	0	0	0	0	0.0327869	0	0
15	144	2	0.264993	0.153417	0.502092	0.055788	0.348675	0.167364	0	0	0.041841	0.013947	0.027894	0.027894	0.013947	0.097629	0	0	0	0.111576	0.041841	0.529986	0	0	0	0.111576	0.041841	0.529986
15	168	2	0.307263	0.251397	0.782123	0.111732	0.349162	0.153631	0	0	0.0139665	0.0139665	0.0139665	0.0139665	0	0.0698324	0.0418994	0.0418994	1.39665	0.0558659	0.027933	0.698324	0.0698324	0.0139665	0.27933	0.125698	0.0418994	0.47486
15	143	2	0.575275	0.452876	0.795594	0.195838	0.611995	0.220318	0	0	0.0856793	0.0367197	0.0244798	0	0	0.110159	0.0489596	0.0367197	0.930233	0.0489596	0.0122399	0.318237	0.0611995	0.0367197	0.734394	0.110159	0.0489596	0.538556
15	123	2	0.538556	0.416157	0.869033	0.208078	0.501836	0.195838	0	0	0.0734394	0.0122399	0	0	0	0.171359	0.0611995	0.0367197	0.734394	0.0244798	0.0244798	1.22399	0.0244798	0.0122399	0.611995	0.0489596	0.0367197	0.930233
15	169	1	0.456432	0.394191	1.41079	0.165975	1.03734	0.145228	0	0	0.0414938	0	0.0207469	0	0	0.165975	0	0	0	0.0207469	0	0	0	0	0	0.0207469	0	0
15	77	3	0.466102	0.353107	0.847458	0.211864	0.663842	0.225989	0	0	0.0423729	0	0	0	0	0.0988701	0	0	0	0.0141243	0	0	0.0141243	0	0	0.0282486	0	0
15	46	3	0.427046	0.225386	0.688019	0.0948992	0.29656	0.237248	0.0474496	0.0118624	0.0474496	0.0237248	0.0118624	0	0	0.059312	0	0	0	0	0	0	0.0355872	0.0118624	0.403321	0.0355872	0.0118624	0.403321
15	168	2	0.343602	0.296209	0.805687	0.130332	0.42654	0.130332	0	0	0.0118483	0	0.0118483	0	0	0.130332	0.0118483	0	0	0.0473934	0	0	0.035545	0.0236967	0.781991	0.0829384	0.0236967	0.331754
15	7	3	0.484988	0.438799	0.762125	0.184758	0.508083	0.150115	0	0	0.034642	0.0115473	0	0	0	0.254042	0	0	0	0.0692841	0.0461894	0.762125	0.034642	0.0230947	0.762125	0.103926	0.0692841	0.762125
15	169	1	0.304348	0.26087	1.80435	0.0869565	1.63043	0.0434783	0	0	0.0434783	0	0	0	0	0.108696	0.0652174	0.0652174	2.17391	0.0217391	0	0	0	0	0	0.0217391	0	0
15	123	2	0.473458	0.344333	1.19082	0.172166	0.961263	0.157819	0.0286944	0	0.0430416	0	0.0143472	0	0	0.157819	0.0143472	0	0	0.0430416	0.0286944	0.946915	0.0143472	0	0	0.0573888	0.0286944	0.71736
15	203	2	0.503597	0.28777	0.863309	0.100719	0.201439	0.28777	0	0	0.0863309	0	0.0431655	0.0143885	0	0.115108	0.0431655	0.0431655	1.43885	0.0431655	0.0143885	0.489209	0.0431655	0	0	0.0863309	0.0143885	0.230216
15	7	3	0.259366	0.201729	1.23919	0.0576369	1.08069	0.0720461	0	0	0.0144092	0	0	0	0	0.0720461	0.0144092	0.0144092	1.44092	0	0	0	0.0288184	0.0144092	0.720461	0.0288184	0.0144092	0.720461
15	143	2	0.481928	0.406627	1.1747	0.120482	0.753012	0.135542	0.0150602	0	0.0301205	0	0	0	0	0.150602	0.0301205	0.0301205	1.50602	0.0301205	0.0150602	0.753012	0.0301205	0.0150602	0.753012	0.060241	0.0301205	0.753012
15	7	3	0.361446	0.267738	0.937082	0.0669344	0.267738	0.120482	0.0267738	0.0133869	0.0669344	0.0133869	0.0133869	0	0	0.0669344	0.0133869	0	0	0.0133869	0.0133869	1.33869	0.0133869	0.0133869	1.33869	0.0267738	0.0267738	1.33869
15	144	2	0.213447	0.0747065	0.608324	0.0106724	1.06724	0.128068	0	0	0	0	0.0320171	0.0106724	0	0.0853789	0.0106724	0.0106724	1.06724	0.138741	0.0320171	0.256137	0.0320171	0.0213447	0.704376	0.170758	0.0533618	0.341515
15	46	3	0.512821	0.309829	0.662393	0.149573	0.608974	0.202991	0.0213675	0.0106838	0.0641026	0.0320513	0.0106838	0.0106838	0	0.0854701	0.0320513	0.0320513	1.06838	0.0106838	0.0106838	1.06838	0.0213675	0	0	0.0320513	0.0106838	0.363248
15	169	1	0.636943	0.573248	2.03822	0.169851	2.12314	0.0636943	0	0	0.0424628	0.0212314	0	0	0	0.191083	0.0636943	0.0636943	2.12314	0.0212314	0	0	0	0	0	0.0212314	0	0
15	168	2	0.276008	0.191083	1.18896	0.0424628	0	0.169851	0.0424628	0	0	0	0	0	0	0.0636943	0.0212314	0.0212314	2.12314	0.0424628	0.0212314	1.06157	0.0212314	0	0	0.0636943	0.0212314	0.721868
15	62	3	0.190024	0.166271	0.938242	0.0118765	0	0.0593824	0.0118765	0	0.023753	0	0	0	0	0.023753	0	0	0	0.0356295	0	0	0.0356295	0	0	0.0712589	0	0
15	7	3	0.613563	0.516685	0.850377	0.182992	0.50592	0.161464	0	0	0.0968784	0	0	0	0	0.193757	0.0107643	0.0107643	1.07643	0.0215285	0	0	0	0	0	0.0215285	0	0
15	46	3	0.367133	0.262238	1.17133	0.0699301	0	0.122378	0.034965	0.0174825	0	0.034965	0	0	0	0.13986	0.0174825	0.0174825	1.74825	0.0174825	0.0174825	1.74825	0.0174825	0	0	0.034965	0.0174825	0.874126
15	90	3	0.383944	0.26178	0.820244	0.139616	0.4363	0.244328	0	0	0	0	0	0	0	0.122164	0.017452	0.017452	1.7452	0.017452	0	0	0	0	0	0.017452	0	0
15	89	3	0.373692	0.269058	0.657698	0.0896861	0.493274	0.164425	0	0	0.044843	0	0	0	0	0.284006	0	0	0	0.0149477	0.0149477	1.49477	0.0597907	0.0298954	0.747384	0.0747384	0.044843	0.896861
15	143	2	0.298507	0.164179	1.08955	0.0895522	0.746269	0.104478	0	0	0.0746269	0	0	0	0	0.119403	0.0597015	0.0298507	0.746269	0.0149254	0	0	0.0447761	0.0149254	0.507463	0.0597015	0.0149254	0.38806
15	282	2	0.365591	0.172043	0.537634	0.0645161	0.537634	0.225806	0	0	0.0107527	0	0.0107527	0.0107527	0	0.107527	0.0107527	0.0107527	1.07527	0.0537634	0.0215054	0.430108	0.0322581	0.0322581	1.07527	0.0860215	0.0537634	0.666667
15	144	2	0.247253	0.137363	1.64835	0.0549451	1.37363	0.137363	0	0	0.0274725	0	0	0	0	0.0824176	0	0	0	0.192308	0.0824176	1.15385	0	0	0	0.192308	0.0824176	1.15385
15	77	3	0.526316	0.404858	0.985155	0.215924	0.755735	0.188934	0.0134953	0	0.0539811	0.0134953	0.0134953	0	0	0.161943	0.0134953	0.0134953	1.34953	0.0269906	0.0269906	1.34953	0.0134953	0	0	0.0404858	0.0269906	0.890688
15	143	2	0.500782	0.438185	0.84507	0.203443	0.359937	0.250391	0.0156495	0	0.125196	0	0	0	0	0.109546	0.0156495	0.0156495	1.56495	0.0156495	0.0156495	1.56495	0.0156495	0	0	0.0312989	0.0156495	0.782473
15	46	3	0.558723	0.342075	0.604333	0.13683	0.285063	0.27366	0.0342075	0	0.0342075	0.022805	0.022805	0.0114025	0	0.148233	0.04561	0.04561	1.14025	0.0114025	0	0	0.0342075	0.0114025	0.387685	0.04561	0.0114025	0.296465
15	7	3	0.421893	0.27366	0.661345	0.0798176	0.490308	0.18244	0.0342075	0.022805	0.04561	0.0114025	0	0	0	0.148233	0.0342075	0.0342075	1.14025	0.0570125	0.0114025	0.22805	0.0114025	0.0114025	1.14025	0.0684151	0.022805	0.387685
15	123	2	0.61	0.52	0.67	0.17	0.29	0.25	0.02	0	0.05	0	0.02	0	0	0.14	0	0	0	0.06	0.05	0.84	0.01	0	0	0.07	0.05	0.72
15	77	3	0.742227	0.611836	0.822467	0.280843	0.712136	0.160481	0.0300903	0.0100301	0.130391	0.0100301	0	0	0	0.220662	0.0601805	0.0401204	0.661986	0.0401204	0	0	0.0401204	0.0200602	0.501505	0.0802407	0.0200602	0.260782
15	322	1	0.239044	0.219124	0.896414	0.179283	0.657371	0.139442	0.0199203	0	0.0996016	0	0	0	0	0.0796813	0.0398406	0.0398406	1.99203	0.0199203	0	0	0	0	0	0.0199203	0	0
15	283	1	0.258964	0.199203	1.19522	0.0796813	0.498008	0.0996016	0	0	0.0398406	0	0	0	0	0.119522	0.0199203	0.0199203	1.99203	0	0	0	0.0199203	0.0199203	1.99203	0.0199203	0.0199203	1.99203
15	90	3	0.258964	0.219124	1.09562	0.059761	0.657371	0.119522	0	0	0.0398406	0	0	0	0	0.139442	0.0398406	0	0	0.0398406	0.0199203	0.996016	0.0398406	0.0199203	0.996016	0.0796813	0.0398406	0.996016
15	124	2	0.245399	0.199387	0.705521	0.0613497	0.383436	0.107362	0	0	0	0.0153374	0	0	0	0.0613497	0	0	0	0.0460123	0	0	0.0306748	0.0153374	0.766871	0.0766871	0.0153374	0.306748
15	62	3	0.2019	0.154394	1.09264	0	0	0.0593824	0.0118765	0	0	0	0.0118765	0.0118765	0.0118765	0.0118765	0	0	0	0.0593824	0	0	0.0118765	0	0	0.0712589	0	0
15	62	3	0.285714	0.218487	1.29412	0.0336134	1.68067	0.0672269	0.0168067	0.0168067	0.0336134	0.0504202	0	0	0	0.0336134	0	0	0	0	0	0	0	0	0	0	0	0
15	143	2	0.651872	0.582524	1.15118	0.138696	0.970874	0.138696	0.0138696	0	0.0693481	0.0138696	0.0138696	0	0	0.138696	0.0416089	0.0277393	0.915395	0.0277393	0.0138696	0.693481	0	0	0	0.0277393	0.0138696	0.693481
15	123	2	0.651872	0.513176	1.05409	0.235784	0.901526	0.194175	0.0554785	0.0138696	0.0277393	0	0	0	0	0.221914	0.0416089	0.0138696	0.471567	0.0832178	0.0554785	0.915395	0	0	0	0.0832178	0.0554785	0.915395
15	77	3	0.486425	0.429864	0.859729	0.147059	0.61086	0.135747	0.0226244	0	0.0339367	0	0.0113122	0.0113122	0	0.192308	0.0791855	0.0791855	1.13122	0.0452489	0.0113122	0.294118	0	0	0	0.0452489	0.0113122	0.294118
15	46	3	0.351873	0.238365	0.976163	0.0113507	0	0.0908059	0	0	0.0340522	0	0.0113507	0	0	0.0227015	0.0227015	0	0	0	0	0	0	0	0	0	0	0
15	168	2	0.357675	0.253353	0.879285	0.104322	0.640835	0.134128	0	0	0.0149031	0	0.0149031	0	0	0.0447094	0.0447094	0.0298063	0.983607	0.0447094	0.0447094	1.49031	0	0	0	0.0447094	0.0447094	1.49031
15	170	2	0.68	0.586667	0.88	0.293333	0.666667	0.28	0.0266667	0	0.12	0.0133333	0.0133333	0	0	0.12	0.0666667	0.0133333	0.266667	0.0133333	0	0	0	0	0	0.0133333	0	0
15	62	3	0.28	0.186667	1.05333	0	0	0.133333	0.0133333	0	0.0133333	0.0266667	0	0	0	0.0533333	0.0133333	0.0133333	1.33333	0.0133333	0	0	0	0	0	0.0133333	0	0
15	89	3	0.491266	0.414847	0.665939	0.196507	0.305677	0.207424	0.0218341	0.010917	0.0873362	0.010917	0	0	0	0.207424	0.0218341	0.0218341	1.0917	0.0218341	0	0	0	0	0	0.0218341	0	0
15	323	2	0.4814	0.393873	0.853392	0.251641	0.71116	0.175055	0.0109409	0	0.0328228	0	0.0109409	0	0	0.185996	0.0109409	0	0	0	0	0	0	0	0	0	0	0
15	62	3	0.2079	0.14553	2.079	0.02079	2.079	0.0623701	0	0	0	0	0	0	0	0.02079	0	0	0	0.02079	0	0	0	0	0	0.02079	0	0
15	203	2	0.590164	0.409836	1.18033	0.114754	0.704918	0.147541	0.0491803	0.0163934	0.114754	0.0491803	0.0163934	0.0163934	0	0.0983607	0.0163934	0.0163934	1.63934	0.0163934	0.0163934	1.63934	0	0	0	0.0163934	0.0163934	1.63934
15	123	2	0.607533	0.510328	0.923451	0.145808	0.510328	0.157959	0	0	0.0850547	0	0	0	0	0.121507	0.0850547	0.0607533	0.874848	0	0	0	0	0	0	0	0	0
15	283	1	0.464396	0.402477	1.06811	0.247678	0.773994	0.170279	0.0154799	0	0.0619195	0.0154799	0	0	0	0.170279	0.0154799	0.0154799	1.54799	0.0154799	0.0154799	1.54799	0	0	0	0.0154799	0.0154799	1.54799
15	282	2	0.261097	0.195822	0.78329	0	0	0.117493	0.0130548	0	0.0130548	0	0	0	0	0.104439	0.0522193	0.0261097	0.652742	0.0913838	0.078329	1.12272	0	0	0	0.0913838	0.078329	1.12272
15	89	3	0.446429	0.401786	0.803571	0.122768	0.613839	0.133929	0.0111607	0	0.111607	0	0.0111607	0	0	0.100446	0.078125	0.0446429	0.647321	0.0223214	0	0	0	0	0	0.0223214	0	0
15	124	2	0.669643	0.524554	0.78125	0.245536	0.613839	0.234375	0.0223214	0.0111607	0.0558036	0	0	0	0	0.178571	0.0223214	0.0223214	1.11607	0.0223214	0.0111607	0.558036	0	0	0	0.0223214	0.0111607	0.558036
15	7	3	0.369181	0.288925	1.25201	0.0802568	0.642055	0.128411	0.0160514	0	0.0160514	0	0	0	0	0.0963082	0	0	0	0.0160514	0.0160514	1.60514	0	0	0	0.0160514	0.0160514	1.60514
15	46	3	0.426997	0.220386	1.1157	0.0275482	0.688705	0.179063	0.0137741	0	0.0137741	0.0275482	0	0	0	0.137741	0.0688705	0.0550964	1.10193	0.110193	0.0137741	0.165289	0	0	0	0.110193	0.0137741	0.165289
15	90	3	0.477897	0.394265	0.83632	0.179211	0.561529	0.131422	0.0358423	0.0358423	0.0597372	0.0238949	0	0	0	0.0597372	0.0238949	0.0238949	1.19474	0.0477897	0.0358423	0.908005	0	0	0	0.0477897	0.0358423	0.908005
15	7	3	0.510367	0.46252	1.32376	0.0956938	0.797448	0.0797448	0	0	0.0797448	0.0478469	0.015949	0	0	0.127592	0.015949	0.015949	1.5949	0	0	0	0	0	0	0	0	0
15	46	3	0.429936	0.254777	1.40127	0.0477707	1.06688	0.127389	0.0636943	0.0159236	0.0636943	0.0477707	0.0318471	0	0	0.0318471	0.0477707	0.0477707	1.59236	0.0318471	0	0	0	0	0	0.0318471	0	0
15	90	3	0.590112	0.494418	1.29187	0.239234	1.06858	0.191388	0.0478469	0	0.0956938	0.015949	0.015949	0.015949	0	0.0956938	0.015949	0.015949	1.5949	0	0	0	0	0	0	0	0	0
15	170	2	0.502874	0.387931	1.06322	0.158046	0.79023	0.172414	0.0287356	0.0143678	0.0718391	0.0143678	0.0143678	0.0143678	0	0.114943	0.0287356	0.0287356	1.43678	0	0	0	0	0	0	0	0	0
15	89	3	0.720621	0.631929	0.986696	0.18847	0.909091	0.110865	0.0332594	0	0.0997783	0.0110865	0.0332594	0	0	0.0886918	0	0	0	0.0221729	0	0	0	0	0	0.0221729	0	0
15	204	2	1.11465	0.987261	1.17834	0.254777	0.493631	0.334395	0.0159236	0	0.238854	0	0.0318471	0	0	0.111465	0	0	0	0.0318471	0.0318471	1.59236	0	0	0	0.0318471	0.0318471	1.59236
15	7	3	0.238854	0.207006	0.987261	0.0796178	0.636943	0.0955414	0.0159236	0	0.0159236	0	0	0	0	0.0955414	0	0	0	0.0636943	0.0477707	1.21019	0	0	0	0.0636943	0.0477707	1.21019
15	90	3	0.419486	0.392422	1.06901	0.135318	0.947226	0.0541272	0	0	0.0405954	0.0135318	0	0	0	0.189445	0.0135318	0.0135318	1.35318	0.0135318	0	0	0	0	0	0.0135318	0	0
15	77	3	0.559284	0.458613	0.98434	0.0782998	0.637584	0.100671	0.0559284	0	0.0447427	0.0223714	0.0111857	0	0	0.0782998	0.0223714	0.0111857	0.559284	0.0111857	0	0	0	0	0	0.0111857	0	0
15	89	3	0.607903	0.486322	1.91489	0.212766	0.425532	0.303951	0	0	0	0	0	0	0	0.121581	0	0	0	0.0607903	0	0	0	0	0	0.0607903	0	0
15	77	3	0.320197	0.23399	0.972906	0.0615764	0.738916	0.0985222	0.0246305	0	0.0123153	0.0123153	0.0246305	0	0	0.0985222	0.0246305	0.0246305	1.23153	0.0123153	0	0	0	0	0	0.0123153	0	0
15	7	3	0.333333	0.246914	0.925926	0.0617284	0.987654	0.111111	0	0	0.0493827	0.0123457	0.0123457	0	0	0.111111	0.0246914	0.0246914	1.23457	0.0246914	0	0	0	0	0	0.0246914	0	0
15	170	2	0.344403	0.246002	0.861009	0.110701	0.541205	0.110701	0.0246002	0.0123001	0.0492005	0.0123001	0.0123001	0	0	0.147601	0.0369004	0	0	0.0738007	0.0246002	0.418204	0	0	0	0.0738007	0.0246002	0.418204
15	46	3	0.368	0.192	1.2	0.016	0	0.128	0.032	0.016	0.032	0.032	0	0	0	0.096	0.032	0	0	0.016	0	0	0	0	0	0.016	0	0
15	77	3	0.512	0.352	1.168	0.112	0.464	0.208	0.016	0	0.016	0	0	0	0	0.144	0.016	0.016	1.6	0.016	0.016	1.6	0	0	0	0.016	0.016	1.6
15	169	1	0.244845	0.154639	0.747423	0.0257732	0	0.115979	0	0	0.0128866	0	0	0	0	0.206186	0	0	0	0.0257732	0	0	0	0	0	0.0257732	0	0
15	204	2	0.293083	0.222743	0.433763	0.152403	0.363423	0.17585	0	0	0.0937866	0	0	0	0	0.14068	0	0	0	0.0117233	0	0	0	0	0	0.0117233	0	0
15	7	3	0.269637	0.257913	0.797186	0.14068	0.679953	0.07034	0	0	0.07034	0.0117233	0	0	0	0.0937866	0	0	0	0.03517	0.0117233	0.398593	0	0	0	0.03517	0.0117233	0.398593
15	89	3	0.486815	0.425963	1.44016	0.121704	1.35903	0.141988	0	0	0.040568	0	0	0	0	0.10142	0	0	0	0.0608519	0.020284	0.689655	0	0	0	0.0608519	0.020284	0.689655
15	144	2	0.280374	0.140187	0.78271	0.0350467	0.385514	0.163551	0.0116822	0	0	0	0.0233645	0.0116822	0	0.0584112	0.0233645	0.0233645	1.16822	0.0700935	0.046729	0.771028	0	0	0	0.0700935	0.046729	0.771028
15	170	2	0.538012	0.374269	0.982456	0.128655	1.06433	0.152047	0.0467836	0	0.0935673	0	0.0116959	0.0116959	0	0.163743	0.0350877	0.0116959	0.397661	0	0	0	0	0	0	0	0	0
15	124	2	0.56383	0.404255	0.840426	0.106383	0.531915	0.202128	0.0638298	0.0106383	0.0319149	0.0319149	0.0106383	0	0	0.0957447	0	0	0	0.0851064	0.0212766	0.276596	0	0	0	0.0851064	0.0212766	0.276596
15	324	1	0.339703	0.169851	0.530786	0.0849257	0.530786	0.276008	0	0	0.0212314	0	0	0	0	0.0849257	0.0212314	0.0212314	2.12314	0.0212314	0.0212314	2.12314	0	0	0	0.0212314	0.0212314	2.12314
15	90	3	0.398936	0.265957	0.930851	0.159574	0.890957	0.172872	0	0	0.0398936	0	0	0	0	0.159574	0.0531915	0.0265957	0.664894	0.0398936	0.0265957	0.87766	0	0	0	0.0398936	0.0265957	0.87766
15	46	3	0.491184	0.34005	0.70529	0.100756	0.478589	0.289673	0.0125945	0	0.0755668	0.0251889	0.0125945	0	0	0.163728	0	0	0	0.0125945	0	0	0	0	0	0.0125945	0	0
15	62	3	0.328228	0.175055	1.09409	0.0875274	0.547046	0.218818	0.0218818	0	0.0437637	0	0.0218818	0	0	0.109409	0.0437637	0.0437637	2.18818	0.153173	0.0218818	0	0	0	0	0.153173	0.0218818	0.306346
15	62	3	0.292208	0.211039	1.25	0.0649351	1.21753	0.113636	0	0	0.0162338	0	0.0162338	0.0162338	0	0.0324675	0.0162338	0.0162338	1.62338	0.0324675	0	0	0	0	0	0.0324675	0	0
15	7	3	0.337922	0.212766	0.888611	0.0375469	0.838548	0.125156	0	0	0.0125156	0	0	0	0	0.150188	0.0125156	0.0125156	1.25156	0.0375469	0.0250313	0.826033	0	0	0	0.0375469	0.0250313	0.826033
15	144	2	0.3	0.2	0.8625	0.05	0.625	0.15	0	0	0.0125	0.0125	0.0125	0.0125	0	0.0625	0.05	0	0	0.1625	0.1	0.775	0	0	0	0.1625	0.1	0.775
15	124	2	0.336842	0.210526	1.68421	0.0842105	1.05263	0.105263	0.0421053	0	0.0210526	0	0	0	0	0.105263	0	0	0	0.0421053	0	0	0	0	0	0.0421053	0	0
15	123	2	0.547368	0.336842	1.97895	0.105263	1.68421	0.126316	0	0	0.0210526	0	0	0	0	0.168421	0.0421053	0	0	0	0	0	0	0	0	0	0	0
15	170	2	0.4	0.252632	1.57895	0.0421053	0	0.168421	0.0210526	0	0.0631579	0	0	0	0	0.147368	0.0421053	0.0210526	1.05263	0	0	0	0	0	0	0	0	0
15	144	2	0.278087	0.189099	0.789766	0.0333704	0.745273	0.133482	0.0111235	0	0.0222469	0	0.0333704	0.0222469	0.0111235	0.0222469	0.0333704	0.0111235	0.378198	0.122358	0.0667408	0.600667	0	0	0	0.122358	0.0667408	0.600667
15	7	3	0.511111	0.433333	0.8	0.155556	0.711111	0.188889	0.0111111	0	0.0777778	0	0.0111111	0.0111111	0	0.222222	0.0555556	0.0333333	0.666667	0	0	0	0	0	0	0	0	0
15	169	1	0.552017	0.424628	1.80467	0.127389	1.42251	0.127389	0.0212314	0	0.0636943	0	0.0424628	0.0212314	0	0.106157	0	0	0	0	0	0	0	0	0	0	0	0
15	90	3	0.44586	0.360934	1.61359	0.14862	1.21019	0.14862	0.0212314	0	0.0424628	0.0212314	0	0	0	0.127389	0	0	0	0	0	0	0	0	0	0	0	0
15	204	2	0.665761	0.584239	1.07337	0.285326	0.774457	0.190217	0	0	0.149457	0	0	0	0	0.13587	0	0	0	0.0271739	0.0271739	1.3587	0	0	0	0.0271739	0.0271739	1.3587
15	7	3	0.434783	0.380435	1.01902	0.190217	0.774457	0.0951087	0.0271739	0.0271739	0.0543478	0.0271739	0	0	0	0.17663	0.013587	0.013587	1.3587	0.0271739	0.013587	0.679348	0	0	0	0.0271739	0.013587	0.679348
15	325	2	0.643678	0.563218	0.91954	0.195402	0.609195	0.172414	0	0	0.045977	0	0.0229885	0	0	0.183908	0.0114943	0	0	0.103448	0.0574713	0.643678	0	0	0	0.103448	0.0574713	0.643678
15	326	2	0.289855	0.222965	0.557414	0.111483	0.334448	0.133779	0	0	0.0222965	0	0.0111483	0	0	0.144928	0.0334448	0.0334448	1.11483	0.0445931	0.0111483	0.289855	0	0	0	0.0445931	0.0111483	0.289855
15	7	3	0.367893	0.267559	0.512821	0.122631	0.200669	0.189521	0.0111483	0	0.0445931	0	0	0	0	0.222965	0.0222965	0.0111483	0.557414	0	0	0	0	0	0	0	0	0
10	171	2	0.614407	0.572034	1.80085	0.148305	1.50424	0.105932	0	0	0.0211864	0	0	0	0	0.148305	0.0211864	0.0211864	2.11864	0.0423729	0.0423729	2.11864	0	0	0	0.0423729	0.0423729	2.11864
10	245	1	0.390625	0.234375	0.9375	0.046875	0.515625	0.234375	0.03125	0	0.03125	0	0.015625	0	0	0.109375	0.03125	0.015625	0.78125	0.046875	0.015625	0.53125	0.03125	0.015625	0.78125	0.078125	0.03125	0.625
10	125	2	0.329531	0.152091	0.849176	0.0506971	0.316857	0.152091	0.0126743	0.0126743	0.0126743	0.0126743	0	0	0	0.101394	0	0	0	0	0	0	0	0	0	0	0	0
10	47	3	0.57398	0.522959	0.931122	0.165816	0.688776	0.165816	0.0255102	0	0.0255102	0	0	0	0	0.102041	0.0127551	0.0127551	1.27551	0.0255102	0.0127551	0.637755	0	0	0	0.0255102	0.0127551	0.637755
10	126	2	0.540541	0.454054	0.8	0.216216	0.594595	0.172973	0	0	0.0324324	0	0	0	0	0.194595	0.0756757	0.0540541	0.778378	0.0756757	0.0540541	0.778378	0.0216216	0.0216216	1.08108	0.0972973	0.0756757	0.843243
10	127	2	0.633333	0.4	1.53333	0.1	1.11667	0.2	0.0333333	0	0.05	0	0.0166667	0	0	0.0833333	0	0	0	0.0166667	0	0	0.0833333	0.0333333	0.666667	0.1	0.0333333	0.566667
10	125	2	0.309556	0.201884	0.90175	0.0672948	0.538358	0.13459	0.013459	0	0.0269179	0	0	0	0	0.0538358	0	0	0	0.0403769	0	0	0.013459	0	0	0.0538358	0	0
10	47	3	0.834455	0.686406	0.90175	0.336474	0.699865	0.309556	0.0538358	0	0.0807537	0	0	0	0	0.215343	0.013459	0.013459	1.3459	0.013459	0.013459	1.3459	0.013459	0.013459	1.3459	0.0269179	0.0269179	1.3459
10	246	1	0.47817	0.43659	1.78794	0.0623701	1.39293	0.10395	0	0	0.04158	0	0.02079	0	0	0.12474	0	0	0	0.04158	0.02079	1.0395	0.0831601	0.04158	1.0395	0.12474	0.0623701	1.0395
10	47	3	0.582857	0.468571	0.811429	0.194286	0.605714	0.217143	0.0114286	0	0.102857	0	0	0	0	0.148571	0.0114286	0.0114286	1.14286	0.0685714	0.0228571	0.388571	0.0114286	0.0114286	1.14286	0.08	0.0342857	0.48
10	127	2	0.673516	0.53653	0.878995	0.182648	0.787671	0.216895	0.0456621	0	0.0456621	0.0342466	0	0	0	0.10274	0.0228311	0	0	0	0	0	0	0	0	0	0	0
10	245	1	0.276596	0.148936	1.82979	0.0212766	2.12766	0.0851064	0.0638298	0.0425532	0	0.0212766	0	0	0	0.0638298	0	0	0	0	0	0	0	0	0	0	0	0
10	91	3	0.3	0.183333	1.21667	0.0333333	0.833333	0.133333	0	0	0	0.0166667	0.05	0.0166667	0.0166667	0.05	0	0	0	0.1	0.05	0.833333	0	0	0	0.1	0.05	0.833333
10	78	3	0.553306	0.458839	1.06613	0.161943	0.904184	0.175439	0	0	0.0269906	0	0	0	0	0.202429	0.0269906	0	0	0.0269906	0.0134953	0.674764	0.0269906	0	0	0.0539811	0.0134953	0.350877
10	2	3	0.264672	0.172612	0.771001	0.0345224	0.379747	0.0690449	0.0115075	0.0115075	0.0115075	0.0115075	0	0	0	0.0575374	0.023015	0.023015	1.15075	0.0115075	0.0115075	1.15075	0.023015	0.0115075	0.575374	0.0345224	0.023015	0.759494
10	92	3	0.555556	0.439815	0.972222	0.231481	0.810185	0.150463	0.0115741	0	0.0810185	0	0	0	0	0.127315	0.0347222	0.0347222	1.15741	0	0	0	0.0347222	0.0115741	0.393519	0.0347222	0.0115741	0.393519
10	63	3	0.47041	0.424886	1.19879	0.151745	0.758725	0.136571	0	0	0	0	0	0	0	0.197269	0.030349	0.030349	1.51745	0	0	0	0.030349	0.0151745	0.758725	0.030349	0.0151745	0.758725
10	78	3	0.450771	0.403321	0.901542	0.166074	0.510083	0.106762	0	0	0.0355872	0	0	0	0	0.106762	0	0	0	0.0355872	0	0	0.0474496	0.0118624	0.308422	0.0830368	0.0118624	0.166074
10	92	3	0.414201	0.35503	0.828402	0.236686	0.710059	0.142012	0.0118343	0	0.0828402	0	0	0	0	0.106509	0.0118343	0.0118343	1.18343	0	0	0	0	0	0	0	0	0
10	78	3	0.380952	0.333333	2.71429	0.190476	1.19048	0.190476	0	0	0.047619	0	0	0	0	0.0952381	0.047619	0.047619	4.7619	0	0	0	0	0	0	0	0	0
10	92	3	0.390144	0.328542	1.54004	0.184805	1.37577	0.102669	0	0	0.0205339	0	0	0	0	0.123203	0.0410678	0.0205339	1.02669	0.0205339	0.0205339	2.05339	0	0	0	0.0205339	0.0205339	2.05339
10	205	1	0.257802	0.217096	1.01764	0.108548	0.854817	0.0814111	0	0	0.027137	0	0	0	0	0.149254	0.0135685	0.0135685	1.35685	0	0	0	0	0	0	0	0	0
10	2	3	0.357143	0.164835	0.796703	0.0961538	0.590659	0.247253	0.0274725	0	0.0137363	0.0137363	0.0412088	0.0274725	0.0137363	0.0961538	0.0549451	0.0412088	1.04396	0.0412088	0	0	0.0137363	0.0137363	1.37363	0.0549451	0.0137363	0.357143
10	172	2	0.37037	0.231481	0.578704	0.0810185	0.335648	0.208333	0.0347222	0.0115741	0.0231481	0	0.0347222	0.0115741	0	0.0810185	0.0347222	0.0115741	0.393519	0.0347222	0.0231481	0.763889	0.0231481	0.0115741	0.578704	0.0578704	0.0347222	0.694444
10	206	1	0.675676	0.675676	5.40541	0.202703	2.22973	0.135135	0	0	0.27027	0	0	0	0	0	0	0	0	0	0	0	0	0	0	0	0	0
10	284	1	0.58	0.46	1.22	0.18	0.66	0.24	0	0	0.06	0	0	0	0	0.18	0.02	0	0	0	0	0	0	0	0	0	0	0
10	173	2	0.638298	0.58156	0.893617	0.22695	0.794326	0.156028	0	0	0.0425532	0.0141844	0	0	0	0.0992908	0.0141844	0.0141844	1.41844	0	0	0	0.0283688	0.0283688	1.41844	0.0283688	0.0283688	1.41844
10	125	2	0.21645	0.0757576	0.930736	0	0	0.0865801	0.0649351	0.04329	0	0.04329	0.021645	0	0	0.0649351	0.0108225	0.0108225	1.08225	0.0324675	0	0	0.0108225	0	0	0.04329	0	0
10	2	3	0.292208	0.140693	0.584416	0.04329	0.270563	0.140693	0.021645	0.0108225	0.021645	0.021645	0.021645	0	0	0.04329	0.04329	0.021645	0.541126	0.04329	0.0108225	0.281385	0.0108225	0	0	0.0541126	0.0108225	0.21645
10	206	1	0.327273	0.290909	3.2	0.0363636	0	0.0727273	0	0	0	0	0	0	0	0.0363636	0	0	0	0	0	0	0	0	0	0	0	0
10	172	2	0.505051	0.315657	0.707071	0.151515	0.530303	0.214646	0	0	0.0631313	0	0.0252525	0.0126263	0.0126263	0.227273	0.0252525	0	0	0.10101	0.0631313	0.782828	0.0505051	0.0252525	0.631313	0.151515	0.0883838	0.732323
10	47	3	0.485782	0.379147	0.699052	0.189573	0.450237	0.225118	0.0118483	0.0118483	0.07109	0.0236967	0.0118483	0	0	0.130332	0	0	0	0.0236967	0.0236967	1.18483	0.035545	0.0118483	0.402844	0.0592417	0.035545	0.7109
10	126	2	0.412371	0.309278	2.57732	0.103093	2.57732	0.257732	0	0	0	0	0	0	0	0.309278	0	0	0	0.0515464	0.0515464	5.15464	0	0	0	0.0515464	0.0515464	5.15464
10	91	3	0.383065	0.282258	1.14919	0.0403226	0	0.16129	0	0	0.0403226	0	0.0201613	0.0201613	0.0201613	0.0403226	0	0	0	0.16129	0.100806	1.25	0.0201613	0	0	0.181452	0.100806	1.12903
10	245	1	0.201613	0.0806452	1.00806	0.0201613	2.01613	0.120968	0.0201613	0	0	0	0	0	0	0.0604839	0	0	0	0.0403226	0	0	0.0201613	0	0	0.0604839	0	0
10	125	2	0.395778	0.30343	0.804749	0.118734	0.580475	0.171504	0.0131926	0.0131926	0.0263852	0.0131926	0.0131926	0	0	0.0791557	0	0	0	0.0131926	0	0	0	0	0	0.0131926	0	0
10	92	3	0.316594	0.218341	0.818777	0.0873362	0.545852	0.120087	0.0218341	0.010917	0.0327511	0.0218341	0.010917	0	0	0.0764192	0.0327511	0.0327511	1.0917	0.0327511	0.010917	0.371179	0.0436681	0.0218341	0.545852	0.0764192	0.0327511	0.458515
10	2	3	0.678733	0.226244	1.80995	0.0904977	0	0.452489	0.0904977	0	0.0452489	0	0.0452489	0.0452489	0	0.271493	0.0452489	0.0452489	4.52489	0.0452489	0.0452489	4.52489	0	0	0	0.0452489	0.0452489	4.52489
10	91	3	0.30426	0.263692	0.466531	0.0811359	0	0.223124	0	0	0.020284	0	0	0	0	0	0	0	0	0.141988	0.0811359	1.17647	0.020284	0	0	0.162272	0.0811359	1.0142
10	63	3	0.405759	0.327225	0.942408	0.13089	0.65445	0.117801	0	0	0.039267	0.013089	0.013089	0.013089	0	0.157068	0.026178	0.026178	1.3089	0.026178	0.026178	1.3089	0.026178	0.026178	1.3089	0.052356	0.052356	1.3089
10	171	2	0.417661	0.346062	0.739857	0.178998	0.560859	0.202864	0	0	0.0357995	0	0.0119332	0	0	0.190931	0.0357995	0.0357995	1.19332	0.071599	0.0477327	0.787589	0.0357995	0.0238663	0.787589	0.107399	0.071599	0.787589
10	47	3	0.309524	0.27381	0.928571	0.142857	0.797619	0.0833333	0	0	0.0119048	0	0	0	0	0.142857	0.0119048	0	0	0	0	0	0	0	0	0	0	0
10	327	1	0.361702	0.191489	1.19149	0.0638298	0.702128	0.212766	0	0	0	0	0	0	0	0.12766	0.0212766	0	0	0.0425532	0.0212766	1.06383	0.0425532	0	0	0.0851064	0.0212766	0.553191
10	284	1	0.425532	0.361702	1.61702	0.191489	1.42553	0.148936	0	0	0.0638298	0	0	0	0	0.148936	0.0212766	0.0212766	2.12766	0.0425532	0.0425532	2.12766	0	0	0	0.0425532	0.0425532	2.12766
10	125	2	0.464516	0.219355	0.683871	0.103226	0.645161	0.232258	0.0129032	0	0.0516129	0.0258065	0.0516129	0.0258065	0	0.129032	0.0258065	0	0	0.0258065	0.0129032	0.645161	0.0387097	0.0129032	0.43871	0.0645161	0.0258065	0.516129
10	63	3	0.40293	0.34188	1.05006	0.0732601	1.01343	0.0732601	0	0	0.0610501	0.02442	0.01221	0	0	0.14652	0.04884	0.03663	0.927961	0.01221	0.01221	1.221	0.01221	0.01221	1.221	0.02442	0.02442	1.221
10	174	2	0.337602	0.174622	0.779977	0.0465658	0.582072	0.16298	0.0116414	0.0116414	0.0349243	0.0116414	0.0116414	0	0	0.0465658	0	0	0	0.0116414	0	0	0.0232829	0.0116414	0.582072	0.0349243	0.0116414	0.395809
10	127	2	0.446247	0.344828	1.78499	0.121704	1.68357	0.10142	0	0	0.040568	0	0	0	0	0.0811359	0.0608519	0.040568	1.33874	0.040568	0.040568	2.0284	0.020284	0	0	0.0608519	0.040568	1.33874
10	173	2	0.354505	0.265879	1.226	0.177253	1.226	0.0738552	0.0443131	0.014771	0.0443131	0.014771	0	0	0	0.103397	0.0295421	0.014771	0.738552	0.0295421	0	0	0.014771	0.014771	1.4771	0.0443131	0.014771	0.502216
10	125	2	0.325444	0.118343	0.931953	0.0295858	0	0.162722	0.0591716	0	0	0	0	0	0	0.0887574	0.0147929	0.0147929	1.47929	0.0295858	0	0	0.0147929	0	0	0.0443787	0	0
10	126	2	0.427928	0.382883	0.88964	0.123874	0.619369	0.0900901	0	0	0.045045	0	0.0337838	0.0225225	0.0112613	0.123874	0.0337838	0.0225225	0.743243	0.0337838	0.0225225	0.743243	0	0	0	0.0337838	0.0225225	0.743243
10	47	3	0.53719	0.46832	1.12948	0.206612	0.922865	0.110193	0.0275482	0.0137741	0.0964187	0	0	0	0	0.110193	0.0137741	0.0137741	1.37741	0.0275482	0	0	0.0137741	0.0137741	1.37741	0.0413223	0.0137741	0.46832
10	91	3	0.331034	0.206897	0.924138	0.0275862	0	0.151724	0	0	0.0275862	0.0137931	0.0275862	0.0137931	0	0.0551724	0	0	0	0.124138	0.0689655	0.772414	0.0413793	0	0	0.165517	0.0689655	0.57931
10	174	2	0.715137	0.536353	0.90584	0.131108	0.536353	0.22646	0.0238379	0.011919	0.0595948	0.011919	0.011919	0	0	0.154946	0	0	0	0.011919	0	0	0.0238379	0.011919	0.595948	0.0357569	0.011919	0.405244
10	127	2	0.538278	0.382775	0.933014	0.107656	0.801435	0.179426	0.0358852	0	0.0717703	0.0239234	0.0119617	0.0119617	0	0.0717703	0.0598086	0.0478469	0.956938	0	0	0	0.0119617	0	0	0.0119617	0	0
10	172	2	0.425056	0.290828	0.604027	0.0559284	0.223714	0.223714	0.0111857	0	0.0111857	0.0111857	0.0223714	0.0223714	0.0111857	0.0671141	0.0223714	0	0	0.123043	0.0559284	0.514541	0.033557	0.0111857	0.380313	0.1566	0.0671141	0.469799
10	127	2	0.695364	0.546358	1.40728	0.0993377	1.10927	0.182119	0.0662252	0.0331126	0.0496689	0.0331126	0	0	0	0.0827815	0.0165563	0.0165563	1.65563	0	0	0	0.0165563	0.0165563	1.65563	0.0165563	0.0165563	1.65563
10	92	3	0.593081	0.494234	1.03789	0.230643	0.823723	0.197694	0.0164745	0	0.0823723	0	0	0	0	0.164745	0.0164745	0.0164745	1.64745	0.0164745	0	0	0	0	0	0.0164745	0	0
10	125	2	0.246711	0.0822368	1.64474	0.0164474	1.64474	0.131579	0.0164474	0	0.0164474	0	0.0164474	0	0	0.0822368	0.0493421	0	0	0	0	0	0.0164474	0.0164474	1.64474	0.0164474	0.0164474	1.64474
10	126	2	0.449591	0.381471	1.11717	0.122616	0.912807	0.122616	0.013624	0	0.0681199	0	0	0	0	0.190736	0.0544959	0.0408719	1.03542	0	0	0	0.013624	0	0	0.013624	0	0
10	174	2	0.55207	0.376412	0.966123	0.175659	0.890841	0.150565	0.0250941	0.0125471	0.112923	0.0501882	0.0125471	0	0	0.0627353	0.0125471	0.0125471	1.25471	0.0250941	0.0125471	0.627353	0.0376412	0.0250941	0.828105	0.0627353	0.0376412	0.752823
10	63	3	0.45134	0.394922	0.90268	0.183357	0.761636	0.183357	0.0141044	0	0.0423131	0	0	0	0	0.141044	0.0141044	0.0141044	1.41044	0.0141044	0.0141044	1.41044	0.0282087	0.0141044	0.705219	0.0423131	0.0282087	0.930889
10	2	3	0.335648	0.162037	0.659722	0.0347222	0	0.162037	0.0462963	0	0.0115741	0	0.0231481	0	0	0.0694444	0	0	0	0.0231481	0.0115741	0.578704	0.0231481	0.0115741	0.578704	0.0462963	0.0231481	0.578704
10	30	3	0.3125	0.0925926	0.729167	0.0231481	1.15741	0.138889	0.0115741	0	0	0	0.0115741	0.0115741	0	0.104167	0.0115741	0.0115741	1.15741	0.0925926	0.0231481	0.300926	0.0694444	0.0347222	0.578704	0.162037	0.0578704	0.416667
10	174	2	0.306011	0.229508	0.885246	0.0437158	0.546448	0.10929	0.010929	0.010929	0.0655738	0	0	0	0	0.0655738	0	0	0	0	0	0	0.0218579	0.010929	0.546448	0.0218579	0.010929	0.546448
10	171	2	0.228261	0.195652	0.543478	0.0869565	0.141304	0.130435	0	0	0.0326087	0	0	0	0	0.141304	0.0326087	0.0217391	0.717391	0.0434783	0.0217391	0.543478	0.0108696	0	0	0.0543478	0.0217391	0.434783
10	91	3	0.233723	0.166945	1.5025	0.0166945	0	0.066778	0	0	0	0	0.0166945	0	0	0.0166945	0	0	0	0.100167	0.033389	0.567613	0	0	0	0.100167	0.033389	0.567613
10	78	3	0.532446	0.382696	1.23128	0.166389	0.831947	0.14975	0.0332779	0	0.0332779	0.0166389	0.0166389	0	0	0.183028	0.0499168	0.0332779	1.09817	0.0332779	0	0	0	0	0	0.0332779	0	0
10	63	3	0.431655	0.316547	1.17986	0.0719424	1.15108	0.143885	0.0143885	0	0.057554	0	0	0	0	0.100719	0.028777	0.0143885	0.719424	0.0143885	0.0143885	1.43885	0	0	0	0.0143885	0.0143885	1.43885
10	30	3	0.310174	0.186104	0.831266	0.0248139	0	0.148883	0.0248139	0	0.0248139	0	0	0	0	0.0248139	0.0124069	0.0124069	1.24069	0.0124069	0	0	0	0	0	0.0124069	0	0
10	126	2	0.521092	0.459057	1.00496	0.136476	0.794045	0.148883	0.0124069	0	0.0496278	0	0	0	0	0.111663	0.0620347	0.0496278	0.992556	0	0	0	0	0	0	0	0	0
10	205	1	0.597015	0.547264	1.50912	0.182421	1.21061	0.0995025	0	0	0.066335	0	0	0	0	0.13267	0.0165837	0.0165837	1.65837	0.0331675	0	0	0	0	0	0.0331675	0	0
10	171	2	0.527859	0.483871	1.33431	0.102639	0.835777	0.0733138	0	0	0.0439883	0	0	0	0	0.102639	0.0439883	0.0439883	1.46628	0.0146628	0.0146628	1.46628	0	0	0	0.0146628	0.0146628	1.46628
10	285	2	0.352423	0.293686	1.0279	0.0293686	0.734214	0.117474	0	0	0	0	0.0293686	0	0	0.0734214	0	0	0	0.0293686	0.0293686	1.46843	0	0	0	0.0293686	0.0293686	1.46843
10	126	2	0.712366	0.645161	1.1828	0.255376	0.913978	0.094086	0.0134409	0	0.120968	0.0134409	0	0	0	0.16129	0.0268817	0.0268817	1.34409	0.0403226	0.0134409	0.456989	0	0	0	0.0403226	0.0134409	0.456989
10	30	3	0.377358	0.161725	1.01078	0.0539084	1.01078	0.202156	0.0269542	0	0.0134771	0.0134771	0	0	0	0.0808625	0	0	0	0.0673854	0.0269542	0.539084	0	0	0	0.0673854	0.0269542	0.539084
10	63	3	0.416048	0.267459	0.995542	0.13373	0.653789	0.163447	0.0297177	0	0.0594354	0.0594354	0.0148588	0	0	0.0742942	0.0297177	0.0148588	0.742942	0.0148588	0.0148588	1.48588	0	0	0	0.0148588	0.0148588	1.48588
10	173	2	0.474777	0.385757	1.02374	0.148368	0.593472	0.148368	0.0445104	0.0148368	0.0593472	0.0148368	0	0	0	0.074184	0.0296736	0.0148368	0.74184	0.0148368	0	0	0	0	0	0.0148368	0	0
10	285	2	0.129683	0.0576369	1.08069	0.0144092	0	0.0864553	0.0288184	0	0	0	0	0	0	0.0288184	0	0	0	0.0432277	0	0	0	0	0	0.0432277	0	0
10	30	3	0.444763	0.272597	1.13343	0.071736	1.14778	0.157819	0.0143472	0	0.0430416	0.0430416	0.0143472	0.0143472	0.0143472	0.0860832	0.0286944	0.0143472	0.71736	0.0286944	0.0143472	0.71736	0	0	0	0.0286944	0.0143472	0.71736
10	2	3	0.296663	0.185414	0.828183	0.0247219	0	0.13597	0.0247219	0	0	0.0247219	0.0123609	0.0123609	0	0.0494438	0.0123609	0	0	0.0370828	0.0247219	0.815822	0	0	0	0.0370828	0.0247219	0.815822
10	63	3	0.327022	0.240964	1.22203	0.10327	0.860585	0.10327	0	0	0	0.0344234	0	0	0	0.0344234	0.0172117	0.0172117	1.72117	0.0516351	0.0172117	0.585198	0	0	0	0.0516351	0.0172117	0.585198
10	2	3	0.297398	0.16109	0.954151	0.0619579	0.743494	0.123916	0.0123916	0	0.0123916	0.0123916	0.0371747	0.0123916	0.0123916	0.0619579	0.0371747	0.0247831	0.817844	0.0371747	0.0371747	1.23916	0	0	0	0.0371747	0.0371747	1.23916
10	78	3	0.655941	0.49505	0.990099	0.111386	0.693069	0.19802	0.0866337	0.0247525	0.0371287	0.0247525	0	0	0	0.136139	0.049505	0.0371287	0.940594	0.0123762	0	0	0	0	0	0.0123762	0	0
10	30	3	0.412262	0.243129	0.687104	0.0634249	0.528541	0.179704	0.0317125	0.0105708	0.0105708	0.0422833	0.0211416	0	0	0.0739958	0	0	0	0	0	0	0	0	0	0	0	0
10	126	2	0.583004	0.494071	0.790514	0.158103	0.494071	0.118577	0	0	0.0296443	0	0	0	0	0.256917	0.06917	0.0494071	0.711462	0	0	0	0	0	0	0	0	0
10	92	3	0.419162	0.279441	0.858283	0.179641	0.878244	0.239521	0.0199601	0	0.0399202	0.0199601	0	0	0	0.139721	0.0199601	0	0	0.0399202	0.0199601	0.998004	0	0	0	0.0399202	0.0199601	0.998004
10	247	2	0.285285	0.21021	1.06607	0.105105	0.855856	0.0900901	0	0	0.015015	0	0	0	0	0.15015	0.0600601	0.03003	0.750751	0.015015	0	0	0	0	0	0.015015	0	0
10	2	3	0.342556	0.158103	0.434783	0.0790514	0.223979	0.197628	0.0263505	0	0.0658762	0	0.0527009	0.0131752	0	0.144928	0.0395257	0.0131752	0.447958	0.0131752	0	0	0	0	0	0.0131752	0	0
10	63	3	0.395257	0.27668	1.13307	0.0658762	0.527009	0.105402	0.0131752	0	0.0263505	0.0131752	0.0131752	0	0	0.0922266	0.0395257	0.0131752	0.447958	0.0658762	0.0131752	0.263505	0	0	0	0.0658762	0.0131752	0.263505
10	78	3	0.641646	0.532688	0.738499	0.266344	0.544794	0.302663	0.0242131	0	0.0363196	0	0.0121065	0	0	0.217918	0.0121065	0.0121065	1.21065	0.0484262	0.0363196	0.920097	0	0	0	0.0484262	0.0363196	0.920097
10	63	3	0.311203	0.186722	1.84647	0.0622407	2.07469	0.103734	0	0	0.0414938	0	0	0	0	0.0829876	0	0	0	0.0622407	0.0207469	0.705394	0	0	0	0.0622407	0.0207469	0.705394
10	47	3	0.550595	0.46131	1.14583	0.208333	0.952381	0.14881	0.014881	0	0.0595238	0	0	0	0	0.133929	0.0297619	0.014881	0.744048	0	0	0	0	0	0	0	0	0
10	2	3	0.36635	0.162822	0.909091	0.0542741	1.01764	0.176391	0.0542741	0	0.027137	0.027137	0.0135685	0	0	0.0678426	0.0407056	0.0407056	1.35685	0.027137	0	0	0	0	0	0.027137	0	0
10	91	3	0.213777	0.130641	0.760095	0.0356295	0	0.106888	0	0	0.0118765	0	0.0356295	0.0118765	0	0	0	0	0	0.023753	0.0118765	0.593824	0	0	0	0.023753	0.0118765	0.593824
10	247	2	0.427553	0.296912	0.807601	0.118765	0.593824	0.178147	0.0118765	0.0118765	0.0475059	0	0.023753	0.0118765	0.0118765	0.106888	0.0356295	0.023753	0.783848	0.0118765	0.0118765	1.18765	0	0	0	0.0118765	0.0118765	1.18765
10	47	3	0.503145	0.398323	1.32075	0.251572	1.21593	0.230608	0	0	0.0838574	0	0	0	0	0.188679	0.0419287	0.0209644	1.04822	0.0209644	0.0209644	2.09644	0	0	0	0.0209644	0.0209644	2.09644
10	2	3	0.36075	0.10101	0.822511	0.04329	0.47619	0.20202	0.0721501	0.01443	0.01443	0.01443	0	0	0	0.0865801	0	0	0	0.01443	0	0	0	0	0	0.01443	0	0
10	30	3	0.445293	0.19084	0.852417	0.0127226	0	0.229008	0.0890585	0.0127226	0.0127226	0.0127226	0.0127226	0	0	0.114504	0	0	0	0.0381679	0.0127226	0.43257	0	0	0	0.0381679	0.0127226	0.43257
10	246	1	0.37037	0.319285	0.91954	0.114943	0.855683	0.114943	0	0	0.0127714	0	0.0127714	0.0127714	0	0.178799	0.0383142	0.0255428	0.842912	0.0255428	0	0	0	0	0	0.0255428	0	0
10	78	3	0.354167	0.270833	0.71875	0.114583	0.46875	0.145833	0.0104167	0	0.0625	0	0.0104167	0	0	0.104167	0.03125	0.0104167	0.354167	0	0	0	0	0	0	0	0	0
10	47	3	0.265625	0.265625	1.375	0.140625	1.39062	0.03125	0	0	0.03125	0	0	0	0	0.09375	0	0	0	0.015625	0.015625	1.5625	0	0	0	0.015625	0.015625	1.5625
10	2	3	0.29734	0.187793	0.907668	0.0938967	0.516432	0.172144	0.0156495	0	0.0156495	0	0.0625978	0.0625978	0.0156495	0.0938967	0	0	0	0.0938967	0.0469484	0.782473	0	0	0	0.0938967	0.0469484	0.782473
10	206	1	0.585652	0.497804	1.11274	0.204978	0.937042	0.161054	0	0	0.0878477	0.0146413	0.0146413	0	0	0.190337	0	0	0	0.0292826	0	0	0	0	0	0.0292826	0	0
10	30	3	0.412371	0.244845	1.01804	0.0128866	1.28866	0.154639	0	0	0.0128866	0.0515464	0.0128866	0.0128866	0	0.0386598	0	0	0	0.0386598	0.0257732	0.850515	0	0	0	0.0386598	0.0257732	0.850515
10	127	2	0.657216	0.528351	0.850515	0.231959	0.721649	0.257732	0.0386598	0	0.141753	0.0257732	0.0128866	0.0128866	0.0128866	0.0902062	0.0128866	0	0	0.0515464	0.0386598	0.979381	0	0	0	0.0515464	0.0386598	0.979381
10	91	3	0.2079	0.0831601	1.0395	0	0	0.12474	0	0	0	0	0	0	0	0.04158	0	0	0	0.10395	0.04158	0.831601	0	0	0	0.10395	0.04158	0.831601
10	2	3	0.239437	0.169014	0.816901	0.084507	0.239437	0.140845	0.028169	0	0.0985915	0	0.0140845	0	0	0.028169	0	0	0	0.028169	0.028169	1.40845	0	0	0	0.028169	0.028169	1.40845
10	30	3	0.311615	0.1983	0.906516	0.0708215	1.13314	0.0991501	0	0	0.0283286	0	0.0141643	0	0	0.0424929	0.0141643	0.0141643	1.41643	0.0141643	0	0	0	0	0	0.0141643	0	0
10	78	3	0.36036	0.33462	0.939511	0.19305	0.682111	0.11583	0.01287	0	0.0772201	0	0	0	0	0.0772201	0.02574	0	0	0.03861	0.01287	0.43758	0	0	0	0.03861	0.01287	0.43758
10	47	3	0.327273	0.266667	0.715152	0.145455	0.509091	0.145455	0.0242424	0.0121212	0.0242424	0.0242424	0	0	0	0.145455	0.0484848	0.0484848	1.21212	0	0	0	0	0	0	0	0	0
10	246	1	0.758197	0.655738	1.35246	0.204918	0.409836	0.245902	0	0	0.122951	0	0.0204918	0	0	0.22541	0.0409836	0.0409836	2.04918	0.0614754	0.0409836	1.35246	0	0	0	0.0614754	0.0409836	1.35246
10	30	3	0.409511	0.184941	1.04359	0.01321	0	0.184941	0.01321	0	0.0264201	0	0.01321	0	0	0.0660502	0	0	0	0.0528402	0	0	0	0	0	0.0528402	0	0
10	92	3	0.556291	0.450331	0.940397	0.291391	0.728477	0.198675	0.0397351	0	0.119205	0	0	0	0	0.119205	0	0	0	0.0264901	0.013245	0.662252	0	0	0	0.0264901	0.013245	0.662252
10	2	3	0.300375	0.20025	1.01377	0.0500626	0.312891	0.100125	0.0125156	0	0.0125156	0.0250313	0.0125156	0.0125156	0	0.0625782	0	0	0	0	0	0	0	0	0	0	0	0
10	172	2	0.406504	0.313589	0.429733	0.18583	0.29036	0.255517	0	0	0.0696864	0	0.0116144	0.0116144	0.0116144	0.139373	0.0116144	0.0116144	1.16144	0.150987	0.127758	0.97561	0	0	0	0.150987	0.127758	0.97561
10	30	3	0.590406	0.442804	3.06273	0.0369004	0	0.147601	0.0369004	0.0369004	0.0738007	0	0.0369004	0.0369004	0	0.147601	0.110701	0.0738007	2.43542	0.0738007	0.0738007	3.69004	0	0	0	0.0738007	0.0738007	3.69004
10	91	3	0.224359	0.128205	1.20192	0	0	0.128205	0	0	0	0.0160256	0.0160256	0	0	0.0480769	0	0	0	0.0961538	0.0320513	0.544872	0	0	0	0.0961538	0.0320513	0.544872
10	2	3	0.176849	0.11254	1.14148	0	0	0.0803859	0.0160772	0	0	0.0160772	0	0	0	0.0321543	0	0	0	0.0160772	0	0	0	0	0	0.0160772	0	0
10	171	2	0.588988	0.49936	0.755442	0.230474	0.49936	0.256082	0	0	0.140845	0	0	0	0	0.192061	0.0512164	0.0512164	1.28041	0.0256082	0.0128041	0.640205	0	0	0	0.0256082	0.0128041	0.640205
10	78	3	0.460948	0.358515	0.870679	0.21767	0.909091	0.192061	0.0128041	0	0.0512164	0	0	0	0	0.166453	0.0128041	0.0128041	1.28041	0.0768246	0.0128041	0.204866	0	0	0	0.0768246	0.0128041	0.204866
10	205	1	0.48	0.48	8	0.4	8	0	0	0	0.08	0	0	0	0	0.4	0	0	0	0	0	0	0	0	0	0	0	0
10	63	3	0.439122	0.279441	1.41717	0.0798403	0	0.199601	0	0	0.0598802	0	0.0199601	0.0199601	0	0.179641	0.0399202	0.0199601	0.998004	0.0199601	0	0	0	0	0	0.0199601	0	0
10	173	2	0.555556	0.410053	0.978836	0.185185	1.04497	0.185185	0.026455	0	0.0132275	0	0.0132275	0	0	0.251323	0.0396825	0.026455	0.873016	0.0396825	0.0132275	0.449735	0	0	0	0.0396825	0.0132275	0.449735
10	2	3	0.322981	0.198758	0.695652	0.0248447	0	0.186335	0.0248447	0	0	0	0.0124224	0	0	0.0372671	0.0248447	0	0	0.0248447	0.0124224	0.621118	0	0	0	0.0248447	0.0124224	0.621118
10	127	2	0.594796	0.446097	0.966543	0.173482	0.532838	0.210657	0.0123916	0	0.0991326	0.0123916	0	0	0	0.0743494	0.0123916	0.0123916	1.23916	0.0123916	0.0123916	1.23916	0	0	0	0.0123916	0.0123916	1.23916
10	328	1	0.732538	0.647359	1.56729	0.340716	1.44804	0.0851789	0	0	0.0340716	0.0170358	0	0	0	0.238501	0.0170358	0.0170358	1.70358	0.0170358	0	0	0	0	0	0.0170358	0	0
10	247	2	0.477002	0.408859	1.41397	0.102215	1.1414	0.136286	0.0170358	0	0.102215	0	0	0	0	0.0511073	0.0170358	0	0	0.0170358	0.0170358	1.70358	0	0	0	0.0170358	0.0170358	1.70358
10	30	3	0.438472	0.282885	1.13154	0.0990099	0.608204	0.169731	0.0282885	0.0141443	0.0707214	0.0141443	0.0424328	0.0282885	0.0141443	0.0565771	0.0141443	0	0	0.0565771	0.0141443	0.367751	0	0	0	0.0565771	0.0141443	0.367751
10	47	3	0.611664	0.469417	1.16643	0.241821	1.00996	0.170697	0.0426743	0	0.056899	0.0142248	0	0	0	0.056899	0	0	0	0	0	0	0	0	0	0	0	0
10	2	3	0.684411	0.519645	1.01394	0.126743	0.887199	0.190114	0.0126743	0	0.0253485	0.0380228	0.0253485	0	0	0.0253485	0.0126743	0.0126743	1.26743	0.0253485	0.0126743	0.633714	0	0	0	0.0253485	0.0126743	0.633714
10	2	3	0.309278	0.206186	1.04381	0.0386598	0.425258	0.103093	0	0	0.0257732	0.0128866	0.0386598	0.0257732	0.0128866	0.0257732	0.0386598	0	0	0	0	0	0	0	0	0	0	0
10	30	3	0.434783	0.2746	0.949657	0.0457666	0.858124	0.171625	0.102975	0.0114416	0.0114416	0.0228833	0	0	0	0.0572082	0.0114416	0	0	0.0114416	0	0	0	0	0	0.0114416	0	0
10	205	1	0.460299	0.425777	0.805524	0.13809	0.575374	0.161105	0	0	0.0460299	0	0	0	0	0.207135	0.0460299	0.0460299	1.15075	0.0575374	0.0460299	0.920598	0	0	0	0.0575374	0.0460299	0.920598
10	174	2	0.496381	0.33092	0.806618	0.0620476	0.517063	0.113754	0.0517063	0.0206825	0.0310238	0.0103413	0.0517063	0.0103413	0	0.0723888	0.0206825	0	0	0	0	0	0	0	0	0	0	0
10	172	2	0.465116	0.401691	1.67019	0.0634249	0.697674	0.0845666	0	0	0	0	0.0211416	0	0	0.12685	0	0	0	0.0422833	0.0211416	1.05708	0	0	0	0.0422833	0.0211416	1.05708
10	173	2	0.989209	0.827338	1.52878	0.161871	0.791367	0.179856	0.0359712	0	0	0	0	0	0	0.269784	0.0179856	0.0179856	1.79856	0.0719424	0.0539568	1.36691	0	0	0	0.0719424	0.0539568	1.36691
10	206	1	0.941385	0.888099	1.49201	0.35524	1.42096	0.124334	0	0	0.159858	0	0	0	0	0.0888099	0	0	0	0.017762	0	0	0	0	0	0.017762	0	0
10	92	3	0.43088	0.32316	1.40036	0.10772	1.20287	0.125673	0.0718133	0.0359066	0.0179533	0.0359066	0	0	0	0.10772	0.0359066	0	0	0.0179533	0	0	0	0	0	0.0179533	0	0
10	2	3	0.66242	0.44586	0.942675	0.089172	0.547771	0.254777	0.0127389	0	0.0127389	0	0.0382166	0	0	0.0382166	0.0127389	0.0127389	1.27389	0.0254777	0.0254777	1.27389	0	0	0	0.0254777	0.0254777	1.27389
11	4	3	0.513245	0.31457	1.30795	0.149007	1.10927	0.215232	0.0165563	0	0.0331126	0.0165563	0.0331126	0.0165563	0.0165563	0.215232	0	0	0	0.0331126	0.0165563	0.827815	0.0496689	0.0165563	0.562914	0.0827815	0.0331126	0.662252
11	31	3	0.318066	0.292621	0.890585	0.127226	0.763359	0.101781	0	0	0.0508906	0.0127226	0	0	0	0.0890585	0.0636132	0.0381679	0.763359	0.0127226	0.0127226	1.27226	0.0127226	0.0127226	1.27226	0.0254453	0.0254453	1.27226
11	93	3	0.236967	0.189573	0.959716	0.130332	1.0782	0.0829384	0.0118483	0	0.0473934	0.0118483	0	0	0	0.0829384	0.035545	0.0118483	0.402844	0.0118483	0	0	0.035545	0.035545	1.18483	0.0473934	0.035545	0.900474
11	128	2	0.390144	0.308008	1.37577	0.123203	1.02669	0.184805	0	0	0.0205339	0	0	0	0	0.0821355	0	0	0	0	0	0	0	0	0	0	0	0
11	31	3	0.540098	0.425532	1.26023	0.278232	1.06383	0.163666	0.0654664	0.0163666	0.114566	0	0.0163666	0	0	0.0981997	0.0490998	0.0327332	1.0802	0	0	0	0	0	0	0	0	0
11	93	3	0.444178	0.336134	0.948379	0.0720288	0.804322	0.120048	0.0120048	0	0.0120048	0	0	0	0	0.0840336	0.0120048	0.0120048	1.20048	0.0240096	0.0120048	0.60024	0.0360144	0.0240096	0.792317	0.060024	0.0360144	0.720288
11	4	3	0.816327	0.588235	1.05642	0.144058	0.996399	0.228091	0.0240096	0	0.0480192	0.0120048	0.0120048	0.0120048	0	0.156062	0.0120048	0	0	0.0480192	0.0240096	0.60024	0.0480192	0.0360144	0.912365	0.0960384	0.060024	0.744298
11	286	2	0.774869	0.670157	0.837696	0.251309	0.659686	0.230366	0	0	0.052356	0	0	0	0	0.26178	0	0	0	0.0732984	0.052356	0.753927	0	0	0	0.0732984	0.052356	0.753927
[truncated: 1,480 more rows]

## Sheet: Substituted  players‘ physical
Team ID	Player ID	Type	TD	SD	JD	MD	FD	HD	SpD	HCR	SCR	MS
[truncated: 2,116 more rows]

## Sheet: Replaced players‘ physical
Team ID	Player ID	Type	TD	SD	JD	MD	FD	HD	SpD	HCR	SCR	MS
[truncated: 2,119 more rows]
