# Supplementary material for: A study on substitution characteristics and competitive performance of Chinese super league teams under the five-substitution rule
Source: PLoS One. 2025 May 12;20(5):e0322241. doi: 10.1371/journal.pone.0322241 (PMC12068657; doi:10.1371/journal.pone.0322241)
Supplement: S3 Table — was employed to analyze performance differences between substitute player categories, incorporating statistical evaluations of group-wise comparisons. (XLSX) [file pone.0322241.s004.xlsx]

## Sheet: Technical performance
Team ID	Player ID	Type	DRI	PAS	PAS%	FP	FP%	PL	LC	SC	PFT	KP	SH	G	OTS	PW	TK	STK	TK%	AD	SAD	AD%	GD	SGD	GD%	DA	SD	D
6	35	2	0.30888	0.23166	2.58687	0	0	0.11583	0	0	0	0	0	0	0	0.0772201	0	0	0	0.03861	0	0	0	0	0	0.03861	0	0
6	9	2	0.276243	0.165746	1.8232	0.0552486	0	0.220994	0.0552486	0	0	0	0.0552486	0	0	0.0552486	0	0	0	0.0552486	0.0552486	0	0	0	0	0.0552486	0.0552486	5.52486
6	24	2	0.883978	0.718232	3.42541	0.276243	2.20994	0.331492	0	0	0.331492	0	0	0	0	0.0552486	0	0	0	0.110497	0	0	0	0	0	0.110497	0	0
6	155	3	0.939597	0.469799	6.71141	0	0	0.201342	0.0671141	0	0	0.0671141	0.0671141	0	0	0.134228	0	0	0	0.0671141	0	0	0	0	0	0.0671141	0	0
6	155	3	0.575397	0.357143	1.64683	0.0595238	0.654762	0.138889	0	0	0.0396825	0.0396825	0.0396825	0.0198413	0	0.0198413	0	0	0	0	0	0	0.0198413	0	0	0.0198413	0	0
6	53	2	0.342466	0.342466	4.10959	0.205479	2.26027	0.136986	0	0	0.136986	0	0	0	0	0.136986	0	0	0	0	0	0	0	0	0	0	0	0
6	9	2	0.268456	0.0671141	0	0	0	0.134228	0	0	0	0	0.0671141	0	0	0	0	0	0	0.0671141	0	0	0	0	0	0.0671141	0	0
6	155	3	0.787402	0.492126	1.73228	0.0984252	1.5748	0.23622	0.15748	0.0590551	0	0.0393701	0.019685	0	0	0.0393701	0	0	0	0	0	0	0	0	0	0	0	0
6	156	1	0.885827	0.629921	1.53543	0.0590551	0.649606	0.314961	0.019685	0	0.019685	0.019685	0.0787402	0.0393701	0	0.0590551	0	0	0	0.0590551	0.0393701	0	0.15748	0.019685	0.23622	0.216535	0.0590551	0.551181
6	157	1	0.95	0.9	4.7	0.15	5	0.1	0	0	0.15	0	0	0	0	0.15	0.05	0.05	5	0.05	0	0	0	0	0	0.05	0	0
6	156	1	0.653409	0.369318	2.1875	0.113636	1.42045	0.284091	0	0	0.0568182	0.0284091	0.0284091	0.0284091	0	0.113636	0.0284091	0.0284091	2.84091	0.113636	0.0852273	0	0	0	0	0.113636	0.0852273	2.15909
6	157	1	0.674847	0.674847	5.03067	0.184049	4.11043	0.184049	0	0	0.122699	0	0	0	0	0.306748	0.122699	0.0613497	3.06748	0.0613497	0	0	0	0	0	0.0613497	0	0
6	53	2	0.674847	0.552147	4.78528	0.245399	6.13497	0.184049	0	0	0.0613497	0	0	0	0	0.184049	0.0613497	0.0613497	6.13497	0.0613497	0	0	0.0613497	0.0613497	6.13497	0.122699	0.0613497	3.06748
6	198	1	1.02564	0.769231	17.1795	0.512821	12.8205	0.25641	0	0	0	0	0	0	0	0.25641	0	0	0	0	0	0	0	0	0	0	0	0
6	9	2	0.769231	0.512821	12.8205	0.512821	12.8205	0.25641	0	0	0.25641	0.25641	0	0	0	0.25641	0	0	0	0	0	0	0	0	0	0	0	0
6	283	3	0.651042	0.625	2.39583	0.260417	2.34375	0.078125	0	0	0.130208	0	0	0	0	0.208333	0.0520833	0.0260417	1.30208	0.0260417	0.0260417	0	0.0260417	0.0260417	2.60417	0.0520833	0.0520833	2.60417
6	24	2	0.4	0.24	3.32	0.04	4	0.2	0	0	0.04	0.04	0	0	0	0.08	0.08	0	0	0	0	0	0.04	0	0	0.04	0	0
6	155	3	0.627451	0.509804	2.70588	0.0784314	1.96078	0.27451	0.0392157	0	0.0784314	0	0.0392157	0	0	0	0.0392157	0.0392157	3.92157	0.0392157	0.0392157	0	0.0392157	0	0	0.0784314	0.0392157	1.96078
6	237	3	0.258621	0.258621	8.62069	0	0	0	0	0	0	0	0	0	0	0.0862069	0	0	0	0.0862069	0.0862069	0	0	0	0	0.0862069	0.0862069	8.62069
6	9	2	0.517241	0.258621	5.77586	0	0	0.344828	0	0	0	0	0	0	0	0	0.0862069	0.0862069	8.62069	0	0	0	0.0862069	0	0	0.0862069	0	0
6	198	1	0.692641	0.562771	4.329	0.04329	4.329	0.12987	0	0	0.04329	0	0	0	0	0.12987	0	0	0	0	0	0	0.0865801	0.04329	2.1645	0.0865801	0.04329	2.1645
6	9	2	0.4329	0.30303	3.07359	0.0865801	2.1645	0.17316	0.04329	0.04329	0	0	0	0	0	0.04329	0	0	0	0.0865801	0	0	0	0	0	0.0865801	0	0
6	54	2	0.368098	0.306748	3.68098	0.0613497	6.13497	0.122699	0	0	0	0.0613497	0.0613497	0	0	0.0613497	0	0	0	0.122699	0.122699	0	0	0	0	0.122699	0.122699	6.13497
6	35	2	0.429448	0.245399	4.60123	0	0	0.184049	0	0	0	0	0.122699	0.122699	0.0613497	0.0613497	0	0	0	0	0	0	0.0613497	0	0	0.0613497	0	0
6	54	2	0.681818	0.631313	2.22222	0.126263	1.51515	0.0505051	0	0	0.0252525	0	0.0252525	0	0	0.0505051	0.0252525	0	0	0.0252525	0	0	0	0	0	0.0252525	0	0
6	125	3	0.856423	0.680101	2.24181	0.0503778	1.25945	0.100756	0	0	0.125945	0.0503778	0.0251889	0	0	0.0755668	0.0251889	0.0251889	2.51889	0	0	0	0	0	0	0	0	0
6	53	2	0.695652	0.652174	3.78261	0.26087	3.6087	0.130435	0	0	0.130435	0	0	0	0	0	0.0434783	0	0	0.0434783	0.0434783	0	0.0869565	0	0	0.130435	0.0434783	1.47826
6	155	3	0.584416	0.324675	6.49351	0.12987	6.49351	0.12987	0	0	0.0649351	0	0.0649351	0	0	0	0	0	0	0	0	0	0	0	0	0	0	0
6	126	3	0.641026	0.576923	5.70513	0.320513	5.12821	0.0641026	0	0	0.0641026	0	0	0	0	0.192308	0	0	0	0.0641026	0.0641026	0	0	0	0	0.0641026	0.0641026	6.41026
6	284	3	0.595238	0.47619	2.97619	0	0	0.0595238	0	0	0	0	0.0297619	0.0297619	0	0.0892857	0	0	0	0	0	0	0.0595238	0	0	0.0595238	0	0
6	125	3	0.982143	0.833333	2.55952	0.297619	2.08333	0.238095	0	0	0.119048	0.0892857	0.0595238	0	0	0.0595238	0	0	0	0	0	0	0.0297619	0	0	0.0297619	0	0
6	54	2	0.593607	0.456621	3.65297	0	0	0.228311	0	0	0	0	0.0456621	0	0	0.136986	0	0	0	0.0913242	0	0	0.0456621	0.0456621	4.56621	0.136986	0.0456621	1.55251
6	238	3	1	1	13.8333	0.666667	12.5	0.166667	0	0	0	0	0	0	0	0.166667	0	0	0	0	0	0	0	0	0	0	0	0
6	24	2	0.769231	0.540541	1.99584	0.0831601	2.079	0.16632	0	0	0.02079	0.02079	0.04158	0.02079	0.02079	0.12474	0.04158	0.02079	1.0395	0	0	0	0.04158	0.02079	1.0395	0.04158	0.02079	1.0395
6	126	3	0.613718	0.541516	3.3574	0.180505	2.88809	0.0722022	0	0	0.0361011	0	0	0	0	0.0722022	0.0361011	0.0361011	3.61011	0.0722022	0.0722022	0	0	0	0	0.0722022	0.0722022	3.61011
6	158	3	0.615942	0.57971	3.62319	0.108696	3.62319	0.0362319	0	0	0	0	0	0	0	0.0724638	0.0362319	0.0362319	3.62319	0	0	0	0.0362319	0	0	0.0362319	0	0
6	54	2	0.56962	0.56962	5.63291	0.126582	3.16456	0.0632911	0	0	0.0632911	0	0	0	0	0	0.0632911	0	0	0	0	0	0	0	0	0	0	0
6	199	3	1.13924	1.13924	11.2658	0.253165	12.6582	0	0	0	0	0	0	0	0	0	0.126582	0.126582	12.6582	0	0	0	0	0	0	0	0	0
6	9	2	0.283019	0.188679	3.14465	0.0314465	3.14465	0.0943396	0	0	0	0	0	0	0	0.0314465	0	0	0	0	0	0	0.0314465	0	0	0.0314465	0	0
6	54	2	0.157729	0.0630915	3.15457	0.0315457	3.15457	0.0946372	0	0	0	0	0.0630915	0.0315457	0	0.0315457	0	0	0	0.126183	0.0630915	0	0	0	0	0.126183	0.0630915	1.57729
6	157	1	1.04167	0.9375	4.0625	0.104167	2.60417	0.260417	0.0520833	0	0.15625	0	0	0	0	0.15625	0	0	0	0	0	0	0	0	0	0	0	0
6	24	2	0.777202	0.518135	4.14508	0.103627	0	0.207254	0	0	0.0518135	0.0518135	0.103627	0.0518135	0	0.207254	0.0518135	0	0	0.0518135	0.0518135	0	0	0	0	0.0518135	0.0518135	5.18135
6	157	1	0.27933	0.223464	5.58659	0.0558659	5.58659	0	0	0	0	0.0558659	0	0	0	0.167598	0.0558659	0.0558659	5.58659	0.0558659	0	0	0	0	0	0.0558659	0	0
6	158	3	0.39548	0.112994	2.82486	0	0	0.112994	0.0564972	0.0564972	0	0.0564972	0.0564972	0	0	0.0564972	0	0	0	0	0	0	0	0	0	0	0	0
6	126	3	0.340909	0.340909	4.71591	0.227273	4.26136	0	0	0	0.0568182	0	0	0	0	0.0568182	0	0	0	0	0	0	0	0	0	0	0	0
6	53	2	0.420168	0.336134	4.20168	0.252101	2.77311	0.168067	0	0	0.168067	0	0.0840336	0	0	0.168067	0.0840336	0.0840336	8.40336	0	0	0	0	0	0	0	0	0
6	54	2	0.677966	0.508475	7.0339	0	0	0.254237	0	0	0	0.169492	0.0847458	0	0	0.0847458	0	0	0	0	0	0	0.169492	0	0	0.169492	0	0
6	158	3	0.505051	0.30303	1.61616	0	0	0.181818	0.040404	0	0.020202	0	0.0606061	0	0	0.141414	0.020202	0.020202	2.0202	0.0808081	0	0	0	0	0	0.0808081	0	0
6	125	3	0.767677	0.707071	1.43434	0.282828	1.0101	0.20202	0.020202	0	0.161616	0.040404	0.020202	0	0	0.141414	0.040404	0.040404	2.0202	0.020202	0.020202	0	0	0	0	0.020202	0.020202	2.0202
6	127	2	0.291971	0.145985	2.73723	0.0364964	3.64964	0.145985	0.0364964	0	0	0	0.0729927	0.0364964	0	0.0364964	0.0364964	0.0364964	3.64964	0.0364964	0.0364964	0	0.0729927	0	0	0.109489	0.0364964	1.24088
6	53	2	1	0.916667	6.83333	0.25	2.75	0.25	0	0	0.25	0	0.0833333	0	0	0.416667	0	0	0	0	0	0	0	0	0	0	0	0
6	159	3	0.256709	0.175029	0.618436	0.0583431	0.466744	0.140023	0.0233372	0	0	0	0.0116686	0.0116686	0	0.0466744	0.0116686	0.0116686	1.16686	0.0466744	0.0116686	0	0.0233372	0.0116686	0.583431	0.0700117	0.0233372	0.396733
6	158	3	0.36036	0.18018	2.01201	0.03003	0	0.18018	0	0	0	0	0	0	0	0.03003	0	0	0	0.0600601	0	0	0	0	0	0.0600601	0	0
6	9	2	0.180723	0.0301205	0	0	0	0.120482	0.0301205	0	0	0	0.060241	0.0301205	0.0301205	0.0301205	0	0	0	0	0	0	0	0	0	0	0	0
6	53	2	0.4329	0.4329	3.8961	0.21645	3.4632	0.04329	0	0	0.0865801	0	0	0	0	0.12987	0.04329	0.04329	4.329	0	0	0	0.04329	0	0	0.04329	0	0
6	127	2	0.218341	0.131004	4.36681	0	0	0.0873362	0	0	0	0.0436681	0	0	0	0.0873362	0.131004	0.0873362	2.8821	0.0436681	0	0	0	0	0	0.0436681	0	0
6	126	3	0.32596	0.256112	0.849825	0.116414	0.582072	0.116414	0	0	0.0116414	0	0	0	0	0.104773	0.0232829	0.0116414	0.582072	0.0931315	0.0349243	0	0.0116414	0.0116414	1.16414	0.104773	0.0465658	0.512224
6	200	3	0.277778	0.222222	2.44444	0.0833333	1.86111	0.0555556	0	0	0	0	0	0	0	0.0833333	0.0277778	0.0277778	2.77778	0.0277778	0	0	0	0	0	0.0277778	0	0
6	157	1	0.343137	0.245098	3.92157	0.147059	3.28431	0.147059	0	0	0.0490196	0	0.0490196	0	0	0.196078	0.0490196	0.0490196	4.90196	0	0	0	0	0	0	0	0	0
6	35	2	0.199005	0.149254	3.33333	0	0	0.0995025	0	0	0.0497512	0	0	0	0	0.0497512	0	0	0	0.199005	0.0497512	0	0	0	0	0.199005	0.0497512	1.29353
6	125	3	0.351759	0.351759	3.56784	0.201005	2.51256	0.100503	0	0	0.100503	0.0502513	0	0	0	0.0502513	0.100503	0.0502513	2.51256	0.0502513	0	0	0	0	0	0.0502513	0	0
6	24	2	0.975232	0.727554	1.31579	0.201238	1.06811	0.263158	0.0309598	0	0.0928793	0.0154799	0.0464396	0.0309598	0	0.0154799	0	0	0	0	0	0	0.0309598	0.0154799	0.773994	0.0309598	0.0154799	0.773994
6	53	2	1.26294	1.15942	1.96687	0.372671	1.94617	0.0828157	0.0207039	0	0.186335	0.0414079	0.0414079	0	0	0.207039	0.0207039	0.0207039	2.07039	0	0	0	0	0	0	0	0	0
6	199	3	1.0352	0.931677	1.80124	0.227743	1.69772	0.144928	0.0828157	0.0207039	0.10352	0	0	0	0	0.165631	0.0621118	0.0621118	2.07039	0.0621118	0.0414079	0	0	0	0	0.0621118	0.0414079	1.36646
6	9	2	0.630631	0.48048	2.43243	0.0600601	1.5015	0.18018	0	0	0	0.03003	0.0600601	0	0	0.12012	0	0	0	0	0	0	0.0600601	0.0600601	3.003	0.0600601	0.0600601	3.003
6	285	3	0.582192	0.513699	2.73973	0.0342466	3.42466	0.10274	0	0	0.0684932	0	0	0	0	0.0342466	0	0	0	0	0	0	0.0684932	0.0342466	1.71233	0.0684932	0.0342466	1.71233
6	200	3	0.747126	0.727969	1.70498	0.153257	1.91571	0.0574713	0	0	0.0383142	0.0383142	0.0191571	0.0191571	0	0.0766284	0.0191571	0	0	0.0191571	0.0191571	0	0	0	0	0.0191571	0.0191571	1.91571
6	158	3	0.59387	0.440613	1.7433	0.153257	1.43678	0.0766284	0	0	0.0191571	0	0.0191571	0.0191571	0	0.0383142	0	0	0	0	0	0	0	0	0	0	0	0
6	199	3	0.881226	0.766284	1.53257	0.344828	1.28352	0.229885	0.0383142	0	0.114943	0	0.0191571	0	0	0.229885	0.0383142	0.0383142	1.91571	0.0766284	0.0574713	0	0	0	0	0.0766284	0.0574713	1.45594
6	337	3	1.03448	0.785441	1.68582	0.249042	1.4751	0.249042	0.0191571	0	0.1341	0	0.0191571	0.0191571	0	0.306513	0.0383142	0.0383142	1.91571	0.0191571	0	0	0	0	0	0.0191571	0	0
6	54	2	0.45977	0.431034	2.29885	0.114943	2.87356	0.114943	0	0	0.0287356	0.0862069	0.0287356	0	0	0	0.0287356	0	0	0.0574713	0.0574713	0	0	0	0	0.0574713	0.0574713	2.87356
6	126	3	0.427184	0.349515	1.18447	0.135922	0.834951	0.213592	0	0	0	0	0	0	0	0.194175	0.0194175	0.0194175	1.94175	0.0582524	0.0582524	0	0	0	0	0.0582524	0.0582524	1.94175
6	35	2	0.262467	0.23622	2.33596	0	0	0.0524934	0	0	0	0	0	0	0	0	0	0	0	0.0524934	0	0	0	0	0	0.0524934	0	0
6	53	2	0.348101	0.28481	2.12025	0.158228	2.53165	0.126582	0	0	0	0	0.0316456	0	0	0.126582	0.0632911	0.0316456	1.58228	0	0	0	0	0	0	0	0	0
6	24	2	0.349206	0.253968	2	0.0634921	0	0.126984	0.031746	0.031746	0.0634921	0	0	0	0	0.0952381	0.0634921	0.031746	1.5873	0.031746	0.031746	0	0	0	0	0.031746	0.031746	3.1746
6	127	2	0.196078	0.0980392	9.80392	0	0	0.0980392	0	0	0	0	0	0	0	0.0980392	0.196078	0.196078	9.80392	0.196078	0	0	0	0	0	0.196078	0	0
6	159	3	0.400802	0.320641	1.76353	0.0400802	1.002	0.0801603	0.0400802	0	0.0200401	0	0.0200401	0.0200401	0	0.0801603	0	0	0	0	0	0	0	0	0	0	0	0
6	24	2	0.668317	0.445545	2.05446	0.123762	1.9802	0.19802	0.0742574	0.0247525	0.049505	0.0247525	0	0	0	0.0247525	0.0247525	0	0	0	0	0	0	0	0	0	0	0
6	286	3	0.344828	0.270936	1.79803	0.0985222	1.23153	0.0985222	0	0	0.0738916	0.0246305	0	0	0	0.0246305	0.0246305	0.0246305	2.46305	0.0738916	0.0246305	0	0	0	0	0.0738916	0.0246305	0.837438
6	237	3	0.843373	0.803213	3.41365	0.441767	2.93173	0.120482	0	0	0.0803213	0	0	0	0	0.160643	0	0	0	0.0401606	0.0401606	0	0	0	0	0.0401606	0.0401606	4.01606
6	127	2	0.365854	0.243902	0	0.121951	0	0.365854	0	0	0.121951	0	0	0	0	0	0	0	0	0.365854	0.243902	0	0	0	0	0.365854	0.243902	8.04878
6	284	3	0.263975	0.186335	0.900621	0.0310559	0.776398	0.108696	0	0	0	0	0.015528	0	0	0.0776398	0.015528	0.015528	1.5528	0.108696	0.015528	0	0	0	0	0.108696	0.015528	0.217391
6	126	3	0.389864	0.350877	1.73489	0.0779727	1.46199	0.0779727	0	0	0.0389864	0	0	0	0	0.0779727	0	0	0	0.0389864	0	0	0	0	0	0.0389864	0	0
6	24	2	0.439276	0.310078	1.49871	0.0775194	1.73127	0.206718	0.0258398	0	0.0258398	0	0	0	0	0.0516796	0.0258398	0	0	0.0258398	0	0	0	0	0	0.0258398	0	0
6	286	3	0.154639	0.128866	2.06186	0	0	0.0515464	0	0	0	0	0	0	0	0	0	0	0	0.0515464	0.0257732	0	0	0	0	0.0515464	0.0257732	1.28866
6	125	3	0.76	0.72	3.12	0.24	1.32	0.16	0	0	0.16	0	0	0	0	0.2	0	0	0	0	0	0	0	0	0	0	0	0
6	53	2	0.462287	0.340633	1.72749	0.145985	1.63017	0.170316	0.0243309	0	0.0729927	0.0243309	0.0243309	0.0243309	0.0243309	0.121655	0	0	0	0.0486618	0.0243309	0	0	0	0	0.0486618	0.0243309	1.21655
6	200	3	0.325733	0.228013	2.8013	0.0651466	1.62866	0.0651466	0	0	0	0	0	0	0	0.0651466	0	0	0	0.0325733	0.0325733	0	0	0	0	0.0325733	0.0325733	3.25733
6	159	3	0.390879	0.228013	2.3127	0.0325733	0	0.228013	0	0	0	0	0	0	0	0.0977199	0	0	0	0	0	0	0	0	0	0	0	0
6	35	2	0.382514	0.218579	1.36612	0.0546448	0	0.218579	0	0	0.0546448	0	0.0546448	0.0546448	0	0	0	0	0	0.10929	0	0	0	0	0	0.10929	0	0
6	9	2	0.26738	0.106952	2.6738	0.0534759	0	0.213904	0	0	0.0534759	0.0534759	0.0534759	0.0534759	0	0.0534759	0.0534759	0.0534759	5.34759	0	0	0	0	0	0	0	0	0
6	199	3	0.617284	0.534979	1.58436	0.246914	1.02881	0.205761	0	0	0	0	0	0	0	0.226337	0.0411523	0.0205761	1.02881	0.0823045	0.0617284	0	0	0	0	0.0823045	0.0617284	1.56379
6	125	3	0.617284	0.473251	1.70782	0.205761	1.44033	0.144033	0.0205761	0.0205761	0.123457	0.0411523	0	0	0	0.0617284	0	0	0	0.0617284	0	0	0	0	0	0.0617284	0	0
6	9	2	0.477612	0.298507	2.38806	0.0597015	2.98507	0.238806	0.149254	0	0	0	0.0298507	0	0	0.0298507	0.0298507	0.0298507	2.98507	0	0	0	0	0	0	0	0	0
6	35	2	0.192308	0.128205	0	0	0	0.128205	0	0	0	0	0	0	0	0.0641026	0.0641026	0.0641026	6.41026	0	0	0	0	0	0	0	0	0
6	160	1	0.666667	0.666667	22.2222	0.444444	22.2222	0	0	0	0	0	0	0	0	0.222222	0	0	0	0	0	0	0	0	0	0	0	0
6	9	2	0.299145	0.128205	4.2735	0	0	0.17094	0	0	0	0	0	0	0	0.042735	0.042735	0.042735	4.2735	0	0	0	0	0	0	0	0	0
6	159	3	0.594595	0.486486	3.62162	0.162162	1.78378	0.27027	0.0540541	0	0.0540541	0	0	0	0	0.0540541	0.108108	0.108108	5.40541	0.162162	0.162162	0	0	0	0	0.162162	0.162162	5.40541
6	24	2	0.748663	0.588235	4.38503	0.213904	5.34759	0.320856	0	0	0.106952	0	0	0	0	0.160428	0.0534759	0.0534759	5.34759	0.0534759	0	0	0	0	0	0.0534759	0	0
6	160	1	0.526316	0.526316	5.87719	0.175439	0	0.175439	0	0	0.0877193	0.0877193	0	0	0	0.0877193	0	0	0	0	0	0	0	0	0	0	0	0
6	35	2	0.943396	0.754717	8.30189	0	0	0.283019	0	0	0	0	0.0943396	0	0	0.0943396	0	0	0	0	0	0	0	0	0	0	0	0
6	238	3	0.557533	0.486358	0.984579	0.177936	0.711744	0.118624	0.0118624	0	0.059312	0	0.0237248	0.0118624	0	0.118624	0.0118624	0.0118624	1.18624	0.0355872	0.0237248	0	0	0	0	0.0355872	0.0237248	0.782918
6	283	3	0.381232	0.322581	1.6129	0.205279	1.67155	0.175953	0	0	0.058651	0	0	0	0	0.117302	0.0293255	0	0	0.0879765	0.058651	0	0	0	0	0.0879765	0.058651	1.93548
6	24	2	0.570571	0.33033	2.73273	0	0	0.18018	0.03003	0	0	0	0	0	0	0.15015	0.03003	0.03003	3.003	0.0600601	0	0	0	0	0	0.0600601	0	0
6	200	3	0.25641	0.128205	12.8205	0	0	0.128205	0	0	0	0	0	0	0	0.128205	0	0	0	0	0	0	0	0	0	0	0	0
6	238	3	1.17647	0.990712	2.91022	0.216718	2.19814	0.185759	0.0309598	0	0.0928793	0	0	0	0	0.185759	0.0309598	0	0	0	0	0	0	0	0	0	0	0
6	35	2	0.345912	0.283019	2.45283	0.0628931	3.14465	0.125786	0	0	0	0	0.0314465	0	0	0	0	0	0	0.0314465	0	0	0	0	0	0.0314465	0	0
6	24	2	1.21212	1.09091	2.45455	0.151515	1.21212	0.272727	0	0	0.151515	0	0.030303	0	0	0.242424	0.0606061	0.0606061	3.0303	0	0	0	0	0	0	0	0	0
6	198	1	1.79661	1.69492	3.05085	0.338983	2.71186	0.237288	0	0	0.0338983	0.0338983	0.0338983	0	0	0.0338983	0	0	0	0	0	0	0	0	0	0	0	0
6	9	2	0.391459	0.284698	3.55872	0	0	0.0711744	0	0	0	0	0.0355872	0	0	0.0355872	0.0711744	0.0711744	3.55872	0.0355872	0.0355872	0	0	0	0	0.0355872	0.0355872	3.55872
6	54	2	0.625	0.551471	2.20588	0.220588	2.46324	0.220588	0.0367647	0.0367647	0.0735294	0.0367647	0.0367647	0.0367647	0	0.0735294	0	0	0	0.110294	0.0367647	0	0	0	0	0.110294	0.0367647	1.25
6	127	2	0.210526	0.105263	5.26316	0	0	0.0526316	0.0526316	0.0526316	0	0.105263	0.0526316	0	0	0	0	0	0	0.157895	0.0526316	0	0	0	0	0.157895	0.0526316	1.78947
6	35	2	0.5	0.3	10	0	0	0	0.1	0	0	0	0.1	0.1	0	0.1	0	0	0	0	0	0	0	0	0	0	0	0
6	127	2	0.220386	0.0550964	2.75482	0	0	0.110193	0.0275482	0	0	0	0	0	0	0.0275482	0	0	0	0	0	0	0	0	0	0	0	0
6	159	3	0.382979	0.297872	2.42553	0.0851064	2.12766	0.212766	0	0	0	0	0	0	0	0.0851064	0	0	0	0.0851064	0.0425532	0	0	0	0	0.0851064	0.0425532	2.12766
6	54	2	0.378151	0.336134	3.15126	0.0840336	4.20168	0.0840336	0	0	0	0	0	0	0	0.0840336	0	0	0	0.0420168	0.0420168	0	0	0	0	0.0420168	0.0420168	4.20168
6	35	2	0.519481	0.25974	6.49351	0.12987	12.987	0.25974	0	0	0	0	0	0	0	0.12987	0	0	0	0	0	0	0	0	0	0	0	0
6	198	1	0.138889	0.138889	13.8889	0	0	0	0	0	0	0	0	0	0	0	0	0	0	0	0	0	0	0	0	0	0	0
6	338	1	0.833333	0.833333	41.6667	0.416667	41.6667	0	0	0	0.416667	0.416667	0	0	0	0	0	0	0	0	0	0	0	0	0	0	0	0
6	156	1	1.07143	0.714286	17.8571	0.178571	17.8571	0	0	0	0	0	0.178571	0	0	0.178571	0	0	0	0.178571	0	0	0	0	0	0.178571	0	0
6	237	3	0.538765	0.446781	1.03811	0.0919842	0.565046	0.144547	0.0525624	0	0.0919842	0.0131406	0	0	0	0.118265	0.0131406	0.0131406	1.31406	0.0131406	0	0	0	0	0	0.0131406	0	0
6	9	2	0.479452	0.342466	2.73973	0.0684932	3.42466	0.171233	0.0342466	0	0.0684932	0.0342466	0.0684932	0	0	0.10274	0	0	0	0.0342466	0	0	0	0	0	0.0342466	0	0
6	156	1	0.357143	0.178571	3.34821	0	0	0.223214	0	0	0	0.0446429	0.0446429	0.0446429	0	0.0892857	0.0446429	0.0446429	4.46429	0.0446429	0	0	0	0	0	0.0446429	0	0
6	285	3	0.790378	0.710195	0.996564	0.0801833	0.332188	0.160367	0	0	0.0114548	0.0114548	0.0229095	0	0	0.114548	0.0343643	0.0343643	1.14548	0.0229095	0.0229095	0	0	0	0	0.0229095	0.0229095	1.14548
6	9	2	0.549133	0.462428	2.34104	0.0578035	1.44509	0.17341	0.0289017	0	0.0578035	0.0289017	0	0	0	0.0289017	0	0	0	0.0289017	0	0	0	0	0	0.0289017	0	0
6	156	1	0.744186	0.604651	4.27907	0.139535	3.11628	0.0930233	0	0	0	0	0.0930233	0	0	0.0930233	0	0	0	0.0930233	0.0465116	0	0	0	0	0.0930233	0.0465116	2.32558
12	239	3	0.478088	0.258964	1.3745	0.159363	1.25498	0.239044	0.0199203	0	0	0	0	0	0	0.0996016	0.0398406	0.0398406	1.99203	0.0199203	0	0	0	0	0	0.0199203	0	0
12	161	1	0.275591	0.15748	1.9685	0.0787402	1.9685	0.15748	0	0	0	0	0	0	0	0.0393701	0.0393701	0.0393701	3.93701	0.0787402	0.0393701	0	0	0	0	0.0787402	0.0393701	1.9685
12	55	2	0.354331	0.15748	1.9685	0.15748	1.9685	0.23622	0.0393701	0	0	0	0	0	0	0.15748	0.15748	0.0787402	1.9685	0	0	0	0	0	0	0	0	0
12	201	1	0.410959	0.342466	6.84932	0	0	0.0684932	0	0	0.0684932	0.0684932	0	0	0	0.273973	0.0684932	0.0684932	6.84932	0	0	0	0.136986	0.136986	6.84932	0.136986	0.136986	6.84932
12	128	2	0.741483	0.681363	1.52305	0.300601	1.2024	0.180361	0	0	0.1002	0	0	0	0	0.220441	0	0	0	0.0200401	0	0	0.1002	0.0801603	1.60321	0.12024	0.0801603	1.32265
12	240	3	0.260521	0.200401	1.60321	0.0400802	1.002	0.1002	0.0200401	0	0.0200401	0	0	0	0	0.0601202	0	0	0	0.1002	0.0200401	0	0	0	0	0.1002	0.0200401	0.400802
12	241	1	0.175439	0.175439	5.84795	0	0	0	0	0	0	0	0	0	0	0.0584795	0	0	0	0.0584795	0	0	0	0	0	0.0584795	0	0
12	56	2	1.04839	0.806452	7.25806	0.241935	8.06452	0.0806452	0	0	0.0806452	0.16129	0	0	0	0.0806452	0	0	0	0	0	0	0	0	0	0	0	0
12	56	2	0.744921	0.586907	1.91874	0.20316	1.26411	0.13544	0.0451467	0	0.112867	0.0451467	0	0	0	0.180587	0.0225734	0	0	0.0677201	0.0451467	0	0	0	0	0.0677201	0.0451467	1.48984
12	98	2	0.97973	0.878378	2.60135	0.135135	1.68919	0.236486	0	0	0.135135	0.0675676	0	0	0	0.202703	0.0337838	0.0337838	3.37838	0	0	0	0	0	0	0	0	0
12	202	3	0.337838	0.202703	2.26351	0.0337838	3.37838	0.168919	0.0337838	0	0	0	0.0675676	0	0	0.0337838	0	0	0	0.0337838	0.0337838	0	0	0	0	0.0337838	0.0337838	3.37838
12	162	1	0.492958	0.492958	7.04225	0	0	0	0	0	0	0	0	0	0	0.0704225	0.0704225	0.0704225	7.04225	0	0	0	0	0	0	0	0	0
12	339	1	0.425532	0.070922	7.0922	0	0	0.212766	0	0	0	0	0	0	0	0.212766	0	0	0	0	0	0	0.070922	0	0	0.070922	0	0
12	98	2	0.616114	0.521327	1.94313	0.21327	1.32701	0.118483	0.0236967	0	0.118483	0.0236967	0	0	0	0.0947867	0.0236967	0	0	0	0	0	0.0236967	0	0	0.0236967	0	0
12	202	3	0.352564	0.224359	2.27564	0	0	0.128205	0	0	0.0320513	0.0320513	0.0320513	0	0	0.0320513	0.0320513	0	0	0.0320513	0.0320513	0	0	0	0	0.0320513	0.0320513	3.20513
12	129	2	0.769231	0.544872	3.01282	0.224359	2.75641	0.128205	0.0320513	0.0320513	0.0641026	0.0641026	0.0320513	0.0320513	0	0.192308	0	0	0	0.0320513	0	0	0.0320513	0	0	0.0641026	0	0
12	162	1	0.793651	0.793651	12.6984	0.15873	0	0.15873	0	0	0.15873	0	0	0	0	0.31746	0	0	0	0.15873	0.15873	0	0	0	0	0.15873	0.15873	15.873
12	241	1	0.2	0.16	4	0.04	4	0.04	0	0	0	0	0	0	0	0.04	0	0	0	0	0	0	0.04	0	0	0.04	0	0
12	56	2	0.57554	0.431655	5.97122	0.215827	4.82014	0.215827	0	0	0.0719424	0	0	0	0	0.215827	0.0719424	0.0719424	7.19424	0	0	0	0	0	0	0	0	0
12	201	1	0.3	0.3	6.7	0.1	10	0.1	0	0	0	0	0	0	0	0.1	0	0	0	0	0	0	0	0	0	0	0	0
12	287	3	0.27027	0.21021	2.13213	0.12012	2.25225	0.12012	0	0	0.03003	0	0	0	0	0.12012	0.0600601	0.0600601	3.003	0.03003	0	0	0	0	0	0.03003	0	0
12	99	2	0.242424	0.212121	1.72727	0.151515	1.21212	0.121212	0.030303	0	0.030303	0.030303	0	0	0	0.030303	0.030303	0.030303	3.0303	0	0	0	0	0	0	0	0	0
12	130	2	0.362538	0.151057	3.02115	0.060423	3.02115	0.181269	0	0	0	0	0	0	0	0	0.060423	0.0302115	1.51057	0	0	0	0.060423	0.060423	3.02115	0.060423	0.060423	3.02115
12	98	2	0.862069	0.651341	1.36015	0.229885	0.804598	0.363985	0	0	0.153257	0.0383142	0.0383142	0	0	0.114943	0	0	0	0.0191571	0.0191571	0	0.0191571	0.0191571	1.91571	0.0383142	0.0383142	1.91571
12	163	3	0.478927	0.45977	1.68582	0.1341	1.91571	0.0766284	0	0	0.0574713	0	0	0	0	0.114943	0.0574713	0.0383142	1.26437	0	0	0	0	0	0	0	0	0
12	130	2	0.440613	0.229885	1.43678	0.0383142	1.91571	0.153257	0.0766284	0.0383142	0.0383142	0.0191571	0.0383142	0	0	0.0574713	0	0	0	0	0	0	0.0383142	0	0	0.0383142	0	0
12	162	1	0.424837	0.359477	3.26797	0.196078	3.26797	0.0326797	0	0	0.0326797	0	0.0326797	0	0	0.196078	0	0	0	0	0	0	0	0	0	0	0	0
12	161	1	0.373832	0.280374	4.6729	0.046729	4.6729	0.046729	0	0	0	0	0	0	0	0.046729	0	0	0	0	0	0	0.0934579	0	0	0.0934579	0	0
12	128	2	0.434783	0.407609	2.71739	0.13587	2.71739	0.0271739	0.0271739	0	0.0543478	0	0	0	0	0.0815217	0.0271739	0.0271739	2.71739	0.0543478	0	0	0	0	0	0.0543478	0	0
12	55	2	0.733696	0.461957	2.3913	0.0815217	1.82065	0.13587	0.0271739	0	0.13587	0	0.0271739	0	0	0.0815217	0	0	0	0	0	0	0	0	0	0	0	0
12	161	1	0.171429	0.171429	5.71429	0	0	0	0	0	0	0	0	0	0	0.0571429	0.0571429	0.0571429	5.71429	0	0	0	0	0	0	0	0	0
12	130	2	0.529412	0.235294	5.88235	0	0	0.235294	0	0	0	0	0.0588235	0.0588235	0	0	0	0	0	0.0588235	0	0	0.0588235	0	0	0.117647	0	0
12	98	2	0.46875	0.351562	3.04688	0.117188	2.61719	0.195312	0	0	0.0390625	0.0390625	0	0	0	0.117188	0.0390625	0	0	0	0	0	0.0390625	0.0390625	3.90625	0.0390625	0.0390625	3.90625
12	130	2	0.429688	0.3125	3.4375	0.078125	1.95312	0.117188	0	0	0	0	0.0390625	0.0390625	0.0390625	0.117188	0	0	0	0.0390625	0	0	0.078125	0.078125	3.90625	0.117188	0.078125	2.57812
12	99	2	1.17647	1.17647	29.4118	1.17647	29.4118	0	0	0	0	0	0	0	0	0.588235	0	0	0	0	0	0	0	0	0	0	0	0
12	99	2	0.246479	0.211268	1.76056	0.0704225	0	0.140845	0	0	0	0	0.0352113	0	0	0.0704225	0	0	0	0.105634	0.0352113	0	0.0704225	0.0704225	3.52113	0.176056	0.105634	2.11268
12	56	2	0.492958	0.422535	3.23944	0.140845	2.64085	0.105634	0.0352113	0	0.0352113	0	0.0352113	0	0	0.0704225	0.0352113	0.0352113	3.52113	0.0352113	0	0	0	0	0	0.0352113	0	0
12	130	2	0.512821	0.25641	8.54701	0	0	0.17094	0	0	0	0	0	0	0	0	0.0854701	0.0854701	8.54701	0	0	0	0	0	0	0	0	0
12	98	2	0.227273	0.227273	0	0	0	0.227273	0	0	0.227273	0	0	0	0	0	0.227273	0	0	0	0	0	0	0	0	0	0	0
12	162	1	0.479846	0.403071	1.65067	0.115163	0.959693	0.134357	0	0	0	0	0.0383877	0	0	0.153551	0.0191939	0.0191939	1.91939	0.0575816	0.0383877	0	0.0191939	0	0	0.0767754	0.0383877	0.959693
12	240	3	0.627907	0.395349	1.76744	0.116279	1.86047	0.232558	0.0465116	0	0.0232558	0	0.0232558	0	0	0.139535	0	0	0	0.162791	0.116279	0	0.0465116	0.0465116	2.32558	0.209302	0.162791	1.81395
12	340	3	0.34965	0.32634	1.32867	0.16317	1.00233	0.13986	0	0	0.13986	0	0	0	0	0.11655	0.0699301	0.0699301	2.331	0.04662	0.02331	0	0.02331	0	0	0.0699301	0.02331	0.792541
12	99	2	0.5	0.464286	1.35714	0.25	0.5	0.321429	0	0	0.107143	0	0	0	0	0.214286	0.0357143	0.0357143	3.57143	0	0	0	0	0	0	0	0	0
12	161	1	0.325203	0.162602	8.13008	0	0	0.162602	0.0813008	0	0	0	0	0	0	0.162602	0	0	0	0	0	0	0.0813008	0	0	0.0813008	0	0
12	100	2	0.403226	0.403226	6.45161	0.0806452	8.06452	0.0806452	0	0	0.0806452	0	0	0	0	0.241935	0.0806452	0	0	0.0806452	0.0806452	0	0	0	0	0.0806452	0.0806452	8.06452
12	55	2	0.26616	0.190114	3.04183	0.114068	2.54753	0.0760456	0.0380228	0	0.0380228	0	0	0	0	0.0760456	0	0	0	0.0380228	0	0	0	0	0	0.0380228	0	0
12	203	1	0.0641026	0.0641026	6.41026	0	0	0	0	0	0	0	0	0	0	0	0	0	0	0	0	0	0	0	0	0	0	0
12	201	1	0.509554	0.509554	4.01274	0.0636943	6.36943	0.191083	0	0	0	0	0	0	0	0	0.191083	0.0636943	2.16561	0	0	0	0.0636943	0	0	0.0636943	0	0
12	161	1	0.28169	0.140845	14.0845	0	0	0.140845	0	0	0	0	0.140845	0.140845	0	0	0	0	0	0	0	0	0	0	0	0	0	0
12	203	1	0.12987	0.0649351	6.49351	0	0	0.0649351	0	0	0	0	0	0	0	0.0649351	0.0649351	0.0649351	6.49351	0	0	0	0	0	0	0	0	0
12	129	2	0.83871	0.83871	4.96774	0.387097	4.32258	0.129032	0	0	0.129032	0	0	0	0	0.0645161	0	0	0	0	0	0	0	0	0	0	0	0
12	100	2	0.714286	0.649351	3.24675	0.194805	2.14286	0.25974	0	0	0.12987	0	0	0	0	0	0	0	0	0.0649351	0.0649351	0	0.0649351	0.0649351	6.49351	0.12987	0.12987	6.49351
12	55	2	0.183727	0.15748	1.75853	0.0524934	1.31234	0.0787402	0	0	0.0262467	0	0	0	0	0.0524934	0	0	0	0	0	0	0	0	0	0	0	0
12	129	2	0.322581	0.138249	3.08756	0.0921659	2.30415	0.0921659	0	0	0.0460829	0.0460829	0	0	0	0.0921659	0	0	0	0	0	0	0	0	0	0	0	0
12	129	2	0.386905	0.297619	1.78571	0.119048	1.4881	0.119048	0	0	0.0892857	0	0	0	0	0.119048	0	0	0	0	0	0	0	0	0	0	0	0
12	55	2	0.425532	0.37234	3.03191	0.212766	2.65957	0.212766	0	0	0.106383	0	0	0	0	0.159574	0	0	0	0.0531915	0.0531915	0	0	0	0	0.0531915	0.0531915	5.31915
12	202	3	0.559006	0.434783	2.67081	0.15528	1.86335	0.0931677	0.0310559	0.0310559	0.0931677	0.0931677	0.0931677	0.0310559	0	0.0310559	0	0	0	0	0	0	0	0	0	0	0	0
12	130	2	0.372671	0.279503	2.76398	0	0	0.124224	0	0	0	0.0310559	0	0	0	0.0310559	0	0	0	0	0	0	0	0	0	0	0	0
12	287	3	0.53125	0.4375	2.6875	0.1875	2.09375	0.15625	0	0	0.0625	0	0.0625	0	0	0.03125	0	0	0	0.03125	0.03125	0	0	0	0	0.03125	0.03125	3.125
12	99	2	0.540541	0.486486	5.40541	0.0540541	5.40541	0	0	0	0.0540541	0.0540541	0.0540541	0	0	0.0540541	0	0	0	0	0	0	0	0	0	0	0	0
12	241	1	0.583333	0.416667	6.66667	0	0	0	0	0	0	0.0833333	0	0	0	0.0833333	0	0	0	0	0	0	0	0	0	0	0	0
12	55	2	0.263158	0.204678	2.07602	0.116959	1.46199	0.0877193	0	0	0	0	0	0	0	0.0877193	0.116959	0.0584795	1.46199	0	0	0	0	0	0	0	0	0
12	163	3	0.506329	0.316456	3.16456	0.158228	3.16456	0.126582	0	0	0.0316456	0	0	0	0	0.253165	0.0949367	0.0949367	3.16456	0	0	0	0	0	0	0	0	0
12	288	1	0.416667	0.277778	5.20833	0	0	0.138889	0	0	0.0694444	0	0	0	0	0.0694444	0	0	0	0	0	0	0	0	0	0	0	0
12	56	2	0.277778	0.138889	6.94444	0.0694444	6.94444	0.138889	0	0	0.0694444	0	0	0	0	0.0694444	0.0694444	0.0694444	6.94444	0	0	0	0	0	0	0	0	0
12	163	3	0.657895	0.575658	1.41447	0.197368	1.36513	0.115132	0	0	0.0328947	0	0.0164474	0	0	0.148026	0	0	0	0.0822368	0.0657895	0	0	0	0	0.0822368	0.0657895	1.31579
12	100	2	0.371517	0.185759	2.0743	0.0928793	2.0743	0.123839	0	0	0.0309598	0.0619195	0	0	0	0.154799	0	0	0	0	0	0	0	0	0	0	0	0
12	288	1	0.648148	0.555556	2.90123	0.154321	3.08642	0.123457	0	0	0.0617284	0	0	0	0	0.154321	0.0925926	0.0308642	1.04938	0	0	0	0	0	0	0	0	0
12	56	2	0.491803	0.409836	6.55738	0.245902	5.4918	0.163934	0	0	0.0819672	0	0	0	0	0.0819672	0.0819672	0.0819672	8.19672	0.0819672	0	0	0	0	0	0.0819672	0	0
12	55	2	0.499002	0.419162	1.51697	0.219561	1.27745	0.11976	0.0199601	0	0.0199601	0.0199601	0	0	0	0.11976	0.0199601	0.0199601	1.99601	0.0199601	0.0199601	0	0	0	0	0.0199601	0.0199601	1.99601
12	100	2	0.173611	0.0694444	3.47222	0	0	0.0347222	0	0	0	0.0347222	0.0347222	0	0	0	0	0	0	0	0	0	0	0	0	0	0	0
12	100	2	0.453515	0.408163	1.88209	0.204082	1.76871	0.0907029	0	0	0.0680272	0.0453515	0	0	0	0.0907029	0.0226757	0	0	0	0	0	0	0	0	0	0	0
12	239	3	0.393258	0.280899	1.96629	0.0561798	1.40449	0.140449	0	0	0.0280899	0	0	0	0	0.11236	0.0842697	0.0842697	2.80899	0	0	0	0	0	0	0	0	0
12	240	3	0.422535	0.338028	1.6338	0.028169	0	0.140845	0.028169	0	0.028169	0	0.028169	0	0	0.028169	0	0	0	0.140845	0.084507	0	0	0	0	0.140845	0.084507	1.69014
12	99	2	0.729614	0.600858	3.39056	0.300429	3.69099	0.171674	0	0	0.0429185	0	0	0	0	0.128755	0	0	0	0	0	0	0	0	0	0	0	0
12	162	1	0.351438	0.319489	2.23642	0.191693	2.14058	0.0958466	0	0	0.0319489	0	0	0	0	0.0638978	0	0	0	0.0638978	0.0319489	0	0	0	0	0.0638978	0.0319489	1.59744
12	99	2	0.394089	0.295567	2.46305	0.147783	1.62562	0.246305	0	0	0	0	0	0	0	0.0985222	0	0	0	0	0	0	0	0	0	0	0	0
12	100	2	0.759494	0.56962	4.93671	0.126582	6.32911	0.253165	0	0	0.0632911	0	0.126582	0	0	0.0632911	0	0	0	0	0	0	0	0	0	0	0	0
12	56	2	0.419907	0.29549	1.30638	0.108865	1.1042	0.155521	0.0466563	0	0.0311042	0.0155521	0	0	0	0.0933126	0	0	0	0	0	0	0	0	0	0	0	0
12	202	3	0.59322	0.444915	1.41949	0.105932	1.69492	0.254237	0.105932	0	0.105932	0.0211864	0.0211864	0	0	0	0	0	0	0	0	0	0	0	0	0	0	0
12	163	3	0.338983	0.254237	1.75847	0.148305	1.50424	0.105932	0	0	0.0423729	0	0	0	0	0.190678	0.0423729	0.0423729	2.11864	0	0	0	0	0	0	0	0	0
12	98	2	0.211864	0.169492	1.58898	0.0635593	0.699153	0.0635593	0	0	0.0847458	0.0211864	0	0	0	0.0423729	0	0	0	0	0	0	0	0	0	0	0	0
12	55	2	0.27027	0.27027	9.00901	0.0900901	9.00901	0	0	0	0.0900901	0	0	0	0	0	0	0	0	0	0	0	0	0	0	0	0	0
12	203	1	0.224949	0.122699	1.69734	0.0408998	1.02249	0.102249	0	0	0.0204499	0	0	0	0	0.122699	0.0408998	0.0204499	1.02249	0.0204499	0.0204499	0	0	0	0	0.0204499	0.0204499	2.04499
12	129	2	0.243902	0.243902	3.90244	0.0487805	0	0.0487805	0	0	0.0487805	0	0	0	0	0	0	0	0	0	0	0	0	0	0	0	0	0
12	163	3	0.541872	0.541872	4.48276	0.295567	4.92611	0	0	0	0.0985222	0	0	0	0	0.0985222	0	0	0	0	0	0	0	0	0	0	0	0
12	201	1	0.905861	0.834813	1.58082	0.0888099	0.71048	0.106572	0.017762	0	0.159858	0	0.017762	0	0	0.106572	0.035524	0.035524	1.7762	0.035524	0	0	0	0	0	0.035524	0	0
12	239	3	0.801527	0.687023	2.74809	0.19084	1.52672	0.305344	0.0381679	0	0.0381679	0	0	0	0	0.114504	0	0	0	0.0381679	0	0	0	0	0	0.0381679	0	0
12	242	1	0.191571	0.153257	3.83142	0	0	0.0383142	0	0	0	0	0	0	0	0	0	0	0	0.0383142	0	0	0	0	0	0.0383142	0	0
12	98	2	0.804598	0.689655	2.98851	0.306513	1.91571	0.191571	0	0	0.191571	0	0	0	0	0.0766284	0	0	0	0	0	0	0	0	0	0	0	0
12	129	2	0.730897	0.664452	2.32558	0.398671	1.66113	0.166113	0.0332226	0.0332226	0.13289	0	0	0	0	0.166113	0.0332226	0.0332226	3.32226	0	0	0	0	0	0	0	0	0
12	204	3	0.752688	0.483871	4.19355	0.107527	2.68817	0.322581	0.0537634	0	0.0537634	0.0537634	0.0537634	0	0	0.107527	0.0537634	0.0537634	5.37634	0.0537634	0	0	0	0	0	0.0537634	0	0
12	341	1	0.322581	0.16129	1.77419	0.0537634	0	0.268817	0.0537634	0	0.0537634	0	0	0	0	0.107527	0	0	0	0	0	0	0	0	0	0	0	0
12	203	1	0.441767	0.240964	2.69076	0.0803213	2.00803	0.240964	0	0	0	0	0.0401606	0	0	0.120482	0	0	0	0	0	0	0	0	0	0	0	0
12	204	3	0.806452	0.604839	3.50806	0.201613	2.41935	0.241935	0	0	0.120968	0	0	0	0	0.0806452	0.0403226	0.0403226	4.03226	0	0	0	0	0	0	0	0	0
12	289	1	0.526316	0.445344	3.31984	0.242915	2.71255	0.121457	0.0404858	0.0404858	0.0404858	0	0	0	0	0.0404858	0.121457	0.0404858	1.37652	0	0	0	0	0	0	0	0	0
12	56	2	0.555556	0.37037	4.1358	0.0617284	6.17284	0.246914	0	0	0	0	0.0617284	0	0	0.0617284	0	0	0	0	0	0	0	0	0	0	0	0
12	204	3	0.301811	0.221328	1.10664	0.100604	0.402414	0.140845	0	0	0.0201207	0	0	0	0	0.100604	0.0402414	0.0201207	1.00604	0	0	0	0	0	0	0	0	0
12	56	2	0.342052	0.201207	1.60966	0.0804829	1.50905	0.120724	0	0	0	0	0	0	0	0.0804829	0.0201207	0	0	0	0	0	0	0	0	0	0	0
12	55	2	0.28169	0.241449	1.34809	0.120724	0.663984	0.100604	0	0	0.0402414	0.0201207	0	0	0	0.0804829	0	0	0	0.0201207	0	0	0	0	0	0.0201207	0	0
12	242	1	0.294118	0.176471	3.94118	0.0588235	5.88235	0.176471	0	0	0	0	0	0	0	0.176471	0	0	0	0	0	0	0	0	0	0	0	0
12	342	1	0.188679	0	0	0	0	0.0943396	0	0	0	0	0	0	0	0	0.0943396	0	0	0	0	0	0	0	0	0	0	0
12	204	3	0.549451	0.43956	2.74725	0.18315	2.1978	0.21978	0	0	0.10989	0	0	0	0	0.18315	0.03663	0.03663	3.663	0	0	0	0	0	0	0	0	0
12	242	1	0.25641	0.21978	1.8315	0.0732601	0	0.14652	0	0	0	0	0	0	0	0.0732601	0.0732601	0.0732601	3.663	0	0	0	0	0	0	0	0	0
12	289	1	0.326797	0.261438	6.53595	0.130719	6.53595	0	0.0653595	0.0653595	0	0.0653595	0	0	0	0.130719	0	0	0	0	0	0	0	0	0	0	0	0
12	100	2	0.212766	0.106383	10.6383	0.106383	10.6383	0.106383	0	0	0	0	0	0	0	0	0	0	0	0	0	0	0	0	0	0	0	0
4	57	2	0.510511	0.45045	2.01201	0.18018	2.01201	0.12012	0	0	0.0600601	0	0.03003	0.03003	0	0.12012	0	0	0	0.03003	0	0	0	0	0	0.03003	0	0
4	164	1	0.426829	0.396341	1.64634	0.213415	1.7378	0.182927	0	0	0.0304878	0	0	0	0	0.243902	0	0	0	0.152439	0.0914634	0	0.0304878	0.0304878	3.04878	0.182927	0.121951	2.0122
4	165	1	0.853659	0.731707	6.09756	0.365854	4.02439	0.487805	0	0	0	0	0	0	0	0.365854	0	0	0	0	0	0	0	0	0	0	0	0
4	3	2	0.714286	0.47619	2.97619	0.119048	11.9048	0.47619	0.238095	0	0	0	0	0	0	0.119048	0	0	0	0	0	0	0	0	0	0	0	0
4	166	3	0.446927	0.223464	5.58659	0.167598	5.58659	0.111732	0	0	0.111732	0	0	0	0	0.111732	0	0	0	0.0558659	0	0	0	0	0	0.0558659	0	0
4	101	2	0.39548	0.338983	3.78531	0.0564972	5.64972	0.169492	0	0	0	0	0.0564972	0	0	0.169492	0	0	0	0.0564972	0.0564972	0	0	0	0	0.0564972	0.0564972	5.64972
4	101	2	0.652174	0.57971	3.62319	0.0724638	0	0.362319	0	0	0.144928	0	0	0	0	0.144928	0	0	0	0	0	0	0.0724638	0.0724638	7.24638	0.0724638	0.0724638	7.24638
4	3	2	0.515464	0.206186	10.3093	0	0	0.309278	0.206186	0	0	0	0	0	0	0.103093	0	0	0	0	0	0	0	0	0	0	0	0
4	101	2	0.443787	0.35503	2.45562	0.177515	1.98225	0.118343	0	0	0.0295858	0	0	0	0	0.147929	0	0	0	0.0295858	0.0295858	0	0	0	0	0.0295858	0.0295858	2.95858
4	57	2	0.285714	0.178571	2.14286	0.0357143	0	0.142857	0	0	0.0357143	0.0357143	0.0357143	0.0357143	0	0.178571	0.0357143	0.0357143	3.57143	0	0	0	0	0	0	0	0	0
4	3	2	0.55	0.3	4.15	0	0	0.25	0	0	0	0	0.05	0	0	0	0.05	0.05	5	0	0	0	0.1	0.05	2.5	0.1	0.05	2.5
4	36	2	0.526316	0.502392	2.05742	0.143541	1.98565	0.0956938	0	0	0	0	0	0	0	0.119617	0	0	0	0	0	0	0.0239234	0	0	0.0239234	0	0
4	3	2	0.431655	0.215827	1.60671	0.0239808	0	0.263789	0.0239808	0	0.0239808	0	0.0479616	0	0	0.0239808	0	0	0	0	0	0	0.0959233	0.0479616	1.19904	0.0959233	0.0479616	1.19904
4	57	2	0.593607	0.502283	4.15525	0.182648	3.42466	0.136986	0.0456621	0	0.0913242	0	0	0	0	0.0456621	0	0	0	0	0	0	0	0	0	0	0	0
4	101	2	0.909091	0.909091	7.87879	0.20202	0	0.20202	0	0	0.20202	0	0	0	0	0	0	0	0	0	0	0	0	0	0	0	0	0
4	164	1	0.707071	0.707071	8.68687	0.20202	5.05051	0.10101	0	0	0.10101	0	0	0	0	0.20202	0	0	0	0.10101	0.10101	0	0	0	0	0.10101	0.10101	10.101
4	101	2	0.575816	0.441459	1.84261	0.0767754	1.91939	0.0767754	0.0191939	0	0.0575816	0	0.0191939	0	0	0.211132	0.0383877	0.0191939	0.959693	0	0	0	0.0191939	0.0191939	1.91939	0.0191939	0.0191939	1.91939
4	57	2	0.29661	0.29661	2.41525	0.0847458	2.11864	0.127119	0.0423729	0	0.0423729	0	0	0	0	0.0423729	0	0	0	0	0	0	0	0	0	0	0	0
4	164	1	0.47619	0.238095	5.95238	0.119048	0	0.238095	0	0	0	0	0	0	0	0.238095	0.119048	0.119048	11.9048	0	0	0	0	0	0	0	0	0
4	165	1	0.389222	0.359281	2.48503	0.149701	2.99401	0.0598802	0	0	0.0598802	0	0	0	0	0.0898204	0	0	0	0	0	0	0	0	0	0	0	0
4	3	2	0.627451	0.431373	2.86275	0.0392157	0	0.196078	0	0	0	0	0	0	0	0.156863	0.0392157	0.0392157	3.92157	0	0	0	0.0784314	0	0	0.0784314	0	0
4	102	2	0.258216	0.187793	1.47887	0.0938967	1.17371	0.117371	0.0469484	0	0	0	0.0234742	0.0234742	0	0.0469484	0.0234742	0.0234742	2.34742	0	0	0	0.0234742	0	0	0.0234742	0	0
4	3	2	0.433213	0.216606	2.41877	0.0722022	3.61011	0.252708	0.108303	0.0361011	0.0361011	0	0	0	0	0.0722022	0	0	0	0	0	0	0	0	0	0	0	0
4	167	3	0.330882	0.257353	2.61029	0.110294	2.46324	0.0735294	0	0	0.0367647	0	0.0367647	0	0	0.110294	0	0	0	0.0367647	0	0	0	0	0	0.0367647	0	0
4	343	1	0.123457	0.123457	6.17284	0	0	0	0	0	0	0	0	0	0	0	0	0	0	0	0	0	0	0	0	0	0	0
4	57	2	0.306748	0.245399	1.53374	0.0613497	0	0.122699	0	0	0.0613497	0	0	0	0	0.122699	0	0	0	0	0	0	0	0	0	0	0	0
4	290	3	0.41543	0.356083	1.11276	0.118694	0.74184	0.103858	0	0	0.0148368	0	0	0	0	0.192878	0.0296736	0.0296736	1.48368	0.0593472	0.0296736	0	0	0	0	0.0593472	0.0296736	0.74184
4	57	2	0.315126	0.294118	1.34454	0.105042	1.2605	0.0840336	0	0	0.0210084	0	0	0	0	0.0420168	0	0	0	0.0420168	0	0	0	0	0	0.0420168	0	0
4	70	2	0.315789	0.210526	1.47368	0.105263	1.26316	0.126316	0	0	0.0210526	0	0	0	0	0.0631579	0	0	0	0.0421053	0.0421053	0	0.0421053	0.0210526	1.05263	0.0842105	0.0631579	1.6
4	167	3	0.483871	0.469208	1.1437	0.26393	1.1437	0.0879765	0	0	0.0293255	0	0	0	0	0.117302	0.0146628	0	0	0.0439883	0.0439883	0	0.0293255	0	0	0.0733138	0.0439883	0.879765
4	205	3	0.609756	0.457317	3.04878	0.121951	3.04878	0.121951	0.0914634	0.0304878	0	0.0304878	0.0304878	0	0	0.182927	0	0	0	0	0	0	0.0304878	0	0	0.0304878	0	0
4	3	2	0.484848	0.30303	2.72727	0	0	0.181818	0.0606061	0	0	0.030303	0.030303	0	0	0.121212	0.0606061	0.030303	1.51515	0	0	0	0.030303	0.030303	3.0303	0.030303	0.030303	3.0303
4	101	2	0.0943396	0	0	0	0	0.0943396	0	0	0	0	0.0943396	0	0	0	0	0	0	0	0	0	0	0	0	0	0	0
4	164	1	0.0925926	0.0925926	9.25926	0	0	0	0	0	0	0	0	0	0	0.0925926	0	0	0	0	0	0	0	0	0	0	0	0
4	3	2	0.375783	0.187891	0.751566	0.0417537	0.521921	0.187891	0.0313152	0.0104384	0.0104384	0.0104384	0.0521921	0.0313152	0	0.167015	0.0521921	0.0521921	1.04384	0.0417537	0.0208768	0	0.0417537	0.0208768	0.521921	0.0835073	0.0417537	0.521921
4	70	2	0.299625	0.224719	3.74532	0.0749064	3.74532	0.0749064	0	0	0.0374532	0.0374532	0	0	0	0.11236	0	0	0	0	0	0	0.0749064	0	0	0.0749064	0	0
4	165	1	0.306122	0.204082	1.60714	0.0510204	0	0.153061	0	0	0	0.0255102	0	0	0	0.0510204	0.0510204	0.0255102	1.27551	0	0	0	0	0	0	0	0	0
4	36	2	0.139535	0.0930233	0	0.0930233	0	0.139535	0	0	0	0	0	0	0	0.0465116	0	0	0	0.0465116	0.0465116	0	0	0	0	0.0465116	0.0465116	4.65116
4	167	3	0.187793	0.0469484	0	0	0	0.140845	0	0	0	0	0	0	0	0.187793	0	0	0	0.0938967	0.0469484	0	0	0	0	0.0938967	0.0469484	2.34742
4	101	2	0.679012	0.555556	5.49383	0.123457	3.08642	0.123457	0	0	0.0617284	0	0.0617284	0.0617284	0	0.0617284	0.0617284	0.0617284	6.17284	0.123457	0	0	0	0	0	0.123457	0	0
4	71	2	0.480769	0.192308	9.61538	0	0	0.192308	0	0	0	0	0	0	0	0.192308	0	0	0	0.0961538	0	0	0	0	0	0.0961538	0	0
4	291	1	0.322581	0.225806	2.77419	0.0322581	3.22581	0.0645161	0	0	0	0	0	0	0	0.0322581	0	0	0	0	0	0	0	0	0	0	0	0
4	25	2	0.608108	0.472973	3.85135	0.135135	0	0.135135	0	0	0	0	0	0	0	0.0675676	0	0	0	0	0	0	0.0675676	0.0675676	6.75676	0.0675676	0.0675676	6.75676
4	103	2	0.331126	0.264901	6.62252	0.0662252	6.62252	0	0	0	0	0	0	0	0	0	0	0	0	0	0	0	0.0662252	0	0	0.0662252	0	0
4	70	2	0.479452	0.479452	6.84932	0.136986	6.84932	0	0	0	0.0684932	0	0	0	0	0	0	0	0	0	0	0	0	0	0	0	0	0
4	36	2	1.04478	1.04478	12.8358	0.447761	10	0.149254	0	0	0	0	0	0	0	0.298507	0	0	0	0	0	0	0	0	0	0	0	0
4	70	2	0.33195	0.207469	4.14938	0	0	0.0829876	0	0	0	0	0	0	0	0.0829876	0.0414938	0.0414938	4.14938	0	0	0	0.0414938	0	0	0.0414938	0	0
4	166	3	0.585106	0.37234	5.31915	0.0531915	5.31915	0.106383	0.106383	0.106383	0.0531915	0.0531915	0.0531915	0	0	0.159574	0	0	0	0	0	0	0	0	0	0	0	0
4	103	2	0.425532	0.212766	3.98936	0	0	0.265957	0.106383	0	0	0	0.0531915	0	0	0	0	0	0	0.106383	0.0531915	0	0	0	0	0.106383	0.0531915	2.65957
4	25	2	0.49505	0.19802	9.90099	0	0	0	0.0990099	0.0990099	0	0.0990099	0.0990099	0	0	0.19802	0	0	0	0	0	0	0	0	0	0	0	0
4	103	2	0.390144	0.308008	1.0883	0.0616016	2.05339	0.184805	0.0205339	0.0205339	0.0205339	0	0	0	0	0.0616016	0	0	0	0.0410678	0.0410678	0	0	0	0	0.0410678	0.0410678	2.05339
4	167	3	0.488506	0.402299	2.27011	0.172414	1.92529	0.114943	0	0	0	0	0	0	0	0.201149	0.0287356	0	0	0.0574713	0	0	0	0	0	0.0574713	0	0
4	25	2	0.315186	0.17192	1.91977	0.0286533	2.86533	0.200573	0	0	0	0	0.0286533	0.0286533	0.0286533	0.0859599	0.0286533	0.0286533	2.86533	0.0859599	0.0286533	0	0.0859599	0.0286533	0.974212	0.17192	0.0573066	0.974212
4	71	2	1.11111	0.873016	5.79365	0.238095	2.61905	0.31746	0	0	0	0	0	0	0	0.238095	0	0	0	0.0793651	0	0	0.15873	0.0793651	3.96825	0.238095	0.0793651	2.69841
4	71	2	0.251256	0.134003	1.05528	0.0335008	0.837521	0.134003	0	0	0.0167504	0.0167504	0.0167504	0	0	0.0502513	0.0335008	0.0335008	1.67504	0.0167504	0.0167504	0	0	0	0	0.0167504	0.0167504	1.67504
4	36	2	0.116279	0.0775194	3.87597	0.0387597	3.87597	0.0387597	0	0	0.0387597	0	0	0	0	0.0387597	0	0	0	0.0387597	0	0	0	0	0	0.0387597	0	0
4	103	2	0.230769	0.153846	1.92308	0.0384615	0	0.115385	0	0	0.0384615	0	0.0384615	0	0	0.0384615	0	0	0	0	0	0	0	0	0	0	0	0
4	292	1	0.37594	0.37594	7.5188	0	0	0	0	0	0.075188	0	0	0	0	0.150376	0	0	0	0.075188	0.075188	0	0	0	0	0.075188	0.075188	7.5188
4	25	2	0.526316	0.225564	5.03759	0.075188	7.5188	0.225564	0.075188	0	0.075188	0.075188	0	0	0	0.300752	0	0	0	0	0	0	0	0	0	0	0	0
4	103	2	0.551559	0.455635	1.89448	0.143885	1.19904	0.167866	0	0	0.0479616	0	0	0	0	0.143885	0.0479616	0.0239808	1.19904	0	0	0	0	0	0	0	0	0
4	292	1	0.592885	0.395257	2.7668	0.27668	3.39921	0.27668	0.0395257	0.0395257	0.118577	0.0395257	0	0	0	0.27668	0.0395257	0	0	0.0395257	0.0395257	0	0	0	0	0.0395257	0.0395257	3.95257
4	291	1	0.625	0.351562	2.61719	0.0390625	0	0.3125	0.0390625	0	0.0390625	0	0.0390625	0	0	0.195312	0	0	0	0.078125	0	0	0	0	0	0.078125	0	0
4	103	2	0.63655	0.472279	1.17043	0.225873	0.36961	0.328542	0.0205339	0	0.0205339	0	0	0	0	0.287474	0.0410678	0.0205339	1.02669	0.123203	0.0616016	0	0	0	0	0.123203	0.0616016	1.02669
4	165	1	0.333333	0.242424	2.27273	0.030303	0	0.151515	0	0	0.030303	0	0	0	0	0.121212	0.030303	0.030303	3.0303	0.030303	0	0	0	0	0	0.030303	0	0
4	344	3	0.392749	0.21148	3.02115	0.0906344	3.02115	0.0906344	0	0	0.0302115	0.0302115	0.0302115	0	0	0.0302115	0	0	0	0	0	0	0	0	0	0	0	0
4	36	2	0.401606	0.281124	2.85141	0.0803213	2.00803	0.160643	0	0	0	0	0	0	0	0.200803	0	0	0	0.0803213	0.0803213	0	0	0	0	0.0803213	0.0803213	4.01606
4	25	2	0.466667	0.2	6.66667	0.0666667	6.66667	0.266667	0	0	0	0	0	0	0	0.266667	0.0666667	0	0	0.0666667	0	0	0	0	0	0.0666667	0	0
4	36	2	0.340909	0.25	1.25	0.181818	1.13636	0.181818	0	0	0.181818	0	0.0454545	0	0	0.113636	0	0	0	0.0681818	0	0	0	0	0	0.0681818	0	0
4	71	2	0.409091	0.25	1.45455	0.0454545	1.13636	0.181818	0	0	0.0227273	0.0681818	0.0454545	0.0227273	0	0.0909091	0.0454545	0.0454545	2.27273	0.0454545	0.0227273	0	0	0	0	0.0454545	0.0227273	1.13636
4	3	2	0.375723	0.17341	2.39884	0.0578035	1.44509	0.144509	0.0867052	0	0	0	0.0289017	0	0	0.0867052	0.0578035	0.0289017	1.44509	0.0289017	0.0289017	0	0	0	0	0.0289017	0.0289017	2.89017
4	57	2	0.705128	0.448718	4.55128	0.128205	6.41026	0.320513	0.128205	0	0	0.0641026	0	0	0	0	0	0	0	0	0	0	0	0	0	0	0	0
4	166	3	0.708092	0.491329	1.18497	0.17341	1.19942	0.187861	0.115607	0.0433526	0.0433526	0.0144509	0	0	0	0.101156	0.0144509	0.0144509	1.44509	0.0144509	0.0144509	0	0	0	0	0.0144509	0.0144509	1.44509
4	70	2	0.695652	0.608696	1.24638	0.173913	0.971014	0.115942	0.0144928	0	0.0289855	0	0.0144928	0.0144928	0	0.0869565	0	0	0	0	0	0	0	0	0	0	0	0
4	167	3	0.701754	0.614035	1.59649	0.263158	1.63158	0.0701754	0	0	0.0350877	0	0	0	0	0.192982	0.0175439	0.0175439	1.75439	0.0175439	0.0175439	0	0	0	0	0.0175439	0.0175439	1.75439
4	243	3	0.347594	0.240642	1.49733	0.0802139	2.6738	0.187166	0	0	0.0534759	0.026738	0.026738	0.026738	0.026738	0.0534759	0	0	0	0.106952	0.0802139	0	0	0	0	0.106952	0.0802139	2.03209
4	102	2	0.720721	0.510511	2.46246	0.18018	2.01201	0.27027	0.0600601	0	0.0900901	0	0.03003	0	0	0.24024	0.03003	0.03003	3.003	0.0900901	0.03003	0	0	0	0	0.0900901	0.03003	1.02102
4	243	3	0.443787	0.266272	2.30769	0.0887574	1.98225	0.177515	0	0	0.0591716	0.0295858	0	0	0	0.0591716	0	0	0	0	0	0	0	0	0	0	0	0
4	71	2	0.537313	0.447761	1.79104	0.119403	2.23881	0.268657	0	0	0.119403	0	0.0597015	0	0	0.0298507	0	0	0	0.0597015	0	0	0	0	0	0.0597015	0	0
4	290	3	0.382514	0.218579	0	0.163934	0	0.218579	0	0	0.0546448	0	0	0	0	0.218579	0	0	0	0.10929	0.10929	0	0	0	0	0.10929	0.10929	5.46448
4	165	1	0.818182	0.636364	6.45455	0.272727	6.09091	0.272727	0	0	0.0909091	0	0.0909091	0	0	0.545455	0.181818	0.181818	9.09091	0	0	0	0	0	0	0	0	0
4	205	3	0.471698	0.188679	4.71698	0.0943396	9.43396	0.283019	0	0	0	0	0	0	0	0.188679	0	0	0	0	0	0	0	0	0	0	0	0
4	293	1	0.946882	0.762125	1.96305	0.300231	1.77829	0.207852	0.0230947	0	0.277136	0	0.0692841	0	0	0.184758	0.0461894	0	0	0.0692841	0.0692841	0	0	0	0	0.0692841	0.0692841	2.30947
4	243	3	0.393519	0.208333	1.2963	0.0925926	0	0.231481	0	0	0	0.0231481	0.0925926	0.0462963	0	0.115741	0	0	0	0.162037	0.0925926	0	0	0	0	0.162037	0.0925926	1.34259
4	57	2	0.882353	0.637255	4.5098	0.196078	4.90196	0.196078	0.147059	0.0490196	0.196078	0.0980392	0	0	0	0.0980392	0	0	0	0.0490196	0	0	0	0	0	0.0490196	0	0
4	103	2	0.725806	0.483871	6.69355	0.0806452	0	0.322581	0.0806452	0	0.0806452	0	0.0806452	0	0	0.241935	0.16129	0.16129	8.06452	0.0806452	0	0	0	0	0	0.0806452	0	0
4	25	2	0.232558	0.0968992	1.93798	0.0193798	1.93798	0.0775194	0.0387597	0	0	0	0.0387597	0	0	0.0387597	0	0	0	0.116279	0	0	0	0	0	0.116279	0	0
4	205	3	0.872093	0.697674	1.39535	0.271318	0.968992	0.329457	0.0387597	0	0.0968992	0.0387597	0	0	0	0.310078	0.0387597	0.0387597	1.93798	0.0193798	0.0193798	0	0	0	0	0.0193798	0.0193798	1.93798
4	164	1	0.74359	0.717949	1.92308	0.384615	1.71795	0.205128	0	0	0	0	0	0	0	0.205128	0.025641	0	0	0.0769231	0.0512821	0	0	0	0	0.0769231	0.0512821	1.69231
4	102	2	0.350318	0.191083	2.64331	0.0955414	2.13376	0.159236	0.0318471	0	0	0	0	0	0	0.127389	0	0	0	0	0	0	0	0	0	0	0	0
4	70	2	0.273224	0.218579	4.09836	0.0546448	0	0.10929	0	0	0.0546448	0	0.0546448	0.0546448	0	0.218579	0.0546448	0.0546448	5.46448	0	0	0	0	0	0	0	0	0
4	70	2	0.819113	0.750853	3.24232	0.238908	2.93515	0.0682594	0	0	0.136519	0	0	0	0	0.136519	0.0682594	0.0341297	1.70648	0	0	0	0	0	0	0	0	0
4	3	2	0.434783	0.108696	5.43478	0	0	0.326087	0.0543478	0	0	0	0	0	0	0.108696	0.0543478	0	0	0	0	0	0	0	0	0	0	0
4	36	2	0.530303	0.227273	5.07576	0.0757576	7.57576	0.378788	0	0	0.0757576	0	0	0	0	0.378788	0	0	0	0.0757576	0.0757576	0	0	0	0	0.0757576	0.0757576	7.57576
4	293	1	0.47619	0.47619	11.9048	0.47619	11.9048	0.238095	0	0	0.238095	0	0	0	0	0.238095	0	0	0	0.238095	0.238095	0	0	0	0	0.238095	0.238095	23.8095
4	244	1	0.263158	0.263158	0	0.263158	0	0.263158	0	0	0	0	0	0	0	0.263158	0	0	0	0.526316	0	0	0	0	0	0.526316	0	0
4	205	3	0.383693	0.275779	1.04317	0.0719424	1.19904	0.143885	0.0359712	0	0.0239808	0.0119904	0.0119904	0.0119904	0	0.155875	0.0719424	0.059952	1.00719	0.0359712	0.0119904	0	0	0	0	0.0359712	0.0119904	0.407674
4	25	2	0.252809	0.140449	2.24719	0	0	0.140449	0.0280899	0	0.0280899	0	0.0280899	0.0280899	0	0.0561798	0	0	0	0.0842697	0	0	0	0	0	0.0842697	0	0
4	36	2	0.168067	0.0560224	1.40056	0.0560224	1.40056	0.140056	0	0	0.0280112	0	0	0	0	0.140056	0	0	0	0.0280112	0	0	0	0	0	0.0280112	0	0
4	102	2	0.437158	0.218579	4.09836	0.0546448	0	0.163934	0.0546448	0	0	0.0546448	0.163934	0.0546448	0	0.0546448	0	0	0	0.0546448	0	0	0	0	0	0.0546448	0	0
4	3	2	0.222222	0.166667	5.55556	0.0555556	5.55556	0	0.0555556	0.0555556	0.0555556	0	0	0	0	0	0	0	0	0	0	0	0	0	0	0	0	0
4	25	2	0.303951	0.0911854	1.00304	0	0	0.212766	0	0	0	0	0	0	0	0.0607903	0	0	0	0	0	0	0	0	0	0	0	0
4	36	2	0.517241	0.344828	4.77011	0.114943	5.74713	0.229885	0	0	0	0	0	0	0	0.287356	0	0	0	0.114943	0.0574713	0	0	0	0	0.114943	0.0574713	2.87356
4	102	2	0.404624	0.231214	2.89017	0.115607	2.89017	0.231214	0	0	0.0578035	0	0.0578035	0	0	0.0578035	0	0	0	0.0578035	0	0	0	0	0	0.0578035	0	0
4	3	2	0.898876	0.561798	8.98876	0	0	0.449438	0	0	0	0	0	0	0	0.224719	0	0	0	0	0	0	0	0	0	0	0	0
4	244	1	0.449438	0.337079	7.52809	0.337079	7.52809	0.11236	0	0	0.11236	0	0	0	0	0.337079	0	0	0	0	0	0	0	0	0	0	0	0
4	244	1	0.463768	0.434783	2.11594	0.26087	1.62319	0.115942	0	0	0.173913	0	0	0	0	0.0869565	0	0	0	0.0289855	0	0	0	0	0	0.0289855	0	0
4	3	2	0.581395	0.377907	2.23837	0	0	0.203488	0.0581395	0.0290698	0.0290698	0.0581395	0.0581395	0.0290698	0	0.0581395	0	0	0	0.0290698	0.0290698	0	0	0	0	0.0290698	0.0290698	2.90698
4	25	2	0.588235	0.352941	4.88235	0.0588235	0	0.117647	0	0	0	0.0588235	0.0588235	0.0588235	0.0588235	0.117647	0.0588235	0.0588235	5.88235	0	0	0	0	0	0	0	0	0
4	102	2	0.47619	0.47619	15.873	0.15873	15.873	0	0	0	0	0	0	0	0	0	0	0	0	0	0	0	0	0	0	0	0	0
4	166	3	0.615711	0.552017	1.54989	0.318471	1.27389	0.14862	0.0424628	0.0424628	0.0849257	0.0212314	0	0	0	0.191083	0.0424628	0.0212314	1.06157	0	0	0	0	0	0	0	0	0
4	3	2	0.508021	0.240642	2.37968	0.026738	2.6738	0.240642	0.0802139	0.026738	0	0.026738	0.0802139	0.0802139	0.0534759	0.0802139	0.026738	0	0	0.026738	0	0	0	0	0	0.026738	0	0
4	25	2	0.40107	0.240642	2.08556	0.0534759	1.3369	0.213904	0.026738	0	0	0.0534759	0.026738	0	0	0.0802139	0.026738	0.026738	2.6738	0.026738	0.026738	0	0	0	0	0.026738	0.026738	2.6738
4	102	2	0.454545	0.272727	3	0.0909091	0	0.272727	0	0	0	0	0	0	0	0.0909091	0.0909091	0.0909091	9.09091	0	0	0	0	0	0	0	0	0
4	71	2	0.841121	0.841121	9.34579	0.280374	9.34579	0	0	0	0.0934579	0	0	0	0	0.0934579	0	0	0	0	0	0	0	0	0	0	0	0
4	3	2	0.49505	0.132013	1.65017	0.0330033	0	0.264026	0.0660066	0.0330033	0.0660066	0	0.0330033	0.0330033	0.0330033	0.0990099	0.0330033	0.0330033	3.30033	0.0660066	0.0330033	0	0	0	0	0.0660066	0.0330033	1.65017
4	71	2	0.19802	0.0990099	3.30033	0	0	0.0660066	0.0330033	0.0330033	0	0.0330033	0	0	0	0.0330033	0	0	0	0	0	0	0	0	0	0	0	0
4	70	2	0.125786	0.125786	3.14465	0.0628931	0	0.0628931	0	0	0	0	0	0	0	0.0628931	0	0	0	0.0628931	0.0628931	0	0	0	0	0.0628931	0.0628931	6.28931
4	166	3	0.382166	0.318471	3.82166	0.254777	3.18471	0.127389	0	0	0.0636943	0	0	0	0	0.191083	0.0636943	0.0636943	6.36943	0.127389	0.127389	0	0	0	0	0.127389	0.127389	6.36943
4	36	2	0.517241	0.418719	2.46305	0.221675	2.46305	0.0985222	0	0	0	0	0.0246305	0	0	0.147783	0	0	0	0.0246305	0.0246305	0	0	0	0	0.0246305	0.0246305	2.46305
4	71	2	0.255591	0.191693	1.59744	0.0958466	1.05431	0.159744	0	0	0.0638978	0	0.0319489	0.0319489	0	0.0638978	0.0638978	0.0319489	1.59744	0	0	0	0	0	0	0	0	0
4	3	2	0.427632	0.230263	1.875	0.0986842	2.20395	0.263158	0.0986842	0.0328947	0	0.0328947	0.0328947	0.0328947	0	0.131579	0	0	0	0	0	0	0	0	0	0	0	0
4	25	2	0.136054	0.0680272	6.80272	0	0	0.0680272	0	0	0	0	0.0680272	0.0680272	0	0	0	0	0	0.0680272	0	0	0	0	0	0.0680272	0	0
4	57	2	0.878378	0.608108	6.01351	0.135135	6.75676	0.202703	0.135135	0.0675676	0	0	0	0	0	0	0	0	0	0	0	0	0	0	0	0	0	0
15	131	2	0.125	0.09375	1.03125	0.0625	0	0.09375	0	0	0	0	0	0	0	0.03125	0	0	0	0.21875	0.03125	0	0	0	0	0.21875	0.03125	0.4375
15	206	3	0.41958	0.27972	1.74825	0.20979	0	0.34965	0	0	0.0699301	0	0	0	0	0.27972	0.13986	0.13986	6.99301	0	0	0	0	0	0	0	0	0
15	168	1	0.142857	0.142857	0	0	0	0.142857	0	0	0.142857	0	0	0	0	0	0	0	0	0	0	0	0	0	0	0	0	0
15	132	3	0.445026	0.340314	1.62304	0.078534	0.863874	0.183246	0.026178	0	0	0.026178	0.026178	0.026178	0.026178	0.026178	0.026178	0.026178	2.6178	0.026178	0.026178	0	0.026178	0	0	0.052356	0.026178	1.3089
15	37	2	0.627063	0.363036	2.11221	0.132013	0.825083	0.330033	0	0	0.0990099	0	0.0330033	0	0	0.132013	0	0	0	0	0	0	0.0990099	0.0660066	2.17822	0.0990099	0.0660066	2.17822
15	72	2	0.326087	0.326087	10.8696	0.217391	10.8696	0	0	0	0	0	0	0	0	0.326087	0	0	0	0	0	0	0.108696	0.108696	10.8696	0.108696	0.108696	10.8696
15	345	1	0.133333	0.0666667	0	0.0666667	0	0.0666667	0	0	0	0	0	0	0	0.133333	0.0666667	0.0666667	6.66667	0.0666667	0	0	0.0666667	0	0	0.133333	0	0
15	17	2	0.0833333	0.0833333	8.33333	0.0833333	8.33333	0	0	0	0	0	0	0	0	0.0833333	0.0833333	0	0	0	0	0	0	0	0	0	0	0
15	58	2	0.3125	0.3125	31.25	0.3125	31.25	0	0	0	0	0	0	0	0	0	0	0	0	0	0	0	0	0	0	0	0	0
15	132	3	0.401606	0.281124	2.85141	0.0803213	2.00803	0.160643	0	0	0.0401606	0	0.0401606	0.0401606	0	0.120482	0	0	0	0.0401606	0.0401606	0	0	0	0	0.0401606	0.0401606	4.01606
15	169	2	0.280374	0.140187	4.6729	0.046729	4.6729	0.0934579	0	0	0.046729	0	0	0	0	0.186916	0	0	0	0.0934579	0	0	0	0	0	0.0934579	0	0
15	131	2	0.495868	0.165289	8.26446	0	0	0.330579	0	0	0	0	0	0	0	0.330579	0.0826446	0.0826446	8.26446	0.247934	0	0	0.0826446	0	0	0.330579	0	0
15	206	3	0.541667	0.4375	1.58333	0.25	1.20833	0.208333	0.0208333	0	0.125	0	0	0	0	0.0833333	0.0416667	0.0208333	1.04167	0	0	0	0.0416667	0	0	0.0416667	0	0
15	245	3	0.5	0.395833	1.3125	0.1875	1.16667	0.229167	0	0	0.0416667	0	0.0208333	0.0208333	0	0.270833	0.0625	0.0625	2.08333	0.0625	0.0625	0	0	0	0	0.0625	0.0625	2.08333
15	346	3	0.625	0.5625	1.625	0.270833	1.125	0.1875	0	0	0.104167	0	0	0	0	0.125	0.0208333	0	0	0.0625	0.0208333	0	0.0208333	0.0208333	2.08333	0.0833333	0.0416667	1.04167
15	246	1	0.347826	0.217391	2.6087	0.173913	2.17391	0.173913	0	0	0.0434783	0.0434783	0	0	0	0.173913	0	0	0	0.130435	0.0869565	0	0.0434783	0.0434783	4.34783	0.173913	0.130435	3.30435
15	294	3	0.326087	0.271739	3.26087	0.163043	3.6413	0.163043	0	0	0.163043	0	0	0	0	0.0543478	0	0	0	0	0	0	0	0	0	0	0	0
15	132	3	0.386965	0.285132	1.60896	0.0407332	0	0.1222	0	0	0.0203666	0	0.0203666	0	0	0.0814664	0	0	0	0.0610998	0.0407332	0	0	0	0	0.0610998	0.0407332	1.3442
15	72	2	0.672098	0.570265	1.44603	0.142566	0.875764	0.203666	0	0	0.0610998	0.0203666	0.0203666	0	0	0.0814664	0.0610998	0.0610998	2.03666	0.0407332	0	0	0	0	0	0.0407332	0	0
15	58	2	0.574713	0.45977	8.62069	0.229885	5.74713	0.229885	0	0	0	0	0.114943	0.114943	0	0.114943	0	0	0	0.114943	0	0	0	0	0	0.114943	0	0
15	131	2	0.625	0.208333	20.8333	0	0	0	0	0	0	0.208333	0.416667	0	0	0	0	0	0	0.416667	0.416667	0	0	0	0	0.416667	0.416667	20.8333
15	207	1	0.415225	0.276817	2.59516	0.17301	2.07612	0.17301	0	0	0	0	0	0	0	0.103806	0	0	0	0.138408	0.0692042	0	0.0692042	0.0692042	3.46021	0.207612	0.138408	2.28374
15	17	2	0.137931	0.103448	3.44828	0	0	0.0344828	0	0	0	0	0	0	0	0	0	0	0	0.0344828	0	0	0	0	0	0.0344828	0	0
15	169	2	0.37037	0.31746	3.54497	0	0	0.15873	0	0	0	0	0	0	0	0.26455	0	0	0	0.10582	0.0529101	0	0.0529101	0.0529101	5.29101	0.15873	0.10582	3.49206
15	8	2	0.740741	0.47619	3.54497	0.21164	2.6455	0.31746	0.0529101	0.0529101	0.10582	0	0	0	0	0.26455	0	0	0	0.0529101	0	0	0	0	0	0.0529101	0	0
15	72	2	0.616302	0.536779	0.874751	0.258449	0.755467	0.27833	0.0397614	0	0.0994036	0.0198807	0	0	0	0.238569	0	0	0	0.0596421	0.0397614	0	0	0	0	0.0596421	0.0397614	1.31213
15	58	2	0.433213	0.32491	2.41877	0.108303	1.19134	0.216606	0.0361011	0	0.0361011	0	0	0	0	0.144404	0	0	0	0	0	0	0	0	0	0	0	0
15	37	2	0.774648	0.422535	2.32394	0.211268	0	0.352113	0.0704225	0	0.0704225	0	0.140845	0	0	0.140845	0	0	0	0.0704225	0.0704225	0	0	0	0	0.0704225	0.0704225	7.04225
15	17	2	0.0704225	0.0704225	0	0.0704225	0	0.0704225	0	0	0	0	0	0	0	0	0.0704225	0	0	0	0	0	0	0	0	0	0	0
15	295	1	0.25	0.166667	4.16667	0.166667	4.16667	0.0833333	0	0	0	0	0	0	0	0.0833333	0	0	0	0.166667	0.0833333	0	0	0	0	0.166667	0.0833333	4.16667
15	132	3	0.496183	0.400763	1.08779	0.0954198	0.381679	0.19084	0.0381679	0.019084	0.019084	0.019084	0	0	0	0.0954198	0	0	0	0.019084	0	0	0.019084	0.019084	1.9084	0.0381679	0.019084	0.954198
15	58	2	0.451389	0.381944	2.53472	0.138889	0.868056	0.138889	0	0	0.0694444	0	0	0	0	0.0347222	0	0	0	0	0	0	0	0	0	0	0	0
15	247	1	1.03448	0.689655	2.58621	0.206897	1.72414	0.137931	0.137931	0.103448	0.172414	0	0	0	0	0.37931	0.0344828	0.0344828	3.44828	0.0344828	0.0344828	0	0	0	0	0.0344828	0.0344828	3.44828
15	72	2	0.519031	0.311419	2.31834	0.103806	1.14187	0.207612	0.0692042	0.0346021	0.0692042	0.0346021	0.0346021	0	0	0.17301	0.0346021	0	0	0.0346021	0.0346021	0	0	0	0	0.0346021	0.0346021	3.46021
15	168	1	0.152439	0.0914634	2.04268	0.0304878	3.04878	0.0914634	0	0	0	0	0	0	0	0.0609756	0	0	0	0.0609756	0	0	0	0	0	0.0609756	0	0
15	37	2	0.203252	0.0406504	0	0.0406504	0	0.162602	0	0	0	0	0	0	0	0.0813008	0	0	0	0	0	0	0	0	0	0	0	0
15	17	2	0.181818	0.181818	18.1818	0	0	0	0	0	0	0	0	0	0	0	0	0	0	0.181818	0	0	0	0	0	0.181818	0	0
15	295	1	0.535714	0.178571	0	0.178571	0	0.357143	0	0	0	0	0	0	0	0.535714	0	0	0	0.178571	0	0	0	0	0	0.178571	0	0
15	8	2	0.433884	0.309917	1.23967	0.0826446	0	0.165289	0.0206612	0	0.0619835	0	0	0	0	0.123967	0.0619835	0.0413223	1.36364	0	0	0	0.0619835	0.0206612	0.702479	0.0619835	0.0206612	0.702479
15	72	2	0.599174	0.475207	1.34298	0.165289	0.516529	0.247934	0.0206612	0	0.0413223	0	0.0206612	0.0206612	0	0.227273	0.0206612	0.0206612	2.06612	0.0206612	0.0206612	0	0.0413223	0	0	0.0619835	0.0206612	0.702479
15	207	1	0.178571	0.178571	8.92857	0	0	0	0	0	0	0	0	0	0	0	0.0892857	0	0	0	0	0	0	0	0	0	0	0
15	347	1	0.384615	0	0	0	0	0.384615	0	0	0	0	0.384615	0	0	0	0	0	0	0	0	0	0	0	0	0	0	0
15	132	3	0.277778	0.20202	1.59091	0.0757576	1.69192	0.10101	0	0	0.0252525	0	0	0	0	0.10101	0	0	0	0.0252525	0	0	0.0252525	0	0	0.0505051	0	0
15	348	3	0.253165	0.151899	1.6962	0.151899	1.6962	0.101266	0	0	0.0253165	0	0	0	0	0.101266	0.0253165	0.0253165	2.53165	0	0	0	0.0506329	0.0253165	1.26582	0.0506329	0.0253165	1.26582
15	37	2	0.43771	0.23569	2.39057	0.13468	1.6835	0.20202	0	0	0	0	0	0	0	0.30303	0.0673401	0.0673401	3.367	0.03367	0.03367	0	0.03367	0.03367	3.367	0.0673401	0.0673401	3.367
15	169	2	0.234899	0.134228	2.51678	0.033557	0	0.134228	0	0	0	0	0	0	0	0.134228	0.0671141	0.033557	1.67785	0	0	0	0.033557	0	0	0.033557	0	0
15	8	2	1.08108	0.810811	8.91892	0.540541	13.5135	0.810811	0	0	0.27027	0	0	0	0	0.540541	0	0	0	0	0	0	0.27027	0.27027	27.027	0.27027	0.27027	27.027
15	8	2	0.340557	0.154799	0.928793	0.0773994	0.619195	0.170279	0.0619195	0	0.0154799	0	0.0464396	0.0154799	0	0.139319	0.0773994	0.0464396	0.928793	0.0464396	0	0	0.0154799	0	0	0.0619195	0	0
15	58	2	0.444444	0.37037	2.59259	0.185185	2.96296	0.111111	0.037037	0	0.111111	0	0	0	0	0.111111	0	0	0	0.037037	0.037037	0	0.037037	0.037037	3.7037	0.0740741	0.0740741	3.7037
15	8	2	0.540541	0.39312	1.54791	0.17199	1.40049	0.27027	0	0	0.02457	0	0.02457	0	0	0.12285	0.02457	0.02457	2.457	0.02457	0	0	0.02457	0	0	0.04914	0	0
15	37	2	0.236686	0.0591716	5.91716	0	0	0.0591716	0.118343	0	0	0	0	0	0	0	0	0	0	0	0	0	0	0	0	0	0	0
15	17	2	0.119048	0.0595238	5.95238	0	0	0	0	0	0	0	0.0595238	0	0	0.0595238	0.0595238	0	0	0.119048	0	0	0.0595238	0	0	0.178571	0	0
15	132	3	0.444444	0.444444	0	0.222222	0	0.444444	0	0	0.222222	0	0	0	0	0	0	0	0	0	0	0	0	0	0	0	0	0
15	58	2	0.408163	0.408163	10.2041	0.408163	10.2041	0.204082	0	0	0	0	0	0	0	0	0	0	0	0	0	0	0.204082	0	0	0.204082	0	0
15	349	3	0.492126	0.334646	1.27953	0.177165	0.866142	0.19685	0.0393701	0	0	0	0	0	0	0.255906	0.019685	0.019685	1.9685	0.0590551	0.0393701	0	0.0393701	0.019685	0.984252	0.0984252	0.0590551	1.1811
15	245	3	0.354331	0.334646	1.39764	0.137795	0.846457	0.11811	0	0	0.0393701	0	0	0	0	0.0393701	0	0	0	0.019685	0	0	0	0	0	0.019685	0	0
15	294	3	0.354331	0.275591	1.12205	0.137795	0.570866	0.15748	0	0	0.0590551	0	0	0	0	0.137795	0.0393701	0.019685	0.984252	0.0984252	0.019685	0	0.019685	0.019685	1.9685	0.11811	0.0393701	0.669291
15	246	1	0.47486	0.223464	2.4581	0	0	0.167598	0.027933	0	0	0	0	0	0	0.027933	0.027933	0.027933	2.7933	0.167598	0.0558659	0	0	0	0	0.167598	0.0558659	0.949721
15	168	1	0.119048	0.119048	5.95238	0	0	0	0	0	0	0	0	0	0	0.0595238	0	0	0	0	0	0	0	0	0	0	0	0
15	131	2	0.222222	0.0987654	0.617284	0.0493827	1.23457	0.17284	0	0	0	0	0	0	0	0.0740741	0.0246914	0.0246914	2.46914	0.0740741	0.0246914	0	0	0	0	0.0740741	0.0246914	0.839506
15	8	2	0.716846	0.573477	2.25806	0.322581	1.57706	0.143369	0.0358423	0.0358423	0.143369	0.0716846	0	0	0	0.215054	0	0	0	0	0	0	0	0	0	0	0	0
15	37	2	0.358423	0.250896	1.54122	0.0716846	1.79211	0.143369	0.0358423	0.0358423	0	0.0358423	0	0	0	0.143369	0	0	0	0.0358423	0.0358423	0	0	0	0	0.0358423	0.0358423	3.58423
15	248	1	0.0862069	0.0862069	0	0	0	0.0862069	0	0	0	0	0	0	0	0	0	0	0	0	0	0	0	0	0	0	0	0
15	58	2	0.168067	0.0840336	0	0.0840336	0	0.168067	0	0	0	0	0	0	0	0.168067	0	0	0	0	0	0	0	0	0	0	0	0
15	8	2	0.280702	0.105263	3.50877	0	0	0.0701754	0.0350877	0.0350877	0	0.0350877	0	0	0	0.105263	0.105263	0.0350877	1.19298	0.0701754	0	0	0	0	0	0.0701754	0	0
15	37	2	0.291262	0.194175	2.42718	0.0970874	2.42718	0.145631	0	0	0.0485437	0.0485437	0	0	0	0.0970874	0	0	0	0.0485437	0	0	0	0	0	0.0485437	0	0
15	131	2	0.0485437	0.0485437	4.85437	0	0	0	0	0	0	0	0	0	0	0	0	0	0	0.194175	0	0	0	0	0	0.194175	0	0
15	248	1	0.714286	0.714286	0	0.47619	0	0.47619	0	0	0.47619	0	0	0	0	0.238095	0	0	0	0	0	0	0	0	0	0	0	0
15	247	1	0.5	0.25	0	0.25	0	0.5	0.25	0	0.25	0	0	0	0	0	0	0	0	0	0	0	0	0	0	0	0	0
15	131	2	0.328542	0.225873	1.31417	0.0410678	2.05339	0.102669	0	0	0.0205339	0	0.0205339	0	0	0.0616016	0.0205339	0.0205339	2.05339	0.0616016	0.0205339	0	0	0	0	0.0616016	0.0205339	0.698152
15	8	2	0.75419	0.586592	2.26257	0.167598	1.39665	0.251397	0	0	0.027933	0	0	0	0	0.0558659	0.027933	0	0	0.111732	0.0558659	0	0	0	0	0.111732	0.0558659	1.39665
15	296	1	0.482759	0.413793	3.44828	0.206897	2.27586	0.206897	0	0	0.137931	0	0	0	0	0.0689655	0.0689655	0	0	0	0	0	0	0	0	0	0	0
15	247	1	0.389222	0.239521	1.88623	0.11976	0.748503	0.209581	0	0	0.0299401	0	0	0	0	0.0898204	0	0	0	0.0299401	0	0	0	0	0	0.0299401	0	0
15	17	2	0.046729	0.046729	0	0.046729	0	0.046729	0	0	0	0	0	0	0	0	0.046729	0	0	0	0	0	0	0	0	0	0	0
15	296	1	0.952381	0.238095	11.9048	0	0	0.47619	0	0	0	0	0	0	0	0.47619	0	0	0	0	0	0	0	0	0	0	0	0
15	58	2	0.705882	0.588235	7.05882	0.235294	0	0.352941	0	0	0	0	0	0	0	0.117647	0	0	0	0.117647	0.117647	0	0	0	0	0.117647	0.117647	11.7647
15	169	2	0.318302	0.238727	0.875332	0.159151	0.450928	0.238727	0	0	0.0795756	0	0	0	0	0.132626	0.0265252	0.0265252	2.65252	0	0	0	0	0	0	0	0	0
15	8	2	0.29304	0.14652	2.74725	0.0732601	1.8315	0.14652	0	0	0	0	0.03663	0	0	0.03663	0.03663	0.03663	3.663	0.0732601	0.03663	0	0	0	0	0.0732601	0.03663	1.8315
15	169	2	0.676056	0.647887	2.33803	0.197183	1.60563	0.140845	0	0	0.084507	0	0.028169	0	0	0.112676	0	0	0	0	0	0	0	0	0	0	0	0
15	8	2	0.480226	0.338983	2.34463	0.141243	1.69492	0.169492	0.0564972	0.0282486	0.0847458	0	0	0	0	0.141243	0	0	0	0.0282486	0.0282486	0	0	0	0	0.0282486	0.0282486	2.82486
15	206	3	0.842697	0.702247	2.47191	0.280899	2.52809	0.0842697	0.0561798	0.0280899	0.11236	0	0.0280899	0	0	0.140449	0.0280899	0	0	0.0280899	0	0	0	0	0	0.0280899	0	0
15	17	2	0.699301	0.41958	3.21678	0	0	0.20979	0.034965	0.034965	0	0.0699301	0	0	0	0	0	0	0	0	0	0	0	0	0	0	0	0
15	297	3	0.466321	0.388601	1.73575	0.15544	0.854922	0.181347	0	0	0.0259067	0	0	0	0	0.207254	0	0	0	0.0518135	0.0518135	0	0	0	0	0.0518135	0.0518135	2.59067
15	8	2	0.361757	0.129199	2.58398	0.0516796	2.58398	0.129199	0	0	0	0	0	0	0	0.129199	0	0	0	0.0258398	0	0	0	0	0	0.0258398	0	0
15	245	3	0.253623	0.181159	1.44928	0.144928	0.905797	0.144928	0	0	0.0362319	0	0	0	0	0.144928	0.0362319	0.0362319	3.62319	0.0362319	0	0	0	0	0	0.0362319	0	0
15	17	2	0.336538	0.240385	0.753205	0.0641026	0.400641	0.160256	0	0	0.0320513	0.0160256	0.0480769	0.0320513	0	0.0641026	0.0160256	0.0160256	1.60256	0.0480769	0.0160256	0	0	0	0	0.0480769	0.0160256	0.544872
15	8	2	0.638298	0.567376	6.24113	0.141844	7.0922	0.141844	0	0	0	0	0	0	0	0.283688	0.141844	0	0	0	0	0	0	0	0	0	0	0
15	37	2	0.5	0.357143	4.28571	0.0714286	0	0.285714	0.0714286	0	0.0714286	0.0714286	0	0	0	0.142857	0.0714286	0	0	0.0714286	0.0714286	0	0	0	0	0.0714286	0.0714286	7.14286
15	72	2	0.769231	0.629371	3.91608	0.27972	1.74825	0.41958	0	0	0.0699301	0	0	0	0	0.48951	0.13986	0.13986	6.99301	0	0	0	0	0	0	0	0	0
15	8	2	0.58104	0.550459	2.20183	0.275229	1.71254	0.183486	0.030581	0	0.0917431	0	0	0	0	0.152905	0.0917431	0.0611621	2.01835	0	0	0	0	0	0	0	0	0
15	17	2	0.30581	0.275229	3.0581	0.0917431	3.0581	0.030581	0	0	0	0.030581	0	0	0	0	0	0	0	0.030581	0	0	0	0	0	0.030581	0	0
15	207	1	0.340909	0.227273	4.26136	0.113636	2.84091	0.170455	0	0	0	0	0	0	0	0	0	0	0	0.113636	0	0	0	0	0	0.113636	0	0
15	248	1	0.808081	0.606061	5.05051	0.40404	2.52525	0.30303	0	0	0.10101	0	0	0	0	0.606061	0.10101	0.10101	10.101	0	0	0	0	0	0	0	0	0
15	37	2	0.40404	0.40404	7.57576	0.20202	5.05051	0.10101	0	0	0.10101	0	0	0	0	0	0	0	0	0	0	0	0	0	0	0	0	0
15	17	2	0.3125	0.195312	1.5625	0.117188	1.30859	0.136719	0.0390625	0	0.078125	0.0585938	0.0195312	0.0195312	0	0.078125	0	0	0	0.0195312	0	0	0	0	0	0.0195312	0	0
15	207	1	0.466667	0.2	6.66667	0	0	0.2	0	0	0	0	0.133333	0.0666667	0	0	0	0	0	0.0666667	0	0	0	0	0	0.0666667	0	0
15	298	1	0.402685	0.201342	2.21477	0	0	0.33557	0	0	0	0.0671141	0.0671141	0	0	0	0	0	0	0.201342	0.0671141	0	0	0	0	0.201342	0.0671141	2.28188
15	17	2	0.328228	0.175055	1.09409	0.0875274	0.547046	0.218818	0.0218818	0	0.0437637	0	0.0218818	0	0	0.109409	0.0437637	0.0437637	2.18818	0.153173	0.0218818	0	0	0	0	0.153173	0.0218818	0.306346
15	350	1	0.0833333	0	0	0	0	0.0416667	0	0	0	0	0	0	0	0.0833333	0	0	0	0.0416667	0	0	0	0	0	0.0416667	0	0
15	168	1	0.10101	0.10101	5.05051	0.0505051	5.05051	0	0	0	0	0	0	0	0	0.0505051	0	0	0	0	0	0	0	0	0	0	0	0
15	168	1	0.39886	0.37037	2.19373	0.0569801	0	0.11396	0	0	0.0569801	0	0	0	0	0.11396	0.02849	0.02849	2.849	0	0	0	0	0	0	0	0	0
15	299	1	0.180723	0.120482	3.01205	0	0	0.060241	0	0	0	0	0	0	0	0	0.240964	0.060241	1.56627	0.060241	0	0	0	0	0	0.060241	0	0
15	72	2	0.419162	0.419162	4.2515	0.239521	5.98802	0.0598802	0	0	0.179641	0	0	0	0	0.179641	0	0	0	0	0	0	0	0	0	0	0	0
15	206	3	0.450098	0.254403	0.900196	0.0587084	0	0.254403	0.0391389	0	0.0195695	0	0.0195695	0	0	0.117417	0.0195695	0	0	0.0195695	0	0	0	0	0	0.0195695	0	0
15	72	2	0.469667	0.313112	1.23288	0.156556	1.46771	0.195695	0.0391389	0.0195695	0.0782779	0.0587084	0	0	0	0.136986	0.0587084	0.0391389	1.29159	0	0	0	0	0	0	0	0	0
15	58	2	0.430528	0.273973	1.11546	0.156556	0.978474	0.156556	0	0	0.0587084	0	0.0195695	0.0195695	0	0.176125	0.0391389	0.0391389	1.95695	0.0782779	0.0391389	0	0	0	0	0.0782779	0.0391389	0.978474
15	37	2	0.352941	0.117647	11.7647	0	0	0.235294	0	0	0	0	0	0	0	0.117647	0.235294	0.235294	11.7647	0	0	0	0	0	0	0	0	0
15	299	1	0.116279	0	0	0	0	0.116279	0	0	0	0	0	0	0	0	0	0	0	0	0	0	0	0	0	0	0	0
15	8	2	0.433071	0.19685	0.984252	0.11811	0.649606	0.23622	0.019685	0	0.019685	0	0.0590551	0	0	0.0984252	0.019685	0	0	0	0	0	0	0	0	0	0	0
15	17	2	0.314961	0.23622	0.984252	0.11811	0.334646	0.177165	0	0	0.0590551	0	0	0	0	0.0787402	0	0	0	0.0393701	0	0	0	0	0	0.0393701	0	0
15	297	3	0.699588	0.658436	3.86831	0.164609	3.08642	0.0411523	0	0	0.0823045	0	0	0	0	0.123457	0	0	0	0.123457	0.0411523	0	0	0	0	0.123457	0.0411523	1.39918
15	246	1	0.329218	0.329218	3.6214	0.123457	4.11523	0.0411523	0	0	0	0	0	0	0	0.0823045	0	0	0	0.0411523	0	0	0	0	0	0.0411523	0	0
15	298	1	0.636364	0.272727	0	0.0909091	0	0.545455	0	0	0	0	0.181818	0.0909091	0	0	0	0	0	0.181818	0.0909091	0	0	0	0	0.181818	0.0909091	4.54545
15	8	2	1.01124	0.674157	7.52809	0.224719	0	0.449438	0	0	0	0	0	0	0	0.11236	0	0	0	0	0	0	0	0	0	0	0	0
10	133	3	0.361702	0.297872	1.21277	0.255319	1.06383	0.148936	0	0	0.0425532	0	0	0	0	0.212766	0	0	0	0.0212766	0.0212766	0	0.0425532	0.0212766	1.06383	0.0638298	0.0425532	1.40426
10	26	2	0.430464	0.198675	2.74834	0.0331126	0	0.0993377	0.0331126	0	0	0	0.0331126	0	0	0.0331126	0	0	0	0	0	0	0.0662252	0.0331126	1.65563	0.0662252	0.0331126	1.65563
10	38	2	0.822785	0.506329	3.98734	0.189873	2.08861	0.506329	0.0632911	0	0	0	0	0	0	0.126582	0.0632911	0	0	0	0	0	0	0	0	0	0	0
10	39	2	1.76471	1.76471	19.4118	1.76471	19.4118	0.588235	0	0	0	0	0	0	0	1.17647	0	0	0	0.588235	0.588235	0	0	0	0	0.588235	0.588235	58.8235
10	134	1	0.22409	0.112045	2.10084	0.0280112	2.80112	0.112045	0	0	0	0	0	0	0	0.112045	0	0	0	0	0	0	0	0	0	0	0	0
10	249	1	0.607477	0.233645	4.6729	0	0	0.233645	0	0	0	0	0.046729	0.046729	0	0.0934579	0.046729	0.046729	4.6729	0	0	0	0.0934579	0	0	0.0934579	0	0
10	38	2	0.654206	0.514019	3.83178	0.140187	3.13084	0.0934579	0.140187	0.140187	0	0.140187	0	0	0	0.0934579	0	0	0	0	0	0	0	0	0	0	0	0
10	59	2	0.700758	0.606061	1.66667	0.208333	1.21212	0.132576	0	0	0.0378788	0	0	0	0	0.113636	0	0	0	0.0378788	0	0	0.0378788	0.0189394	0.94697	0.0757576	0.0189394	0.492424
10	170	3	1.05263	0.827068	4.81203	0.37594	4.51128	0.37594	0	0	0.150376	0	0	0	0	0.37594	0.150376	0.150376	7.5188	0	0	0	0	0	0	0	0	0
10	249	1	0.0746269	0.0746269	7.46269	0	0	0	0	0	0	0	0	0	0	0	0	0	0	0.0746269	0	0	0.0746269	0.0746269	7.46269	0.149254	0.0746269	3.73134
10	300	3	0.419162	0.319361	0.878244	0.179641	0.658683	0.239521	0	0	0.0399202	0.0199601	0.0399202	0	0	0.0998004	0.0798403	0.0798403	1.99601	0.139721	0.0998004	0	0.0399202	0.0399202	1.99601	0.179641	0.139721	1.55689
10	26	2	0.350404	0.215633	2.02156	0.0269542	0	0.107817	0.0269542	0.0269542	0	0.0269542	0	0	0	0.0539084	0.0539084	0	0	0	0	0	0	0	0	0	0	0
10	40	2	0.217391	0.173913	2.17391	0.130435	1.43478	0.130435	0	0	0.0434783	0	0	0	0	0.0434783	0	0	0	0	0	0	0	0	0	0	0	0
10	208	1	0.46729	0.373832	9.34579	0.0934579	9.34579	0.0934579	0	0	0	0	0	0	0	0.373832	0.0934579	0.0934579	9.34579	0	0	0	0	0	0	0	0	0
10	59	2	0.392157	0.392157	7.35294	0.0980392	9.80392	0.0980392	0	0	0.0980392	0	0	0	0	0.0980392	0.0980392	0.0980392	9.80392	0	0	0	0	0	0	0	0	0
10	26	2	0.588235	0.464396	2.26006	0.0619195	3.09598	0.185759	0.0309598	0.0309598	0.0309598	0.0309598	0	0	0	0.0309598	0	0	0	0	0	0	0.0309598	0	0	0.0309598	0	0
10	40	2	0.359712	0.359712	7.19424	0.215827	7.19424	0	0	0	0.0719424	0	0	0	0	0.0719424	0	0	0	0	0	0	0	0	0	0	0	0
10	38	2	0.510949	0.510949	6.27737	0.218978	4.89051	0.0729927	0	0	0	0.0729927	0	0	0	0.218978	0.0729927	0	0	0	0	0	0.145985	0.145985	7.29927	0.145985	0.145985	7.29927
10	40	2	0.305998	0.244798	0.795594	0.146879	0.709914	0.122399	0.0122399	0	0.0244798	0	0	0	0	0.0979192	0.0244798	0.0244798	1.22399	0	0	0	0.0122399	0.0122399	1.22399	0.0122399	0.0122399	1.22399
10	208	1	0.351852	0.333333	1.53704	0.0925926	1.11111	0.0555556	0	0	0.0185185	0	0	0	0	0.0925926	0.0185185	0.0185185	1.85185	0	0	0	0	0	0	0	0	0
10	170	3	0.138408	0.103806	1.14187	0.0692042	1.7301	0.103806	0	0	0.0346021	0	0	0	0	0.0346021	0	0	0	0.0346021	0.0346021	0	0	0	0	0.0346021	0.0346021	3.46021
10	26	2	0.390071	0.248227	2.51773	0	0	0.106383	0	0	0.035461	0.035461	0.035461	0	0	0.106383	0.035461	0	0	0	0	0	0.035461	0	0	0.035461	0	0
10	38	2	0.246914	0.246914	3.08642	0.123457	3.08642	0.123457	0	0	0.0617284	0	0	0	0	0	0	0	0	0.185185	0.0617284	0	0	0	0	0.185185	0.0617284	2.09877
10	59	2	0.448642	0.318772	0.826446	0.106257	0.38961	0.165289	0.0118064	0	0.0472255	0	0.0236128	0	0	0.0826446	0.0236128	0.0236128	1.18064	0	0	0	0.0236128	0.0118064	0.590319	0.0236128	0.0118064	0.590319
10	170	3	0.383838	0.323232	1.39394	0.161616	1.0101	0.161616	0	0	0.0808081	0	0	0	0	0.141414	0.020202	0	0	0.020202	0	0	0	0	0	0.020202	0	0
10	40	2	0.241379	0.206897	2.31034	0.0689655	1.72414	0.0689655	0.0344828	0.0344828	0.0689655	0.0344828	0	0	0	0.0689655	0	0	0	0	0	0	0.0344828	0.0344828	3.44828	0.0344828	0.0344828	3.44828
10	301	1	0.140845	0	0	0	0	0.140845	0	0	0	0	0.140845	0	0	0	0	0	0	0	0	0	0	0	0	0	0	0
10	249	1	0.285714	0.142857	14.2857	0.142857	14.2857	0	0	0	0	0.142857	0	0	0	0	0	0	0	0.142857	0.142857	0	0	0	0	0.142857	0.142857	14.2857
10	59	2	0.464789	0.295775	0.802817	0.112676	0.535211	0.253521	0	0	0.084507	0	0.0140845	0	0	0.15493	0	0	0	0.028169	0.0140845	0	0.028169	0.0140845	0.704225	0.056338	0.028169	0.704225
10	18	2	0.207254	0.15544	0	0	0	0.15544	0.0518135	0.0518135	0	0	0	0	0	0	0	0	0	0	0	0	0	0	0	0	0	0
10	134	1	0.070922	0.070922	0	0.070922	0	0.070922	0	0	0.070922	0	0	0	0	0	0	0	0	0	0	0	0	0	0	0	0	0
10	170	3	0.36478	0.301887	1.04403	0.0880503	1.08176	0.0754717	0	0	0.0503145	0.0125786	0	0	0	0.0880503	0.0251572	0	0	0.0251572	0	0	0.0251572	0	0	0.0503145	0	0
10	40	2	0.569106	0.406504	1.72764	0.203252	1.62602	0.162602	0.0406504	0.0203252	0.0813008	0	0	0	0	0.182927	0	0	0	0	0	0	0.0813008	0.0406504	1.01626	0.0813008	0.0406504	1.01626
10	300	3	0.50813	0.386179	1.28049	0.0609756	0.670732	0.203252	0.0203252	0	0.0406504	0.0203252	0.0609756	0.0406504	0.0203252	0.0609756	0	0	0	0.142276	0.101626	0	0.0406504	0.0406504	2.03252	0.182927	0.142276	1.58537
10	301	1	0.0865801	0.04329	4.329	0	0	0.04329	0	0	0	0	0	0	0	0	0	0	0	0.04329	0	0	0	0	0	0.04329	0	0
10	351	1	0.555556	0.555556	6.94444	0.277778	0	0.138889	0	0	0	0	0	0	0	0.277778	0.138889	0.138889	13.8889	0	0	0	0	0	0	0	0	0
10	18	2	0.375162	0.194049	0.426908	0.103493	0.168176	0.245796	0.0258732	0.0129366	0.0129366	0.0129366	0.0129366	0	0	0.0517464	0	0	0	0.0388098	0.0258732	0	0.0129366	0.0129366	1.29366	0.0517464	0.0388098	0.983182
10	104	3	0.199601	0.139721	0.858283	0.0998004	1.1976	0.139721	0	0	0.0199601	0	0	0	0	0.159681	0.0399202	0.0399202	1.99601	0.0199601	0.0199601	0	0	0	0	0.0199601	0.0199601	1.99601
10	352	1	0.392157	0.261438	4.90196	0.196078	4.37908	0.0653595	0	0	0.0653595	0	0	0	0	0.196078	0	0	0	0.130719	0	0	0	0	0	0.130719	0	0
10	38	2	0.387097	0.322581	2.58065	0.193548	0	0.258065	0	0	0.129032	0	0	0	0	0.193548	0	0	0	0.0645161	0	0	0	0	0	0.0645161	0	0
10	135	3	0.28	0.16	1.5	0.04	1	0.12	0	0	0.02	0	0	0	0	0.08	0.02	0.02	2	0.02	0	0	0.04	0.04	2	0.06	0.04	1.32
10	40	2	0.32	0.28	1.42	0.16	1.26	0.12	0	0	0.06	0	0	0	0	0.08	0.02	0	0	0	0	0	0	0	0	0	0	0
10	38	2	0.255102	0.255102	3.06122	0.102041	2.55102	0.102041	0	0	0.0510204	0	0	0	0	0	0.102041	0.0510204	2.55102	0	0	0	0	0	0	0	0	0
10	39	2	0.197368	0.131579	3.28947	0.0657895	0	0.131579	0	0	0	0	0	0	0	0.0657895	0	0	0	0.0657895	0.0657895	0	0	0	0	0.0657895	0.0657895	6.57895
10	73	2	0.36036	0.27027	6.03604	0	0	0.18018	0	0	0.18018	0	0	0	0	0	0	0	0	0.0900901	0	0	0	0	0	0.0900901	0	0
10	135	3	0.29703	0.217822	1.62376	0.039604	1.9802	0.118812	0	0	0.039604	0.019802	0.019802	0.019802	0	0.039604	0	0	0	0.0594059	0.039604	0	0.039604	0.019802	0.990099	0.0990099	0.0594059	1.18812
10	250	3	0.404984	0.342679	2.27414	0.124611	1.55763	0.124611	0.0311526	0	0.0623053	0	0.0311526	0.0311526	0	0.124611	0	0	0	0.0311526	0	0	0	0	0	0.0311526	0	0
10	353	3	0.46875	0.3125	2.1875	0.09375	3.125	0.15625	0.03125	0	0.03125	0	0.03125	0	0	0.09375	0	0	0	0.0625	0.03125	0	0	0	0	0.0625	0.03125	1.5625
10	59	2	0.458716	0.458716	7.33945	0.275229	6.14679	0	0	0	0	0.0917431	0	0	0	0.275229	0	0	0	0	0	0	0	0	0	0	0	0
10	250	3	0.754098	0.721311	2.81967	0.262295	2.88525	0.131148	0	0	0.0327869	0	0	0	0	0.163934	0	0	0	0	0	0	0.0327869	0.0327869	3.27869	0.0327869	0.0327869	3.27869
10	18	2	0.0653595	0.0653595	1.63399	0	0	0.0326797	0	0	0	0	0	0	0	0	0.0326797	0.0326797	3.26797	0	0	0	0.0326797	0.0326797	3.26797	0.0326797	0.0326797	3.26797
10	135	3	0.46875	0.364583	4.47917	0.0520833	0	0.104167	0	0	0	0	0	0	0	0.104167	0	0	0	0	0	0	0	0	0	0	0	0
10	251	1	0.307692	0.102564	2.5641	0	0	0.0512821	0	0	0	0	0	0	0	0.0512821	0	0	0	0	0	0	0	0	0	0	0	0
10	104	3	0.507246	0.434783	3.62319	0.217391	0	0.217391	0	0	0.217391	0	0	0	0	0.217391	0.0724638	0.0724638	7.24638	0	0	0	0	0	0	0	0	0
10	354	3	0.510753	0.322581	0.887097	0.107527	0	0.268817	0	0	0	0.0268817	0	0	0	0.0268817	0	0	0	0.0268817	0	0	0.0268817	0.0268817	2.68817	0.0537634	0.0268817	1.34409
10	74	2	0.244565	0.13587	2.17391	0.0543478	1.3587	0.13587	0	0	0.0271739	0	0.0543478	0.0543478	0	0.108696	0.0271739	0.0271739	2.71739	0.0815217	0.0543478	0	0.0271739	0	0	0.108696	0.0543478	1.3587
10	40	2	0.542005	0.352304	1.86992	0.108401	0.677507	0.216802	0.0542005	0	0.0271003	0.0542005	0	0	0	0.243902	0.0271003	0.0271003	2.71003	0	0	0	0.0271003	0	0	0.0271003	0	0
10	39	2	0.454545	0.289256	3.55372	0.123967	2.7686	0.206612	0	0	0.0413223	0	0.0413223	0	0	0.165289	0.0413223	0.0413223	4.13223	0.0413223	0.0413223	0	0.0413223	0.0413223	4.13223	0.0826446	0.0826446	4.13223
10	251	1	0.558659	0.223464	4.18994	0	0	0.27933	0.0558659	0	0	0.111732	0	0	0	0.111732	0	0	0	0	0	0	0.0558659	0.0558659	5.58659	0.0558659	0.0558659	5.58659
10	39	2	0.277778	0.0694444	1.73611	0.0694444	1.73611	0.208333	0	0	0.0347222	0	0	0	0	0.208333	0	0	0	0.0347222	0	0	0.0347222	0.0347222	3.47222	0.0694444	0.0347222	1.73611
10	74	2	0.37594	0.150376	7.5188	0	0	0.150376	0	0	0	0	0	0	0	0.225564	0	0	0	0.075188	0	0	0	0	0	0.075188	0	0
10	104	3	0.25974	0.12987	0	0	0	0.25974	0	0	0	0	0	0	0	0.25974	0	0	0	0	0	0	0	0	0	0	0	0
10	135	3	0.0506329	0.0253165	2.53165	0	0	0.0253165	0	0	0	0	0	0	0	0	0	0	0	0.0253165	0	0	0	0	0	0.0253165	0	0
10	18	2	0.456853	0.35533	2.00508	0.0253807	0	0.152284	0.0507614	0.0253807	0	0.0253807	0	0	0	0.126904	0.0253807	0.0253807	2.53807	0	0	0	0	0	0	0	0	0
10	251	1	0.267559	0.167224	2.67559	0.0334448	0	0.0334448	0	0	0.0334448	0	0	0	0	0	0	0	0	0	0	0	0	0	0	0	0	0
10	208	1	0.634921	0.634921	4.39153	0.31746	3.54497	0.10582	0	0	0.31746	0	0	0	0	0.0529101	0	0	0	0	0	0	0	0	0	0	0	0
10	38	2	0.529101	0.47619	4.70899	0.10582	5.29101	0.10582	0.0529101	0	0.0529101	0	0	0	0	0.10582	0.10582	0.10582	5.29101	0	0	0	0	0	0	0	0	0
10	104	3	0.368421	0.342105	2.23684	0.236842	2.05263	0.0789474	0	0	0.0526316	0	0	0	0	0.105263	0	0	0	0.0789474	0.0526316	0	0	0	0	0.0789474	0.0526316	1.73684
10	73	2	0.561056	0.462046	2.11221	0.19802	1.65017	0.19802	0	0	0.165017	0	0.0330033	0	0	0.0330033	0	0	0	0	0	0	0	0	0	0	0	0
10	40	2	0.264901	0.231788	2.84768	0.0662252	3.31126	0.0662252	0	0	0	0	0	0	0	0.0331126	0	0	0	0.0662252	0	0	0	0	0	0.0662252	0	0
10	134	1	0.414938	0.290456	1.78423	0.0414938	0	0.207469	0	0	0	0	0	0	0	0.124481	0.0414938	0.0414938	4.14938	0.0414938	0	0	0	0	0	0.0414938	0	0
10	39	2	0.376569	0.376569	3.72385	0.167364	4.1841	0.041841	0	0	0.041841	0	0	0	0	0.167364	0.041841	0	0	0.041841	0.041841	0	0	0	0	0.041841	0.041841	4.1841
10	39	2	0.348101	0.316456	1.89873	0.253165	1.58228	0.0949367	0	0	0.0316456	0	0	0	0	0.189873	0	0	0	0.0632911	0	0	0	0	0	0.0632911	0	0
10	40	2	0.539683	0.444444	2.25397	0.253968	2	0.190476	0.0952381	0.031746	0.0634921	0.031746	0	0	0	0.190476	0	0	0	0	0	0	0	0	0	0	0	0
10	134	1	0.237288	0.169492	2.71186	0.0338983	0	0.0677966	0	0	0	0	0.0338983	0.0338983	0	0.0338983	0	0	0	0.0338983	0	0	0	0	0	0.0338983	0	0
10	73	2	1.23711	0.927835	2.30241	0.446735	2.13058	0.446735	0.0343643	0	0.24055	0.0343643	0	0	0	0.171821	0.0343643	0.0343643	3.43643	0	0	0	0	0	0	0	0	0
10	18	2	0.388889	0.277778	5.55556	0	0	0.0555556	0.0555556	0	0	0	0.0555556	0	0	0	0	0	0	0.0555556	0	0	0	0	0	0.0555556	0	0
10	26	2	0.142566	0.1222	1.36456	0.0407332	0	0.0610998	0	0	0.0407332	0	0	0	0	0.0610998	0.0610998	0.0610998	2.03666	0	0	0	0	0	0	0	0	0
10	38	2	0.492424	0.227273	3.78788	0.0757576	3.78788	0.189394	0.0378788	0.0378788	0.0378788	0	0	0	0	0.189394	0.113636	0.0757576	2.5	0	0	0	0	0	0	0	0	0
10	18	2	0.188679	0.0754717	3.77358	0.0377358	3.77358	0.0754717	0.0377358	0	0.0377358	0	0	0	0	0.0754717	0	0	0	0	0	0	0	0	0	0	0	0
10	73	2	0.47619	0.238095	5.31746	0.0793651	0	0.31746	0	0	0.15873	0	0.0793651	0	0	0.15873	0	0	0	0	0	0	0	0	0	0	0	0
10	39	2	0.166667	0.166667	16.6667	0	0	0	0	0	0	0	0	0	0	0	0.166667	0	0	0	0	0	0	0	0	0	0	0
10	40	2	0.451977	0.282486	1.26177	0.150659	0.94162	0.188324	0.094162	0.0376648	0.0564972	0.0376648	0.0376648	0	0	0.150659	0.0188324	0.0188324	1.88324	0	0	0	0	0	0	0	0	0
10	73	2	0.79235	0.655738	1.93989	0.327869	2.04918	0.245902	0.0273224	0	0.245902	0	0	0	0	0.0819672	0.0273224	0.0273224	2.73224	0.0546448	0.0273224	0	0	0	0	0.0546448	0.0273224	1.36612
10	135	3	0.25641	0.18315	1.4652	0.03663	0	0.18315	0	0	0	0	0	0	0	0	0.03663	0.03663	3.663	0	0	0	0	0	0	0	0	0
10	18	2	0.40293	0.29304	2.30769	0.14652	2.74725	0.18315	0	0	0.03663	0.03663	0	0	0	0.14652	0.03663	0.03663	3.663	0	0	0	0	0	0	0	0	0
10	74	2	0.194175	0.0970874	4.85437	0	0	0.0970874	0	0	0	0	0.0970874	0.0485437	0	0	0	0	0	0.0970874	0.0485437	0	0	0	0	0.0970874	0.0485437	2.42718
10	26	2	0.412758	0.168856	1.66979	0.0375235	1.87617	0.150094	0.0562852	0	0.0187617	0	0.0375235	0.0375235	0.0187617	0.0938086	0.0187617	0.0187617	1.87617	0	0	0	0	0	0	0	0	0
10	133	3	0.437318	0.408163	1.86589	0.291545	1.74927	0.174927	0.0291545	0	0.0874636	0	0	0	0	0.0874636	0	0	0	0	0	0	0	0	0	0	0	0
10	18	2	0.394265	0.250896	3.08244	0	0	0.143369	0	0	0.0358423	0	0	0	0	0.0358423	0	0	0	0.0358423	0	0	0	0	0	0.0358423	0	0
10	134	1	0.402299	0.229885	5.74713	0	0	0.172414	0	0	0	0	0	0	0	0.0574713	0	0	0	0.114943	0	0	0	0	0	0.114943	0	0
10	39	2	0.462428	0.346821	4.79769	0.115607	5.78035	0.115607	0	0	0	0	0.0578035	0	0	0.115607	0	0	0	0	0	0	0	0	0	0	0	0
10	133	3	0.498084	0.344828	1.37931	0.249042	1.62835	0.210728	0	0	0.0383142	0	0	0	0	0.191571	0.0191571	0.0191571	1.91571	0.0383142	0.0191571	0	0	0	0	0.0383142	0.0191571	0.957854
10	26	2	0.459016	0.327869	2.62295	0.0983607	1.08197	0.196721	0.0327869	0	0.0327869	0	0	0	0	0.0655738	0	0	0	0	0	0	0	0	0	0	0	0
10	18	2	0.469484	0.28169	3.89671	0	0	0.234742	0.0469484	0	0	0	0	0	0	0.0469484	0.0938967	0.0938967	4.69484	0.0469484	0	0	0	0	0	0.0469484	0	0
10	59	2	0.55814	0.55814	2.32558	0.232558	1.86047	0.232558	0	0	0.0930233	0	0	0	0	0.139535	0.0465116	0.0465116	4.65116	0.0930233	0.0930233	0	0	0	0	0.0930233	0.0930233	4.65116
10	38	2	1.02564	1.02564	12.8205	0.769231	8.46154	0.512821	0	0	0.512821	0	0	0	0	0.512821	0	0	0	0.25641	0	0	0	0	0	0.25641	0	0
10	133	3	0.223642	0.127796	1.59744	0.127796	1.59744	0.127796	0	0	0	0	0	0	0	0.0958466	0	0	0	0.0319489	0.0319489	0	0	0	0	0.0319489	0.0319489	3.19489
10	26	2	0.318471	0.191083	1.59236	0	0	0.0955414	0	0	0	0	0.0318471	0.0318471	0	0.0318471	0.0318471	0	0	0.0318471	0	0	0	0	0	0.0318471	0	0
10	39	2	0.481481	0.444444	2.14815	0.148148	1.85185	0.222222	0	0	0.111111	0	0	0	0	0.259259	0	0	0	0.0740741	0.037037	0	0	0	0	0.0740741	0.037037	1.85185
10	59	2	0.564972	0.39548	1.63842	0.169492	1.86441	0.451977	0.0564972	0	0.0564972	0	0	0	0	0.0564972	0	0	0	0	0	0	0	0	0	0	0	0
10	252	1	0.454545	0.340909	4.71591	0.227273	4.26136	0.113636	0	0	0.0568182	0.0568182	0	0	0	0.284091	0	0	0	0.0568182	0	0	0	0	0	0.0568182	0	0
10	39	2	0.209924	0.171756	1.0687	0.114504	0.954198	0.0954198	0	0	0.0572519	0	0	0	0	0.19084	0.019084	0.019084	1.9084	0	0	0	0	0	0	0	0	0
10	73	2	0.469799	0.302013	2.61745	0.100671	1.10738	0.134228	0	0	0.0671141	0.0671141	0.033557	0	0	0.033557	0.033557	0.033557	3.3557	0	0	0	0	0	0	0	0	0
10	26	2	0.37415	0.238095	2.92517	0.136054	2.55102	0.0680272	0	0	0.0340136	0	0	0	0	0.0680272	0	0	0	0	0	0	0	0	0	0	0	0
10	133	3	0.220264	0.176211	2.20264	0.0881057	2.20264	0.0881057	0	0	0.0440529	0	0	0	0	0.0881057	0	0	0	0.0440529	0	0	0	0	0	0.0440529	0	0
10	208	1	0.167598	0.111732	5.58659	0.111732	5.58659	0.0558659	0	0	0.0558659	0	0.0558659	0.0558659	0	0	0	0	0	0	0	0	0	0	0	0	0	0
10	59	2	0.458167	0.378486	1.57371	0.059761	0.657371	0.139442	0	0	0.0796813	0.0199203	0.0199203	0.0199203	0.0199203	0.0199203	0	0	0	0.0398406	0	0	0	0	0	0.0398406	0	0
10	355	1	0.257511	0.257511	3.56223	0.128755	2.87554	0.0429185	0	0	0	0	0	0	0	0.0858369	0.0429185	0.0429185	4.29185	0.0429185	0	0	0	0	0	0.0429185	0	0
10	26	2	0.940171	0.726496	3.50427	0.0854701	4.2735	0.25641	0	0	0.042735	0	0	0	0	0.0854701	0.042735	0.042735	4.2735	0	0	0	0	0	0	0	0	0
10	18	2	0.157068	0.052356	5.2356	0.052356	5.2356	0.052356	0.052356	0	0	0	0.052356	0.052356	0	0.052356	0.052356	0	0	0	0	0	0	0	0	0	0	0
10	74	2	0.310078	0.155039	3.87597	0.0775194	0	0.232558	0	0	0	0	0.155039	0.155039	0.0775194	0	0	0	0	0.155039	0.0775194	0	0	0	0	0.155039	0.0775194	3.87597
10	26	2	0.568655	0.485437	0.984743	0.124827	0.610264	0.152566	0.0138696	0.0138696	0.0277393	0.0138696	0	0	0	0.0693481	0	0	0	0.0138696	0	0	0	0	0	0.0138696	0	0
10	73	2	0.785908	0.487805	1.95122	0.243902	1.19241	0.352304	0.0271003	0	0.135501	0.0542005	0.0271003	0	0	0.0542005	0	0	0	0.0271003	0	0	0	0	0	0.0271003	0	0
10	18	2	0.459459	0.189189	2.7027	0.027027	2.7027	0.216216	0.0810811	0	0	0.027027	0.027027	0	0	0.027027	0.027027	0	0	0.0540541	0.027027	0	0	0	0	0.0540541	0.027027	1.35135
10	133	3	0.56872	0.473934	2.8436	0.331754	2.70142	0.28436	0.0473934	0	0.0947867	0	0	0	0	0.236967	0.0947867	0.0947867	4.73934	0.14218	0.0947867	0	0	0	0	0.14218	0.0947867	3.12796
10	252	1	0.331754	0.28436	2.36967	0.189573	1.18483	0.189573	0.0473934	0	0	0	0	0	0	0.0473934	0	0	0	0	0	0	0	0	0	0	0	0
10	104	3	0.238095	0.192744	0.804989	0.113379	0.793651	0.0793651	0	0	0.0340136	0	0	0	0	0.102041	0.0113379	0.0113379	1.13379	0	0	0	0	0	0	0	0	0
10	18	2	0.475248	0.217822	1.26733	0.0990099	0.39604	0.237624	0.0990099	0.0594059	0	0.039604	0	0	0	0.0792079	0.039604	0	0	0	0	0	0	0	0	0	0	0
10	134	1	0.278884	0.278884	1.71315	0	0	0.0398406	0	0	0.0398406	0	0	0	0	0.0398406	0.0796813	0.0398406	1.99203	0	0	0	0	0	0	0	0	0
10	74	2	0.248756	0.149254	3.33333	0	0	0.0497512	0	0	0	0	0	0	0	0	0	0	0	0.0995025	0	0	0	0	0	0.0995025	0	0
10	104	3	0.655738	0.519126	2.15847	0.273224	1.91257	0.191257	0	0	0.0819672	0	0	0	0	0.218579	0.0273224	0.0273224	2.73224	0.0546448	0	0	0	0	0	0.0546448	0	0
10	73	2	1.53005	1.47541	2.48634	0.519126	2.29508	0.191257	0.0273224	0	0.355191	0.10929	0	0	0	0.0546448	0.0819672	0.0273224	0.928962	0	0	0	0	0	0	0	0	0
10	38	2	0.88	0.76	3.56	0.24	4	0.16	0	0	0.04	0	0	0	0	0.08	0.04	0	0	0	0	0	0	0	0	0	0	0
10	135	3	0.526316	0.404858	3.64372	0.0809717	4.04858	0.0809717	0	0	0	0	0	0	0	0.161943	0.0404858	0	0	0	0	0	0	0	0	0	0	0
10	74	2	0.181818	0.121212	6.06061	0	0	0.0606061	0	0	0	0	0	0	0	0	0	0	0	0	0	0	0	0	0	0	0	0
10	74	2	0.292683	0.195122	4.87805	0	0	0.097561	0	0	0	0	0.0487805	0	0	0	0	0	0	0	0	0	0	0	0	0	0	0
10	356	1	0.654206	0.373832	9.34579	0.186916	9.34579	0.280374	0	0	0	0	0	0	0	0.186916	0	0	0	0	0	0	0	0	0	0	0	0
10	104	3	0.267857	0.178571	4.46429	0.0892857	0	0.178571	0	0	0.0892857	0	0	0	0	0.178571	0	0	0	0.0892857	0.0892857	0	0	0	0	0.0892857	0.0892857	8.92857
10	74	2	0.395833	0.3125	1.52083	0.0416667	0	0.145833	0	0	0.0208333	0	0.0208333	0.0208333	0	0	0	0	0	0.0833333	0.0416667	0	0	0	0	0.0833333	0.0416667	1.04167
10	170	3	0.881612	0.70529	2.06549	0.327456	1.73804	0.2267	0.0251889	0	0.201511	0	0.0251889	0.0251889	0	0.201511	0	0	0	0.0251889	0	0	0	0	0	0.0251889	0	0
10	250	3	0.555556	0.40404	1.89394	0.20202	1.89394	0.151515	0.0505051	0	0.0252525	0.0252525	0.0252525	0	0	0.176768	0	0	0	0.0505051	0.0252525	0	0	0	0	0.0505051	0.0252525	1.26263
10	59	2	1.17949	1.05128	2.17949	0.384615	2.05128	0.153846	0.0512821	0.025641	0.179487	0	0	0	0	0.179487	0.0512821	0.0512821	2.5641	0.025641	0	0	0	0	0	0.025641	0	0
10	252	1	0.47619	0.297619	5.95238	0.0595238	5.95238	0.178571	0	0	0	0	0	0	0	0.119048	0	0	0	0	0	0	0	0	0	0	0	0
11	75	2	0.37037	0.26455	2.1164	0.026455	0	0.10582	0.026455	0	0	0	0.026455	0.026455	0	0.0793651	0.0793651	0.026455	0.899471	0	0	0	0.026455	0	0	0.026455	0	0
11	19	2	0.666667	0.564103	3.74359	0.410256	3.23077	0.25641	0	0	0.102564	0.0512821	0.0512821	0	0	0.25641	0.0512821	0.0512821	5.12821	0	0	0	0.0512821	0.0512821	5.12821	0.0512821	0.0512821	5.12821
11	76	2	0.434783	0.362319	0	0.144928	0	0.217391	0	0	0.0724638	0	0	0	0	0.217391	0	0	0	0.0724638	0.0724638	0	0.0724638	0.0724638	7.24638	0.144928	0.144928	7.24638
11	76	2	0.636183	0.596421	1.72962	0.119284	0.656064	0.119284	0	0	0.0397614	0	0.0198807	0	0	0.27833	0.0198807	0.0198807	1.98807	0.0397614	0.0397614	0	0	0	0	0.0397614	0.0397614	1.98807
11	19	2	0.923483	0.791557	2.18997	0.369393	1.68865	0.184697	0.131926	0.0527704	0.237467	0	0	0	0	0.0263852	0.0263852	0	0	0	0	0	0.0263852	0.0263852	2.63852	0.0263852	0.0263852	2.63852
11	253	1	0.382166	0.254777	4.77707	0	0	0	0	0	0	0	0	0	0	0.0636943	0	0	0	0.191083	0.0636943	0	0.0636943	0.0636943	6.36943	0.254777	0.127389	3.18471
11	77	2	0.509554	0.318471	0	0.191083	0	0.318471	0	0	0.127389	0	0	0	0	0.0636943	0.0636943	0.0636943	6.36943	0	0	0	0	0	0	0	0	0
11	302	3	0.460299	0.333717	0.759494	0.0920598	0.575374	0.18412	0.023015	0	0.023015	0.023015	0.023015	0	0	0.103567	0	0	0	0.0460299	0.0345224	0	0	0	0	0.0460299	0.0345224	0.874568
11	76	2	0.230263	0.131579	3.28947	0.0657895	3.28947	0.0657895	0	0	0	0	0	0	0	0.0986842	0	0	0	0	0	0	0.0328947	0.0328947	3.28947	0.0328947	0.0328947	3.28947
11	11	2	0.392157	0.196078	9.80392	0	0	0.0980392	0	0	0	0	0	0	0	0.0980392	0	0	0	0	0	0	0	0	0	0	0	0
11	77	2	0.379242	0.259481	1.07784	0.139721	0.578842	0.11976	0.0598802	0.0199601	0.0199601	0.0199601	0	0	0	0.0199601	0.0199601	0.0199601	1.99601	0.0199601	0	0	0	0	0	0.0199601	0	0
11	41	2	0.588235	0.441176	4.36275	0.0980392	2.45098	0.147059	0	0	0.0490196	0	0.0490196	0.0490196	0.0490196	0.196078	0.0980392	0.0490196	2.45098	0.0490196	0	0	0	0	0	0.0490196	0	0
11	209	1	0.931373	0.833333	3.72549	0.196078	2.45098	0.245098	0	0	0.196078	0	0	0	0	0.294118	0	0	0	0.0490196	0.0490196	0	0	0	0	0.0490196	0.0490196	4.90196
11	11	2	0.341463	0.292683	2.43902	0.195122	1.21951	0.146341	0	0	0	0	0.0487805	0	0	0	0	0	0	0.146341	0.097561	0	0.0487805	0.0487805	4.87805	0.195122	0.146341	3.70732
11	136	1	0.522388	0.522388	4.25373	0.0746269	0	0.0746269	0	0	0.149254	0	0	0	0	0.0746269	0.0746269	0.0746269	7.46269	0	0	0	0	0	0	0	0	0
11	303	3	0.34413	0.202429	1.82186	0.0202429	2.02429	0.101215	0	0	0.0404858	0.0404858	0.0202429	0	0	0.0404858	0.0607287	0.0607287	2.02429	0.0202429	0	0	0	0	0	0.0202429	0	0
11	76	2	0.323887	0.263158	1.72065	0.0809717	1.51822	0.0607287	0	0	0.0404858	0	0	0	0	0.1417	0.0607287	0.0404858	1.33603	0	0	0	0.0404858	0	0	0.0404858	0	0
11	105	2	0.275229	0.152905	1.83486	0.0917431	2.04893	0.152905	0.030581	0	0.030581	0	0	0	0	0.152905	0.030581	0.030581	3.0581	0.030581	0.030581	0	0	0	0	0.030581	0.030581	3.0581
11	137	2	0.466667	0.366667	1.5	0.133333	1.66667	0.3	0	0	0.133333	0.0333333	0	0	0	0.166667	0	0	0	0.1	0.0333333	0	0.0666667	0.0666667	3.33333	0.166667	0.1	2
11	19	2	0.307692	0.25641	4.10256	0.0512821	0	0.0512821	0	0	0	0	0	0	0	0.0512821	0	0	0	0	0	0	0	0	0	0	0	0
11	77	2	0.608519	0.365112	1.35903	0.141988	0.872211	0.263692	0.040568	0	0.020284	0	0.040568	0.040568	0.040568	0.141988	0	0	0	0.040568	0.020284	0	0.020284	0.020284	2.0284	0.0608519	0.040568	1.33874
11	210	3	0.608519	0.527383	1.39959	0.121704	0.344828	0.20284	0	0	0.0811359	0	0	0	0	0.162272	0.020284	0.020284	2.0284	0.020284	0.020284	0	0	0	0	0.020284	0.020284	2.0284
11	304	3	0.385396	0.283976	1.0142	0.182556	0.446247	0.223124	0	0	0.020284	0	0	0	0	0.121704	0.0608519	0.040568	1.33874	0.020284	0	0	0.0608519	0.040568	1.33874	0.0811359	0.040568	1.0142
11	105	2	0.408163	0.122449	2.73469	0.0816327	2.04082	0.163265	0	0	0	0	0	0	0	0.285714	0.0408163	0	0	0	0	0	0	0	0	0	0	0
11	136	1	0.434783	0.434783	14.4928	0	0	0	0	0	0	0	0	0	0	0.144928	0	0	0	0	0	0	0	0	0	0	0	0
11	19	2	0.518732	0.331412	1.06628	0.18732	0.893372	0.244957	0.0576369	0.0144092	0.0432277	0.0144092	0	0	0	0.129683	0.0432277	0.0432277	1.44092	0.0144092	0.0144092	0	0.0144092	0.0144092	1.44092	0.0288184	0.0288184	1.44092
11	77	2	0.365854	0.345528	1.54472	0.0813008	1.01626	0.0609756	0	0	0	0	0	0	0	0.0609756	0	0	0	0	0	0	0	0	0	0	0	0
11	210	3	0.970149	0.845771	2.26368	0.298507	2.48756	0.174129	0	0	0.174129	0.0497512	0	0	0	0.0995025	0	0	0	0	0	0	0.0497512	0.0248756	1.24378	0.0497512	0.0248756	1.24378
11	11	2	0.39801	0.199005	2.18905	0.0497512	2.48756	0.199005	0.0995025	0.0248756	0.0248756	0.0248756	0.0248756	0	0	0	0	0	0	0.0248756	0.0248756	0	0.0497512	0	0	0.0746269	0.0248756	0.845771
11	209	1	1.15942	1.01449	6.73913	0.362319	5.7971	0.144928	0	0	0.144928	0	0	0	0	0.434783	0.0724638	0.0724638	7.24638	0	0	0	0.0724638	0	0	0.0724638	0	0
11	210	3	0.704225	0.704225	2.14085	0.338028	2.11268	0.140845	0	0	0.140845	0	0	0	0	0.084507	0	0	0	0	0	0	0	0	0	0	0	0
11	137	2	0.308989	0.224719	1.76966	0.0842697	1.88202	0.11236	0	0	0.0280899	0	0	0	0	0	0.0280899	0	0	0.11236	0.0561798	0	0.0280899	0	0	0.140449	0.0561798	1.1236
11	254	1	0.672269	0.616246	2.54902	0.252101	2.18487	0.0840336	0	0	0	0	0	0	0	0.168067	0	0	0	0.0560224	0.0280112	0	0.0280112	0.0280112	2.80112	0.0840336	0.0560224	1.84874
11	305	3	0.588235	0.504202	2.01681	0.22409	1.40056	0.22409	0.0280112	0	0.112045	0	0	0	0	0.0560224	0	0	0	0	0	0	0	0	0	0	0	0
11	27	2	0.812183	0.71066	3.60406	0.35533	2.8934	0.253807	0.0507614	0.0507614	0.0507614	0	0	0	0	0.152284	0	0	0	0.0507614	0.0507614	0	0.0507614	0	0	0.101523	0.0507614	2.53807
11	41	2	0.558824	0.411765	1.67647	0.294118	1.76471	0.294118	0	0	0.0882353	0	0	0	0	0.205882	0.0294118	0.0294118	2.94118	0.0294118	0.0294118	0	0.0588235	0.0588235	2.94118	0.0882353	0.0882353	2.94118
11	357	3	0.290323	0.225806	1.3871	0.129032	1.6129	0.193548	0	0	0	0	0.0322581	0	0	0.258065	0.0322581	0.0322581	3.22581	0.16129	0.129032	0	0.0322581	0.0322581	3.22581	0.193548	0.16129	2.70968
11	137	2	0.258065	0.225806	1.83871	0.0967742	1.06452	0.129032	0	0	0.0322581	0.0322581	0.0322581	0	0	0.0322581	0	0	0	0.225806	0.0967742	0	0	0	0	0.225806	0.0967742	1.35484
11	253	1	0.263158	0.175439	3.28947	0.0438596	0	0.131579	0	0	0	0	0.0877193	0.0438596	0	0.0438596	0	0	0	0.0438596	0	0	0	0	0	0.0438596	0	0
11	19	2	0.347826	0.217391	3.47826	0.0434783	0	0.173913	0.0434783	0	0.130435	0	0	0	0	0.173913	0.0434783	0.0434783	4.34783	0	0	0	0	0	0	0	0	0
11	302	3	0.356436	0.178218	1.32673	0.039604	0.990099	0.19802	0.0792079	0.019802	0.019802	0.019802	0	0	0	0.039604	0	0	0	0.0990099	0	0	0.019802	0	0	0.118812	0	0
11	106	2	0.752688	0.609319	2.93907	0.215054	2.97491	0.179211	0	0	0.0716846	0	0	0	0	0.143369	0	0	0	0.0358423	0.0358423	0	0	0	0	0.0358423	0.0358423	3.58423
11	27	2	0.12987	0.12987	2.90043	0.04329	0	0.04329	0	0	0.04329	0	0	0	0	0.0865801	0.0865801	0.0865801	4.329	0	0	0	0	0	0	0	0	0
11	41	2	1.0303	0.909091	4.42424	0.242424	1.51515	0.242424	0	0	0.0606061	0	0	0	0	0.242424	0.0606061	0.0606061	6.06061	0.0606061	0.0606061	0	0	0	0	0.0606061	0.0606061	6.06061
11	137	2	0.180723	0.180723	4.03614	0.060241	0	0.060241	0	0	0.060241	0	0	0	0	0	0	0	0	0.120482	0.060241	0	0	0	0	0.120482	0.060241	3.01205
11	253	1	0.544872	0.512821	3.01282	0	0	0.0641026	0	0	0.0320513	0	0	0	0	0	0	0	0	0.0320513	0	0	0	0	0	0.0320513	0	0
11	76	2	0.661479	0.544747	3.3463	0.155642	2.91829	0.077821	0	0	0.077821	0	0	0	0	0.116732	0.0389105	0.0389105	3.89105	0.0389105	0	0	0.0389105	0	0	0.077821	0	0
11	305	3	0.661479	0.583658	3.61868	0.155642	3.89105	0.077821	0.0389105	0	0.077821	0	0	0	0	0	0.077821	0.0389105	1.94553	0	0	0	0	0	0	0	0	0
11	137	2	0.428016	0.272374	1.67315	0.0389105	3.89105	0.311284	0.0389105	0	0.0389105	0	0	0	0	0.0389105	0.077821	0	0	0	0	0	0.116732	0.077821	2.56809	0.116732	0.077821	2.56809
11	136	1	0.694444	0.555556	6.11111	0.208333	6.94444	0.0694444	0.0694444	0	0.138889	0	0	0	0	0.0694444	0	0	0	0	0	0	0	0	0	0	0	0
11	106	2	0.440882	0.380762	1.68337	0.0601202	0	0.12024	0	0	0.0601202	0	0.0200401	0.0200401	0.0200401	0.140281	0.0200401	0.0200401	2.00401	0	0	0	0.0601202	0.0400802	1.32265	0.0601202	0.0400802	1.32265
11	137	2	0.294118	0.235294	1.85294	0.0294118	0	0.117647	0	0	0	0	0	0	0	0.0294118	0	0	0	0.176471	0.147059	0	0	0	0	0.176471	0.147059	2.47059
11	19	2	0.471976	0.324484	2.41888	0.176991	1.9764	0.147493	0.0884956	0.0294985	0.0884956	0.0294985	0	0	0	0.0589971	0.0294985	0.0294985	2.94985	0.0294985	0	0	0.0294985	0	0	0.0589971	0	0
11	306	1	0.76087	0.615942	3.4058	0.326087	3.22464	0.181159	0	0	0.0724638	0	0.0362319	0	0	0.217391	0	0	0	0.0724638	0.0362319	0	0	0	0	0.0724638	0.0362319	1.81159
11	307	3	0.792079	0.752475	1.72277	0.316832	1.48515	0.118812	0	0	0.0990099	0.019802	0.019802	0.019802	0	0.217822	0.0594059	0.039604	1.30693	0	0	0	0	0	0	0	0	0
11	304	3	0.673267	0.594059	1.44554	0.257426	1.06931	0.178218	0.039604	0.039604	0.039604	0.019802	0	0	0	0.138614	0.039604	0.039604	1.9802	0	0	0	0.019802	0.019802	1.9802	0.019802	0.019802	1.9802
11	106	2	0.5	0.4	1.725	0.075	1.675	0.175	0	0	0.075	0	0	0	0	0.1	0.05	0.025	1.25	0.025	0.025	0	0.05	0.025	1.25	0.075	0.05	1.65
11	27	2	0.409556	0.273038	3.00341	0.0341297	0	0.136519	0	0	0	0	0.0682594	0.0341297	0	0.102389	0	0	0	0.0341297	0.0341297	0	0.0682594	0.0341297	1.70648	0.102389	0.0682594	2.25256
11	254	1	0.47619	0.37037	3.75661	0.10582	2.6455	0.10582	0	0	0	0	0	0	0	0.21164	0	0	0	0	0	0	0	0	0	0	0	0
11	308	3	0.235935	0.181488	1.08893	0.0362976	0.907441	0.108893	0	0	0	0	0	0	0	0.0907441	0	0	0	0.0544465	0.0181488	0	0	0	0	0.0544465	0.0181488	0.61706
11	77	2	0.404255	0.297872	1.21277	0.148936	0.617021	0.191489	0	0	0.0212766	0.0212766	0.0425532	0.0212766	0.0212766	0.0638298	0.0425532	0.0425532	2.12766	0.0638298	0.0425532	0	0.0212766	0.0212766	2.12766	0.0851064	0.0638298	1.61702
11	76	2	0.423077	0.384615	3.07692	0.192308	2.30769	0.115385	0	0	0.0769231	0	0	0	0	0.153846	0.0384615	0.0384615	3.84615	0.0384615	0	0	0	0	0	0.0384615	0	0
11	136	1	0.613027	0.383142	1.91571	0.268199	1.11111	0.383142	0	0	0.0766284	0	0	0	0	0.191571	0	0	0	0	0	0	0	0	0	0	0	0
11	41	2	0.659026	0.601719	2.32092	0.114613	1.43266	0.143266	0	0	0.114613	0	0	0	0	0.25788	0.0573066	0.0286533	1.43266	0.0573066	0	0	0.0286533	0.0286533	2.86533	0.0859599	0.0286533	0.974212
11	11	2	0.37464	0.144092	1.72911	0.0576369	1.44092	0.230548	0.0576369	0	0.0288184	0	0	0	0	0	0	0	0	0	0	0	0	0	0	0	0	0
11	77	2	0.381679	0.152672	7.63359	0	0	0.229008	0	0	0	0	0	0	0	0.229008	0.0763359	0	0	0	0	0	0.0763359	0	0	0.0763359	0	0
11	27	2	0.588235	0.352941	3.88235	0.352941	3.88235	0.352941	0	0	0	0	0.117647	0.117647	0.117647	0.117647	0	0	0	0	0	0	0	0	0	0	0	0
11	19	2	0.833333	0.833333	5.11905	0.357143	7.97619	0.357143	0	0	0	0	0	0	0	0.47619	0	0	0	0	0	0	0.238095	0.119048	5.95238	0.238095	0.119048	5.95238
11	11	2	0.405797	0.318841	1.5942	0.0869565	0	0.202899	0.057971	0	0.0289855	0	0	0	0	0.0289855	0.0289855	0	0	0.0869565	0.0289855	0	0	0	0	0.0869565	0.0289855	0.985507
11	27	2	0.26393	0.175953	1.96481	0.058651	2.93255	0.146628	0	0	0.0293255	0	0	0	0	0.146628	0	0	0	0	0	0	0	0	0	0	0	0
11	76	2	0.0847458	0.0847458	4.23729	0	0	0	0	0	0	0	0	0	0	0.0423729	0	0	0	0.0423729	0	0	0	0	0	0.0423729	0	0
11	77	2	0.183486	0.0917431	0	0	0	0.183486	0	0	0	0	0	0	0	0.0917431	0.183486	0	0	0	0	0	0	0	0	0	0	0
11	209	1	0.0917431	0.0917431	0	0	0	0	0	0	0	0	0	0	0	0.0917431	0.0917431	0	0	0.0917431	0	0	0	0	0	0.0917431	0	0
11	75	2	0.429799	0.286533	2.86533	0	0	0.0859599	0.0286533	0	0	0.0286533	0	0	0	0.143266	0	0	0	0	0	0	0	0	0	0	0	0
11	41	2	0.778098	0.74928	2.21902	0.259366	1.61383	0.201729	0	0	0.115274	0	0	0	0	0.172911	0	0	0	0.0288184	0	0	0	0	0	0.0288184	0	0
11	19	2	0.689655	0.603448	3.40517	0.215517	3.44828	0.12931	0.0431034	0	0.0431034	0.0431034	0	0	0	0.0431034	0.0431034	0	0	0	0	0	0	0	0	0	0	0
11	11	2	0.257511	0.171674	3.21888	0	0	0.128755	0	0	0	0	0.0429185	0	0	0	0	0	0	0	0	0	0	0	0	0	0	0
11	27	2	0.190476	0.190476	4.7619	0.0952381	0	0.0952381	0	0	0	0	0	0	0	0	0	0	0	0	0	0	0	0	0	0	0	0
11	210	3	0.672098	0.509165	1.4664	0.203666	1.222	0.264766	0	0	0.101833	0	0.0203666	0	0	0.224033	0.0814664	0.0610998	1.54786	0.0407332	0	0	0	0	0	0.0407332	0	0
11	358	3	0.672098	0.631365	1.38493	0.346232	1.20163	0.203666	0	0	0.1222	0	0	0	0	0.0814664	0	0	0	0.0203666	0.0203666	0	0	0	0	0.0203666	0.0203666	2.03666
11	254	1	0.772059	0.661765	3.45588	0.147059	2.75735	0.0735294	0	0	0.0367647	0	0	0	0	0.183824	0	0	0	0	0	0	0	0	0	0	0	0
11	308	3	0.217391	0.181159	3.62319	0	0	0.0362319	0	0	0	0	0	0	0	0	0	0	0	0.0362319	0	0	0	0	0	0.0362319	0	0
11	306	1	0.849673	0.849673	6.53595	0.130719	6.53595	0	0	0	0.0653595	0	0	0	0	0.0653595	0	0	0	0	0	0	0	0	0	0	0	0
11	19	2	0.606061	0.505051	1.89394	0.30303	1.69192	0.176768	0	0	0.0505051	0	0	0	0	0.20202	0.0252525	0.0252525	2.52525	0.0252525	0	0	0	0	0	0.0252525	0	0
11	11	2	0.569106	0.365854	1.78862	0.0813008	2.03252	0.325203	0.0406504	0	0.0406504	0	0	0	0	0.0813008	0	0	0	0.0813008	0.0406504	0	0	0	0	0.0813008	0.0406504	2.03252
11	41	2	0.202429	0.161943	2.02429	0.161943	2.02429	0.121457	0	0	0.0404858	0	0	0	0	0.0809717	0.0404858	0.0404858	4.04858	0	0	0	0	0	0	0	0	0
11	105	2	0.318471	0.318471	5.09554	0.191083	4.26752	0.0636943	0	0	0.127389	0	0	0	0	0.191083	0	0	0	0.127389	0.0636943	0	0	0	0	0.127389	0.0636943	3.18471
11	27	2	0.382166	0.254777	1.59236	0.191083	2.10191	0.318471	0	0	0	0	0.127389	0	0	0.0636943	0.0636943	0.0636943	6.36943	0	0	0	0	0	0	0	0	0
11	11	2	0.602911	0.4158	1.35135	0.12474	0.686071	0.24948	0	0	0.10395	0	0	0	0	0.14553	0.04158	0.02079	1.0395	0.10395	0	0	0	0	0	0.10395	0	0
11	75	2	0.49896	0.43659	1.97505	0.10395	1.6632	0.0623701	0	0	0.02079	0.04158	0	0	0	0.04158	0.0623701	0.04158	1.37214	0.02079	0	0	0	0	0	0.02079	0	0
11	106	2	0.60241	0.481928	2.69076	0.160643	2.00803	0.240964	0.0401606	0	0.0803213	0	0	0	0	0.200803	0.0803213	0.0401606	2.00803	0	0	0	0	0	0	0	0	0
11	78	2	0.120482	0.120482	4.01606	0.0401606	4.01606	0	0	0	0	0	0	0	0	0	0	0	0	0	0	0	0	0	0	0	0	0
11	255	3	0.300752	0.225564	7.5188	0.225564	7.5188	0	0.075188	0	0	0	0	0	0	0	0	0	0	0	0	0	0	0	0	0	0	0
11	77	2	0.575816	0.364683	1.91939	0.0959693	1.91939	0.153551	0	0	0.0383877	0.0191939	0.0191939	0	0	0.0767754	0.0383877	0.0191939	0.959693	0.0767754	0.0191939	0	0	0	0	0.0767754	0.0191939	0.49904
11	41	2	0.511811	0.511811	2.71654	0.275591	2.79528	0.11811	0	0	0.0787402	0	0	0	0	0.15748	0.0393701	0.0393701	3.93701	0	0	0	0	0	0	0	0	0
11	78	2	0.48951	0.34965	1.3986	0.0699301	0	0.27972	0	0	0	0	0	0	0	0	0.0699301	0	0	0.0699301	0.0699301	0	0	0	0	0.0699301	0.0699301	6.99301
11	105	2	0.344828	0.275862	5.17241	0.206897	4.62069	0.0689655	0	0	0.137931	0	0	0	0	0.137931	0	0	0	0.137931	0.0689655	0	0	0	0	0.137931	0.0689655	3.44828
11	11	2	0.8	0.8	40	0	0	0	0	0	0	0	0	0	0	0	0	0	0	0	0	0	0	0	0	0	0	0
11	78	2	0.451011	0.342146	1.05754	0.0933126	0.513219	0.186625	0	0	0.0466563	0.0155521	0.0155521	0	0	0.124417	0.0155521	0.0155521	1.55521	0.0622084	0.0155521	0	0	0	0	0.0622084	0.0155521	0.404355
11	75	2	0.298013	0.0993377	3.31126	0	0	0.0662252	0	0	0.0331126	0	0.0331126	0.0331126	0	0.0993377	0.0993377	0.0662252	2.18543	0	0	0	0	0	0	0	0	0
11	105	2	0.254777	0.254777	4.77707	0.191083	4.26752	0.0636943	0	0	0	0	0	0	0	0.191083	0	0	0	0.0636943	0.0636943	0	0	0	0	0.0636943	0.0636943	6.36943
11	136	1	0.454545	0.38961	5.38961	0.25974	4.87013	0.12987	0	0	0	0	0.0649351	0	0	0.0649351	0	0	0	0	0	0	0	0	0	0	0	0
11	19	2	0.345489	0.345489	1.17083	0.153551	0.479846	0.134357	0	0	0.0959693	0.0191939	0	0	0	0.0767754	0	0	0	0	0	0	0	0	0	0	0	0
11	76	2	0.461538	0.4	2.83077	0.153846	3.07692	0.0923077	0	0	0.0307692	0	0	0	0	0.184615	0.0307692	0.0307692	3.07692	0.0307692	0.0307692	0	0	0	0	0.0307692	0.0307692	3.07692
11	11	2	0.519031	0.380623	2.52595	0.0692042	1.7301	0.242215	0	0	0.0692042	0	0.0346021	0	0	0	0.0346021	0	0	0.0692042	0.0346021	0	0	0	0	0.0692042	0.0346021	1.7301
11	75	2	0.333333	0.222222	5.55556	0	0	0	0	0	0	0	0	0	0	0.333333	0.111111	0.111111	11.1111	0.111111	0	0	0	0	0	0.111111	0	0
11	255	3	0.37594	0.338346	1.2594	0.18797	1.31579	0.131579	0	0	0.018797	0.018797	0	0	0	0.112782	0.018797	0	0	0.018797	0.018797	0	0	0	0	0.018797	0.018797	1.8797
11	19	2	0.641026	0.564103	1.97436	0.333333	1.97436	0.179487	0.025641	0	0.102564	0	0	0	0	0.179487	0	0	0	0.025641	0.025641	0	0	0	0	0.025641	0.025641	2.5641
11	106	2	0.776699	0.679612	4.51456	0.339806	4.85437	0.0485437	0	0	0.242718	0	0	0	0	0.0485437	0.0485437	0.0485437	4.85437	0	0	0	0	0	0	0	0	0
11	75	2	0.294118	0.0980392	9.80392	0	0	0.196078	0	0	0	0	0	0	0	0	0.0980392	0	0	0	0	0	0	0	0	0	0	0
11	27	2	0.264317	0.220264	4.40529	0.0440529	4.40529	0.0440529	0	0	0	0.0440529	0	0	0	0.0881057	0.0440529	0.0440529	4.40529	0.0881057	0.0440529	0	0	0	0	0.0881057	0.0440529	2.20264
11	78	2	0.611354	0.393013	2.92576	0.131004	1.44105	0.218341	0	0	0.0873362	0.0436681	0.174672	0.0873362	0.0873362	0.0436681	0	0	0	0.0873362	0	0	0	0	0	0.0873362	0	0
11	11	2	0.483871	0.322581	16.129	0.16129	16.129	0.16129	0	0	0	0	0	0	0	0.16129	0	0	0	0.16129	0.16129	0	0	0	0	0.16129	0.16129	16.129
11	41	2	0.608696	0.521739	8.69565	0.26087	8.69565	0.0869565	0	0	0	0.0869565	0	0	0	0.0869565	0	0	0	0	0	0	0	0	0	0	0	0
11	75	2	1.2069	1.03448	8.62069	0	0	0.344828	0	0	0	0	0.172414	0.172414	0	0.344828	0	0	0	0.344828	0.344828	0	0	0	0	0.344828	0.344828	17.2414
11	19	2	0.473373	0.384615	2.04142	0.266272	1.6568	0.177515	0.0591716	0	0.0591716	0.0295858	0	0	0	0.118343	0.0295858	0.0295858	2.95858	0	0	0	0	0	0	0	0	0
11	209	1	0.325444	0.236686	2.21893	0.0887574	1.98225	0.147929	0	0	0.0887574	0	0	0	0	0.0887574	0	0	0	0.0591716	0.0295858	0	0	0	0	0.0591716	0.0295858	1.47929
11	11	2	0.216606	0.108303	3.61011	0	0	0.0361011	0.0361011	0.0361011	0	0.0361011	0	0	0	0.108303	0.0722022	0.0361011	1.80505	0	0	0	0	0	0	0	0	0
11	27	2	0.603448	0.258621	2.84483	0.172414	0	0.517241	0	0	0	0	0.0862069	0	0	0.172414	0.0862069	0	0	0.0862069	0	0	0	0	0	0.0862069	0	0
11	105	2	0.336134	0.252101	8.40336	0.168067	8.40336	0.0840336	0	0	0	0	0	0	0	0.0840336	0	0	0	0	0	0	0	0	0	0	0	0
11	78	2	0.54878	0.335366	2.22561	0.0609756	1.52439	0.213415	0	0	0.0304878	0.0304878	0.0609756	0.0304878	0	0.0914634	0	0	0	0.0609756	0.0304878	0	0	0	0	0.0609756	0.0304878	1.52439
11	136	1	0.505051	0.505051	6.06061	0.30303	6.76768	0.20202	0	0	0.20202	0.10101	0	0	0	0.10101	0	0	0	0	0	0	0	0	0	0	0	0
11	41	2	0.588235	0.588235	8.13725	0.0980392	9.80392	0.0980392	0	0	0.0980392	0	0	0	0	0.294118	0.0980392	0	0	0	0	0	0	0	0	0	0	0
11	27	2	0.273723	0.20073	0.656934	0.0729927	0	0.20073	0.0182482	0	0.0182482	0	0.0182482	0	0	0.145985	0.0364964	0.0364964	1.82482	0.0364964	0.0182482	0	0	0	0	0.0364964	0.0182482	0.912409
11	41	2	0.310219	0.164234	1.0219	0.109489	0.60219	0.145985	0	0	0.0182482	0	0.0182482	0	0	0.182482	0.0182482	0.0182482	1.82482	0.0364964	0.0182482	0	0	0	0	0.0364964	0.0182482	0.912409
11	255	3	0.273723	0.237226	0.693431	0.182482	0.547445	0.182482	0	0	0.0182482	0	0	0	0	0.0729927	0.0547445	0.0364964	1.20438	0	0	0	0	0	0	0	0	0
11	78	2	0.357143	0.238095	1.30952	0.0793651	0	0.277778	0	0	0	0	0.0396825	0.0396825	0	0	0.0396825	0	0	0.15873	0	0	0	0	0	0.15873	0	0
11	307	3	0.393701	0.0787402	7.87402	0	0	0.23622	0	0	0	0	0	0	0	0.393701	0	0	0	0	0	0	0	0	0	0	0	0
11	106	2	0.59501	0.441459	1.66987	0.115163	1.59309	0.115163	0.0575816	0.0191939	0.0767754	0.0191939	0.0191939	0	0	0.172745	0.0575816	0.0383877	1.26679	0.0191939	0	0	0	0	0	0.0191939	0	0
11	303	3	0.652591	0.422265	1.30518	0.0767754	1.43954	0.326296	0	0	0.0383877	0.0191939	0.0575816	0.0191939	0	0.134357	0	0	0	0.0383877	0.0191939	0	0	0	0	0.0383877	0.0191939	0.959693
11	105	2	0.582822	0.552147	2.39264	0.214724	1.74847	0.122699	0	0	0.0613497	0	0	0	0	0.214724	0.0306748	0.0306748	3.06748	0.122699	0.122699	0	0	0	0	0.122699	0.122699	3.06748
11	78	2	0.58104	0.489297	1.92661	0.152905	1.22324	0.244648	0	0	0.0611621	0	0.0611621	0	0	0.0611621	0	0	0	0.122324	0.0917431	0	0	0	0	0.122324	0.0917431	2.32416
11	78	2	0.453858	0.287443	1.2708	0.0605144	1.13464	0.136157	0	0	0.0302572	0.0151286	0.0453858	0.0151286	0	0.121029	0	0	0	0.075643	0.0302572	0	0	0	0	0.075643	0.0302572	0.605144
11	106	2	0.583658	0.583658	3.89105	0.0389105	3.89105	0	0	0	0	0	0	0	0	0.077821	0.077821	0.0389105	1.94553	0	0	0	0	0	0	0	0	0
11	27	2	0.631579	0.421053	7.89474	0.315789	7.05263	0.315789	0.105263	0	0	0	0	0	0	0.210526	0	0	0	0	0	0	0	0	0	0	0	0
11	11	2	0.217391	0.108696	0	0	0	0.217391	0	0	0	0	0	0	0	0	0	0	0	0	0	0	0	0	0	0	0	0
11	75	2	0.111111	0.111111	11.1111	0	0	0	0	0	0	0	0	0	0	0	0	0	0	0	0	0	0	0	0	0	0	0
14	309	3	0.918164	0.858283	1.71657	0.299401	1.1976	0.159681	0	0	0.0598802	0	0	0	0	0.259481	0.0199601	0	0	0.0798403	0.0399202	0	0.0199601	0.0199601	1.99601	0.0998004	0.0598802	1.1976
14	20	2	0.625	0.625	3.16406	0.0390625	0	0.117188	0	0	0.078125	0	0	0	0	0.078125	0	0	0	0	0	0	0.0390625	0.0390625	3.90625	0.0390625	0.0390625	3.90625
14	12	2	0.705882	0.705882	2.82353	0.156863	1.96078	0.156863	0	0	0.156863	0	0	0	0	0.235294	0.0392157	0.0392157	3.92157	0.0784314	0.0392157	0	0	0	0	0.0784314	0.0392157	1.96078
14	4	2	0.54902	0.392157	3.13725	0.156863	1.96078	0.196078	0	0	0.0392157	0	0.0392157	0	0	0.117647	0	0	0	0.0392157	0	0	0	0	0	0.0392157	0	0
14	5	2	0.263158	0.263158	2.89474	0.263158	2.89474	0.175439	0	0	0	0	0	0	0	0	0	0	0	0.0877193	0	0	0.0877193	0.0877193	8.77193	0.175439	0.0877193	4.38596
14	12	2	0.137741	0.110193	1.37741	0.0826446	0.909091	0.0550964	0	0	0	0	0	0	0	0.0550964	0	0	0	0.0275482	0	0	0.0275482	0.0275482	2.75482	0.0550964	0.0275482	1.37741
14	4	2	0.404858	0.161943	2.02429	0.0404858	0	0.283401	0	0	0	0	0	0	0	0.161943	0.0404858	0.0404858	4.04858	0.0404858	0	0	0.0404858	0	0	0.0809717	0	0
14	5	2	0.200803	0.160643	0	0.0401606	0	0.200803	0	0	0	0	0	0	0	0.0803213	0	0	0	0.281124	0.120482	0	0	0	0	0.281124	0.120482	1.68675
14	138	2	0.2	0.08	0	0.04	0	0.16	0	0	0.04	0	0	0	0	0.08	0.08	0.04	2	0.04	0.04	0	0	0	0	0.04	0.04	4
14	309	3	0.12987	0.0649351	0	0.0649351	0	0.12987	0	0	0	0	0	0	0	0.12987	0	0	0	0	0	0	0	0	0	0	0	0
14	20	2	0.534591	0.377358	2.61006	0.0943396	2.10692	0.188679	0	0	0.0314465	0	0	0	0	0.314465	0.0628931	0.0628931	3.14465	0.0628931	0.0628931	0	0	0	0	0.0628931	0.0628931	3.14465
14	12	2	0.20979	0.20979	6.99301	0.0699301	6.99301	0	0	0	0	0	0	0	0	0.13986	0.0699301	0	0	0	0	0	0.0699301	0.0699301	6.99301	0.0699301	0.0699301	6.99301
14	42	2	0.342466	0.273973	5.13699	0.0684932	0	0.0684932	0	0	0.0684932	0	0	0	0	0.136986	0	0	0	0.0684932	0	0	0	0	0	0.0684932	0	0
14	4	2	0.655738	0.327869	0	0.163934	0	0.491803	0	0	0.163934	0	0	0	0	0.163934	0	0	0	0.163934	0.163934	0	0.163934	0.163934	16.3934	0.327869	0.327869	16.3934
14	5	2	0.344828	0	0	0	0	0.172414	0	0	0	0	0	0	0	0	0	0	0	0	0	0	0	0	0	0	0	0
14	13	2	0.641026	0.608974	2.69231	0.160256	2.5641	0.0961538	0	0	0.160256	0	0	0	0	0.0320513	0	0	0	0	0	0	0	0	0	0	0	0
14	4	2	0.27027	0.0675676	6.75676	0.0675676	6.75676	0.202703	0.0675676	0	0	0	0	0	0	0.0675676	0	0	0	0.0675676	0	0	0	0	0	0.0675676	0	0
14	60	2	0.337838	0.0675676	6.75676	0	0	0.202703	0	0	0	0	0	0	0	0.202703	0	0	0	0.135135	0	0	0.0675676	0.0675676	6.75676	0.202703	0.0675676	2.2973
14	20	2	0.32	0.266667	2.4	0.08	2.66667	0.0533333	0	0	0	0	0.0266667	0.0266667	0	0	0	0	0	0	0	0	0	0	0	0	0	0
14	60	2	0.126582	0.0632911	0	0.0632911	0	0.0632911	0	0	0.0632911	0	0	0	0	0	0	0	0	0	0	0	0	0	0	0	0	0
14	12	2	0.443038	0.253165	6.32911	0	0	0.0632911	0	0	0	0.0632911	0	0	0	0.0632911	0	0	0	0	0	0	0	0	0	0	0	0
14	20	2	0.297619	0.15873	1.4881	0.0396825	0.992063	0.119048	0.0396825	0.0198413	0	0.0198413	0.0396825	0	0	0.0992063	0.0198413	0.0198413	1.98413	0.0595238	0	0	0.0396825	0.0198413	0.992063	0.0992063	0.0198413	0.396825
14	12	2	0.361111	0.277778	2.22222	0.111111	1.38889	0.111111	0	0	0.0277778	0	0	0	0	0.138889	0	0	0	0.0277778	0	0	0	0	0	0.0277778	0	0
14	359	3	0.777778	0.722222	1.80556	0.361111	1.27778	0.277778	0	0	0.111111	0.0277778	0	0	0	0.222222	0	0	0	0.0277778	0	0	0	0	0	0.0277778	0	0
14	4	2	0.723404	0.638298	2.85106	0.340426	2.12766	0.170213	0	0	0.0425532	0	0	0	0	0.170213	0.0425532	0.0425532	4.25532	0.12766	0	0	0.0851064	0.0425532	2.12766	0.212766	0.0425532	0.851064
14	360	1	0.396825	0.238095	7.93651	0.0793651	7.93651	0.0793651	0.0793651	0	0.0793651	0.0793651	0	0	0	0	0	0	0	0	0	0	0.0793651	0.0793651	7.93651	0.0793651	0.0793651	7.93651
14	211	1	0.223464	0.111732	2.7933	0.0558659	2.7933	0.0837989	0.027933	0	0	0	0	0	0	0.027933	0.027933	0.027933	2.7933	0	0	0	0	0	0	0	0	0
14	42	2	0.177778	0.177778	4.44444	0.0888889	4.44444	0	0	0	0	0	0	0	0	0.0888889	0.266667	0.222222	3.73333	0.0444444	0	0	0	0	0	0.0444444	0	0
14	5	2	0.434783	0.26087	3.6087	0	0	0.173913	0.0434783	0	0.0869565	0	0.0434783	0	0	0.0869565	0.0434783	0	0	0.0434783	0	0	0	0	0	0.0434783	0	0
14	13	2	0.782609	0.521739	8.69565	0.0869565	8.69565	0.173913	0.0869565	0	0.26087	0.0869565	0	0	0	0	0	0	0	0	0	0	0	0	0	0	0	0
14	4	2	0.431034	0.431034	5.17241	0.0862069	8.62069	0.172414	0	0	0	0	0	0	0	0	0	0	0	0	0	0	0	0	0	0	0	0
14	42	2	0.52506	0.453461	1.50358	0.190931	0.596659	0.190931	0	0	0.0477327	0	0	0	0	0.214797	0.0238663	0.0238663	2.38663	0.071599	0.0238663	0	0	0	0	0.071599	0.0238663	0.811456
14	20	2	0.311005	0.215311	1.86603	0.0717703	0.789474	0.119617	0.0478469	0	0	0	0	0	0	0.0717703	0.0239234	0.0239234	2.39234	0	0	0	0.0239234	0	0	0.0239234	0	0
14	5	2	0.289017	0.0578035	0	0	0	0.231214	0	0	0	0	0.0578035	0.0578035	0	0.0578035	0.0578035	0	0	0.17341	0.0578035	0	0	0	0	0.17341	0.0578035	1.96532
14	20	2	0.455487	0.207039	1.24224	0.0414079	2.07039	0.207039	0.0207039	0	0.0414079	0.0207039	0.0828157	0.0207039	0	0.165631	0.10352	0.0621118	1.24224	0.0414079	0	0	0.0621118	0.0207039	0.703934	0.10352	0.0207039	0.414079
14	310	3	0.543131	0.479233	2.55591	0.191693	1.59744	0.127796	0	0	0.0638978	0	0	0	0	0.159744	0.0319489	0.0319489	3.19489	0	0	0	0	0	0	0	0	0
14	60	2	0.223642	0.159744	2.55591	0.0319489	3.19489	0.0638978	0	0	0.0319489	0	0.0319489	0	0	0.0638978	0	0	0	0	0	0	0	0	0	0	0	0
14	13	2	0.384615	0.320513	2.24359	0.0961538	1.05769	0.0961538	0.0320513	0.0320513	0.0641026	0.0961538	0	0	0	0.0320513	0	0	0	0	0	0	0	0	0	0	0	0
14	42	2	0.420168	0.168067	4.20168	0.0840336	8.40336	0.336134	0	0	0	0	0.0840336	0	0	0.0840336	0	0	0	0.0840336	0.0840336	0	0.0840336	0.0840336	8.40336	0.168067	0.168067	8.40336
14	310	3	0.196078	0.163399	2.61438	0.0326797	0	0.0653595	0	0	0.0326797	0	0	0	0	0.0653595	0	0	0	0	0	0	0	0	0	0	0	0
14	20	2	0.212766	0.170213	4.25532	0.0425532	4.25532	0.0425532	0	0	0	0	0	0	0	0	0	0	0	0.0425532	0	0	0	0	0	0.0425532	0	0
14	12	2	0.512821	0.42735	2.13675	0.0854701	0	0.299145	0	0	0.0854701	0	0	0	0	0.17094	0.0854701	0.042735	2.13675	0	0	0	0	0	0	0	0	0
14	60	2	0	0	0	0	0	0	0	0	0	0	0	0	0	0	0	0	0	0.0740741	0	0	0	0	0	0.0740741	0	0
14	4	2	0.222222	0.222222	0	0.222222	0	0.222222	0	0	0	0	0	0	0	0.148148	0	0	0	0.148148	0.148148	0	0	0	0	0.148148	0.148148	7.40741
14	5	2	0.386598	0.231959	1.7268	0.103093	1.28866	0.206186	0.0257732	0	0.0257732	0.0257732	0.0515464	0	0	0.0515464	0.0515464	0.0257732	1.28866	0.0773196	0.0515464	0	0.0257732	0	0	0.103093	0.0515464	1.28866
14	42	2	0.743802	0.702479	3.1405	0.206612	1.65289	0.165289	0	0	0.0413223	0	0	0	0	0.247934	0.0826446	0.0413223	2.06612	0	0	0	0	0	0	0	0	0
14	13	2	0.785124	0.619835	3.30579	0.165289	2.06612	0.123967	0	0	0.0826446	0.0826446	0.0413223	0.0413223	0.0413223	0.0826446	0	0	0	0	0	0	0.0413223	0.0413223	4.13223	0.0413223	0.0413223	4.13223
14	4	2	0.224439	0.149626	2.06983	0.0249377	0	0.0997506	0.0249377	0	0	0	0.0249377	0	0	0	0.0249377	0	0	0.0997506	0.0249377	0	0.0249377	0	0	0.124688	0.0249377	0.498753
14	13	2	0.614525	0.558659	2.3743	0.223464	2.4581	0.111732	0.0558659	0	0.111732	0	0	0	0	0.0837989	0	0	0	0	0	0	0	0	0	0	0	0
14	138	2	0.428571	0.357143	7.14286	0.0714286	7.14286	0	0	0	0	0	0	0	0	0.0714286	0	0	0	0	0	0	0	0	0	0	0	0
14	20	2	0.851064	0.638298	3.97163	0.283688	1.77305	0.425532	0	0	0.212766	0	0	0	0	0.141844	0	0	0	0	0	0	0	0	0	0	0	0
14	60	2	0.429043	0.165017	2.64026	0.0330033	3.30033	0.19802	0	0	0.0330033	0	0.0330033	0	0	0.0990099	0	0	0	0	0	0	0.0660066	0	0	0.0660066	0	0
14	5	2	0.223214	0.133929	0	0.0446429	0	0.178571	0.0446429	0	0	0	0	0	0	0	0.0446429	0	0	0	0	0	0.0892857	0.0446429	2.23214	0.0892857	0.0446429	2.23214
14	361	1	0.677966	0.677966	12.7119	0.169492	0	0.169492	0	0	0.169492	0	0	0	0	0	0	0	0	0	0	0	0	0	0	0	0	0
14	4	2	0.5	0.333333	8.33333	0	0	0.166667	0	0	0	0	0	0	0	0.166667	0	0	0	0	0	0	0	0	0	0	0	0
14	20	2	0.701754	0.701754	17.5439	0.350877	17.5439	0	0	0	0	0	0	0	0	0.175439	0	0	0	0.175439	0	0	0	0	0	0.175439	0	0
14	5	2	0.323529	0.235294	0.735294	0.0735294	0.588235	0.161765	0	0	0.0588235	0.0441176	0.0294118	0.0294118	0.0147059	0.0882353	0.0147059	0.0147059	1.47059	0.0441176	0.0294118	0	0.0147059	0.0147059	1.47059	0.0588235	0.0441176	1.11765
14	13	2	0.561224	0.459184	2.2449	0.306122	1.68367	0.306122	0	0	0.0510204	0	0.0510204	0	0	0.153061	0	0	0	0.0510204	0.0510204	0	0	0	0	0.0510204	0.0510204	5.10204
14	20	2	1.76471	0.882353	19.7059	0.294118	29.4118	1.17647	0.294118	0	0	0	0	0	0	0.588235	0	0	0	0.294118	0	0	0.294118	0	0	0.588235	0	0
14	12	2	0.266272	0.177515	0.976331	0.0887574	0.976331	0.177515	0	0	0.0295858	0	0	0	0	0.118343	0.0295858	0.0295858	2.95858	0.0295858	0	0	0	0	0	0.0295858	0	0
14	107	3	0.197628	0.158103	1.97628	0.0790514	0	0.0790514	0	0	0.0395257	0	0	0	0	0.197628	0.0395257	0.0395257	3.95257	0.0395257	0	0	0	0	0	0.0395257	0	0
14	20	2	0.419162	0.299401	4.79042	0.0598802	0	0.179641	0	0	0	0.0598802	0	0	0	0.239521	0	0	0	0	0	0	0	0	0	0	0	0
14	138	2	0.484848	0.424242	0.848485	0.363636	1.0303	0.424242	0	0	0.121212	0	0	0	0	0.121212	0	0	0	0	0	0	0	0	0	0	0	0
14	13	2	0.414201	0.295858	3.5503	0	0	0.177515	0	0	0	0	0	0	0	0.0591716	0.0591716	0.0591716	5.91716	0	0	0	0	0	0	0	0	0
14	5	2	0.215054	0.16129	1.80108	0.0537634	1.34409	0.107527	0	0	0	0	0	0	0	0.0268817	0.0268817	0	0	0.0268817	0	0	0	0	0	0.0268817	0	0
14	138	2	0.431267	0.350404	2.07547	0.161725	1.34771	0.161725	0	0	0.0808625	0	0	0	0	0.134771	0.0808625	0.0269542	0.916442	0.0269542	0.0269542	0	0	0	0	0.0269542	0.0269542	2.69542
14	42	2	0.264901	0.198675	2.21854	0.0331126	0	0.13245	0.0331126	0	0.0331126	0	0	0	0	0.0993377	0.0331126	0	0	0	0	0	0	0	0	0	0	0
14	107	3	0.397351	0.298013	2.94702	0.0993377	2.21854	0.13245	0	0	0.0662252	0	0	0	0	0.13245	0.0662252	0.0662252	3.31126	0	0	0	0	0	0	0	0	0
14	20	2	0.444444	0.277778	2.22222	0.111111	2.77778	0.333333	0	0	0.0555556	0	0.0555556	0	0	0.111111	0	0	0	0	0	0	0	0	0	0	0	0
14	13	2	0.636183	0.516899	1.68986	0.178926	1.33201	0.139165	0	0	0.0397614	0.0198807	0	0	0	0.0994036	0.0198807	0.0198807	1.98807	0.0198807	0.0198807	0	0	0	0	0.0198807	0.0198807	1.98807
14	4	2	0.318091	0.218688	1.63022	0.0198807	0	0.0994036	0.0397614	0	0.0198807	0	0	0	0	0.0795229	0.0198807	0	0	0.0198807	0.0198807	0	0	0	0	0.0198807	0.0198807	1.98807
14	138	2	0.978593	0.88685	2.84404	0.30581	2.44648	0.0917431	0	0	0.0917431	0	0.030581	0	0	0.183486	0.030581	0	0	0.030581	0.030581	0	0	0	0	0.030581	0.030581	3.0581
14	256	3	0.243161	0.121581	2.27964	0	0	0.121581	0	0	0	0.0303951	0.0911854	0.0303951	0.0303951	0.0607903	0	0	0	0.0607903	0	0	0	0	0	0.0607903	0	0
14	12	2	0.718232	0.441989	4.14365	0.165746	1.8232	0.276243	0	0	0.110497	0	0.165746	0	0	0.165746	0	0	0	0	0	0	0	0	0	0	0	0
14	362	3	0.497018	0.298211	1.19284	0.0994036	1.59046	0.258449	0.0397614	0.0198807	0.0795229	0.0198807	0.0198807	0.0198807	0	0.0397614	0	0	0	0	0	0	0	0	0	0	0	0
14	171	1	0.55666	0.457256	1.47117	0.238569	1.49105	0.159046	0	0	0.0795229	0	0	0	0	0.27833	0.0198807	0	0	0.139165	0.0596421	0	0	0	0	0.139165	0.0596421	0.83499
14	5	2	0.377734	0.198807	0.994036	0.0795229	0.497018	0.218688	0.0198807	0	0	0.0198807	0.0198807	0.0198807	0	0.0795229	0.0198807	0	0	0.0397614	0.0198807	0	0	0	0	0.0397614	0.0198807	0.994036
14	107	3	0.457256	0.318091	1.61034	0.119284	1.6501	0.119284	0	0	0.0596421	0	0.0596421	0	0	0.119284	0	0	0	0.0198807	0	0	0	0	0	0.0198807	0	0
14	138	2	0.510204	0.459184	3.41837	0.306122	2.55102	0.153061	0	0	0.102041	0.0510204	0	0	0	0.153061	0.0510204	0	0	0.0510204	0.0510204	0	0	0	0	0.0510204	0.0510204	5.10204
14	107	3	0.542857	0.485714	2.68571	0.114286	2.85714	0.0857143	0	0	0.0857143	0.0285714	0	0	0	0.0857143	0.0285714	0.0285714	2.85714	0	0	0	0	0	0	0	0	0
14	212	3	0.64257	0.441767	4.01606	0.0401606	4.01606	0.120482	0.0401606	0.0401606	0.0401606	0.0803213	0	0	0	0.160643	0	0	0	0	0	0	0	0	0	0	0	0
14	171	1	0.717131	0.677291	3.74502	0.159363	3.98406	0.0398406	0	0	0.0796813	0	0	0	0	0.0796813	0	0	0	0.0398406	0.0398406	0	0	0	0	0.0398406	0.0398406	3.98406
14	60	2	0.47619	0.285714	3.14286	0	0	0.380952	0	0	0	0	0.0952381	0	0	0	0	0	0	0	0	0	0	0	0	0	0	0
14	212	3	0.644491	0.47817	1.80873	0.10395	1.2474	0.22869	0	0	0.0831601	0.02079	0	0	0	0.14553	0.0623701	0.04158	1.37214	0	0	0	0	0	0	0	0	0
14	171	1	0.783133	0.60241	5.42169	0.240964	4.51807	0.180723	0	0	0.180723	0	0	0	0	0.301205	0.060241	0	0	0	0	0	0	0	0	0	0	0
14	42	2	0.424242	0.363636	4.06061	0.121212	3.0303	0.121212	0	0	0	0	0	0	0	0.242424	0	0	0	0	0	0	0	0	0	0	0	0
14	5	2	0.117647	0.117647	11.7647	0	0	0	0	0	0	0	0	0	0	0	0	0	0	0	0	0	0	0	0	0	0	0
14	5	2	0.231788	0.0331126	3.31126	0	0	0.0993377	0	0	0	0	0	0	0	0.0993377	0.0331126	0.0331126	3.31126	0.0662252	0	0	0	0	0	0.0662252	0	0
14	211	1	0.529801	0.397351	3.04636	0.0993377	2.21854	0.0993377	0.0331126	0	0.0662252	0.0331126	0	0	0	0.13245	0.0331126	0	0	0.0662252	0.0331126	0	0	0	0	0.0662252	0.0331126	1.65563
14	311	1	0.420561	0.327103	2.66355	0.0934579	2.33645	0.233645	0.046729	0	0.046729	0	0	0	0	0.140187	0	0	0	0	0	0	0	0	0	0	0	0
14	12	2	0.375587	0.375587	3.52113	0.140845	3.14554	0.0938967	0	0	0.0469484	0	0	0	0	0	0	0	0	0	0	0	0	0	0	0	0	0
14	4	2	0.23622	0.0787402	7.87402	0.0787402	7.87402	0.0787402	0	0	0	0	0	0	0	0.15748	0	0	0	0.0787402	0	0	0	0	0	0.0787402	0	0
14	42	2	0.438596	0.409357	2.51462	0.116959	1.46199	0.0877193	0	0	0	0	0	0	0	0.0877193	0.0584795	0.0292398	1.46199	0	0	0	0	0	0	0	0	0
14	4	2	0.352113	0.176056	1.40845	0.0352113	0	0.246479	0	0	0	0	0	0	0	0.140845	0.0352113	0.0352113	3.52113	0.0352113	0	0	0	0	0	0.0352113	0	0
14	60	2	0.211268	0.140845	2.64085	0.0352113	3.52113	0.105634	0	0	0.0352113	0	0.0352113	0	0	0	0	0	0	0	0	0	0	0	0	0	0	0
14	171	1	0.5	0.285714	5.35714	0.142857	3.57143	0.285714	0	0	0.0714286	0	0	0	0	0.214286	0	0	0	0.0714286	0.0714286	0	0	0	0	0.0714286	0.0714286	7.14286
14	12	2	0.425532	0.425532	4.75177	0.283688	5.31915	0.141844	0	0	0.212766	0.070922	0	0	0	0.141844	0	0	0	0.070922	0.070922	0	0	0	0	0.070922	0.070922	7.0922
14	256	3	0.26455	0.185185	1.50794	0.026455	0	0.132275	0	0	0	0	0.0529101	0	0	0.10582	0	0	0	0.0793651	0.0529101	0	0	0	0	0.0793651	0.0529101	1.74603
14	13	2	0.505319	0.398936	2.12766	0.159574	2.20745	0.18617	0.0265957	0	0.159574	0.0797872	0	0	0	0.106383	0	0	0	0	0	0	0	0	0	0	0	0
14	107	3	0.27907	0.186047	4.65116	0.0465116	4.65116	0.0465116	0	0	0.0465116	0.0465116	0	0	0	0.0465116	0.0465116	0	0	0.0465116	0	0	0	0	0	0.0465116	0	0
14	12	2	0.306122	0.306122	6.83673	0.102041	0	0.102041	0	0	0	0	0	0	0	0	0	0	0	0.102041	0	0	0	0	0	0.102041	0	0
14	4	2	0.416667	0.3125	10.4167	0.104167	10.4167	0.104167	0.104167	0	0	0	0	0	0	0.104167	0	0	0	0	0	0	0	0	0	0	0	0
14	107	3	0.678643	0.578842	1.93613	0.0998004	1.59681	0.11976	0.0199601	0	0.0399202	0	0.0399202	0.0399202	0	0.0598802	0.0399202	0	0	0	0	0	0	0	0	0	0	0
14	60	2	0.23166	0.15444	3.861	0	0	0.03861	0	0	0.03861	0	0.0772201	0.03861	0	0	0	0	0	0	0	0	0	0	0	0	0	0
14	12	2	1.14155	1.05023	3.9726	0.136986	3.05936	0.228311	0	0	0.273973	0.0456621	0.0456621	0	0	0.228311	0	0	0	0	0	0	0	0	0	0	0	0
14	13	2	0.818363	0.778443	1.99601	0.299401	1.99601	0.0399202	0	0	0.0199601	0.0199601	0.0199601	0	0	0.159681	0.0199601	0.0199601	1.99601	0.0798403	0.0399202	0	0	0	0	0.0798403	0.0399202	0.998004
14	363	3	0.542636	0.445736	1.68605	0.174419	1.51163	0.116279	0	0	0.0968992	0	0.0193798	0	0	0.116279	0	0	0	0.0581395	0	0	0	0	0	0.0581395	0	0
14	107	3	0.640669	0.640669	2.53482	0.167131	1.8663	0.0557103	0	0	0.111421	0	0	0	0	0.0278552	0.0278552	0.0278552	2.78552	0.0278552	0	0	0	0	0	0.0278552	0	0
14	5	2	0.276243	0.0828729	1.85083	0	0	0.110497	0	0	0	0	0.0552486	0.0276243	0	0.0552486	0.0276243	0	0	0	0	0	0	0	0	0	0	0
14	13	2	0.588235	0.380623	2.83737	0.0346021	0	0.242215	0	0	0	0	0.0346021	0	0	0.0692042	0	0	0	0	0	0	0	0	0	0	0	0
14	12	2	0.440252	0.345912	1.72956	0.157233	0.628931	0.188679	0.0314465	0	0.0943396	0	0	0	0	0.125786	0.0314465	0.0314465	3.14465	0	0	0	0	0	0	0	0	0
14	4	2	0.357143	0.267857	3.70536	0.133929	2.99107	0.133929	0.0446429	0	0.0892857	0.0446429	0	0	0	0.0892857	0.0892857	0.0446429	2.23214	0.0446429	0.0446429	0	0	0	0	0.0446429	0.0446429	4.46429
14	364	1	0.406977	0.232558	5.81395	0.116279	5.81395	0.116279	0	0	0.0581395	0	0.0581395	0	0	0.116279	0	0	0	0.116279	0.0581395	0	0	0	0	0.116279	0.0581395	2.90698
14	13	2	0.526316	0.409357	5.02924	0.175439	5.84795	0.116959	0	0	0.116959	0.0584795	0	0	0	0.175439	0	0	0	0	0	0	0	0	0	0	0	0
14	5	2	0.409357	0.292398	4.67836	0.116959	2.92398	0.116959	0	0	0	0	0	0	0	0.0584795	0.0584795	0.0584795	5.84795	0.0584795	0	0	0	0	0	0.0584795	0	0
14	4	2	0.38806	0.223881	1.29851	0.0298507	0.746269	0.104478	0.0298507	0	0.0149254	0	0	0	0	0.119403	0.0447761	0.0298507	0.985075	0.0447761	0.0298507	0	0	0	0	0.0447761	0.0298507	0.985075
14	13	2	0.648379	0.573566	1.94514	0.274314	1.37157	0.124688	0.0249377	0	0.249377	0.0498753	0	0	0	0.0498753	0	0	0	0.0249377	0.0249377	0	0	0	0	0.0249377	0.0249377	2.49377
14	171	1	0.536398	0.498084	3.2567	0.114943	2.56705	0.114943	0	0	0.0766284	0	0.0383142	0	0	0	0.0766284	0.0383142	1.91571	0.0766284	0	0	0	0	0	0.0766284	0	0
14	212	3	0.532319	0.418251	3.11787	0.0760456	3.80228	0.114068	0.0380228	0	0.0760456	0.0760456	0	0	0	0.0760456	0.0380228	0.0380228	3.80228	0.0380228	0	0	0	0	0	0.0380228	0	0
14	256	3	0.142518	0.142518	1.18765	0.023753	0	0.0475059	0	0	0	0.0475059	0	0	0	0.023753	0	0	0	0.023753	0.023753	0	0	0	0	0.023753	0.023753	2.3753
14	212	3	0.429594	0.26253	2.17184	0.0477327	2.38663	0.071599	0	0	0	0	0.0477327	0	0	0.071599	0.0238663	0.0238663	2.38663	0	0	0	0	0	0	0	0	0
14	4	2	0.617577	0.427553	1.71021	0.190024	1.49644	0.261283	0.023753	0	0.023753	0	0.023753	0	0	0.23753	0.0712589	0.0475059	1.5677	0.0712589	0.0475059	0	0	0	0	0.0712589	0.0475059	1.5677
14	60	2	0.0689655	0.0689655	6.89655	0	0	0	0	0	0	0	0	0	0	0	0	0	0	0	0	0	0	0	0	0	0	0
14	211	1	0.313589	0.10453	2.33449	0.0348432	0	0.139373	0.0348432	0	0.0348432	0.0348432	0.0348432	0.0348432	0.0348432	0.0696864	0	0	0	0.0348432	0	0	0	0	0	0.0348432	0	0
14	312	1	0.24055	0.171821	0	0.103093	0	0.206186	0	0	0.0343643	0	0	0	0	0.103093	0	0	0	0	0	0	0	0	0	0	0	0
14	5	2	0.325203	0.121951	1.34146	0.0406504	0	0.243902	0	0	0	0	0.0406504	0.0406504	0.0406504	0.203252	0.0406504	0.0406504	4.06504	0.0813008	0.0406504	0	0	0	0	0.0813008	0.0406504	2.03252
14	42	2	0.204082	0.163265	2.04082	0.0408163	4.08163	0.122449	0	0	0	0	0	0	0	0.0816327	0	0	0	0	0	0	0	0	0	0	0	0
14	312	1	0.410959	0.308219	3.04795	0.0684932	1.71233	0.10274	0.0342466	0.0342466	0	0.0342466	0	0	0	0.0684932	0.0342466	0.0342466	3.42466	0.0342466	0	0	0	0	0	0.0342466	0	0
14	5	2	0.285714	0.238095	3.80952	0.047619	0	0.0952381	0.047619	0	0	0	0	0	0	0	0	0	0	0	0	0	0	0	0	0	0	0
14	211	1	0.15748	0.15748	3.93701	0.15748	3.93701	0.0787402	0	0	0	0	0	0	0	0	0.0787402	0	0	0	0	0	0	0	0	0	0	0
14	42	2	0.234375	0.15625	0	0.078125	0	0.15625	0	0	0	0	0.078125	0	0	0.078125	0	0	0	0	0	0	0	0	0	0	0	0
13	257	3	0.543689	0.252427	1.33981	0.038835	0	0.31068	0.0776699	0	0.0194175	0.0582524	0.0776699	0.0194175	0	0.0970874	0	0	0	0.0194175	0.0194175	0	0.0194175	0	0	0.038835	0.0194175	0.970874
13	108	2	0.486486	0.378378	2.32432	0.108108	1.35135	0.108108	0	0	0.135135	0	0.0540541	0	0	0.0540541	0	0	0	0	0	0	0.027027	0	0	0.027027	0	0
13	2	2	0.663717	0.575221	3.76106	0.176991	2.21239	0.0442478	0	0	0.0884956	0	0	0	0	0.221239	0	0	0	0.0442478	0	0	0	0	0	0.0442478	0	0
13	172	3	0.528053	0.330033	2.31023	0.132013	2.47525	0.264026	0	0	0.0330033	0	0	0	0	0.29703	0.0660066	0.0660066	3.30033	0.0330033	0.0330033	0	0.0330033	0	0	0.0660066	0.0330033	1.65017
13	258	1	0.430108	0.215054	4.03226	0.0537634	5.37634	0.107527	0.107527	0	0	0	0.0537634	0	0	0.16129	0.0537634	0.0537634	5.37634	0.107527	0.0537634	0	0	0	0	0.107527	0.0537634	2.68817
13	2	2	0.289855	0.144928	14.4928	0.144928	14.4928	0.144928	0	0	0	0.144928	0	0	0	0	0	0	0	0	0	0	0	0	0	0	0	0
13	79	2	0.226667	0.146667	0.853333	0.08	0.44	0.12	0	0	0.04	0	0	0	0	0.133333	0	0	0	0.0133333	0.0133333	0	0.0133333	0.0133333	1.33333	0.0266667	0.0266667	1.33333
13	2	2	0.405797	0.173913	1.94203	0.0869565	0.956522	0.289855	0	0	0.057971	0	0.0289855	0	0	0.0869565	0.0289855	0	0	0.144928	0.0869565	0	0.057971	0.057971	2.89855	0.202899	0.144928	2.08696
13	258	1	0.754717	0.377358	9.43396	0	0	0.377358	0	0	0	0	0.0943396	0	0	0.0943396	0	0	0	0	0	0	0	0	0	0	0	0
13	173	3	0.512129	0.377358	2.69542	0.0808625	2.69542	0.107817	0.0269542	0	0	0.0539084	0	0	0	0.107817	0.0808625	0.0808625	2.69542	0	0	0	0.0269542	0.0269542	2.69542	0.0269542	0.0269542	2.69542
13	213	1	0.458221	0.404313	2.69542	0.161725	2.69542	0.0539084	0.0269542	0	0.0269542	0	0	0	0	0.161725	0.0539084	0.0539084	2.69542	0.0269542	0	0	0	0	0	0.0269542	0	0
13	108	2	0.692308	0.615385	3.38462	0.230769	2.57692	0.115385	0	0	0.0384615	0	0.0384615	0	0	0.0384615	0.0384615	0.0384615	3.84615	0	0	0	0	0	0	0	0	0
13	2	2	0.725806	0.564516	6.93548	0.16129	4.03226	0.241935	0	0	0	0	0.0806452	0.0806452	0	0.0806452	0.0806452	0.0806452	8.06452	0	0	0	0	0	0	0	0	0
13	172	3	0.326531	0.326531	2.04082	0.0816327	2.04082	0	0	0	0	0	0	0	0	0.0408163	0.0408163	0.0204082	1.02041	0.0408163	0	0	0.0612245	0.0204082	0.693878	0.102041	0.0204082	0.408163
13	61	2	0.637755	0.586735	1.9898	0.229592	1.70918	0.102041	0	0	0.0765306	0.0255102	0	0	0	0.204082	0.102041	0.0255102	0.663265	0	0	0	0	0	0	0	0	0
13	62	2	0.716113	0.485934	1.89258	0.306905	1.71355	0.28133	0.0511509	0.0255754	0.0511509	0	0.0255754	0	0	0.127877	0	0	0	0.0511509	0	0	0.0511509	0.0255754	1.27877	0.102302	0.0255754	0.664962
13	79	2	0.405904	0.332103	2.06642	0.258303	1.58672	0.184502	0	0	0.147601	0	0	0	0	0.110701	0.0369004	0.0369004	3.69004	0	0	0	0	0	0	0	0	0
13	174	3	0.0787402	0.0787402	7.87402	0	0	0	0	0	0	0	0	0	0	0	0	0	0	0.0787402	0	0	0	0	0	0.0787402	0	0
13	175	3	0.505952	0.446429	2.58929	0.0892857	0.982143	0.119048	0.0297619	0	0	0.0892857	0.0297619	0	0	0.0595238	0	0	0	0.0297619	0.0297619	0	0	0	0	0.0297619	0.0297619	2.97619
13	108	2	0.927835	0.824742	4.17526	0.360825	3.65979	0.154639	0	0	0.0515464	0	0	0	0	0.206186	0.0515464	0	0	0	0	0	0.0515464	0.0515464	5.15464	0.0515464	0.0515464	5.15464
13	213	1	0.466321	0.466321	4.04145	0.207254	3.88601	0.103627	0	0	0	0	0	0	0	0.15544	0	0	0	0	0	0	0	0	0	0	0	0
13	61	2	1.40187	1.21495	8.59813	0.46729	7.47664	0.280374	0	0	0.280374	0	0	0	0	0.280374	0	0	0	0	0	0	0	0	0	0	0	0
13	259	1	0.571429	0.285714	3.14286	0.190476	0	0.47619	0.190476	0	0	0	0	0	0	0.190476	0.0952381	0.0952381	9.52381	0	0	0	0	0	0	0	0	0
13	61	2	0.890208	0.771513	2.61128	0.296736	2.67062	0.207715	0	0	0.118694	0	0	0	0	0.207715	0.0890208	0.0890208	2.96736	0.0296736	0	0	0.118694	0.0296736	0.771513	0.148368	0.0296736	0.593472
13	62	2	0.593472	0.474777	2.22552	0.148368	1.78042	0.118694	0.0296736	0.0296736	0.0593472	0.0296736	0.0296736	0.0296736	0.0296736	0.207715	0.0593472	0.0296736	1.48368	0	0	0	0.0296736	0	0	0.0296736	0	0
13	28	2	0.652819	0.385757	2.72997	0.0593472	2.96736	0.178042	0.0593472	0.0296736	0.0296736	0.0890208	0.0890208	0.0890208	0	0.0593472	0	0	0	0	0	0	0	0	0	0	0	0
13	2	2	0.806452	0.645161	8.06452	0.0806452	8.06452	0.16129	0.0806452	0	0.0806452	0	0	0	0	0.0806452	0.0806452	0.0806452	8.06452	0.0806452	0	0	0	0	0	0.0806452	0	0
13	213	1	0.135135	0.135135	13.5135	0.135135	13.5135	0	0	0	0.135135	0	0	0	0	0.135135	0	0	0	0	0	0	0.135135	0	0	0.135135	0	0
13	173	3	0.440252	0.345912	2.01258	0.188679	1.57233	0.157233	0.0943396	0.0628931	0.0628931	0	0	0	0	0.0628931	0.0314465	0	0	0	0	0	0	0	0	0	0	0
13	175	3	0.283912	0.157729	2.52366	0.0630915	1.57729	0.126183	0	0	0.0315457	0	0.0315457	0	0	0.0946372	0.0946372	0.0315457	1.07256	0	0	0	0	0	0	0	0	0
13	2	2	0.44843	0.44843	4.4843	0.179372	4.4843	0	0	0	0.044843	0.044843	0	0	0	0.044843	0	0	0	0.044843	0	0	0	0	0	0.044843	0	0
13	61	2	0.672646	0.44843	4.03587	0.0896861	4.4843	0.269058	0	0	0.044843	0.044843	0	0	0	0.0896861	0	0	0	0	0	0	0.044843	0	0	0.044843	0	0
13	175	3	0.5	0.4375	1.58333	0.0625	0.6875	0.125	0	0	0	0	0	0	0	0.0625	0	0	0	0	0	0	0.0416667	0.0208333	1.04167	0.0416667	0.0208333	1.04167
13	213	1	0.6875	0.625	1.72917	0.1875	1.85417	0.104167	0	0	0.0625	0	0	0	0	0.25	0.0416667	0.0208333	1.04167	0.0416667	0.0208333	0	0.0625	0.0208333	0.708333	0.104167	0.0416667	0.833333
13	61	2	0.879397	0.80402	2.03518	0.226131	1.40704	0.175879	0	0	0.175879	0	0	0	0	0.0753769	0.0251256	0	0	0	0	0	0.0251256	0	0	0.0251256	0	0
13	2	2	1.02041	0.867347	3.62245	0.153061	5.10204	0.306122	0	0	0	0	0	0	0	0.204082	0.0510204	0.0510204	5.10204	0	0	0	0	0	0	0	0	0
13	260	1	0.229885	0.114943	0	0	0	0.229885	0	0	0	0	0.114943	0	0	0	0	0	0	0.114943	0.114943	0	0	0	0	0.114943	0.114943	11.4943
13	2	2	0.37415	0.204082	2.82313	0.0680272	1.70068	0.102041	0	0	0.0340136	0	0.0340136	0.0340136	0	0	0	0	0	0.0680272	0.0680272	0	0.0680272	0	0	0.136054	0.0680272	1.70068
13	28	2	0.497018	0.298211	1.72962	0.0397614	1.98807	0.139165	0.0795229	0	0	0	0.0198807	0	0	0.0397614	0	0	0	0.0198807	0	0	0	0	0	0.0198807	0	0
13	174	3	0.431655	0.28777	3.16547	0.0359712	0	0.143885	0	0	0	0	0.0719424	0.0359712	0	0.0359712	0	0	0	0.107914	0.0359712	0	0	0	0	0.107914	0.0359712	1.22302
13	61	2	0.716846	0.681004	3.18996	0.179211	2.15054	0.0358423	0	0	0.179211	0.0358423	0	0	0	0.143369	0.0358423	0.0358423	3.58423	0	0	0	0	0	0	0	0	0
13	260	1	0.363636	0.0909091	9.09091	0	0	0.272727	0.0909091	0	0	0	0	0	0	0.0909091	0	0	0	0.0909091	0.0909091	0	0	0	0	0.0909091	0.0909091	9.09091
13	61	2	0.404624	0.404624	2.48555	0.17341	2.39884	0.0578035	0	0	0.0867052	0	0	0	0	0.0867052	0.0289017	0.0289017	2.89017	0.0289017	0.0289017	0	0	0	0	0.0289017	0.0289017	2.89017
13	28	2	0.333333	0.25	3.45833	0.125	4.16667	0.125	0.0416667	0	0	0.0416667	0	0	0	0.125	0.0416667	0	0	0	0	0	0.0416667	0	0	0.0416667	0	0
13	258	1	0.283019	0.188679	9.43396	0	0	0.0943396	0	0	0	0	0	0	0	0.0943396	0.0943396	0	0	0	0	0	0	0	0	0	0	0
13	61	2	0.786517	0.561798	2.52809	0.11236	1.40449	0.140449	0.0280899	0	0.0842697	0.0280899	0.0280899	0	0	0.140449	0.0280899	0.0280899	2.80899	0.0561798	0.0561798	0	0	0	0	0.0561798	0.0561798	2.80899
13	173	3	0.625	0.625	3.83929	0.3125	3.83929	0.0892857	0	0	0.223214	0	0	0	0	0.0892857	0.133929	0.133929	4.46429	0	0	0	0	0	0	0	0	0
13	28	2	0.309735	0.132743	2.9646	0.0884956	2.21239	0.132743	0.0442478	0	0.0442478	0.0442478	0.0442478	0.0442478	0	0	0	0	0	0	0	0	0	0	0	0	0	0
13	260	1	0.307692	0.307692	0	0.0769231	0	0.307692	0	0	0	0	0	0	0	0.0769231	0	0	0	0.461538	0.230769	0	0	0	0	0.461538	0.230769	3.84615
13	214	3	0.302198	0.192308	2.36264	0.0274725	2.74725	0.10989	0	0	0.0274725	0	0.0549451	0	0	0.0274725	0	0	0	0.0824176	0.0549451	0	0.0274725	0.0274725	2.74725	0.10989	0.0824176	2.08791
13	175	3	0.384615	0.274725	1.64835	0.10989	1.37363	0.137363	0.0274725	0.0274725	0.0549451	0	0	0	0	0.0549451	0.0549451	0.0549451	2.74725	0.0274725	0	0	0	0	0	0.0274725	0	0
13	257	3	0.522648	0.313589	1.5331	0.0696864	0	0.209059	0.10453	0.10453	0	0.0696864	0	0	0	0.10453	0.0348432	0	0	0.0696864	0.0696864	0	0.0348432	0	0	0.10453	0.0696864	2.29965
13	79	2	0.261438	0.261438	3.26797	0.0653595	6.53595	0.130719	0	0	0	0	0	0	0	0.0653595	0	0	0	0.130719	0	0	0	0	0	0.130719	0	0
13	108	2	0.460526	0.460526	6.57895	0.0657895	6.57895	0	0	0	0.0657895	0	0	0	0	0.197368	0	0	0	0	0	0	0	0	0	0	0	0
13	62	2	0.332542	0.190024	0.593824	0.142518	0.4038	0.23753	0.0475059	0.023753	0.0475059	0	0	0	0	0.0712589	0	0	0	0.0950119	0.0475059	0	0	0	0	0.0950119	0.0475059	1.18765
13	257	3	0.431034	0.301724	2.4569	0	0	0.172414	0	0	0	0	0.0862069	0	0	0.0431034	0	0	0	0.0862069	0.0862069	0	0.0431034	0.0431034	4.31034	0.12931	0.12931	4.31034
13	61	2	0.469799	0.33557	5.36913	0.0671141	6.71141	0.0671141	0	0	0	0.134228	0	0	0	0.201342	0	0	0	0	0	0	0	0	0	0	0	0
13	2	2	0.264901	0.13245	6.62252	0.0662252	6.62252	0	0	0	0	0	0	0	0	0.198675	0	0	0	0.0662252	0	0	0	0	0	0.0662252	0	0
13	63	2	0.384615	0.384615	3.9011	0.21978	2.74725	0.10989	0	0	0	0	0	0	0	0.164835	0.0549451	0.0549451	5.49451	0	0	0	0.0549451	0	0	0.0549451	0	0
13	62	2	0.282486	0.112994	5.64972	0	0	0.169492	0	0	0	0	0	0	0	0.169492	0.0564972	0.0564972	5.64972	0	0	0	0	0	0	0	0	0
13	28	2	0.45977	0.344828	7.70115	0.229885	11.4943	0.229885	0	0	0	0	0	0	0	0.114943	0	0	0	0	0	0	0	0	0	0	0	0
13	173	3	0.363128	0.27933	2.51397	0.111732	2.7933	0.111732	0.027933	0	0.027933	0.0837989	0.027933	0.027933	0.027933	0.111732	0	0	0	0	0	0	0	0	0	0	0	0
13	108	2	1.14583	0.885417	4.58333	0.208333	5.20833	0.260417	0.0520833	0	0	0.0520833	0.0520833	0.0520833	0	0.208333	0.104167	0.104167	5.20833	0	0	0	0	0	0	0	0	0
13	62	2	0.714286	0.510204	3.57143	0.204082	2.55102	0.204082	0	0	0.0510204	0.0510204	0.0510204	0.0510204	0	0	0	0	0	0	0	0	0	0	0	0	0	0
13	28	2	1.02564	0.769231	8.54701	0	0	0.17094	0	0	0	0	0	0	0	0.0854701	0.0854701	0.0854701	8.54701	0	0	0	0	0	0	0	0	0
13	29	2	0.666667	0.5	6.91667	0.333333	6.25	0.166667	0.0833333	0.0833333	0	0	0	0	0	0.25	0.0833333	0.0833333	8.33333	0	0	0	0	0	0	0	0	0
13	175	3	0.513514	0.324324	2.24324	0.108108	1.35135	0.216216	0	0	0	0	0.0540541	0	0	0.243243	0.0540541	0.0540541	2.7027	0	0	0	0	0	0	0	0	0
13	29	2	0.206186	0.206186	1.28866	0.206186	1.28866	0.154639	0	0	0	0	0	0	0	0.0515464	0	0	0	0.0515464	0.0515464	0	0	0	0	0.0515464	0.0515464	5.15464
13	2	2	0.97561	0.97561	18.2927	0	0	0.243902	0	0	0.243902	0	0	0	0	0	0	0	0	0	0	0	0	0	0	0	0	0
13	62	2	0.512821	0.25641	0	0	0	0.25641	0	0	0	0	0.25641	0	0	0	0	0	0	0	0	0	0	0	0	0	0	0
13	63	2	0.482955	0.340909	2.35795	0.0852273	2.84091	0.142045	0	0	0.0568182	0.0284091	0	0	0	0.0852273	0.0284091	0	0	0	0	0	0	0	0	0	0	0
13	29	2	0.447761	0.410448	2.38806	0.11194	1.23134	0.186567	0	0	0.0746269	0	0	0	0	0.186567	0.0373134	0	0	0.0746269	0.0373134	0	0	0	0	0.0746269	0.0373134	1.86567
13	2	2	0.338346	0.18797	3.00752	0.075188	1.8797	0.18797	0	0	0.037594	0	0.037594	0.037594	0	0.075188	0	0	0	0	0	0	0	0	0	0	0	0
13	214	3	0.425532	0.106383	10.6383	0	0	0.212766	0.106383	0	0	0	0	0	0	0.106383	0	0	0	0.106383	0	0	0	0	0	0.106383	0	0
13	79	2	0.212766	0.212766	10.6383	0	0	0	0	0	0.106383	0	0	0	0	0	0	0	0	0	0	0	0	0	0	0	0	0
13	79	2	0.296443	0.27668	1.40316	0.0988142	0.790514	0.0988142	0	0	0.0395257	0	0	0	0	0.0988142	0.0395257	0.0395257	1.97628	0.0592885	0	0	0	0	0	0.0592885	0	0
13	63	2	0.54755	0.461095	1.81556	0.0864553	0.951009	0.259366	0	0	0.0576369	0	0	0	0	0.0288184	0	0	0	0	0	0	0	0	0	0	0	0
13	2	2	0.465116	0.319767	2.64535	0.0581395	1.45349	0.116279	0.0290698	0	0	0	0	0	0	0.116279	0.0290698	0.0290698	2.90698	0.0581395	0	0	0	0	0	0.0581395	0	0
13	29	2	0.42654	0.236967	3.79147	0.0473934	0	0.14218	0.0947867	0	0	0	0	0	0	0.0473934	0.0473934	0	0	0	0	0	0	0	0	0	0	0
13	28	2	0.136054	0.136054	6.80272	0.0680272	6.80272	0	0	0	0	0	0	0	0	0	0	0	0	0	0	0	0	0	0	0	0	0
13	176	1	0.424929	0.226629	1.07649	0.113314	0.708215	0.283286	0.0283286	0	0.0283286	0	0.0566572	0	0	0.0283286	0.0283286	0.0283286	2.83286	0	0	0	0	0	0	0	0	0
13	29	2	0.195312	0.15625	1.95312	0.078125	0	0.078125	0	0	0	0	0	0	0	0.15625	0.0390625	0	0	0	0	0	0	0	0	0	0	0
13	79	2	0.0613497	0.0613497	6.13497	0	0	0	0	0	0	0	0	0	0	0.0613497	0	0	0	0	0	0	0	0	0	0	0	0
13	108	2	0.304878	0.121951	0	0.0609756	0	0.182927	0	0	0.0609756	0	0	0	0	0.243902	0.0609756	0	0	0.0609756	0	0	0	0	0	0.0609756	0	0
13	177	1	0.304878	0.304878	1.21951	0.243902	0	0.243902	0	0	0.121951	0	0	0	0	0	0	0	0	0.304878	0.243902	0	0	0	0	0.304878	0.243902	4.87805
13	63	2	0.666667	0.57971	2.46377	0.202899	1.65217	0.144928	0	0	0.115942	0	0.057971	0.057971	0	0.0869565	0.057971	0.0289855	1.44928	0	0	0	0	0	0	0	0	0
13	29	2	0.687831	0.47619	4.12698	0.15873	3.54497	0.21164	0.0529101	0	0	0	0.10582	0.0529101	0	0.15873	0	0	0	0.0529101	0.0529101	0	0	0	0	0.0529101	0.0529101	5.29101
13	177	1	0.21164	0.21164	5.29101	0.0529101	5.29101	0	0	0	0	0	0	0	0	0	0	0	0	0.0529101	0	0	0	0	0	0.0529101	0	0
13	259	1	0.653595	0.653595	5.22876	0.326797	5.22876	0.0653595	0	0	0.0653595	0	0	0	0	0	0	0	0	0.0653595	0.0653595	0	0	0	0	0.0653595	0.0653595	6.53595
13	28	2	0.526316	0.460526	5.65789	0.131579	3.28947	0.131579	0	0	0	0	0.0657895	0.0657895	0	0.0657895	0	0	0	0	0	0	0	0	0	0	0	0
13	63	2	0.803059	0.707457	1.75908	0.191205	1.33843	0.0764818	0.0191205	0	0.0764818	0	0	0	0	0.0956023	0	0	0	0	0	0	0	0	0	0	0	0
13	29	2	0.472637	0.348259	2.1393	0.149254	2.06468	0.124378	0.0248756	0.0248756	0.0497512	0	0	0	0	0.0248756	0.0248756	0.0248756	2.48756	0	0	0	0	0	0	0	0	0
13	2	2	0.678392	0.502513	2.01005	0.150754	1.25628	0.276382	0.0251256	0	0.0753769	0.0251256	0.0251256	0	0	0.100503	0	0	0	0.0251256	0.0251256	0	0	0	0	0.0251256	0.0251256	2.51256
13	28	2	0.26087	0.0869565	8.69565	0	0	0.0869565	0	0	0	0	0	0	0	0	0	0	0	0	0	0	0	0	0	0	0	0
13	177	1	0.163043	0.0543478	5.43478	0	0	0.108696	0	0	0	0	0	0	0	0	0	0	0	0	0	0	0	0	0	0	0	0
13	79	2	0.398551	0.289855	2.28261	0.181159	1.44928	0.144928	0	0	0.108696	0	0	0	0	0.181159	0	0	0	0.0362319	0	0	0	0	0	0.0362319	0	0
13	62	2	0.4	0.313043	1.06087	0.191304	0.782609	0.191304	0.0173913	0	0.0173913	0	0	0	0	0.104348	0.0869565	0.0695652	1.3913	0.0521739	0.0173913	0	0	0	0	0.0521739	0.0173913	0.591304
13	261	3	0.406699	0.239234	1.43541	0.0956938	1.19617	0.167464	0.0239234	0	0.0239234	0.0239234	0	0	0	0.0956938	0.0478469	0.0239234	1.19617	0.0478469	0.0239234	0	0	0	0	0.0478469	0.0239234	1.19617
13	2	2	0.418605	0.325581	2.65116	0.186047	1.16279	0.232558	0	0	0.0465116	0	0	0	0	0.0465116	0	0	0	0.0930233	0.0930233	0	0	0	0	0.0930233	0.0930233	4.65116
13	172	3	0.232558	0.186047	3.48837	0.0465116	0	0.0465116	0	0	0.0465116	0	0	0	0	0.0465116	0	0	0	0	0	0	0	0	0	0	0	0
13	172	3	0.49505	0.363036	3.0033	0.19802	3.30033	0.0990099	0	0	0	0	0	0	0	0.165017	0.0330033	0.0330033	3.30033	0	0	0	0	0	0	0	0	0
13	261	3	0.330033	0.231023	2.34323	0.0660066	0	0.132013	0	0	0	0.0660066	0.0330033	0	0	0.0990099	0	0	0	0.0330033	0	0	0	0	0	0.0330033	0	0
13	62	2	0.471204	0.209424	5.2356	0	0	0.209424	0	0	0	0.052356	0.104712	0	0	0.157068	0	0	0	0.052356	0.052356	0	0	0	0	0.052356	0.052356	5.2356
13	2	2	0.547945	0.410959	4.52055	0.410959	4.52055	0.410959	0	0	0	0	0	0	0	0	0	0	0	0.273973	0.273973	0	0	0	0	0.273973	0.273973	13.6986
13	172	3	0.48478	0.394589	0.935738	0.0789177	0.96956	0.11274	0	0	0.0450958	0	0	0	0	0.11274	0.0225479	0.0225479	1.1274	0.0225479	0	0	0	0	0	0.0225479	0	0
13	2	2	0.488798	0.366599	1.14053	0.1222	0.346232	0.244399	0	0	0.0814664	0.0203666	0.0610998	0.0407332	0.0203666	0.0407332	0	0	0	0.0814664	0.0407332	0	0	0	0	0.0814664	0.0407332	1.01833
13	261	3	0.488798	0.448065	1.67006	0.1222	1.01833	0.101833	0	0	0.0407332	0.0407332	0	0	0	0.0407332	0	0	0	0	0	0	0	0	0	0	0	0
13	29	2	0.625	0.416667	3.47222	0.208333	2.29167	0.416667	0	0	0.0694444	0.0694444	0	0	0	0.208333	0	0	0	0.0694444	0.0694444	0	0	0	0	0.0694444	0.0694444	6.94444
13	62	2	0.119048	0.119048	11.9048	0	0	0	0	0	0	0	0	0	0	0	0	0	0	0	0	0	0	0	0	0	0	0
13	2	2	0.217822	0.0792079	0.990099	0.039604	0	0.118812	0.019802	0	0	0.019802	0.039604	0.019802	0.019802	0.019802	0	0	0	0.0594059	0.039604	0	0	0	0	0.0594059	0.039604	1.30693
13	174	3	0.374532	0.224719	2.50936	0.0374532	0	0.187266	0	0	0.0374532	0	0	0	0	0.11236	0	0	0	0.0374532	0	0	0	0	0	0.0374532	0	0
13	29	2	0.806452	0.645161	8.06452	0.483871	5.32258	0.483871	0	0	0	0	0	0	0	0.16129	0	0	0	0	0	0	0	0	0	0	0	0
13	214	3	0.587045	0.404858	1.92308	0.0202429	2.02429	0.182186	0.0202429	0	0.0202429	0	0.0202429	0	0	0.0809717	0	0	0	0.0404858	0.0404858	0	0	0	0	0.0404858	0.0404858	2.02429
13	177	1	0.128617	0.128617	2.41158	0	0	0.0321543	0	0	0	0.0321543	0	0	0	0.0321543	0	0	0	0	0	0	0	0	0	0	0	0
13	259	1	0.643087	0.482315	2.79743	0.0643087	1.60772	0.128617	0	0	0.0321543	0.0321543	0	0	0	0.160772	0.0321543	0	0	0	0	0	0	0	0	0	0	0
13	29	2	0.373134	0.298507	5.59701	0.149254	7.46269	0.0746269	0	0	0.0746269	0	0	0	0	0.149254	0	0	0	0	0	0	0	0	0	0	0	0
13	63	2	0.733198	0.631365	1.50713	0.183299	0.89613	0.224033	0.0203666	0.0203666	0.142566	0.0203666	0	0	0	0.0814664	0.0203666	0.0203666	2.03666	0.0203666	0.0203666	0	0	0	0	0.0203666	0.0203666	2.03666
13	2	2	0.386965	0.244399	1.52749	0.0407332	1.01833	0.162933	0	0	0.0203666	0	0.0407332	0.0203666	0	0.0610998	0.0203666	0	0	0.0407332	0.0203666	0	0	0	0	0.0407332	0.0203666	1.01833
13	174	3	0.293255	0.234604	2.93255	0	0	0.0293255	0	0	0.0293255	0	0.0293255	0.0293255	0	0.0293255	0	0	0	0.146628	0.0293255	0	0	0	0	0.146628	0.0293255	0.58651
13	28	2	0.492611	0.295567	3.30049	0	0	0.197044	0.0985222	0	0	0	0	0	0	0	0	0	0	0	0	0	0	0	0	0	0	0
13	29	2	0.505051	0.40404	7.57576	0.30303	10.101	0.20202	0	0	0	0	0	0	0	0.30303	0.10101	0.10101	10.101	0	0	0	0	0	0	0	0	0
13	28	2	0.347003	0.189274	1.57729	0.0630915	0	0.189274	0.0630915	0	0	0	0.0315457	0	0	0.0315457	0	0	0	0.0315457	0.0315457	0	0	0	0	0.0315457	0.0315457	3.15457
13	108	2	0.347003	0.252366	1.57729	0.126183	1.57729	0.189274	0	0	0.126183	0	0.0315457	0	0	0.189274	0.0630915	0.0315457	1.57729	0.0315457	0.0315457	0	0	0	0	0.0315457	0.0315457	3.15457
13	177	1	0.283912	0.157729	1.89274	0.0315457	3.15457	0.157729	0	0	0	0	0	0	0	0.0630915	0.0315457	0	0	0.0630915	0	0	0	0	0	0.0630915	0	0
13	79	2	0.483871	0.268817	1.07527	0.16129	0	0.430108	0	0	0.0537634	0	0	0	0	0.376344	0.0537634	0.0537634	5.37634	0.16129	0.0537634	0	0	0	0	0.16129	0.0537634	1.82796
13	176	1	0.29703	0.19802	9.90099	0.19802	9.90099	0.0990099	0	0	0	0	0	0	0	0.0990099	0	0	0	0	0	0	0	0	0	0	0	0
13	365	3	0.790569	0.707351	1.33148	0.221914	1.22053	0.0693481	0.0138696	0.0138696	0.0277393	0.0138696	0	0	0	0.110957	0.0138696	0.0138696	1.38696	0.0138696	0	0	0	0	0	0.0138696	0	0
13	174	3	0.20202	0.181818	1.57576	0.020202	0	0.040404	0	0	0	0	0	0	0	0.020202	0	0	0	0	0	0	0	0	0	0	0	0
13	214	3	0.444444	0.30303	1.47475	0.040404	0	0.141414	0	0	0	0	0.020202	0	0	0.0606061	0.040404	0.040404	2.0202	0.040404	0	0	0	0	0	0.040404	0	0
13	176	1	0.560224	0.308123	2.29692	0.0840336	0.92437	0.140056	0.0280112	0	0	0	0	0	0	0.112045	0.0560224	0.0280112	1.40056	0	0	0	0	0	0	0	0	0
13	173	3	0.810811	0.630631	3.87387	0.27027	3.01802	0.27027	0.0900901	0	0.135135	0	0	0	0	0.225225	0.045045	0.045045	4.5045	0	0	0	0	0	0	0	0	0
2	109	3	0.55666	0.417495	1.78926	0.0596421	1.98807	0.159046	0.0795229	0	0	0	0	0	0	0.119284	0.0596421	0.0397614	1.31213	0.0198807	0.0198807	0	0.0397614	0.0198807	0.994036	0.0596421	0.0397614	1.31213
2	1	2	0.408805	0.220126	2.2327	0.0943396	1.03774	0.125786	0.0314465	0	0	0.0314465	0.0628931	0.0628931	0	0.0314465	0.0314465	0	0	0	0	0	0	0	0	0	0	0
2	110	1	0.843882	0.548523	2.91139	0.295359	2.40506	0.379747	0.21097	0	0.253165	0	0	0	0	0.21097	0.0421941	0	0	0	0	0	0	0	0	0	0	0
2	43	2	1.00418	0.753138	2.3431	0.334728	1.58996	0.502092	0	0	0.125523	0.041841	0	0	0	0.292887	0	0	0	0	0	0	0	0	0	0	0	0
2	111	3	0.709677	0.645161	5.80645	0.193548	4.32258	0.129032	0	0	0.129032	0	0	0	0	0.258065	0.0645161	0.0645161	6.45161	0.0645161	0.0645161	0	0	0	0	0.0645161	0.0645161	6.45161
2	1	2	0.694184	0.506567	1.66979	0.0750469	1.87617	0.150094	0.0750469	0	0.0187617	0.0750469	0.0187617	0	0	0.11257	0.0187617	0.0187617	1.87617	0	0	0	0.0375235	0	0	0.0375235	0	0
2	139	2	0.823171	0.609756	2.59146	0.182927	2.04268	0.182927	0.121951	0.0609756	0.0609756	0	0.0609756	0	0	0.182927	0	0	0	0	0	0	0	0	0	0	0	0
2	80	2	0.395137	0.243161	2.27964	0.0303951	3.03951	0.212766	0.121581	0	0	0	0.0303951	0	0	0.0911854	0	0	0	0	0	0	0	0	0	0	0	0
2	112	3	0.622407	0.456432	3.02905	0.165975	3.11203	0.165975	0.0829876	0.0414938	0.0414938	0.0829876	0.0414938	0	0	0.0829876	0	0	0	0.0414938	0.0414938	0	0.0414938	0.0414938	4.14938	0.0829876	0.0829876	4.14938
2	366	1	0.233918	0.116959	5.84795	0	0	0	0	0	0	0.0584795	0	0	0	0	0	0	0	0.175439	0.0584795	0	0	0	0	0.175439	0.0584795	1.9883
2	109	3	0.359712	0.239808	1.91847	0.0479616	1.19904	0.119904	0.0719424	0.0239808	0	0.0239808	0	0	0	0.0479616	0.0239808	0.0239808	2.39808	0	0	0	0	0	0	0	0	0
2	1	2	0.572792	0.429594	1.98091	0.119332	1.90931	0.0954654	0.0238663	0	0.0477327	0.0238663	0.0238663	0	0	0.0238663	0.0238663	0	0	0.0238663	0	0	0	0	0	0.0238663	0	0
2	164航	1	0.601852	0.416667	4.12037	0.231481	3.7037	0.138889	0	0	0.0462963	0	0.0462963	0	0	0.138889	0	0	0	0.0925926	0.0925926	0	0	0	0	0.0925926	0.0925926	4.62963
2	43	2	0.367647	0.294118	1.83824	0.220588	2.42647	0.220588	0	0	0.147059	0	0	0	0	0.147059	0	0	0	0	0	0	0	0	0	0	0	0
2	112	3	0.631365	0.570265	1.44603	0.325866	1.4053	0.203666	0.0407332	0	0.0407332	0	0	0	0	0.162933	0	0	0	0	0	0	0	0	0	0	0	0
2	81	2	0.620438	0.364964	2.55474	0.0729927	0	0.255474	0.0364964	0	0.0364964	0	0	0	0	0.145985	0.145985	0.109489	2.77372	0.145985	0.0364964	0	0.0364964	0	0	0.182482	0.0364964	0.729927
2	80	2	0.391061	0.223464	4.18994	0	0	0.0558659	0.0558659	0	0	0	0	0	0	0.0558659	0.111732	0	0	0.111732	0.0558659	0	0	0	0	0.111732	0.0558659	2.7933
2	140	3	0.45045	0.36036	3.003	0.0600601	3.003	0	0	0	0.03003	0.03003	0.0600601	0.0600601	0	0	0	0	0	0.03003	0.03003	0	0	0	0	0.03003	0.03003	3.003
2	109	3	0.636364	0.545455	2.69697	0.0909091	3.0303	0.0909091	0.0909091	0.0606061	0.030303	0.0606061	0	0	0	0.0606061	0	0	0	0	0	0	0	0	0	0	0	0
2	367	3	0.694864	0.694864	2.74924	0.151057	3.02115	0.060423	0	0	0.0906344	0	0	0	0	0	0.060423	0.0302115	1.51057	0	0	0	0	0	0	0	0	0
2	112	3	0.913462	0.817308	3.65385	0.288462	3.99038	0.240385	0	0	0.144231	0.0480769	0.0480769	0	0	0.288462	0	0	0	0.192308	0.0961538	0	0	0	0	0.192308	0.0961538	2.40385
2	82	2	0.36036	0.0900901	9.00901	0	0	0.0900901	0	0	0	0.0900901	0	0	0	0	0.0900901	0.0900901	9.00901	0	0	0	0	0	0	0	0	0
2	109	3	0.441459	0.326296	1.5739	0.0575816	0	0.153551	0.0383877	0.0191939	0	0.0191939	0	0	0	0.0959693	0.0191939	0.0191939	1.91939	0	0	0	0.0191939	0	0	0.0191939	0	0
2	263	3	0.842697	0.702247	2.58427	0.140449	1.68539	0.140449	0	0	0.11236	0.0561798	0	0	0	0.11236	0.0561798	0	0	0	0	0	0	0	0	0	0	0
2	111	3	0.452489	0.316742	4.52489	0.0904977	4.52489	0.135747	0	0	0	0	0	0	0	0.0904977	0.0452489	0.0452489	4.52489	0	0	0	0	0	0	0	0	0
2	141	3	0.636364	0.5	3.72727	0.136364	3.04545	0.181818	0	0	0.0454545	0	0.0909091	0.0454545	0	0.136364	0	0	0	0.0454545	0.0454545	0	0	0	0	0.0454545	0.0454545	4.54545
2	43	2	0.432432	0.324324	5.40541	0.0540541	5.40541	0	0	0	0.0540541	0.0540541	0	0	0	0.0540541	0	0	0	0	0	0	0	0	0	0	0	0
2	80	2	0.517928	0.418327	1.51394	0.0796813	0.498008	0.139442	0.0398406	0.0199203	0.0398406	0.0199203	0	0	0	0.0398406	0.0199203	0.0199203	1.99203	0	0	0	0.0398406	0.0398406	1.99203	0.0398406	0.0398406	1.99203
2	109	3	0.557769	0.458167	1.65339	0.0398406	0.996016	0.0796813	0.0796813	0.0199203	0	0.0398406	0	0	0	0.0796813	0.0199203	0.0199203	1.99203	0	0	0	0	0	0	0	0	0
2	113	3	0.585938	0.546875	3.63281	0.117188	3.90625	0.078125	0.0390625	0	0.117188	0.0390625	0	0	0	0.0390625	0	0	0	0	0	0	0	0	0	0	0	0
2	82	2	1.51832	1.46597	4.65969	0.366492	3.71728	0.209424	0	0	0.157068	0	0.052356	0	0	0.209424	0.052356	0.052356	5.2356	0.052356	0	0	0.052356	0	0	0.104712	0	0
2	313	3	0.417495	0.357853	1.21272	0.178926	0.437376	0.159046	0	0	0.0994036	0	0	0	0	0.178926	0.0198807	0.0198807	1.98807	0	0	0	0.0198807	0.0198807	1.98807	0.0198807	0.0198807	1.98807
2	128	2	0.277778	0.238095	1.98413	0.0793651	1.98413	0.15873	0	0	0.0396825	0	0	0	0	0.15873	0	0	0	0	0	0	0.15873	0.0396825	1.03175	0.15873	0.0396825	1.03175
2	43	2	0.674603	0.515873	2.7381	0.31746	1.98413	0.277778	0.0793651	0	0.277778	0	0	0	0	0.0793651	0.0396825	0.0396825	3.96825	0	0	0	0	0	0	0	0	0
2	1	2	0.283688	0.212766	2.34043	0.070922	0	0.141844	0	0	0	0	0	0	0	0	0	0	0	0	0	0	0	0	0	0	0	0
2	141	3	0.708763	0.541237	1.22423	0.0773196	1.06959	0.115979	0.0386598	0	0.064433	0.0257732	0	0	0	0.115979	0.0128866	0	0	0.0128866	0	0	0.0128866	0	0	0.0257732	0	0
2	110	1	1.41892	1.14865	2.5	0.506757	2.02703	0.540541	0.0675676	0	0.168919	0.0337838	0	0	0	0.135135	0.101351	0.0675676	2.22973	0	0	0	0	0	0	0	0	0
2	82	2	1.4	1.33333	6.33333	0.333333	6.66667	0.133333	0	0	0.4	0.0666667	0	0	0	0.266667	0	0	0	0.0666667	0	0	0	0	0	0.0666667	0	0
2	164	1	1.01351	1.01351	6.75676	0	0	0	0	0	0	0	0	0	0	0	0	0	0	0	0	0	0.135135	0.135135	6.75676	0.135135	0.135135	6.75676
2	1	2	0.576923	0.346154	3	0.0384615	3.84615	0.230769	0	0	0.0384615	0	0	0	0	0.0384615	0	0	0	0	0	0	0.0384615	0	0	0.0384615	0	0
2	128	2
2	80	2	1.11111	0.555556	55.5556	0	0	0	0	0	0	0	0	0	0	1.11111	0	0	0	0	0	0	0	0	0	0	0	0
2	164	1	0.454545	0.371901	1.61157	0.0413223	0	0.123967	0	0	0	0.0206612	0	0	0	0.144628	0.0826446	0.0619835	1.57025	0.0826446	0.0206612	0	0	0	0	0.0826446	0.0206612	0.53719
2	82	2	0.702479	0.557851	1.92149	0.0826446	2.06612	0.144628	0.0206612	0	0.0413223	0.0413223	0	0	0	0.144628	0.0206612	0.0206612	2.06612	0.0206612	0.0206612	0	0.0206612	0.0206612	2.06612	0.0413223	0.0413223	2.06612
2	139	2	0.560748	0.327103	3.31776	0.0934579	2.33645	0.327103	0	0	0.046729	0	0	0	0	0.046729	0.046729	0	0	0.0934579	0	0	0.0934579	0.046729	2.33645	0.186916	0.046729	1.21495
2	43	2	0.84507	0.704225	4.08451	0.28169	3.89671	0.187793	0.0469484	0	0.0938967	0	0	0	0	0.234742	0	0	0	0	0	0	0.0469484	0	0	0.0469484	0	0
2	110	1	1.28342	1.06952	5.08021	0.641711	4.91979	0.26738	0	0	0.213904	0	0	0	0	0.213904	0	0	0	0	0	0	0	0	0	0	0	0
2	140	3	0.488798	0.386965	1.18126	0.0407332	0	0.264766	0	0	0.0203666	0.0203666	0.0203666	0.0203666	0	0.0814664	0	0	0	0.183299	0.1222	0	0	0	0	0.183299	0.1222	1.3442
2	82	2	0.386965	0.325866	1.79226	0.101833	1.62933	0.101833	0.0203666	0	0.0407332	0	0	0	0	0.0814664	0.0814664	0.0407332	1.01833	0	0	0	0.0407332	0.0407332	2.03666	0.0407332	0.0407332	2.03666
2	1	2	0.720721	0.36036	2.25225	0.0900901	0	0.45045	0.0900901	0	0	0	0	0	0	0.18018	0	0	0	0	0	0	0	0	0	0	0	0
2	110	1	0.458716	0.458716	5.50459	0.183486	0	0.183486	0	0	0	0	0	0	0	0.183486	0	0	0	0	0	0	0	0	0	0	0	0
2	141	3	0.623501	0.527578	2.06235	0.167866	1.36691	0.167866	0	0	0.0479616	0	0	0	0	0.167866	0	0	0	0	0	0	0.0239808	0.0239808	2.39808	0.0239808	0.0239808	2.39808
2	1	2	0.58296	0.44843	4.03587	0.044843	4.4843	0.134529	0	0	0.044843	0	0.044843	0.044843	0.044843	0.044843	0	0	0	0.044843	0	0	0.134529	0.044843	1.52466	0.179372	0.044843	1.16592
2	314	3	0.313901	0.179372	3.36323	0.044843	0	0.179372	0	0	0	0	0	0	0	0.179372	0.044843	0.044843	4.4843	0	0	0	0	0	0	0	0	0
2	81	2	0.44586	0.318471	5.09554	0.0636943	6.36943	0.191083	0	0	0.0636943	0	0	0	0	0	0	0	0	0	0	0	0.0636943	0	0	0.0636943	0	0
2	112	3	0.584416	0.38961	3.24675	0.38961	3.24675	0.38961	0.0649351	0	0.0649351	0	0	0	0	0.25974	0	0	0	0.0649351	0.0649351	0	0	0	0	0.0649351	0.0649351	6.49351
2	112	3	0.393258	0.351124	0.898876	0.154494	0.772472	0.140449	0.0140449	0	0.0140449	0	0	0	0	0.11236	0	0	0	0.0421348	0.0421348	0	0.0140449	0	0	0.0561798	0.0421348	1.06742
2	1	2	0.319489	0.191693	2.14058	0.0319489	0	0.0958466	0	0	0.0638978	0	0	0	0	0.0319489	0	0	0	0.0319489	0	0	0	0	0	0.0319489	0	0
2	139	2	0.44586	0.318471	1.27389	0.254777	0.796178	0.318471	0.0318471	0	0.0636943	0	0	0	0	0.22293	0	0	0	0.0318471	0.0318471	0	0.0318471	0.0318471	3.18471	0.0636943	0.0636943	3.18471
2	368	1	0.34965	0.0699301	0	0.0699301	0	0.20979	0.0699301	0	0.0699301	0	0.0699301	0.0699301	0	0.13986	0.13986	0.0699301	3.4965	0	0	0	0	0	0	0	0	0
2	81	2	0.416667	0.416667	5.76389	0.0694444	6.94444	0.0694444	0	0	0	0.0694444	0	0	0	0	0	0	0	0	0	0	0	0	0	0	0	0
2	140	3	0.350877	0.253411	1.34503	0.0584795	1.94932	0.116959	0	0	0.0194932	0.0194932	0.0389864	0.0194932	0	0.0779727	0	0	0	0.0584795	0.0389864	0	0.0194932	0.0194932	1.94932	0.0779727	0.0584795	1.48148
2	109	3	0.484848	0.393939	2.09091	0.0606061	0	0.151515	0.030303	0	0.030303	0.030303	0.030303	0.030303	0	0.030303	0	0	0	0	0	0	0.0606061	0	0	0.0606061	0	0
2	141	3	0.518293	0.213415	2.62195	0.0609756	1.52439	0.213415	0.0609756	0	0	0.0914634	0.0609756	0.0609756	0	0.0914634	0.0304878	0	0	0.0609756	0.0609756	0	0.0304878	0	0	0.0914634	0.0609756	2.0122
2	110	1	0.727273	0.545455	7.54545	0.181818	4.54545	0.181818	0.0909091	0	0	0.0909091	0.0909091	0	0	0.0909091	0	0	0	0	0	0	0	0	0	0	0	0
2	314	3	0.705394	0.580913	1.639	0.145228	0.892116	0.207469	0.0207469	0	0.0622407	0.0207469	0	0	0	0.0414938	0.0207469	0	0	0	0	0	0	0	0	0	0	0
2	139	2	0.4	0.363636	3.27273	0.0727273	1.81818	0.0727273	0	0	0	0	0.0363636	0	0	0.0363636	0	0	0	0	0	0	0	0	0	0	0	0
2	215	3	0.766423	0.474453	2.81022	0.145985	0.912409	0.40146	0	0	0.0364964	0	0	0	0	0.145985	0	0	0	0	0	0	0	0	0	0	0	0
2	110	1	0.732984	0.680628	4.03141	0.209424	2.6178	0.209424	0.052356	0	0.209424	0	0	0	0	0.052356	0.052356	0	0	0	0	0	0	0	0	0	0	0
2	1	2	0.660377	0.566038	9.43396	0.283019	9.43396	0.0943396	0	0	0.283019	0	0	0	0	0	0	0	0	0	0	0	0	0	0	0	0	0
2	113	3	0.397614	0.27833	1.41153	0.139165	1.41153	0.159046	0	0	0.0397614	0.0198807	0.0397614	0	0	0.178926	0.0198807	0	0	0	0	0	0	0	0	0	0	0
2	1	2	0.397614	0.218688	1.45129	0.0198807	0	0.139165	0	0	0	0.0198807	0.0795229	0.0198807	0	0.0596421	0	0	0	0.0198807	0	0	0	0	0	0.0198807	0	0
2	111	3	0.27833	0.198807	1.39165	0.0795229	0.994036	0.0994036	0	0	0.0994036	0.0198807	0	0	0	0.0994036	0	0	0	0.0198807	0	0	0	0	0	0.0198807	0	0
2	82	2	0.588235	0.470588	5.88235	0	0	0.352941	0	0	0.117647	0	0	0	0	0.235294	0	0	0	0.117647	0.117647	0	0	0	0	0.117647	0.117647	11.7647
2	128	2	0.470588	0.352941	7.88235	0.117647	0	0.235294	0	0	0	0	0	0	0	0	0	0	0	0	0	0	0	0	0	0	0	0
2	80	2	0.223464	0.167598	0.614525	0.0931099	0.744879	0.148976	0.018622	0.018622	0.0744879	0.018622	0	0	0	0.111732	0.018622	0.018622	1.8622	0.0372439	0	0	0	0	0	0.0372439	0	0
2	112	3	0.1373	0.0915332	1.71625	0.0457666	1.14416	0.0228833	0.0228833	0	0.0457666	0	0	0	0	0.114416	0.0228833	0.0228833	2.28833	0.0228833	0.0228833	0	0	0	0	0.0228833	0.0228833	2.28833
2	109	3	0.322581	0.138249	0.760369	0.0691244	0.760369	0.207373	0.0230415	0	0.0460829	0	0.0460829	0.0230415	0	0.16129	0.0460829	0.0230415	1.15207	0.0230415	0.0230415	0	0	0	0	0.0230415	0.0230415	2.30415
2	43	2	0.229358	0.0688073	2.29358	0.0688073	2.29358	0.137615	0.0458716	0	0.0229358	0	0	0	0	0.114679	0	0	0	0.0458716	0.0229358	0	0	0	0	0.0458716	0.0229358	1.14679
2	216	1	0.638978	0.479233	2.77955	0.159744	2.55591	0.223642	0.0319489	0	0	0	0	0	0	0.159744	0.0638978	0.0319489	1.59744	0.0319489	0.0319489	0	0	0	0	0.0319489	0.0319489	3.19489
2	43	2	0.290323	0.225806	1.83871	0.0967742	0	0.129032	0	0	0.0645161	0.0322581	0	0	0	0.0645161	0	0	0	0.0322581	0	0	0	0	0	0.0322581	0	0
2	110	1	0.592593	0.592593	4.66667	0.444444	4.96296	0.222222	0	0	0	0	0	0	0	0.222222	0	0	0	0	0	0	0	0	0	0	0	0
2	1	2	0.592593	0.518519	5.25926	0.222222	2.44444	0.222222	0	0	0.148148	0	0.0740741	0.0740741	0.0740741	0.0740741	0	0	0	0	0	0	0	0	0	0	0	0
2	369	1	0.222222	0.222222	22.2222	0	0	0	0	0	0	0	0	0	0	0	0	0	0	0	0	0	0	0	0	0	0	0
2	113	3	0.39501	0.35343	1.95426	0.14553	2.079	0.04158	0.02079	0.02079	0.02079	0	0	0	0	0.0623701	0.0623701	0.02079	0.706861	0	0	0	0	0	0	0	0	0
2	216	1	0.427807	0.240642	2.08556	0	0	0.160428	0	0	0	0.0802139	0.0802139	0.026738	0.026738	0.0802139	0.026738	0	0	0.0802139	0	0	0	0	0	0.0802139	0	0
2	1	2	0.61828	0.456989	2.52688	0.16129	2.23118	0.134409	0.0268817	0	0.0806452	0.0268817	0.0268817	0	0	0	0	0	0	0	0	0	0	0	0	0	0	0
2	370	3	0.430108	0.349462	2.47312	0.0537634	1.34409	0.0806452	0.0268817	0	0.0537634	0.0268817	0	0	0	0.0268817	0	0	0	0.0537634	0.0268817	0	0	0	0	0.0537634	0.0268817	1.34409
2	315	3	0.457516	0.261438	4.90196	0.0653595	6.53595	0.261438	0	0	0.0653595	0	0.0653595	0	0	0	0	0	0	0	0	0	0	0	0	0	0	0
2	215	3	0.503731	0.335821	0.820896	0.0932836	0	0.279851	0.0186567	0	0	0.0186567	0.0746269	0.0186567	0	0.0932836	0.0559701	0.0373134	1.23134	0.0186567	0	0	0	0	0	0.0186567	0	0
2	111	3	0.652985	0.597015	1.64179	0.205224	1.52985	0.0932836	0	0	0.0559701	0.0186567	0	0	0	0.186567	0.0186567	0.0186567	1.86567	0.0186567	0	0	0	0	0	0.0186567	0	0
2	1	2	0.703364	0.458716	2.84404	0.183486	2.53823	0.183486	0.0611621	0	0.0611621	0.0917431	0	0	0	0	0.030581	0.030581	3.0581	0	0	0	0	0	0	0	0	0
2	216	1	0.216049	0.0925926	3.08642	0.0308642	3.08642	0.0925926	0	0	0.0308642	0	0.0308642	0	0	0.154321	0.0308642	0.0308642	3.08642	0.0925926	0.0308642	0	0	0	0	0.0925926	0.0308642	1.04938
2	43	2	0.830189	0.566038	2.5283	0.377358	1.88679	0.415094	0.113208	0.0377358	0.113208	0.0377358	0	0	0	0.264151	0	0	0	0.0754717	0.0754717	0	0	0	0	0.0754717	0.0754717	3.77358
2	140	3	0.484765	0.360111	1.12188	0	0	0.152355	0	0	0	0.0138504	0.0554017	0.0277008	0.0277008	0.0831025	0	0	0	0.0969529	0.0692521	0	0	0	0	0.0969529	0.0692521	0.99723
2	1	2	0.732759	0.603448	4.00862	0.172414	4.31034	0.172414	0	0	0.0431034	0	0	0	0	0.0431034	0	0	0	0	0	0	0	0	0	0	0	0
2	113	3	0.600858	0.472103	4.29185	0.171674	4.29185	0.0858369	0.0429185	0	0.0429185	0.0429185	0	0	0	0.0858369	0.0429185	0.0429185	4.29185	0	0	0	0	0	0	0	0	0
2	82	2	0.480769	0.384615	7.21154	0.192308	9.61538	0.192308	0	0	0	0	0.0961538	0	0	0	0	0	0	0	0	0	0	0	0	0	0	0
2	263	3	0.606061	0.479798	2.39899	0.151515	2.52525	0.0757576	0.0252525	0.0252525	0.0505051	0.0757576	0.0252525	0	0	0.176768	0.0505051	0.0252525	1.26263	0.0505051	0.0505051	0	0	0	0	0.0505051	0.0505051	2.52525
2	80	2	0.35533	0.228426	1.11675	0.126904	1.52284	0.152284	0.0507614	0.0253807	0	0	0	0	0	0.0253807	0	0	0	0	0	0	0	0	0	0	0	0
2	113	3	0.28777	0.215827	2.41007	0.143885	2.69784	0.0719424	0.0359712	0.0359712	0.0359712	0.0359712	0	0	0	0	0	0	0	0	0	0	0	0	0	0	0	0
2	81	2	0.143885	0.0359712	3.59712	0	0	0.0719424	0	0	0	0	0.0359712	0.0359712	0.0359712	0.0359712	0	0	0	0	0	0	0	0	0	0	0	0
2	43	2	0.652174	0.652174	14.5652	0.434783	10.8696	0.217391	0	0	0.217391	0	0	0	0	0.217391	0	0	0	0	0	0	0	0	0	0	0	0
2	128	2	0.809249	0.732177	1.77264	0.26975	1.65703	0.0385356	0.0578035	0.0385356	0.0963391	0.0192678	0.0192678	0.0192678	0	0.134875	0.0385356	0.0192678	0.963391	0.0385356	0.0385356	0	0	0	0	0.0385356	0.0385356	1.92678
2	81	2	0.308285	0.154143	1.69557	0.0770713	1.92678	0.0963391	0.0192678	0	0.0192678	0	0.0385356	0	0	0.0770713	0	0	0	0.0192678	0	0	0	0	0	0.0192678	0	0
2	1	2	0.576923	0.357143	2.52747	0.0274725	0	0.164835	0.10989	0.0549451	0	0.0549451	0.0274725	0	0	0	0	0	0	0	0	0	0	0	0	0	0	0
2	113	3	0.68306	0.546448	2.59563	0.0819672	2.73224	0.10929	0.10929	0.0546448	0.0273224	0.0546448	0	0	0	0.0273224	0.0273224	0	0	0	0	0	0	0	0	0	0	0
2	111	3	0.57377	0.519126	2.59563	0.10929	2.04918	0.0819672	0	0	0.0819672	0.0273224	0.0546448	0.0273224	0	0.0819672	0	0	0	0	0	0	0	0	0	0	0	0
2	139	2	0.741758	0.714286	2.00549	0.274725	1.64835	0.192308	0	0	0.10989	0	0	0	0	0.274725	0.0549451	0.0549451	2.74725	0.0274725	0.0274725	0	0	0	0	0.0274725	0.0274725	2.74725
2	140	3	0.798898	0.688705	2.31405	0.0550964	1.37741	0.220386	0	0	0.0275482	0.0550964	0.0275482	0.0275482	0.0275482	0.110193	0	0	0	0.137741	0.110193	0	0	0	0	0.137741	0.110193	2.20386
2	80	2	0.498615	0.470914	1.80055	0.110803	1.38504	0.166205	0.0554017	0	0.0277008	0	0	0	0	0.0277008	0.0554017	0	0	0	0	0	0	0	0	0	0	0
2	1	2	1.03604	0.675676	3.6036	0.225225	1.8018	0.36036	0.0900901	0	0.045045	0	0.045045	0	0	0.18018	0	0	0	0	0	0	0	0	0	0	0	0
2	371	1	1.17241	1.03448	5.51724	0.413793	4.62069	0.344828	0	0	0.137931	0	0	0	0	0.344828	0.0689655	0.0689655	6.89655	0.0689655	0.0689655	0	0	0	0	0.0689655	0.0689655	6.89655
2	80	2	0.287356	0.210728	1.22605	0.0383142	0.957854	0.1341	0.0383142	0	0	0	0	0	0	0.0957854	0.0383142	0.0383142	1.91571	0.0191571	0.0191571	0	0	0	0	0.0191571	0.0191571	1.91571
2	372	3	0.613027	0.517241	1.41762	0.229885	0.957854	0.172414	0	0	0.0766284	0	0.0383142	0	0	0.172414	0.0766284	0.0766284	1.91571	0.0574713	0.0574713	0	0	0	0	0.0574713	0.0574713	1.91571
2	1	2	0.402299	0.287356	2.01149	0.0862069	2.87356	0.172414	0.0287356	0	0	0	0	0	0	0.0862069	0	0	0	0	0	0	0	0	0	0	0	0
2	263	3	0.867052	0.693642	1.82081	0.202312	0.83815	0.375723	0.0289017	0	0.144509	0	0	0	0	0.144509	0	0	0	0.0289017	0.0289017	0	0	0	0	0.0289017	0.0289017	2.89017
2	82	2	0.415094	0.339623	1.26415	0.0566038	0	0.132075	0	0	0.0377358	0	0.0377358	0	0	0.245283	0.0566038	0.0566038	1.88679	0.0188679	0.0188679	0	0	0	0	0.0188679	0.0188679	1.88679
2	113	3	0.485175	0.32345	2.47978	0.161725	2.2372	0.0808625	0.0808625	0.0539084	0.0808625	0.0269542	0	0	0	0.107817	0.0269542	0.0269542	2.69542	0	0	0	0	0	0	0	0	0
2	141	3	0.377358	0.226415	1.26415	0.0566038	0.622642	0.207547	0.0188679	0	0.0377358	0	0.0188679	0.0188679	0	0.0943396	0.0566038	0.0188679	0.641509	0	0	0	0	0	0	0	0	0
2	215	3	0.584906	0.396226	1.43396	0.0566038	0.622642	0.245283	0.0377358	0.0188679	0.0754717	0.0377358	0.0188679	0.0188679	0	0.0754717	0.0566038	0.0566038	1.88679	0.0188679	0.0188679	0	0	0	0	0.0188679	0.0188679	1.88679
2	81	2	0.251572	0.125786	3.14465	0.0628931	0	0.125786	0	0	0	0	0	0	0	0	0	0	0	0	0	0	0	0	0	0	0	0
2	216	1	0.245902	0.163934	0	0	0	0.245902	0	0	0	0	0.0819672	0	0	0.163934	0	0	0	0	0	0	0	0	0	0	0	0
2	140	3	0.490463	0.408719	2.53406	0.0544959	2.7248	0.108992	0	0	0.027248	0	0	0	0	0.0544959	0	0	0	0.0544959	0	0	0	0	0	0.0544959	0	0
2	111	3	0.622837	0.484429	2.97578	0.138408	3.46021	0.103806	0	0	0	0	0	0	0	0.0346021	0	0	0	0.0346021	0	0	0	0	0	0.0346021	0	0
2	1	2	0.482759	0.310345	2.31034	0.0689655	3.44828	0.172414	0	0	0.0344828	0	0	0	0	0.0689655	0	0	0	0	0	0	0	0	0	0	0	0
2	81	2	0.530612	0.367347	3.18367	0.0408163	0	0.122449	0	0	0	0	0	0	0	0.0408163	0	0	0	0	0	0	0	0	0	0	0	0
2	112	3	0.71267	0.61086	0.961538	0.158371	0.803167	0.113122	0.0565611	0.0226244	0.0791855	0.0113122	0.0113122	0	0	0.124434	0	0	0	0.0339367	0.0226244	0	0	0	0	0.0339367	0.0226244	0.746606
2	111	3	0.701439	0.629496	1.60072	0.179856	1.25899	0.0899281	0	0	0.0899281	0.0359712	0.0179856	0.0179856	0	0.143885	0.0179856	0.0179856	1.79856	0.0179856	0	0	0	0	0	0.0179856	0	0
2	215	3	0.791367	0.521583	1.42086	0.215827	1.20504	0.233813	0.0359712	0	0.0719424	0.0539568	0.107914	0.0359712	0	0.0719424	0	0	0	0	0	0	0	0	0	0	0	0
2	1	2	0.514286	0.4	4.91429	0.171429	3.82857	0.114286	0	0	0	0.0571429	0.0571429	0	0	0	0.0571429	0.0571429	5.71429	0	0	0	0	0	0	0	0	0
2	315	3	0.292135	0.157303	1.59551	0	0	0.134831	0.0449438	0.0224719	0	0.0224719	0.0449438	0.0449438	0.0224719	0.0674157	0.0224719	0.0224719	2.24719	0.0224719	0	0	0	0	0	0.0224719	0	0
2	81	2	0.431267	0.296496	2.21024	0.134771	1.61725	0.0808625	0	0	0.0269542	0.0269542	0.0269542	0.0269542	0	0.0808625	0.0539084	0.0269542	1.34771	0.0269542	0	0	0	0	0	0.0269542	0	0
2	313	3	0.297297	0.27027	1.62162	0.189189	1.54054	0.135135	0	0	0.0540541	0	0	0	0	0.162162	0.0540541	0.0540541	2.7027	0.027027	0.027027	0	0	0	0	0.027027	0.027027	2.7027
2	141	3	0.536913	0.33557	2.34899	0.100671	1.10738	0.268456	0.100671	0.033557	0.0671141	0.033557	0	0	0	0.0671141	0.0671141	0.033557	1.67785	0.033557	0.033557	0	0	0	0	0.033557	0.033557	3.3557
2	139	2	0.33557	0.0671141	0	0.0671141	0	0.234899	0	0	0.033557	0	0.033557	0	0	0.167785	0.0671141	0.033557	1.67785	0.033557	0.033557	0	0	0	0	0.033557	0.033557	3.3557
2	43	2	0.837004	0.792952	3.17181	0.440529	3.0837	0.220264	0	0	0.220264	0	0	0	0	0.0881057	0.132159	0.0440529	1.4978	0	0	0	0	0	0	0	0	0
1	178	3	0.873494	0.662651	2.46988	0.180723	2.01807	0.301205	0	0	0.060241	0.0301205	0.060241	0.060241	0.060241	0.180723	0.060241	0.060241	3.01205	0	0	0	0	0	0	0	0	0
1	44	2	0.60423	0.483384	2.26586	0.181269	1.51057	0.21148	0.0302115	0	0.060423	0	0	0	0	0.0906344	0.060423	0.060423	3.02115	0	0	0	0	0	0	0	0	0
1	114	2	0.58296	0.493274	3.67713	0.179372	2.24215	0.179372	0	0	0.044843	0	0	0	0	0.0896861	0	0	0	0.044843	0.044843	0	0	0	0	0.044843	0.044843	4.4843
1	217	1	0.414508	0.336788	1.78756	0.181347	1.11399	0.15544	0	0	0.0518135	0	0	0	0	0.207254	0.0259067	0.0259067	2.59067	0.0259067	0.0259067	0	0	0	0	0.0259067	0.0259067	2.59067
1	44	2	0.167364	0.167364	2.09205	0.083682	0	0.041841	0	0	0.041841	0	0	0	0	0	0	0	0	0.041841	0	0	0	0	0	0.041841	0	0
1	178	3	0.529101	0.529101	4.7619	0.15873	3.54497	0.0529101	0	0	0.10582	0.0529101	0	0	0	0.15873	0.15873	0.0529101	1.79894	0.10582	0	0	0.0529101	0	0	0.15873	0	0
1	114	2	0.368421	0.315789	2.63158	0.105263	0	0.210526	0	0	0	0	0	0	0	0.157895	0	0	0	0.105263	0.105263	0	0	0	0	0.105263	0.105263	5.26316
1	30	2	0.212766	0.106383	0	0.0531915	0	0.212766	0	0	0	0	0	0	0	0.106383	0	0	0	0.0531915	0	0	0.0531915	0.0531915	5.31915	0.106383	0.0531915	2.65957
1	316	1	0.384615	0.323887	1.39676	0.101215	1.21457	0.1417	0	0	0	0	0	0	0	0.161943	0	0	0	0.0809717	0.0404858	0	0.0404858	0.0202429	1.01215	0.121457	0.0607287	1.01215
1	44	2	0.678466	0.560472	2.18289	0.117994	0.737463	0.235988	0.0294985	0	0.0589971	0	0	0	0	0.0884956	0	0	0	0.0589971	0	0	0	0	0	0.0589971	0	0
1	31	2	0.791789	0.527859	2.28739	0.175953	1.96481	0.293255	0.146628	0	0.0293255	0	0	0	0	0.117302	0	0	0	0.058651	0	0	0	0	0	0.058651	0	0
1	373	1	0.544554	0.445545	4.40594	0.19802	3.71287	0.0990099	0	0	0.049505	0	0	0	0	0.0990099	0	0	0	0	0	0	0	0	0	0	0	0
1	45	2	0.65	0.6	4.6	0.2	5	0.1	0	0	0	0	0	0	0	0.1	0	0	0	0	0	0	0	0	0	0	0	0
1	44	2	1.375	1.33333	3.5	0.333333	2.08333	0.25	0.0416667	0	0.25	0	0	0	0	0.166667	0	0	0	0	0	0	0.0416667	0.0416667	4.16667	0.0416667	0.0416667	4.16667
1	31	2	0.661157	0.454545	2.27273	0.0826446	0	0.330579	0.0413223	0	0	0	0.0413223	0	0	0.123967	0	0	0	0	0	0	0.0826446	0.0413223	2.06612	0.0826446	0.0413223	2.06612
1	64	2	0.540541	0.45045	2.4024	0.18018	2.49249	0.12012	0.03003	0	0.0600601	0	0	0	0	0.12012	0.0600601	0	0	0	0	0	0.0600601	0.03003	1.5015	0.0600601	0.03003	1.5015
1	31	2	0.412371	0.257732	5.15464	0	0	0.0515464	0.103093	0	0	0	0	0	0	0	0	0	0	0	0	0	0	0	0	0	0	0
1	44	2	1.11111	0.740741	12.3457	0.246914	12.3457	0.246914	0	0	0.123457	0	0	0	0	0.37037	0	0	0	0	0	0	0	0	0	0	0	0
1	178	3	0.663265	0.561224	2.19388	0.0765306	2.55102	0.127551	0	0	0.0765306	0	0.0255102	0	0	0.204082	0.0255102	0.0255102	2.55102	0.0255102	0	0	0.0510204	0.0255102	1.27551	0.0765306	0.0255102	0.867347
1	65	2	0.329949	0.253807	1.01523	0.0507614	0	0.203046	0	0	0	0	0.0253807	0.0253807	0	0.0507614	0	0	0	0.0253807	0.0253807	0	0.0253807	0	0	0.0507614	0.0253807	1.26904
1	179	1	0.418605	0.418605	1.02326	0.372093	0.604651	0.325581	0	0	0.139535	0	0	0	0	0.186047	0	0	0	0.0930233	0.0930233	0	0.0465116	0.0465116	4.65116	0.139535	0.139535	4.65116
1	176	1	0.372093	0.186047	3.48837	0.0465116	0	0.186047	0	0	0	0	0	0	0	0.0930233	0.0930233	0	0	0	0	0	0	0	0	0	0	0
1	218	3	0.364964	0.145985	7.29927	0.0729927	7.29927	0.218978	0	0	0.0729927	0	0	0	0	0.364964	0	0	0	0	0	0	0	0	0	0	0	0
1	45	2	0.44316	0.346821	1.71484	0.154143	1.44509	0.0963391	0	0	0.0385356	0	0	0	0	0.17341	0.0385356	0.0385356	1.92678	0.0578035	0.0192678	0	0	0	0	0.0578035	0.0192678	0.655106
1	178	3	0.61657	0.520231	1.63776	0.0963391	1.15607	0.0963391	0.0192678	0	0.0385356	0.0192678	0	0	0	0.0963391	0	0	0	0.0192678	0	0	0.0192678	0.0192678	1.92678	0.0385356	0.0192678	0.963391
1	44	2	0.361011	0.288809	3.61011	0.144404	3.61011	0.0722022	0	0	0.0361011	0.0361011	0	0	0	0.0361011	0	0	0	0	0	0	0.0361011	0	0	0.0361011	0	0
1	142	2	0.280374	0.186916	2.33645	0.046729	0	0.140187	0	0	0.046729	0	0	0	0	0.046729	0	0	0	0	0	0	0	0	0	0	0	0
1	45	2	0.416667	0.333333	3.125	0.0833333	0	0.166667	0	0	0.0416667	0	0	0	0	0.125	0.0416667	0	0	0	0	0	0.0833333	0.0833333	4.16667	0.0833333	0.0833333	4.16667
1	64	2	0.670103	0.412371	2.57732	0.309278	3.45361	0.360825	0.0515464	0	0.0515464	0	0.0515464	0	0	0.0515464	0	0	0	0.0515464	0	0	0	0	0	0.0515464	0	0
1	65	2	0.473684	0.315789	3.52632	0.0526316	0	0.105263	0	0	0	0	0.0526316	0.0526316	0	0.0526316	0	0	0	0.157895	0.0526316	0	0	0	0	0.157895	0.0526316	1.78947
1	30	2	0.26087	0.173913	0	0.173913	0	0.26087	0	0	0	0	0	0	0	0	0	0	0	0	0	0	0	0	0	0	0	0
1	44	2	0.711382	0.589431	1.34146	0.101626	0.813008	0.284553	0.0406504	0	0.0813008	0	0.0609756	0	0	0.0813008	0	0	0	0	0	0	0.0609756	0.0203252	0.691057	0.0609756	0.0203252	0.691057
1	64	2	0.54878	0.386179	1.28049	0.121951	1.36179	0.223577	0.0609756	0.0203252	0.0203252	0.0203252	0	0	0	0.0609756	0	0	0	0	0	0	0.0609756	0.0406504	1.34146	0.0609756	0.0406504	1.34146
1	142	2	0.547445	0.328467	2.84672	0.0729927	3.64964	0.218978	0	0	0	0	0	0	0	0.255474	0	0	0	0	0	0	0.109489	0.0729927	2.40876	0.109489	0.0729927	2.40876
1	114	2	0.769231	0.586081	3.22344	0.29304	2.74725	0.18315	0.0732601	0.03663	0.03663	0.0732601	0	0	0	0.10989	0	0	0	0	0	0	0.03663	0	0	0.03663	0	0
1	316	1	0.440529	0.352423	3.87665	0.132159	2.95154	0.132159	0	0	0	0	0	0	0	0.176211	0	0	0	0.0881057	0.0440529	0	0	0	0	0.0881057	0.0440529	2.20264
1	30	2	0.488432	0.359897	2.03085	0.0771208	0.848329	0.179949	0	0	0.102828	0	0	0	0	0.154242	0	0	0	0.0257069	0.0257069	0	0.0257069	0.0257069	2.57069	0.0514139	0.0514139	2.57069
1	64	2	0.931373	0.637255	3.38235	0.245098	2.94118	0.392157	0.0490196	0	0.0980392	0	0.147059	0.0490196	0	0.147059	0.0980392	0.0980392	4.90196	0	0	0	0.0490196	0	0	0.0490196	0	0
1	114	2	0.220588	0.220588	4.92647	0	0	0.0735294	0	0	0	0	0	0	0	0	0	0	0	0.0735294	0	0	0	0	0	0.0735294	0	0
1	45	2	0.510949	0.364964	7.29927	0.145985	7.29927	0.145985	0	0	0	0	0	0	0	0.291971	0.145985	0.145985	7.29927	0	0	0	0.0729927	0.0729927	7.29927	0.0729927	0.0729927	7.29927
1	180	3	0.632911	0.556962	2.17722	0.126582	2.02532	0.151899	0.0253165	0	0.101266	0	0	0	0	0.126582	0	0	0	0.0759494	0.0253165	0	0.0253165	0.0253165	2.53165	0.101266	0.0506329	1.26582
1	64	2	0.789474	0.614035	3.46491	0.307018	2.5	0.175439	0.0438596	0	0.175439	0.0438596	0.0438596	0	0	0.0877193	0	0	0	0	0	0	0	0	0	0	0	0
1	65	2	0.131004	0.0436681	4.36681	0	0	0.0436681	0	0	0	0	0	0	0	0	0	0	0	0	0	0	0	0	0	0	0	0
1	176	1	0.392157	0.196078	9.80392	0	0	0.0980392	0.0980392	0	0	0	0	0	0	0.0980392	0	0	0	0	0	0	0	0	0	0	0	0
1	30	2	0.458015	0.400763	1.35496	0.114504	0.324427	0.171756	0	0	0.0572519	0.019084	0	0	0	0.114504	0	0	0	0.0572519	0.019084	0	0.019084	0.019084	1.9084	0.0763359	0.0381679	0.954198
1	65	2	0.28626	0.19084	1.52672	0.0381679	0	0.114504	0	0	0.0381679	0	0.019084	0	0	0.0572519	0.0381679	0.0381679	1.9084	0.019084	0	0	0.0381679	0.019084	0.954198	0.0572519	0.019084	0.648855
1	64	2	0.754717	0.528302	2.67925	0.113208	1.24528	0.377358	0	0	0.113208	0	0	0	0	0.188679	0.0377358	0.0377358	3.77358	0	0	0	0	0	0	0	0	0
1	45	2	0.672269	0.504202	6.97479	0	0	0.252101	0	0	0	0	0	0	0	0.252101	0.0840336	0.0840336	8.40336	0	0	0	0	0	0	0	0	0
1	179	1	0.491803	0.327869	4.09836	0.163934	4.09836	0.327869	0	0	0.0819672	0	0	0	0	0.245902	0.0819672	0.0819672	8.19672	0	0	0	0.0819672	0.0819672	8.19672	0.0819672	0.0819672	8.19672
1	115	2	0.218978	0.170316	1.38686	0.0729927	0	0.121655	0	0	0.0243309	0	0	0	0	0	0.0243309	0	0	0.0729927	0.0243309	0	0	0	0	0.0729927	0.0243309	0.827251
1	180	3	0.893855	0.558659	3.35196	0.167598	1.84358	0.446927	0	0	0.111732	0.0558659	0	0	0	0.558659	0.111732	0.111732	5.58659	0	0	0	0.111732	0.111732	5.58659	0.111732	0.111732	5.58659
1	142	2	0.200893	0.0446429	1.11607	0	0	0.111607	0	0	0	0	0.0446429	0.0223214	0	0.133929	0	0	0	0.0446429	0	0	0.0223214	0	0	0.0669643	0	0
1	115	2	0.32491	0.144404	1.80505	0.0361011	0	0.216606	0	0	0.0361011	0	0.0722022	0.0361011	0.0361011	0	0	0	0	0.0361011	0	0	0.0722022	0	0	0.108303	0	0
1	30	2	0.361011	0.361011	2.88809	0.216606	2.41877	0.0722022	0	0	0	0	0	0	0	0.108303	0.0361011	0.0361011	3.61011	0.0361011	0.0361011	0	0	0	0	0.0361011	0.0361011	3.61011
1	45	2	0.19802	0.0990099	9.90099	0	0	0.0990099	0	0	0	0	0	0	0	0.0990099	0	0	0	0	0	0	0	0	0	0	0	0
1	218	3	0.704607	0.569106	2.33062	0.162602	1.81572	0.162602	0.108401	0.0271003	0.108401	0	0	0	0	0.135501	0.0813008	0.0542005	1.78862	0.0813008	0.0271003	0	0	0	0	0.0813008	0.0271003	0.921409
1	180	3	1.00543	0.951087	2.33696	0.217391	1.3587	0.108696	0	0	0.163043	0	0.0271739	0	0	0.0815217	0.0815217	0.0543478	1.79348	0	0	0	0	0	0	0	0	0
1	31	2	0.300546	0.136612	2.73224	0.0273224	2.73224	0.0819672	0.0546448	0.0546448	0	0	0.0273224	0	0	0.0273224	0	0	0	0	0	0	0.0273224	0	0	0.0273224	0	0
1	64	2	0.717489	0.538117	3.36323	0.179372	2.24215	0.179372	0.044843	0	0.224215	0.044843	0	0	0	0.134529	0	0	0	0.044843	0.044843	0	0.044843	0	0	0.0896861	0.044843	2.24215
1	65	2	0.135135	0.045045	4.5045	0	0	0.0900901	0.045045	0	0	0	0	0	0	0.0900901	0	0	0	0.0900901	0	0	0	0	0	0.0900901	0	0
1	115	2	0.352941	0.235294	1.96078	0	0	0.0784314	0	0	0	0.0392157	0.0392157	0.0196078	0.0196078	0.0784314	0.0196078	0.0196078	1.96078	0.0196078	0	0	0	0	0	0.0196078	0	0
1	114	2	0.549451	0.43956	2.22527	0.0549451	2.74725	0.10989	0.0549451	0.0549451	0.0549451	0.0549451	0	0	0	0.0824176	0	0	0	0	0	0	0	0	0	0	0	0
1	30	2	0.693069	0.693069	4.9505	0.19802	4.9505	0	0	0	0	0	0	0	0	0.0990099	0	0	0	0	0	0	0	0	0	0	0	0
1	374	3	0.318725	0.278884	1.85259	0	0	0.0398406	0	0	0.0199203	0	0.0199203	0	0	0.059761	0.0398406	0.0199203	0.996016	0.0398406	0.0199203	0	0	0	0	0.0398406	0.0199203	0.996016
1	45	2	0.869565	0.76087	5.05435	0.108696	5.43478	0.0543478	0	0	0.108696	0	0	0	0	0.163043	0.0543478	0.0543478	5.43478	0	0	0	0	0	0	0	0	0
1	178	3	0.641711	0.481283	4.17112	0.106952	2.6738	0.213904	0	0	0.160428	0	0	0	0	0.160428	0	0	0	0	0	0	0	0	0	0	0	0
1	179	1	0.752688	0.698925	4.94624	0.215054	4.03226	0.107527	0	0	0.107527	0	0	0	0	0.107527	0	0	0	0.0537634	0	0	0	0	0	0.0537634	0	0
1	317	1	0.916667	0.833333	6.66667	0	0	0.0833333	0.0833333	0.0833333	0.0833333	0.0833333	0	0	0	0	0.0833333	0.0833333	8.33333	0	0	0	0	0	0	0	0	0
1	30	2	0.604167	0.5625	1.77083	0.104167	0.833333	0.104167	0	0	0.0416667	0	0	0	0	0.145833	0.0416667	0.0208333	1.04167	0.0208333	0	0	0	0	0	0.0208333	0	0
1	219	3	0.708333	0.645833	1.8125	0.145833	0.895833	0.125	0	0	0.0625	0	0	0	0	0.125	0.0833333	0.0625	1.58333	0.0208333	0	0	0	0	0	0.0208333	0	0
1	31	2	0.380623	0.17301	2.76817	0	0	0.207612	0	0	0	0	0.103806	0.103806	0.0346021	0.103806	0	0	0	0.0692042	0.0346021	0	0	0	0	0.0692042	0.0346021	1.7301
1	317	1	0.617284	0.493827	12.3457	0	0	0.123457	0.123457	0	0.123457	0	0	0	0	0	0	0	0	0	0	0	0	0	0	0	0	0
1	181	1	0.657895	0.526316	13.1579	0	0	0.131579	0	0	0	0	0	0	0	0	0.131579	0.131579	13.1579	0	0	0	0	0	0	0	0	0
1	179	1	0.410959	0.342466	2.73973	0.171233	2.05479	0.10274	0	0	0.0684932	0	0.0342466	0.0342466	0.0342466	0.0342466	0	0	0	0	0	0	0	0	0	0	0	0
1	30	2	0.655738	0.601093	4.97268	0.218579	4.09836	0.0546448	0	0	0.10929	0.0546448	0	0	0	0.163934	0	0	0	0.0546448	0	0	0	0	0	0.0546448	0	0
1	31	2	0.666667	0.266667	13.3333	0.133333	13.3333	0.133333	0	0	0	0	0	0	0	0.266667	0.133333	0.133333	13.3333	0	0	0	0	0	0	0	0	0
1	44	2	0.533333	0.266667	6.66667	0.266667	6.66667	0.4	0	0	0.133333	0	0	0	0	0.133333	0	0	0	0	0	0	0	0	0	0	0	0
1	219	3	0.343915	0.291005	1.69312	0.15873	1.32275	0.15873	0	0	0	0	0.026455	0.026455	0	0.10582	0.026455	0.026455	2.6455	0	0	0	0	0	0	0	0	0
1	264	3	0.262467	0.183727	2.62467	0.0524934	2.62467	0.0787402	0	0	0.0262467	0.0262467	0.0524934	0	0	0.0787402	0	0	0	0.0787402	0.0787402	0	0	0	0	0.0787402	0.0787402	2.62467
1	31	2	0.342105	0.184211	2.26316	0	0	0.131579	0.0263158	0.0263158	0	0.0263158	0.0263158	0.0263158	0.0263158	0.0789474	0.0526316	0.0526316	2.63158	0.0263158	0	0	0	0	0	0.0263158	0	0
1	217	1	0.25641	0.25641	5.12821	0.0512821	5.12821	0	0	0	0	0	0	0	0	0	0	0	0	0	0	0	0	0	0	0	0	0
1	30	2	0.681818	0.681818	11.3636	0.113636	11.3636	0	0	0	0	0	0	0	0	0.340909	0.113636	0.113636	11.3636	0	0	0	0	0	0	0	0	0
1	64	2	0.833333	0.705128	2.62821	0.288462	1.79487	0.224359	0.0320513	0	0.0641026	0.0641026	0	0	0	0.0320513	0	0	0	0	0	0	0	0	0	0	0	0
1	31	2	0.381679	0.229008	3.81679	0	0	0.114504	0.0381679	0	0	0.0381679	0.0763359	0.0763359	0.0763359	0	0	0	0	0	0	0	0	0	0	0	0	0
1	44	2	0.827068	0.789474	3.38346	0.112782	2.5188	0.112782	0	0	0	0	0	0	0	0.075188	0	0	0	0.037594	0	0	0	0	0	0.037594	0	0
1	30	2	0.181818	0.181818	18.1818	0	0	0	0	0	0	0	0	0	0	0.181818	0	0	0	0	0	0	0	0	0	0	0	0
1	65	2	0.188679	0.188679	18.8679	0.188679	18.8679	0	0	0	0.188679	0.188679	0	0	0	0	0.188679	0	0	0.188679	0	0	0	0	0	0.188679	0	0
1	219	3	0.200334	0.183639	1.5192	0.0834725	1.66945	0.033389	0	0	0.0500835	0	0.0166945	0	0	0.0834725	0.033389	0.0166945	0.834725	0	0	0	0	0	0	0	0	0
1	31	2	0.117647	0.0588235	2.94118	0	0	0.0588235	0	0	0	0	0	0	0	0.0294118	0.0588235	0.0294118	1.47059	0.0294118	0	0	0	0	0	0.0294118	0	0
1	114	2	0.419162	0.329341	2.18563	0.149701	1.1976	0.179641	0.0299401	0	0.0299401	0	0	0	0	0.0598802	0.0598802	0.0299401	1.49701	0.0299401	0	0	0	0	0	0.0299401	0	0
1	217	1	0.265487	0.235988	1.47493	0.117994	0.737463	0.117994	0	0	0.0294985	0	0	0	0	0.147493	0.0294985	0.0294985	2.94985	0	0	0	0	0	0	0	0	0
1	30	2	0.213415	0.213415	1.7378	0.0609756	0	0.0914634	0	0	0	0	0	0	0	0.0304878	0	0	0	0.0914634	0.0609756	0	0	0	0	0.0914634	0.0609756	2.0122
1	45	2	0.739857	0.692124	1.98091	0.143198	1.19332	0.143198	0.0238663	0	0.071599	0	0	0	0	0.119332	0.0238663	0	0	0.0477327	0.0238663	0	0	0	0	0.0477327	0.0238663	1.19332
1	31	2	0.431894	0.166113	3.32226	0	0	0.166113	0.0664452	0	0	0	0	0	0	0.0996678	0	0	0	0	0	0	0	0	0	0	0	0
1	64	2	0.960265	0.629139	2.45033	0.264901	1.25828	0.298013	0.165563	0.0662252	0.165563	0.0662252	0.0331126	0	0	0.0993377	0	0	0	0.0331126	0	0	0	0	0	0.0331126	0	0
1	115	2	0.183486	0.0458716	4.58716	0	0	0.0458716	0	0	0	0	0	0	0	0.0458716	0.0458716	0.0458716	4.58716	0.137615	0	0	0	0	0	0.137615	0	0
1	142	2	0.59633	0.550459	4.22018	0.0917431	2.29358	0.0917431	0	0	0.0458716	0.0917431	0	0	0	0.0917431	0.0458716	0.0458716	4.58716	0	0	0	0	0	0	0	0	0
1	265	3	0.343511	0.324427	1.67939	0.019084	1.9084	0.0381679	0.019084	0	0	0	0	0	0	0.0381679	0	0	0	0.019084	0	0	0	0	0	0.019084	0	0
1	180	3	0.507463	0.447761	2.77612	0.119403	2.23881	0.0895522	0.0298507	0	0.119403	0	0	0	0	0.0298507	0	0	0	0.0298507	0	0	0	0	0	0.0298507	0	0
1	65	2	0.173611	0.173611	1.38889	0.0694444	0	0.104167	0	0	0.0347222	0	0	0	0	0.0347222	0	0	0	0.0347222	0.0347222	0	0	0	0	0.0347222	0.0347222	3.47222
1	217	1	0.40404	0.40404	5.05051	0.10101	0	0.20202	0	0	0.10101	0	0	0	0	0	0	0	0	0.10101	0.10101	0	0	0	0	0.10101	0.10101	10.101
1	142	2	0.20202	0.10101	0	0	0	0.10101	0	0	0	0	0	0	0	0	0	0	0	0	0	0	0	0	0	0	0	0
1	264	3	0.451807	0.271084	2.68072	0.0301205	0	0.120482	0	0	0.0301205	0.0301205	0.060241	0.0301205	0	0.060241	0	0	0	0.0301205	0	0	0	0	0	0.0301205	0	0
1	265	3	0.301205	0.210843	3.01205	0.0301205	3.01205	0.0301205	0.0301205	0	0	0.0301205	0.060241	0	0	0.0301205	0.0301205	0.0301205	3.01205	0	0	0	0	0	0	0	0	0
1	180	3	0.30303	0.30303	2.42424	0.121212	1.51515	0.0606061	0	0	0.030303	0	0	0	0	0.0909091	0	0	0	0.030303	0	0	0	0	0	0.030303	0	0
1	218	3	0.311111	0.222222	2.66667	0.177778	2.22222	0.177778	0	0	0.0888889	0	0.0444444	0	0	0.0888889	0	0	0	0.0444444	0.0444444	0	0	0	0	0.0444444	0.0444444	4.44444
1	181	1	0.458015	0.305344	5.72519	0.229008	5.1145	0.229008	0	0	0.152672	0	0	0	0	0.229008	0.0763359	0	0	0.0763359	0	0	0	0	0	0.0763359	0	0
1	264	3	0.422764	0.325203	1.46341	0.113821	1.39837	0.130081	0	0	0.097561	0.0325203	0.0487805	0	0	0.0813008	0.0487805	0.0487805	1.62602	0.0487805	0.0162602	0	0	0	0	0.0487805	0.0162602	0.552846
1	218	3	0.604915	0.434783	1.32325	0.189036	1.32325	0.26465	0.0756144	0.0189036	0.094518	0	0.0189036	0	0	0.20794	0.094518	0.094518	1.89036	0.0189036	0.0189036	0	0	0	0	0.0189036	0.0189036	1.89036
1	65	2	0.188235	0.0470588	2.35294	0	0	0.117647	0	0	0	0	0.0941176	0.0235294	0.0235294	0.0235294	0	0	0	0	0	0	0	0	0	0	0	0
1	142	2	0.607735	0.276243	4.41989	0.0552486	0	0.38674	0.110497	0	0	0	0	0	0	0.165746	0	0	0	0	0	0	0	0	0	0	0	0
1	115	2	0.163934	0.163934	3.6612	0	0	0.0546448	0	0	0	0.0546448	0	0	0	0.0546448	0.0546448	0.0546448	5.46448	0.218579	0.10929	0	0	0	0	0.218579	0.10929	2.73224
1	45	2	0.306122	0.178571	2.19388	0.0255102	2.55102	0.0765306	0.0255102	0	0.0255102	0	0	0	0	0.102041	0.0255102	0.0255102	2.55102	0.0255102	0	0	0	0	0	0.0255102	0	0
1	219	3	0.254237	0.169492	2.11864	0.0423729	4.23729	0.127119	0	0	0.0423729	0	0	0	0	0.0847458	0	0	0	0.0423729	0.0423729	0	0	0	0	0.0423729	0.0423729	4.23729
1	44	2	0.254237	0.0847458	8.47458	0	0	0.0847458	0.0847458	0.0847458	0	0.0847458	0	0	0	0	0	0	0	0	0	0	0	0	0	0	0	0
1	181	1	0.285714	0.285714	6.38095	0.190476	4.7619	0.0952381	0	0	0	0	0	0	0	0.190476	0.0952381	0.0952381	9.52381	0.0952381	0.0952381	0	0	0	0	0.0952381	0.0952381	9.52381
1	179	1	0.27027	0.27027	6.03604	0.0900901	9.00901	0.0900901	0	0	0	0.0900901	0	0	0	0	0	0	0	0.0900901	0.0900901	0	0	0	0	0.0900901	0.0900901	9.00901
1	31	2	0.493151	0.315068	1.31507	0.0136986	1.36986	0.136986	0.0547945	0	0	0.0136986	0.0273973	0	0	0.0821918	0.0136986	0.0136986	1.36986	0.0273973	0	0	0	0	0	0.0273973	0	0
1	114	2	0.652985	0.485075	1.71642	0.11194	1.54851	0.11194	0.0746269	0.0186567	0.0186567	0.0186567	0.0186567	0	0	0.149254	0.0186567	0.0186567	1.86567	0.0186567	0	0	0	0	0	0.0186567	0	0
1	65	2	0.0852273	0.0568182	2.84091	0	0	0	0	0	0	0	0	0	0	0.0284091	0	0	0	0.0568182	0	0	0	0	0	0.0568182	0	0
1	115	2	0.414508	0.310881	1.70984	0.15544	0	0.259067	0	0	0	0	0.0518135	0.0518135	0	0.103627	0	0	0	0.414508	0.259067	0	0	0	0	0.414508	0.259067	3.21244
1	45	2	0.290237	0.237467	1.47757	0.0791557	1.76781	0.158311	0	0	0.0527704	0	0	0	0	0.131926	0	0	0	0.0791557	0.0527704	0	0	0	0	0.0791557	0.0527704	1.74142
1	181	1	0.225989	0.112994	0	0.112994	0	0.225989	0	0	0.0564972	0	0	0	0	0.282486	0	0	0	0.112994	0.0564972	0	0	0	0	0.112994	0.0564972	2.82486
1	115	2	0.333333	0.222222	11.1111	0	0	0.111111	0	0	0	0	0	0	0	0.111111	0	0	0	0.111111	0	0	0	0	0	0.111111	0	0
1	375	3	0.368217	0.290698	1.41473	0.0581395	0.639535	0.135659	0	0	0.0193798	0	0	0	0	0.0387597	0.0193798	0.0193798	1.93798	0	0	0	0	0	0	0	0	0
1	181	1	0.426357	0.329457	1.37597	0.135659	1.10465	0.135659	0	0	0	0	0	0	0	0.116279	0.0193798	0.0193798	1.93798	0.0387597	0	0	0	0	0	0.0387597	0	0
1	265	3	0.445545	0.346535	2.82178	0.148515	1.63366	0.247525	0	0	0.049505	0.049505	0.0990099	0.0990099	0.0990099	0	0	0	0	0	0	0	0	0	0	0	0	0
1	376	1	0.761905	0.571429	6.38095	0.285714	3.14286	0.285714	0	0	0.0952381	0.0952381	0	0	0	0.0952381	0	0	0	0	0	0	0	0	0	0	0	0
5	21	2	0.36	0.16	4	0.04	4	0.16	0	0	0	0.04	0	0	0	0.12	0.04	0	0	0	0	0	0.04	0.04	4	0.04	0.04	4
5	116	2	0.403226	0.282258	2.29839	0.241935	2.01613	0.0806452	0.0403226	0	0	0	0	0	0	0.0806452	0.0403226	0	0	0	0	0	0	0	0	0	0	0
5	32	2	0.0621118	0.0621118	0	0.0621118	0	0.0621118	0	0	0.0621118	0	0	0	0	0	0	0	0	0	0	0	0	0	0	0	0	0
5	83	2	0.25	0.125	3.125	0	0	0.1875	0	0	0	0	0.0625	0	0	0.1875	0.0625	0.0625	6.25	0	0	0	0	0	0	0	0	0
5	84	2	0.298507	0	0	0	0	0.298507	0	0	0	0	0.149254	0	0	0.149254	0.149254	0.149254	14.9254	0.149254	0	0	0	0	0	0.149254	0	0
5	21	2	0.657895	0.526316	3.28947	0.175439	2.19298	0.219298	0	0	0	0	0	0	0	0.0877193	0	0	0	0	0	0	0.0438596	0.0438596	4.38596	0.0438596	0.0438596	4.38596
5	116	2	0.636943	0.573248	2.80255	0.382166	3.18471	0.318471	0	0	0.0636943	0	0	0	0	0.318471	0.127389	0.127389	6.36943	0.127389	0.0636943	0	0	0	0	0.127389	0.0636943	3.18471
5	32	2	0.588235	0.392157	0	0.392157	0	0.588235	0	0	0	0	0	0	0	0.392157	0	0	0	0.196078	0.196078	0	0	0	0	0.196078	0.196078	19.6078
5	83	2	0.18315	0.18315	2.1978	0.10989	1.20879	0.0732601	0	0	0	0	0	0	0	0.10989	0	0	0	0.0732601	0.03663	0	0	0	0	0.0732601	0.03663	1.8315
5	84	2	0.170455	0.113636	5.68182	0.113636	5.68182	0	0	0	0.0568182	0.0568182	0	0	0	0.0568182	0	0	0	0.0568182	0	0	0	0	0	0.0568182	0	0
5	116	2	0.0571429	0.0571429	0	0.0571429	0	0.0571429	0	0	0	0	0	0	0	0	0	0	0	0	0	0	0.0571429	0.0571429	5.71429	0.0571429	0.0571429	5.71429
5	32	2	0.410959	0.410959	13.6986	0.273973	13.6986	0	0	0	0.136986	0	0	0	0	0.136986	0	0	0	0.136986	0.136986	0	0	0	0	0.136986	0.136986	13.6986
5	117	3	0.318949	0.131332	0.806754	0.0375235	0	0.187617	0	0	0	0	0.0750469	0.0375235	0.0187617	0.0375235	0.0562852	0.0187617	0.637899	0.0187617	0	0	0.0375235	0.0187617	0.938086	0.0562852	0.0187617	0.637899
5	116	2	0.305499	0.244399	1.36456	0.0814664	1.01833	0.142566	0	0	0	0	0	0	0	0.142566	0.0407332	0.0407332	2.03666	0	0	0	0.0203666	0	0	0.0203666	0	0
5	83	2	0.152284	0.152284	1.67513	0	0	0.101523	0	0	0	0	0	0	0	0.0507614	0.0507614	0.0507614	5.07614	0	0	0	0	0	0	0	0	0
5	32	2	0.196078	0.196078	4.90196	0.0980392	9.80392	0.0980392	0	0	0	0	0	0	0	0.0980392	0	0	0	0.0980392	0.0980392	0	0	0	0	0.0980392	0.0980392	9.80392
5	318	1	0.295858	0.0887574	2.95858	0.0295858	2.95858	0.177515	0	0	0	0	0.0295858	0	0	0.0591716	0.0591716	0.0295858	1.47929	0.0591716	0	0	0	0	0	0.0591716	0	0
5	63	2	0.763052	0.60241	2.93173	0.0803213	4.01606	0.200803	0	0	0.120482	0.0803213	0	0	0	0.200803	0.0401606	0.0401606	4.01606	0	0	0	0	0	0	0	0	0
5	21	2	0.843373	0.843373	8.55422	0.240964	0	0.240964	0	0	0.120482	0	0	0	0	0	0	0	0	0	0	0	0	0	0	0	0	0
5	266	3	0.596546	0.518053	1.146	0.188383	0.784929	0.188383	0.0313972	0	0.0470958	0	0	0	0	0.125589	0.0313972	0.0313972	1.56986	0	0	0	0	0	0	0	0	0
5	21	2	0.512295	0.409836	1.94672	0.102459	1.63934	0.0614754	0	0	0.0614754	0.0409836	0.0204918	0.0204918	0.0204918	0.0614754	0	0	0	0	0	0	0	0	0	0	0	0
5	84	2	0.245902	0.22541	1.12705	0.102459	0.819672	0.122951	0	0	0.0614754	0	0	0	0	0.0614754	0.0614754	0.0204918	0.696721	0.0204918	0	0	0	0	0	0.0204918	0	0
5	63	2	0.603774	0.45283	3.13208	0.150943	2.83019	0.188679	0	0	0.0754717	0	0	0	0	0.264151	0.0377358	0	0	0.0377358	0.0377358	0	0.0754717	0	0	0.113208	0.0377358	1.28302
5	318	1	0.518135	0.414508	3.26425	0.103627	0	0.207254	0	0	0	0.0518135	0.0518135	0	0	0.0518135	0	0	0	0.414508	0.207254	0	0	0	0	0.414508	0.207254	2.59067
5	63	2	0.37234	0.319149	2.44681	0.0797872	1.78191	0.0531915	0	0	0.0265957	0	0	0	0	0.159574	0.0265957	0.0265957	2.65957	0.0265957	0.0265957	0	0	0	0	0.0265957	0.0265957	2.65957
5	21	2	0.682731	0.481928	3.33333	0.160643	2.00803	0.240964	0.0803213	0	0.120482	0.0401606	0	0	0	0.0401606	0.0401606	0	0	0	0	0	0	0	0	0	0	0
5	84	2	0.315789	0.210526	0	0.105263	0	0.315789	0	0	0.105263	0	0	0	0	0	0	0	0	0.105263	0.105263	0	0	0	0	0.105263	0.105263	10.5263
5	84	2	0.186047	0.0465116	0	0	0	0.0930233	0	0	0	0	0.0465116	0	0	0.0465116	0	0	0	0.0465116	0.0465116	0	0.0930233	0.0930233	4.65116	0.139535	0.139535	4.65116
5	220	1	0.747664	0.46729	3.27103	0.186916	2.33645	0.327103	0.046729	0.046729	0.046729	0.046729	0	0	0	0.327103	0.046729	0	0	0	0	0	0	0	0	0	0	0
5	21	2	0.485437	0.291262	6.50485	0.0970874	0	0.194175	0.0970874	0	0	0	0	0	0	0.0970874	0	0	0	0	0	0	0	0	0	0	0	0
5	143	3	0.423131	0.310296	1.08604	0.155148	1.02962	0.0987306	0	0	0.0987306	0	0.0282087	0	0	0.0846262	0.0282087	0.0141044	0.705219	0.0141044	0.0141044	0	0	0	0	0.0141044	0.0141044	1.41044
5	377	3	0.334646	0.19685	1.37795	0.0590551	1.9685	0.177165	0	0	0	0.019685	0.0393701	0.0393701	0.019685	0.0787402	0.019685	0	0	0.177165	0.0787402	0	0.0393701	0.019685	0.984252	0.216535	0.0984252	0.905512
5	85	2	0.3125	0.208333	1.30208	0.130208	0.520833	0.15625	0	0	0.078125	0	0.0260417	0.0260417	0	0.078125	0	0	0	0.078125	0.0260417	0	0	0	0	0.078125	0.0260417	0.885417
5	117	3
5	21	2	0.858283	0.558882	1.71657	0.11976	1.33733	0.259481	0.0598802	0	0.0399202	0.0798403	0.0399202	0	0	0.0798403	0	0	0	0	0	0	0.0199601	0	0	0.0199601	0	0
5	220	1	0.78125	0.625	2.29167	0.286458	2.13542	0.208333	0.078125	0	0.0520833	0	0.0260417	0	0	0.182292	0.0260417	0.0260417	2.60417	0.0260417	0.0260417	0	0	0	0	0.0260417	0.0260417	2.60417
5	86	2	0.522388	0.410448	2.72388	0.11194	2.5	0.149254	0.0373134	0	0.0373134	0.0373134	0.0746269	0	0	0	0	0	0	0.0746269	0.0746269	0	0	0	0	0.0746269	0.0746269	3.73134
5	86	2	0.430108	0.349462	1.85484	0.0537634	1.34409	0.134409	0	0	0.0537634	0	0	0	0	0.0806452	0.0268817	0.0268817	2.68817	0	0	0	0.0268817	0	0	0.0268817	0	0
5	117	3	0.691489	0.611702	2.42021	0.292553	2.18085	0.106383	0.0265957	0	0.0265957	0.0531915	0.0265957	0	0	0.0797872	0	0	0	0.0797872	0.0531915	0	0.0531915	0	0	0.132979	0.0531915	1.06383
5	118	1	0.105263	0.105263	10.5263	0.105263	10.5263	0	0	0	0	0	0	0	0	0	0	0	0	0	0	0	0	0	0	0	0	0
5	220	1
5	143	3	0.573614	0.42065	1.22371	0.0764818	0	0.210325	0	0	0.0573614	0	0.0191205	0	0	0.114723	0.0191205	0.0191205	1.91205	0.0191205	0.0191205	0	0.0382409	0.0382409	1.91205	0.0573614	0.0573614	1.91205
5	378	3	0.423453	0.29316	2.89902	0.19544	2.70358	0.130293	0	0	0.0977199	0	0.0325733	0	0	0.130293	0.0325733	0.0325733	3.25733	0.0651466	0.0651466	0	0.0325733	0	0	0.0977199	0.0651466	2.14984
5	86	2	0.425532	0.212766	3.98936	0	0	0.212766	0	0	0.0531915	0	0	0	0	0	0	0	0	0.0531915	0	0	0	0	0	0.0531915	0	0
5	118	1	0.57971	0.434783	9.71014	0.434783	9.71014	0.144928	0	0	0.144928	0	0	0	0	0.289855	0	0	0	0.144928	0	0	0	0	0	0.144928	0	0
5	84	2
5	266	3	0.278884	0.219124	1.2749	0.159363	0.996016	0.0996016	0.0199203	0.0199203	0.0199203	0	0	0	0	0.0796813	0	0	0	0	0	0	0.0199203	0.0199203	1.99203	0.0199203	0.0199203	1.99203
5	86	2	0.301205	0.240964	3.01205	0	0	0.060241	0.0301205	0	0.0301205	0	0	0	0	0	0	0	0	0	0	0	0.0301205	0	0	0.0301205	0	0
5	32	2	0.572289	0.481928	2.07831	0.271084	1.3253	0.210843	0	0	0.0301205	0.0301205	0	0	0	0.240964	0.060241	0.060241	3.01205	0	0	0	0.0301205	0.0301205	3.01205	0.0301205	0.0301205	3.01205
5	144	2	0.535714	0.416667	4.22619	0.178571	3.9881	0.238095	0.119048	0	0.0595238	0	0	0	0	0.178571	0.119048	0.119048	5.95238	0	0	0	0	0	0	0	0	0
5	118	1	0.535714	0.267857	8.92857	0.0892857	8.92857	0.267857	0	0	0	0	0	0	0	0.267857	0.357143	0.267857	6.78571	0	0	0	0	0	0	0	0	0
5	46	2	0.41411	0.291411	1.21166	0.0920245	0.766871	0.153374	0.0306748	0	0.0766871	0.0306748	0.0306748	0	0	0.0766871	0	0	0	0	0	0	0.0460123	0.0306748	1.01227	0.0460123	0.0306748	1.01227
5	118	1	0.331384	0.272904	1.53996	0.155945	1.22807	0.116959	0.0194932	0	0.0974659	0	0	0	0	0.0779727	0	0	0	0	0	0	0.0389864	0.0194932	0.974659	0.0389864	0.0194932	0.974659
5	143	3	0.493421	0.197368	1.08553	0.131579	1.64474	0.197368	0.0328947	0.0328947	0.0328947	0.0328947	0.0328947	0	0	0.0986842	0	0	0	0.0328947	0.0328947	0	0.0657895	0.0657895	3.28947	0.0986842	0.0986842	3.28947
5	117	3	0.631229	0.465116	2.85714	0.265781	2.49169	0.199336	0.0996678	0	0.0332226	0	0.0332226	0.0332226	0	0.13289	0	0	0	0.0332226	0.0332226	0	0	0	0	0.0332226	0.0332226	3.32226
5	46	2	0.375723	0.17341	1.93642	0.0578035	0	0.17341	0.0289017	0	0	0	0.0289017	0	0	0.144509	0	0	0	0.0289017	0.0289017	0	0.0289017	0	0	0.0578035	0.0289017	1.44509
5	143	3	0.888031	0.733591	2.85714	0.23166	2.58687	0.34749	0	0	0.11583	0.15444	0	0	0	0.27027	0	0	0	0.0772201	0.0772201	0	0.03861	0	0	0.11583	0.0772201	2.54826
5	379	1	0.382514	0.273224	4.37158	0.218579	5.46448	0.10929	0	0	0.10929	0	0	0	0	0.163934	0	0	0	0	0	0	0.0546448	0.0546448	5.46448	0.0546448	0.0546448	5.46448
5	116	2	0.273224	0.218579	4.09836	0.0546448	5.46448	0.10929	0	0	0	0	0	0	0	0.10929	0.0546448	0	0	0	0	0	0	0	0	0	0	0
5	32	2	0.32967	0.21978	2.74725	0.21978	2.74725	0.164835	0	0	0.10989	0	0	0	0	0.164835	0	0	0	0	0	0	0	0	0	0	0	0
5	117	3	0.829876	0.705394	1.639	0.186722	1.16183	0.207469	0	0	0.103734	0	0.0207469	0	0	0.0414938	0	0	0	0	0	0	0	0	0	0	0	0
5	32	2	0.60166	0.60166	1.639	0.352697	1.34855	0.124481	0	0	0.0622407	0	0	0	0	0.124481	0.0207469	0.0207469	2.07469	0	0	0	0	0	0	0	0	0
5	86	2	0.435685	0.248963	1.90871	0.0414938	1.03734	0.165975	0	0	0.0622407	0	0.0414938	0.0414938	0	0.0414938	0.0207469	0.0207469	2.07469	0.0207469	0	0	0	0	0	0.0207469	0	0
5	84	2	0.0789474	0.0789474	2.63158	0	0	0	0	0	0	0	0	0	0	0.0789474	0.0263158	0.0263158	2.63158	0.0263158	0	0	0	0	0	0.0263158	0	0
5	46	2	0.44335	0.295567	2.46305	0.0492611	0	0.246305	0.0492611	0.0492611	0	0.0492611	0	0	0	0	0	0	0	0.0492611	0	0	0	0	0	0.0492611	0	0
5	46	2	0.409556	0.238908	1.94539	0.0682594	1.70648	0.238908	0	0	0.0682594	0	0	0	0	0	0.0341297	0.0341297	3.41297	0.0341297	0	0	0	0	0	0.0341297	0	0
5	32	2	0.396476	0.264317	2.20264	0.220264	1.76211	0.220264	0	0	0.0440529	0	0	0	0	0.220264	0	0	0	0.0440529	0.0440529	0	0	0	0	0.0440529	0.0440529	4.40529
5	85	2	0.152672	0.0763359	0	0.0763359	0	0.152672	0	0	0	0	0	0	0	0	0	0	0	0	0	0	0	0	0	0	0	0
5	220	1	0.387597	0.310078	7.75194	0.0775194	7.75194	0.0775194	0	0	0	0	0	0	0	0.0775194	0	0	0	0	0	0	0	0	0	0	0	0
5	380	1	0.493827	0.246914	4.62963	0.123457	3.08642	0.185185	0	0	0.185185	0	0.0617284	0.0617284	0.0617284	0.246914	0	0	0	0.0617284	0.0617284	0	0	0	0	0.0617284	0.0617284	6.17284
5	85	2	0.349462	0.215054	1.69355	0.107527	1.34409	0.188172	0	0	0.0537634	0	0	0	0	0.0537634	0	0	0	0.0268817	0	0	0	0	0	0.0268817	0	0
5	381	3	0.30303	0.212121	2.15152	0.0909091	2.0303	0.151515	0.030303	0	0	0	0	0	0	0.121212	0	0	0	0.030303	0.030303	0	0	0	0	0.030303	0.030303	3.0303
5	46	2	0.486111	0.208333	2.32639	0.0347222	3.47222	0.208333	0	0	0	0	0	0	0	0.138889	0.0694444	0.0694444	3.47222	0.0347222	0.0347222	0	0	0	0	0.0347222	0.0347222	3.47222
5	267	1	0.352113	0.246479	2.5	0.105634	1.16197	0.176056	0	0	0.0352113	0	0	0	0	0.0352113	0	0	0	0.105634	0.0352113	0	0	0	0	0.105634	0.0352113	1.19718
5	32	2	0.661157	0.619835	1.71488	0.227273	1.69421	0.144628	0	0	0.0413223	0	0	0	0	0.165289	0	0	0	0.0619835	0.0619835	0	0	0	0	0.0619835	0.0619835	2.06612
5	21	2	0.692521	0.554017	2.07756	0.166205	0.914127	0.221607	0	0	0.0831025	0	0.0277008	0	0	0.0277008	0	0	0	0	0	0	0	0	0	0	0	0
5	144	2	0.144404	0.0722022	1.80505	0	0	0.0722022	0	0	0	0	0	0	0	0.0722022	0	0	0	0	0	0	0	0	0	0	0	0
5	268	3	0.357143	0.3125	3.16964	0.223214	2.67857	0.133929	0	0	0.0892857	0	0	0	0	0.133929	0	0	0	0.0446429	0	0	0	0	0	0.0446429	0	0
5	83	2	0.530973	0.39823	3.93805	0.132743	2.9646	0.132743	0	0	0.0442478	0.0442478	0.0442478	0	0	0.265487	0.132743	0.0442478	1.50442	0	0	0	0	0	0	0	0	0
5	86	2	0.132827	0.056926	0	0.0189753	0	0.113852	0.0189753	0	0	0	0	0	0	0.0189753	0.0379507	0.0189753	0.948767	0.0379507	0.0189753	0	0	0	0	0.0379507	0.0189753	0.948767
5	144	2	0.194175	0.194175	2.68608	0.0647249	1.61812	0.0323625	0	0	0.0323625	0	0	0	0	0	0	0	0	0.0323625	0	0	0	0	0	0.0323625	0	0
5	85	2	0.555556	0.509259	3.37963	0.0462963	0	0.185185	0.0462963	0	0.0925926	0	0	0	0	0.0925926	0.138889	0.0925926	3.05556	0.0462963	0	0	0	0	0	0.0462963	0	0
5	21	2	0.495495	0.45045	4.05405	0.0900901	2.25225	0.045045	0	0	0.135135	0.045045	0	0	0	0	0.045045	0	0	0	0	0	0	0	0	0	0	0
5	46	2	0.507937	0.285714	3.1746	0.126984	3.1746	0.126984	0	0	0	0	0.031746	0	0	0.0952381	0.0634921	0.031746	1.5873	0	0	0	0	0	0	0	0	0
5	143	3	0.509554	0.382166	2.38854	0.0636943	1.59236	0.22293	0	0	0.0955414	0	0	0	0	0.0955414	0	0	0	0.0318471	0	0	0	0	0	0.0318471	0	0
5	319	3	0.340136	0.272109	3.40136	0.0680272	6.80272	0.136054	0.0680272	0	0	0	0	0	0	0.136054	0	0	0	0	0	0	0	0	0	0	0	0
5	86	2	0.25	0.125	12.5	0.125	12.5	0	0.125	0.125	0	0.125	0	0	0	0	0	0	0	0	0	0	0	0	0	0	0	0
5	83	2	1	1	11	0.125	12.5	0.125	0	0	0	0	0	0	0	0.125	0	0	0	0	0	0	0	0	0	0	0	0
5	144	2	0.300188	0.187617	0.750469	0.11257	0.619137	0.187617	0	0	0.0375235	0	0.0187617	0	0	0.11257	0.0187617	0	0	0	0	0	0	0	0	0	0	0
5	116	2	0.358056	0.255754	1.02302	0.204604	0.971867	0.204604	0	0	0.0255754	0	0	0	0	0.204604	0.0511509	0.0511509	2.55754	0.0255754	0.0255754	0	0	0	0	0.0255754	0.0255754	2.55754
5	85	2	0.366667	0.333333	2.33333	0.133333	2.5	0.1	0	0	0.0666667	0	0	0	0	0.233333	0	0	0	0	0	0	0	0	0	0	0	0
5	117	3	0.30303	0.21645	4.329	0.04329	4.329	0.0865801	0	0	0.04329	0.04329	0.0865801	0.04329	0	0.04329	0.04329	0.04329	4.329	0.04329	0.04329	0	0	0	0	0.04329	0.04329	4.329
5	319	3	0.329412	0.211765	0.788235	0.117647	0.588235	0.129412	0.0588235	0.0235294	0.0588235	0.0117647	0.0235294	0	0	0.0823529	0.0117647	0.0117647	1.17647	0.0117647	0	0	0	0	0	0.0117647	0	0
5	46	2	0.471464	0.322581	1.91067	0.0744417	1.66253	0.148883	0.0496278	0	0.0248139	0.0248139	0	0	0	0.0248139	0	0	0	0.0248139	0	0	0	0	0	0.0248139	0	0
5	83	2	0.320197	0.270936	2.24138	0.147783	2.04433	0.0246305	0	0	0.0246305	0	0	0	0	0.0738916	0.0492611	0.0246305	1.23153	0	0	0	0	0	0	0	0	0
5	85	2	0.215054	0.0537634	0	0	0	0.16129	0.0537634	0	0	0	0	0	0	0.107527	0.0537634	0.0537634	5.37634	0	0	0	0	0	0	0	0	0
5	21	2	0.797872	0.531915	4.25532	0.212766	3.98936	0.159574	0.159574	0.106383	0.106383	0.106383	0	0	0	0.106383	0	0	0	0	0	0	0	0	0	0	0	0
5	116	2	0.373134	0.298507	1.51119	0.205224	1.52985	0.11194	0	0	0.0186567	0	0	0	0	0.205224	0	0	0	0	0	0	0	0	0	0	0	0
5	83	2	0.317164	0.298507	1.04478	0.0746269	0	0.149254	0	0	0.0186567	0.0186567	0.0186567	0	0	0.0932836	0	0	0	0.0373134	0.0186567	0	0	0	0	0.0373134	0.0186567	0.932836
5	46	2	0.255102	0.153061	1.70918	0.0765306	0.841837	0.102041	0	0	0.0510204	0	0.0255102	0	0	0.0255102	0	0	0	0	0	0	0	0	0	0	0	0
5	143	3	0.557621	0.334572	2.89963	0.111524	2.49071	0.185874	0	0	0.111524	0	0.0743494	0.0371747	0	0.0743494	0	0	0	0.0743494	0	0	0	0	0	0.0743494	0	0
5	21	2	0.748663	0.641711	3.1016	0.160428	0	0.374332	0	0	0.0534759	0.0534759	0	0	0	0.160428	0	0	0	0	0	0	0	0	0	0	0	0
5	21	2	0.59034	0.483005	1.39535	0.214669	1.34168	0.178891	0.0357782	0	0.0357782	0.0357782	0	0	0	0.0536673	0	0	0	0	0	0	0	0	0	0	0	0
5	267	1	0.348101	0.253165	2.78481	0	0	0.0949367	0	0	0	0.0316456	0	0	0	0.0632911	0	0	0	0.0316456	0	0	0	0	0	0.0316456	0	0
5	266	3	0.39801	0.298507	3.33333	0.0995025	4.97512	0.149254	0.0497512	0	0.0497512	0	0	0	0	0.149254	0	0	0	0.0497512	0.0497512	0	0	0	0	0.0497512	0.0497512	4.97512
5	320	1	0.357143	0.153061	5.10204	0	0	0.102041	0.0510204	0	0	0	0	0	0	0.0510204	0	0	0	0.102041	0	0	0	0	0	0.102041	0	0
5	118	1	0.742574	0.445545	4.40594	0.19802	3.71287	0.247525	0	0	0	0	0	0	0	0.247525	0.19802	0.0990099	2.47525	0	0	0	0	0	0	0	0	0
5	32	2	1.12426	1.09467	2.81065	0.207101	2.95858	0.0295858	0	0	0.0591716	0	0	0	0	0.147929	0.0295858	0.0295858	2.95858	0.0887574	0.0887574	0	0	0	0	0.0887574	0.0887574	2.95858
5	267	1	0.588235	0.534759	4.27807	0	0	0.160428	0	0	0	0	0	0	0	0	0	0	0	0	0	0	0	0	0	0	0	0
5	320	1	2	2	16.6667	0	0	0	0	0	0	0	0	0	0	0	0	0	0	0	0	0	0	0	0	0	0	0
5	144	2	0.14652	0.0732601	1.8315	0	0	0.10989	0	0	0	0	0	0	0	0.10989	0.10989	0.03663	1.24542	0	0	0	0	0	0	0	0	0
5	32	2	0.235849	0.235849	2.83019	0.188679	2.35849	0.0471698	0	0	0.0471698	0	0	0	0	0.141509	0.0471698	0.0471698	4.71698	0	0	0	0	0	0	0	0	0
5	382	1	0.469484	0.328638	4.69484	0	0	0.140845	0.0469484	0	0	0	0	0	0	0.0469484	0	0	0	0	0	0	0	0	0	0	0	0
5	85	2	0.689655	0.670498	1.70498	0.0766284	0.957854	0.0766284	0	0	0.0574713	0	0	0	0	0.1341	0.0383142	0.0383142	1.91571	0.0383142	0.0191571	0	0	0	0	0.0383142	0.0191571	0.957854
5	46	2	0.798817	0.710059	2.72189	0.0591716	2.95858	0.118343	0.0295858	0	0.0591716	0	0.0295858	0	0	0.0295858	0	0	0	0	0	0	0	0	0	0	0	0
5	144	2
5	268	3	0.626781	0.584046	1.1396	0.213675	0.854701	0.128205	0	0	0.0854701	0	0	0	0	0.185185	0	0	0	0.02849	0.014245	0	0	0	0	0.02849	0.014245	0.712251
5	117	3	0.642857	0.428571	1.97619	0.142857	1.59524	0.238095	0	0	0.142857	0	0.0952381	0.0238095	0.0238095	0.047619	0.0238095	0	0	0.047619	0	0	0	0	0	0.047619	0	0
5	86	2	0.5	0.380952	2.38095	0.0238095	2.38095	0.0714286	0.0238095	0	0	0.0238095	0	0	0	0.0952381	0.0238095	0.0238095	2.38095	0.0238095	0	0	0	0	0	0.0238095	0	0
5	118	1	0.601504	0.526316	7.5188	0	0	0	0.075188	0.075188	0.075188	0.225564	0	0	0	0	0	0	0	0.075188	0	0	0	0	0	0.075188	0	0
5	84	2	0.542636	0.465116	6.43411	0.232558	5.1938	0.0775194	0	0	0.155039	0	0.0775194	0	0	0	0	0	0	0.0775194	0.0775194	0	0	0	0	0.0775194	0.0775194	7.75194
5	46	2	0.373333	0.213333	1.68	0.0266667	2.66667	0.133333	0	0	0.08	0.0266667	0.0266667	0.0266667	0	0	0	0	0	0	0	0	0	0	0	0	0	0
5	268	3	0.374332	0.347594	1.84492	0.213904	1.68449	0.106952	0	0	0.026738	0	0	0	0	0.13369	0	0	0	0.0534759	0	0	0	0	0	0.0534759	0	0
5	85	2	0.353535	0.252525	3.0303	0.10101	0	0.10101	0	0	0.0505051	0	0	0	0	0.0505051	0	0	0	0.0505051	0	0	0	0	0	0.0505051	0	0
5	83	2	0.454545	0.363636	6.81818	0.181818	4.54545	0.0909091	0	0	0.0909091	0	0	0	0	0.0909091	0	0	0	0	0	0	0	0	0	0	0	0
5	118	1	0.990991	0.630631	7.74775	0.18018	4.5045	0.36036	0.18018	0	0	0	0.0900901	0.0900901	0	0.0900901	0	0	0	0	0	0	0	0	0	0	0	0
16	14	2	0.363636	0.285714	1.66234	0.103896	0.649351	0.155844	0	0	0.025974	0	0	0	0	0.103896	0.103896	0.0779221	1.97403	0	0	0	0.025974	0.025974	2.5974	0.025974	0.025974	2.5974
16	66	2	0.155844	0.0779221	0.857143	0.0519481	0	0.12987	0.025974	0	0.025974	0	0	0	0	0.025974	0	0	0	0.025974	0	0	0.0779221	0.025974	0.883117	0.103896	0.025974	0.675325
16	160	1	0.526316	0.526316	1.85965	0.315789	0.77193	0.210526	0	0	0.0701754	0	0	0	0	0.210526	0.0350877	0.0350877	3.50877	0.0350877	0	0	0.0350877	0.0350877	3.50877	0.0701754	0.0350877	1.75439
16	47	2	0.45614	0.421053	2.91228	0.105263	1.15789	0.0701754	0	0	0	0	0	0	0	0.175439	0	0	0	0	0	0	0	0	0	0	0	0
16	221	3	0.271493	0.0904977	2.26244	0.0452489	0	0.0904977	0	0	0.0452489	0	0	0	0	0.135747	0	0	0	0	0	0	0	0	0	0	0	0
16	269	3	0.89613	0.651731	1.64969	0.264766	1.56823	0.224033	0.0610998	0.0407332	0.1222	0.0610998	0.0814664	0.0407332	0.0203666	0.0814664	0.0203666	0.0203666	2.03666	0	0	0	0.0407332	0.0407332	2.03666	0.0407332	0.0407332	2.03666
16	119	3	0.366972	0.214067	3.0581	0	0	0.152905	0.030581	0	0	0	0	0	0	0.0611621	0	0	0	0	0	0	0	0	0	0	0	0
16	182	3	0.762195	0.609756	2.13415	0.213415	2.16463	0.213415	0	0	0.0304878	0	0	0	0	0.0914634	0.0304878	0	0	0.0609756	0.0304878	0	0	0	0	0.0609756	0.0304878	1.52439
16	10	2	0.611621	0.489297	2.69113	0.214067	2.62997	0.122324	0.030581	0	0.0917431	0.030581	0	0	0	0.0611621	0.030581	0.030581	3.0581	0.030581	0.030581	0	0.030581	0	0	0.0611621	0.030581	1.52905
16	48	2	0.168067	0.0840336	2.10084	0	0	0.12605	0	0	0	0	0.0420168	0	0	0.0420168	0.0420168	0	0	0.12605	0.0420168	0	0.0840336	0	0	0.210084	0.0420168	0.840336
16	183	3	0.848485	0.707071	1.67677	0.242424	1.17172	0.222222	0	0	0.121212	0.020202	0.020202	0	0	0.121212	0.020202	0.020202	2.0202	0.040404	0.020202	0	0.020202	0	0	0.0606061	0.020202	0.686869
16	66	2	0.484848	0.323232	1.63636	0.10101	1.21212	0.161616	0.040404	0.020202	0.040404	0.020202	0	0	0	0.10101	0.040404	0.040404	2.0202	0.020202	0.020202	0	0.020202	0.020202	2.0202	0.040404	0.040404	2.0202
16	87	2	0.778589	0.754258	2.18978	0.145985	1.21655	0.0729927	0.0243309	0	0.0243309	0	0	0	0	0.0973236	0.0729927	0.0486618	1.60584	0.0729927	0.0243309	0	0	0	0	0.0729927	0.0243309	0.827251
16	88	3	1.0473	0.97973	2.66892	0.168919	2.02703	0.236486	0	0	0.135135	0.0337838	0.0337838	0	0	0.101351	0	0	0	0	0	0	0	0	0	0	0	0
16	48	2	0.268817	0.107527	2.68817	0.0537634	5.37634	0.16129	0.0537634	0.0537634	0	0.0537634	0.0537634	0	0	0	0	0	0	0.0537634	0.0537634	0	0	0	0	0.0537634	0.0537634	5.37634
16	222	3	0.414747	0.299539	2.11982	0.0230415	2.30415	0.115207	0	0	0	0	0	0	0	0.115207	0.0230415	0.0230415	2.30415	0.0460829	0	0	0.0460829	0	0	0.0921659	0	0
16	47	2	0.277778	0.222222	2.44444	0.0833333	1.86111	0.0555556	0.0277778	0	0	0.0277778	0.0277778	0.0277778	0.0277778	0	0	0	0	0.0277778	0	0	0	0	0	0.0277778	0	0
16	183	3	0.77135	0.716253	2.12121	0.275482	1.65289	0.192837	0	0	0.165289	0	0	0	0	0.0550964	0	0	0	0.0275482	0	0	0	0	0	0.0275482	0	0
16	10	2	0.264151	0.0754717	3.77358	0	0	0.113208	0.0377358	0	0	0	0	0	0	0.0754717	0	0	0	0.0377358	0	0	0	0	0	0.0377358	0	0
16	221	3	0.620155	0.620155	1.56977	0.0968992	0.775194	0.0968992	0	0	0.0193798	0	0	0	0	0.116279	0.0387597	0	0	0	0	0	0	0	0	0	0	0
16	10	2	0.319149	0.177305	2.12766	0.035461	0	0.212766	0	0	0.035461	0	0	0	0	0	0.106383	0.035461	1.20567	0	0	0	0	0	0	0	0	0
16	48	2	0.0704225	0.0704225	3.52113	0	0	0	0	0	0	0	0	0	0	0	0	0	0	0.0352113	0	0	0	0	0	0.0352113	0	0
16	66	2	0.3125	0.208333	5.20833	0	0	0	0	0	0.0520833	0	0	0	0	0.104167	0	0	0	0	0	0	0	0	0	0	0	0
16	14	2	1.19497	1.06918	3.71069	0.377358	1.06918	0.503145	0	0	0.314465	0	0	0	0	0.251572	0.188679	0.188679	6.28931	0	0	0	0.0628931	0.0628931	6.28931	0.0628931	0.0628931	6.28931
16	88	3	0.651466	0.602606	1.49837	0.130293	1.2215	0.0814332	0	0	0.0488599	0.0162866	0.0162866	0.0162866	0	0.0977199	0	0	0	0	0	0	0.0162866	0	0	0.0162866	0	0
16	321	3	0.553279	0.327869	1.53689	0.0409836	1.02459	0.204918	0	0	0.0204918	0	0.0204918	0	0	0.0614754	0	0	0	0.0204918	0	0	0.0819672	0.0409836	1.02459	0.102459	0.0409836	0.819672
16	183	3	0.612903	0.548387	2.83871	0.258065	2.41935	0.129032	0	0	0.0967742	0	0	0	0	0.16129	0	0	0	0.0322581	0	0	0.0322581	0.0322581	3.22581	0.0645161	0.0322581	1.6129
16	10	2	0.803859	0.418006	1.99357	0.192926	1.06109	0.418006	0	0	0.096463	0	0.0321543	0.0321543	0.0321543	0.321543	0.0643087	0.0643087	3.21543	0	0	0	0.128617	0.0643087	1.60772	0.128617	0.0643087	1.60772
16	383	1	0.174419	0.174419	5.81395	0.0581395	5.81395	0	0	0	0	0.0581395	0	0	0	0	0	0	0	0	0	0	0	0	0	0	0	0
16	89	2	0.396601	0.254958	1.89802	0.0283286	2.83286	0.226629	0.0283286	0	0	0	0	0	0	0.1983	0.0849858	0.0849858	2.83286	0.0566572	0.0283286	0	0.0283286	0	0	0.0849858	0.0283286	0.963173
16	322	1	0.56872	0.473934	2.8436	0.236967	2.8436	0.28436	0.0473934	0	0.14218	0	0	0	0	0.189573	0	0	0	0.0473934	0	0	0	0	0	0.0473934	0	0
16	14	2	0.473934	0.42654	3.69668	0.0473934	4.73934	0.0947867	0	0	0.0473934	0.0947867	0	0	0	0.0947867	0	0	0	0.14218	0	0	0.0473934	0	0	0.189573	0	0
16	10	2	0.510204	0.280612	1.86224	0.0255102	0	0.204082	0.0255102	0	0.0510204	0	0.0255102	0	0	0.127551	0.0255102	0.0255102	2.55102	0	0	0	0.0510204	0.0510204	2.55102	0.0510204	0.0510204	2.55102
16	119	3	0.366089	0.327553	1.1368	0.0578035	0.635838	0.115607	0.0192678	0	0	0	0	0	0	0.0770713	0.0192678	0.0192678	1.92678	0	0	0	0.0385356	0.0192678	0.963391	0.0385356	0.0192678	0.963391
16	160	1	0.385675	0.30303	2.50689	0.0826446	1.84573	0.0826446	0	0	0.0275482	0	0	0	0	0.110193	0	0	0	0.0550964	0.0550964	0	0.0275482	0	0	0.0826446	0.0550964	1.81818
16	14	2	0.439189	0.27027	2.53378	0.0337838	0	0.202703	0.0337838	0	0	0	0	0	0	0.236486	0.0337838	0	0	0.0337838	0	0	0	0	0	0.0337838	0	0
16	47	2	0.634249	0.528541	1.7759	0.147992	1.50106	0.169133	0	0	0.0845666	0.0211416	0	0	0	0.0634249	0.0422833	0.0422833	2.11416	0.0211416	0.0211416	0	0	0	0	0.0211416	0.0211416	2.11416
16	222	3	0.529595	0.46729	2.71028	0.0623053	1.55763	0.0934579	0	0	0	0	0	0	0	0.155763	0.0623053	0.0623053	3.11526	0	0	0	0.0311526	0.0311526	3.11526	0.0311526	0.0311526	3.11526
16	10	2	0.431373	0.196078	3.92157	0.0784314	3.92157	0.196078	0	0	0	0	0.0392157	0	0	0.27451	0.117647	0.117647	3.92157	0	0	0	0.0392157	0.0392157	3.92157	0.0392157	0.0392157	3.92157
16	48	2	0.122699	0.122699	6.13497	0	0	0	0	0	0	0	0	0	0	0	0	0	0	0	0	0	0	0	0	0	0	0
16	119	3	0.365854	0.365854	3.04878	0.243902	1.52439	0.182927	0	0	0.0609756	0	0	0	0	0.0609756	0.0609756	0.0609756	6.09756	0.0609756	0	0	0	0	0	0.0609756	0	0
16	14	2	0.5919	0.280374	2.08723	0.0934579	2.08723	0.373832	0	0	0.0934579	0.0623053	0.0311526	0	0	0.186916	0.0311526	0.0311526	3.11526	0.0311526	0.0311526	0	0.0934579	0.0623053	2.05607	0.124611	0.0934579	2.3676
16	160	1	0.792079	0.653465	1.56436	0.376238	1.56436	0.217822	0.019802	0.019802	0.138614	0.0594059	0.039604	0.039604	0.019802	0.277228	0.039604	0.039604	1.9802	0	0	0	0	0	0	0	0	0
16	66	2	0.460993	0.177305	1.41844	0.106383	1.17021	0.319149	0.035461	0	0	0	0.035461	0.035461	0.035461	0.141844	0	0	0	0.070922	0.035461	0	0	0	0	0.070922	0.035461	1.77305
16	47	2	0.319149	0.212766	3.5461	0.106383	3.5461	0.070922	0	0	0.070922	0.070922	0	0	0	0.035461	0.035461	0.035461	3.5461	0	0	0	0.035461	0	0	0.035461	0	0
16	89	2	0.578947	0.210526	5.26316	0.105263	5.26316	0.210526	0.0526316	0	0	0	0.0526316	0	0	0.105263	0	0	0	0.0526316	0	0	0.0526316	0	0	0.105263	0	0
16	88	3	0.508221	0.44843	1.19581	0.0896861	0.747384	0.104634	0	0	0.0597907	0.0149477	0	0	0	0.0747384	0.0298954	0	0	0	0	0	0.0149477	0	0	0.0149477	0	0
16	119	3	0.379147	0.300158	1.07425	0.0789889	0.315956	0.157978	0.0315956	0	0.0315956	0	0	0	0	0.110585	0	0	0	0.0631912	0.0473934	0	0.0157978	0	0	0.0789889	0.0473934	0.947867
16	47	2	0.31185	0.24948	1.55925	0.0623701	0.686071	0.10395	0	0	0.02079	0	0	0	0	0.02079	0	0	0	0.0623701	0	0	0	0	0	0.0623701	0	0
16	183	3	0.723684	0.723684	2.53289	0.263158	2.07237	0.164474	0	0	0.0328947	0	0	0	0	0.0986842	0	0	0	0	0	0	0	0	0	0	0	0
16	10	2	0.394737	0.263158	2.46711	0.0657895	0	0.131579	0	0	0	0	0.0657895	0	0	0	0.0657895	0.0328947	1.64474	0	0	0	0.0328947	0	0	0.0328947	0	0
16	88	3	0.337478	0.319716	1.66963	0.0888099	1.42096	0.017762	0	0	0.017762	0	0	0	0	0.053286	0	0	0	0	0	0	0.035524	0.017762	0.888099	0.035524	0.017762	0.888099
16	66	2	0.453258	0.283286	1.983	0.0849858	1.89802	0.226629	0.0283286	0	0.0283286	0	0	0	0	0.0849858	0	0	0	0	0	0	0.0566572	0.0283286	1.41643	0.0566572	0.0283286	1.41643
16	49	2	0.388889	0.333333	3.72222	0.111111	2.77778	0.111111	0	0	0	0	0	0	0	0.166667	0.166667	0.166667	5.55556	0	0	0	0	0	0	0	0	0
16	184	3	0.782123	0.670391	5.58659	0	0	0.0558659	0	0	0	0	0	0	0	0.0558659	0	0	0	0	0	0	0	0	0	0	0	0
16	270	1	0.284091	0.227273	5.68182	0.113636	5.68182	0.0568182	0	0	0	0	0	0	0	0.113636	0	0	0	0	0	0	0	0	0	0	0	0
16	49	2	0.272277	0.173267	1.75743	0.0247525	2.47525	0.123762	0	0	0	0	0.0247525	0.0247525	0	0.173267	0	0	0	0.0247525	0	0	0	0	0	0.0247525	0	0
16	47	2	0.675241	0.578778	2.31511	0.257235	1.60772	0.160772	0	0	0.160772	0	0.0321543	0	0	0	0	0	0	0.0321543	0	0	0	0	0	0.0321543	0	0
16	322	1	0.321543	0.289389	2.86174	0.0643087	3.21543	0.0643087	0.0321543	0	0	0	0	0	0	0.096463	0.0643087	0	0	0	0	0	0.0321543	0.0321543	3.21543	0.0321543	0.0321543	3.21543
16	14	2	0.583333	0.5	2.41667	0.25	2.08333	0.291667	0	0	0.0416667	0	0	0	0	0.0833333	0	0	0	0	0	0	0.0416667	0.0416667	4.16667	0.0416667	0.0416667	4.16667
16	323	1	0.209205	0.209205	4.1841	0	0	0	0	0	0	0	0	0	0	0	0	0	0	0	0	0	0	0	0	0	0	0
16	49	2	0.408805	0.314465	2.20126	0	0	0.157233	0.0314465	0	0	0	0	0	0	0.125786	0.0628931	0.0628931	3.14465	0.0314465	0	0	0.0314465	0	0	0.0628931	0	0
16	47	2	0.501567	0.376176	2.88401	0.15674	2.50784	0.0940439	0	0	0.0626959	0	0.0626959	0	0	0.0626959	0	0	0	0.031348	0	0	0.031348	0	0	0.0626959	0	0
16	48	2	0.283019	0.0943396	4.71698	0	0	0.141509	0	0	0	0.0943396	0.0943396	0	0	0	0	0	0	0	0	0	0	0	0	0	0	0
16	184	3	0.758294	0.56872	4.36019	0.236967	3.79147	0.14218	0	0	0.0947867	0	0	0	0	0.0473934	0	0	0	0	0	0	0	0	0	0	0	0
16	270	1	0.473934	0.473934	3.31754	0.331754	3.36493	0.14218	0	0	0	0	0	0	0	0.14218	0.0947867	0.0947867	4.73934	0	0	0	0	0	0	0	0	0
16	88	3	0.409683	0.335196	1.54562	0.0931099	1.48976	0.0744879	0	0	0.0558659	0	0	0	0	0.0744879	0.018622	0.018622	1.8622	0	0	0	0.018622	0.018622	1.8622	0.018622	0.018622	1.8622
16	223	1	0.331263	0.289855	1.32505	0.186335	0.910973	0.124224	0	0	0.0414079	0.0207039	0	0	0	0.124224	0.0414079	0.0414079	2.07039	0	0	0	0.0207039	0	0	0.0207039	0	0
16	222	3	0.25	0.142857	2.67857	0.0714286	1.78571	0.142857	0	0	0	0	0	0	0	0.142857	0.0714286	0.0357143	1.78571	0	0	0	0.107143	0.0357143	1.21429	0.107143	0.0357143	1.21429
16	324	1	0.177936	0.0711744	3.55872	0	0	0.106762	0	0	0	0	0	0	0	0	0	0	0	0	0	0	0	0	0	0	0	0
16	66	2	0.502283	0.365297	4.01826	0.0456621	4.56621	0.182648	0	0	0.0456621	0	0	0	0	0.136986	0.0456621	0	0	0	0	0	0.0456621	0	0	0.0456621	0	0
16	47	2	0.516963	0.468498	1.1147	0.145396	0.904685	0.177706	0	0	0.0807754	0.0323102	0.0161551	0	0	0.0161551	0.0161551	0.0161551	1.61551	0.0323102	0.0323102	0	0	0	0	0.0323102	0.0323102	1.61551
16	183	3	0.577689	0.458167	1.81275	0.0996016	1.19522	0.0996016	0	0	0.059761	0	0.0199203	0	0	0.059761	0	0	0	0	0	0	0	0	0	0	0	0
16	66	2	0.35503	0.207101	2.95858	0	0	0.118343	0	0	0	0	0	0	0	0.0295858	0	0	0	0	0	0	0	0	0	0	0	0
16	48	2	0.235988	0.147493	2.94985	0	0	0.0884956	0	0	0.0294985	0	0	0	0	0	0	0	0	0	0	0	0	0	0	0	0	0
16	10	2	0.44843	0.269058	3.00448	0.0896861	2.24215	0.179372	0	0	0	0.044843	0	0	0	0.0896861	0.044843	0.044843	4.4843	0	0	0	0	0	0	0	0	0
16	49	2	0.221607	0.193906	2.77008	0	0	0	0	0	0	0	0	0	0	0.0277008	0	0	0	0.0554017	0.0277008	0	0	0	0	0.0554017	0.0277008	1.38504
16	66	2	0.266667	0.266667	2.5	0.0333333	0	0.0666667	0	0	0	0	0	0	0	0	0.0333333	0	0	0	0	0	0	0	0	0	0	0
16	184	3	0.869565	0.735786	2.87625	0.200669	2.77592	0.200669	0	0	0.100334	0.0334448	0.0334448	0.0334448	0	0.234114	0.0334448	0.0334448	3.34448	0	0	0	0	0	0	0	0	0
16	10	2	0.553191	0.340426	3.19149	0	0	0.212766	0	0	0.0425532	0	0.0851064	0.0851064	0	0	0	0	0	0	0	0	0	0	0	0	0	0
16	182	3	1.01695	0.932203	2.88136	0.29661	1.82203	0.254237	0	0	0.254237	0	0.0423729	0	0	0.0847458	0	0	0	0	0	0	0	0	0	0	0	0
16	89	2	0.309278	0.206186	1.58076	0.0687285	1.28866	0.0687285	0	0	0	0.0171821	0	0	0	0.137457	0.0171821	0.0171821	1.71821	0.0687285	0	0	0	0	0	0.0687285	0	0
16	321	3	0.244989	0.178174	2.22717	0	0	0.0668151	0	0	0	0	0	0	0	0	0	0	0	0	0	0	0	0	0	0	0	0
16	88	3	0.321543	0.257235	2.41158	0.0321543	0	0.0643087	0	0	0.0321543	0	0	0	0	0.0643087	0	0	0	0	0	0	0	0	0	0	0	0
16	270	1	0.0662252	0.0662252	6.62252	0.0662252	6.62252	0	0	0	0	0	0	0	0	0.0662252	0	0	0	0	0	0	0	0	0	0	0	0
16	182	3	0.0657895	0	0	0	0	0.0657895	0	0	0	0	0.0657895	0	0	0	0	0	0	0.0657895	0	0	0	0	0	0.0657895	0	0
16	48	2	0.427699	0.244399	1.87373	0.0610998	2.03666	0.183299	0	0	0.0203666	0	0	0	0	0.162933	0.0203666	0	0	0.0610998	0	0	0	0	0	0.0610998	0	0
16	182	3	0.875764	0.509165	1.62933	0.162933	1.2831	0.305499	0.0407332	0.0203666	0.101833	0	0.0610998	0.0203666	0	0.0814664	0.0203666	0	0	0.0203666	0.0203666	0	0	0	0	0.0203666	0.0203666	2.03666
16	49	2	0.26455	0.21164	2.6455	0	0	0.15873	0	0	0	0	0	0	0	0.0529101	0	0	0	0	0	0	0	0	0	0	0	0
16	87	2	0.567376	0.35461	5.67376	0.212766	4.75177	0.212766	0	0	0	0	0	0	0	0.070922	0	0	0	0.070922	0	0	0	0	0	0.070922	0	0
16	14	2	0.567376	0.567376	5.31915	0.212766	2.34043	0.141844	0	0	0.070922	0.070922	0	0	0	0.070922	0	0	0	0	0	0	0	0	0	0	0	0
16	14	2	0.599613	0.444874	1.60542	0.154739	0.967118	0.174081	0.0193424	0	0.0386847	0.0193424	0	0	0	0.0967118	0.0193424	0	0	0.0773694	0.0386847	0	0	0	0	0.0773694	0.0386847	0.967118
16	222	3	0.464217	0.444874	1.76015	0.154739	1.45068	0.0580271	0	0	0.0773694	0	0	0	0	0.0967118	0	0	0	0	0	0	0	0	0	0	0	0
16	49	2	0.265957	0.212766	2.34043	0	0	0.0797872	0	0	0	0	0.0265957	0	0	0.0531915	0.0265957	0.0265957	2.65957	0.0265957	0	0	0	0	0	0.0265957	0	0
16	89	2	0.380952	0.238095	4.7619	0	0	0.047619	0	0	0	0	0	0	0	0.142857	0.047619	0	0	0	0	0	0	0	0	0	0	0
16	87	2	0.72	0.4	8	0	0	0.32	0.08	0	0	0	0	0	0	0.16	0.08	0	0	0	0	0	0	0	0	0	0	0
16	221	3	0.912863	0.892116	1.88797	0.248963	1.55602	0.0829876	0	0	0.0829876	0	0	0	0	0.0622407	0.0207469	0	0	0.0207469	0	0	0	0	0	0.0207469	0	0
16	119	3	0.518672	0.435685	1.78423	0.103734	1.65975	0.103734	0	0	0.0207469	0.0207469	0.0207469	0	0	0.0622407	0.0207469	0.0207469	2.07469	0.0207469	0.0207469	0	0	0	0	0.0207469	0.0207469	2.07469
16	48	2	0.37037	0.2849	2.5641	0	0	0.11396	0	0	0	0	0.02849	0.02849	0	0.0569801	0.02849	0.02849	2.849	0.0569801	0	0	0	0	0	0.0569801	0	0
16	87	2	0.671937	0.513834	3.95257	0.118577	3.95257	0.118577	0.118577	0.0395257	0.0395257	0	0	0	0	0.118577	0.0395257	0.0395257	3.95257	0.0790514	0	0	0	0	0	0.0790514	0	0
16	66	2	0.195122	0.097561	2.43902	0.0243902	2.43902	0.0487805	0.0243902	0	0	0.0243902	0	0	0	0.0243902	0.0487805	0.0243902	1.21951	0	0	0	0	0	0	0	0	0
16	48	2	0.196078	0.147059	1.64216	0	0	0.0980392	0	0	0	0	0.0245098	0	0	0.0490196	0.0245098	0.0245098	2.45098	0.0245098	0	0	0	0	0	0.0245098	0	0
16	47	2	0.394737	0.328947	2.30263	0.0986842	2.20395	0.164474	0	0	0.0328947	0	0	0	0	0.0657895	0	0	0	0.0657895	0.0657895	0	0	0	0	0.0657895	0.0657895	3.28947
16	384	1	0.3	0.2	10	0	0	0	0	0	0	0	0	0	0	0.2	0	0	0	0.1	0	0	0	0	0	0.1	0	0
16	14	2	0.6	0.2	5	0.1	0	0.4	0	0	0.1	0.1	0	0	0	0.4	0.2	0.2	10	0	0	0	0	0	0	0	0	0
16	89	2	0.123839	0.0928793	3.09598	0.0309598	3.09598	0	0	0	0.0309598	0	0.0309598	0.0309598	0	0	0	0	0	0	0	0	0	0	0	0	0	0
16	48	2	0.224359	0.160256	2.5641	0	0	0.0961538	0	0	0	0.0320513	0.0320513	0.0320513	0	0	0	0	0	0	0	0	0	0	0	0	0	0
16	47	2	0.560345	0.431034	3.87931	0.12931	4.31034	0.0862069	0	0	0	0	0	0	0	0.0862069	0	0	0	0.0431034	0.0431034	0	0	0	0	0.0431034	0.0431034	4.31034
16	323	1	0.570175	0.526316	3.28947	0.175439	2.19298	0.131579	0	0	0	0	0.0438596	0	0	0.175439	0.0438596	0.0438596	4.38596	0.175439	0.131579	0	0	0	0	0.175439	0.131579	3.33333
16	14	2	1.03448	0.689655	7.70115	0.344828	7.70115	0.344828	0	0	0.114943	0.114943	0	0	0	0.114943	0	0	0	0.114943	0.114943	0	0	0	0	0.114943	0.114943	11.4943
16	119	3	0.17341	0.0770713	1.44509	0.0385356	0.963391	0.0963391	0	0	0.0192678	0	0	0	0	0.0770713	0	0	0	0.0578035	0	0	0	0	0	0.0578035	0	0
16	221	3	0.17341	0.134875	1.36802	0.0578035	1.29094	0.0578035	0	0	0.0192678	0	0	0	0	0.134875	0	0	0	0.0192678	0.0192678	0	0	0	0	0.0192678	0.0192678	1.92678
16	10	2	0.140515	0.0702576	1.56909	0.0234192	0	0.0936768	0	0	0	0	0	0	0	0.0234192	0.0234192	0.0234192	2.34192	0.0468384	0	0	0	0	0	0.0468384	0	0
16	49	2	0.20979	0.13986	1.93473	0.02331	0	0.04662	0	0	0	0	0	0	0	0.04662	0.04662	0.04662	2.331	0.13986	0.04662	0	0	0	0	0.13986	0.04662	0.792541
16	88	3	0.216802	0.135501	2.16802	0.0271003	0	0.0813008	0	0	0.0271003	0	0	0	0	0.0542005	0.0271003	0.0271003	2.71003	0	0	0	0	0	0	0	0	0
16	184	3	0.39501	0.35343	1.47609	0.12474	1.0395	0.12474	0	0	0.02079	0	0	0	0	0.02079	0.04158	0.04158	2.079	0	0	0	0	0	0	0	0	0
16	14	2	0.421456	0.306513	3.83142	0	0	0.0766284	0.0383142	0.0383142	0	0.0383142	0.0383142	0	0	0.0383142	0.0766284	0.0383142	1.91571	0.0766284	0	0	0	0	0	0.0766284	0	0
16	10	2	0.49505	0.19802	3.71287	0.0990099	2.47525	0.346535	0	0	0	0	0.049505	0.049505	0.049505	0.29703	0.0990099	0.049505	2.47525	0.049505	0.049505	0	0	0	0	0.049505	0.049505	4.9505
16	49	2	0.445545	0.346535	4.25743	0.0990099	2.47525	0.0990099	0	0	0	0	0.049505	0	0	0.0990099	0.0990099	0.0990099	4.9505	0.0990099	0	0	0	0	0	0.0990099	0	0
16	385	1	0.544218	0.408163	5.64626	0.204082	6.80272	0.136054	0	0	0	0	0	0	0	0.136054	0.0680272	0	0	0.0680272	0	0	0	0	0	0.0680272	0	0
16	184	3	0.413223	0.392562	1.73554	0.123967	1.3843	0.0619835	0	0	0	0	0.0206612	0	0	0	0	0	0	0	0	0	0	0	0	0	0	0
16	89	2	0.289256	0.247934	1.71488	0.0619835	1.3843	0.0619835	0	0	0.0206612	0	0	0	0	0.0206612	0	0	0	0	0	0	0	0	0	0	0	0
16	87	2	0.247934	0.165289	1.54959	0.0413223	1.03306	0.123967	0	0	0.0206612	0	0	0	0	0.0413223	0	0	0	0.0206612	0	0	0	0	0	0.0206612	0	0
16	49	2	0.418848	0.366492	2.06806	0.078534	0	0.13089	0	0	0.052356	0	0.026178	0	0	0.104712	0	0	0	0.026178	0.026178	0	0	0	0	0.026178	0.026178	2.6178
16	325	3	0.504202	0.294118	3.61345	0.0840336	2.10084	0.210084	0	0	0	0.0420168	0	0	0	0.0840336	0	0	0	0	0	0	0	0	0	0	0	0
16	325	3	0.421836	0.372208	2.15881	0.0992556	1.86104	0.0992556	0	0	0.0496278	0	0.0248139	0	0	0.0992556	0.0248139	0.0248139	2.48139	0.0248139	0	0	0	0	0	0.0248139	0	0
16	88	3	0.546218	0.420168	2.10084	0.12605	0	0.252101	0	0	0.0840336	0	0	0	0	0.0840336	0.0420168	0	0	0	0	0	0	0	0	0	0	0
16	324	1	0.779221	0.519481	6.49351	0.194805	6.49351	0.194805	0.12987	0	0.12987	0.0649351	0	0	0	0.25974	0.12987	0.12987	6.49351	0	0	0	0	0	0	0	0	0
16	386	1	0.258065	0.129032	0	0.129032	0	0.193548	0.0645161	0	0.0645161	0.0645161	0	0	0	0	0.0645161	0	0	0.0645161	0	0	0	0	0	0.0645161	0	0
16	10	2	0.415335	0.223642	2.7476	0.0319489	3.19489	0.223642	0	0	0	0.0638978	0.0638978	0	0	0.0638978	0	0	0	0	0	0	0	0	0	0	0	0
16	89	2	0.616883	0.357143	2.95455	0.12987	2.43506	0.25974	0	0	0	0.0324675	0	0	0	0.12987	0.0324675	0.0324675	3.24675	0	0	0	0	0	0	0	0	0
16	14	2	0.610932	0.353698	3.21543	0.160772	3.21543	0.096463	0	0	0.0321543	0	0	0	0	0.128617	0.096463	0.0321543	1.09325	0.0321543	0	0	0	0	0	0.0321543	0	0
16	49	2	0.325203	0.243902	2.68293	0.0813008	0	0.162602	0	0	0.0813008	0	0.0813008	0.0813008	0	0.0813008	0	0	0	0	0	0	0	0	0	0	0	0
16	87	2	0.487805	0.406504	4.87805	0.243902	2.68293	0.162602	0	0	0.0813008	0	0	0	0	0.243902	0.0813008	0.0813008	8.13008	0	0	0	0	0	0	0	0	0
16	87	2	0.532407	0.393519	0.787037	0.150463	0.358796	0.219907	0.0115741	0	0.0347222	0	0	0	0	0.162037	0.0347222	0.0347222	1.15741	0.0347222	0.0115741	0	0	0	0	0.0347222	0.0115741	0.393519
16	89	2	0.44	0.26	1.54	0.08	0.5	0.22	0.02	0	0	0	0.02	0	0	0.1	0	0	0	0.02	0	0	0	0	0	0.02	0	0
16	119	3	0.678466	0.471976	2.94985	0.0589971	2.94985	0.117994	0	0	0.0589971	0.0294985	0.0294985	0	0	0.0884956	0	0	0	0.147493	0	0	0	0	0	0.147493	0	0
16	10	2	0.11236	0.11236	11.236	0	0	0	0	0	0	0	0	0	0	0	0	0	0	0	0	0	0	0	0	0	0	0
16	87	2	0.81761	0.566038	2.61006	0.188679	2.10692	0.251572	0.0314465	0	0.0628931	0	0.0314465	0	0	0.283019	0.0314465	0.0314465	3.14465	0	0	0	0	0	0	0	0	0
16	182	3	0.836735	0.632653	1.91837	0.0816327	1.53061	0.183673	0.0204082	0	0.122449	0.0408163	0.0204082	0	0	0.0612245	0.0612245	0.0408163	1.34694	0.0204082	0.0204082	0	0	0	0	0.0204082	0.0204082	2.04082
16	10	2	0.408163	0.22449	1.4898	0.0204082	0	0.183673	0.0204082	0	0	0	0	0	0	0.0612245	0.0204082	0	0	0.0408163	0	0	0	0	0	0.0408163	0	0
16	387	1	0.37037	0.277778	2.74691	0.0925926	3.08642	0.0308642	0.0308642	0	0	0	0	0	0	0.0617284	0.0308642	0.0308642	3.08642	0.0308642	0	0	0	0	0	0.0308642	0	0
16	14	2	0.482456	0.438596	2.63158	0.175439	2.19298	0.219298	0	0	0.0877193	0.0438596	0	0	0	0.0877193	0.0877193	0.0438596	2.19298	0	0	0	0	0	0	0	0	0
8	90	2	1.17647	0.784314	3.13725	0.196078	2.35294	0.352941	0.313725	0.117647	0.117647	0	0.0392157	0	0	0.392157	0.0392157	0.0392157	3.92157	0.0392157	0.0392157	0	0.0392157	0	0	0.0784314	0.0392157	1.96078
8	6	2	0.196078	0.196078	1.56863	0.0392157	0	0.117647	0	0	0	0	0	0	0	0	0.0392157	0	0	0.117647	0.0784314	0	0	0	0	0.117647	0.0784314	2.58824
8	224	1	0.689655	0.45977	8.62069	0.114943	0	0.229885	0	0	0.114943	0	0	0	0	0.45977	0	0	0	0	0	0	0	0	0	0	0	0
8	225	1	0.45977	0.229885	11.4943	0	0	0.114943	0	0	0	0	0	0	0	0.229885	0.114943	0	0	0	0	0	0	0	0	0	0	0
8	224	1	0.277008	0.166205	2.29917	0.0831025	1.85596	0.138504	0	0	0	0	0.0277008	0	0	0.138504	0	0	0	0.0831025	0	0	0	0	0	0.0831025	0	0
8	90	2	0.518135	0.414508	4.55959	0.15544	3.4715	0.0518135	0	0	0.0518135	0	0	0	0	0.207254	0	0	0	0	0	0	0	0	0	0	0	0
8	120	2	0.666667	0.5	11.1667	0.166667	16.6667	0.333333	0	0	0.166667	0	0	0	0	0	0	0	0	0	0	0	0	0	0	0	0	0
8	91	2	0.363636	0.282828	1.59596	0.040404	1.0101	0.121212	0	0	0.020202	0.020202	0	0	0	0.141414	0.0606061	0.040404	1.33333	0.040404	0.020202	0	0.020202	0	0	0.0606061	0.020202	0.686869
8	120	2	0.10101	0.10101	5.05051	0	0	0	0	0	0	0	0	0	0	0.0505051	0	0	0	0	0	0	0	0	0	0	0	0
8	145	3	0.703518	0.351759	3.56784	0.150754	3.36683	0.351759	0	0	0.150754	0	0.0502513	0	0	0.251256	0.0502513	0.0502513	5.02513	0.0502513	0	0	0	0	0	0.0502513	0	0
8	90	2	0.492126	0.393701	1.67323	0.11811	1.3189	0.0984252	0.019685	0	0.0590551	0.019685	0	0	0	0.216535	0	0	0	0.137795	0.019685	0	0	0	0	0.137795	0.019685	0.275591
8	15	2	0.216606	0.144404	2.70758	0.0361011	0	0.0361011	0.0361011	0	0	0	0.0361011	0	0	0.0722022	0	0	0	0.0361011	0	0	0	0	0	0.0361011	0	0
8	6	2	0.326087	0.253623	2.57246	0.144928	2.71739	0.144928	0	0	0.0362319	0	0	0	0	0	0	0	0	0.108696	0.0724638	0	0	0	0	0.108696	0.0724638	2.3913
8	91	2	0.182482	0.109489	3.64964	0.0364964	3.64964	0.0364964	0	0	0	0	0.0364964	0	0	0.0729927	0	0	0	0.0364964	0	0	0	0	0	0.0364964	0	0
8	50	2	0.251572	0.251572	1.98113	0.125786	1.57233	0.0943396	0	0	0	0	0	0	0	0.125786	0.0314465	0.0314465	3.14465	0	0	0	0.0314465	0.0314465	3.14465	0.0314465	0.0314465	3.14465
8	15	2	0.15873	0.15873	15.873	0	0	0	0	0	0	0	0	0	0	0.15873	0	0	0	0	0	0	0.15873	0	0	0.15873	0	0
8	15	2	0.238569	0.178926	1.76938	0.0397614	0.994036	0.0795229	0	0	0	0.0198807	0	0	0	0.0397614	0.0397614	0.0397614	1.98807	0.0596421	0.0198807	0	0.0397614	0	0	0.0994036	0.0198807	0.397614
8	146	3	0.239726	0.205479	1.71233	0.10274	0	0.136986	0	0	0.0342466	0	0	0	0	0.0342466	0	0	0	0	0	0	0	0	0	0	0	0
8	185	3	0.531915	0.319149	2.20745	0.132979	2.12766	0.132979	0	0	0.0531915	0.0265957	0.0265957	0	0	0.0797872	0.0531915	0.0265957	1.32979	0.0531915	0.0531915	0	0.0531915	0.0265957	1.32979	0.106383	0.0797872	2.02128
8	120	2	0.16	0.133333	1.06667	0.0533333	1.33333	0.0533333	0	0	0.0266667	0	0	0	0	0.106667	0.0266667	0	0	0	0	0	0.0266667	0.0266667	2.66667	0.0266667	0.0266667	2.66667
8	326	1	0.37037	0.31746	0.899471	0.31746	0.899471	0.26455	0	0	0.10582	0	0	0	0	0.15873	0	0	0	0.0529101	0.0529101	0	0.0529101	0.0529101	5.29101	0.10582	0.10582	5.29101
8	186	3	0.383838	0.282828	1.73737	0.020202	0	0.10101	0	0	0	0.020202	0.020202	0	0	0.10101	0.020202	0.020202	2.0202	0	0	0	0.020202	0	0	0.020202	0	0
8	91	2	0.565657	0.484848	1.67677	0.181818	1.57576	0.141414	0	0	0.121212	0	0	0	0	0.121212	0.020202	0.020202	2.0202	0.040404	0	0	0.020202	0	0	0.0606061	0	0
8	90	2	0.666667	0.545455	1.87879	0.242424	1.67677	0.141414	0.040404	0	0.0808081	0	0	0	0	0.121212	0	0	0	0	0	0	0	0	0	0	0	0
8	6	2	0.377358	0.251572	1.98113	0.0628931	1.57233	0.157233	0.0314465	0.0314465	0.0943396	0.0314465	0	0	0	0.0628931	0.0314465	0.0314465	3.14465	0.0628931	0	0	0	0	0	0.0628931	0	0
8	187	3	0.596421	0.497018	1.19284	0.357853	0.994036	0.258449	0	0	0.0596421	0	0	0	0	0.218688	0.0596421	0.0397614	1.31213	0	0	0	0.0198807	0.0198807	1.98807	0.0198807	0.0198807	1.98807
8	120	2	0.437376	0.27833	1.41153	0.198807	1.39165	0.218688	0.0198807	0	0.0198807	0	0	0	0	0.0994036	0.0198807	0.0198807	1.98807	0.0198807	0.0198807	0	0.0198807	0	0	0.0397614	0.0198807	0.994036
8	6	2	0.253623	0.0724638	1.81159	0.0724638	1.81159	0.217391	0	0	0	0.0362319	0	0	0	0.108696	0.0362319	0	0	0.0362319	0.0362319	0	0	0	0	0.0362319	0.0362319	3.62319
8	146	3	0.255319	0.170213	2.12766	0.0851064	0	0.170213	0	0	0.0425532	0	0	0	0	0	0	0	0	0	0	0	0.0851064	0.0425532	2.12766	0.0851064	0.0425532	2.12766
8	90	2	0.232558	0.232558	23.2558	0.232558	23.2558	0	0	0	0.232558	0	0	0	0	0	0	0	0	0	0	0	0	0	0	0	0	0
8	145	3	0.823529	0.588235	1.56863	0.137255	1.39216	0.215686	0.0588235	0.0196078	0.0196078	0	0.0588235	0	0	0.254902	0.0196078	0.0196078	1.96078	0.0784314	0.0196078	0	0.0196078	0	0	0.0980392	0.0196078	0.392157
8	186	3	0.45098	0.352941	1.7451	0.0588235	1.31373	0.0784314	0.0392157	0	0.0392157	0.0392157	0.0196078	0	0	0.0588235	0	0	0	0	0	0	0	0	0	0	0	0
8	15	2	0.230548	0.0864553	2.88184	0.0288184	2.88184	0.0864553	0	0	0	0	0	0	0	0.0576369	0.0288184	0	0	0.0288184	0.0288184	0	0	0	0	0.0288184	0.0288184	2.88184
8	225	1	0.346021	0.242215	2.45675	0.103806	2.31834	0.138408	0	0	0.0346021	0	0	0	0	0.103806	0	0	0	0	0	0	0.0346021	0.0346021	3.46021	0.0346021	0.0346021	3.46021
8	224	1	1.06667	0.866667	4.6	0.266667	1.66667	0.466667	0	0	0.2	0	0	0	0	0.266667	0	0	0	0.133333	0.0666667	0	0	0	0	0.133333	0.0666667	3.33333
8	185	3	0.264151	0.113208	0.943396	0.0188679	0	0.113208	0.0188679	0.0188679	0.0377358	0.0188679	0	0	0	0.0188679	0.0188679	0	0	0	0	0	0.0377358	0.0188679	0.943396	0.0377358	0.0188679	0.943396
8	91	2	0.478723	0.478723	2.97872	0.319149	1.75532	0.159574	0	0	0.159574	0	0	0	0	0.0531915	0.0531915	0	0	0	0	0	0	0	0	0	0	0
8	15	2	0.163043	0.163043	5.43478	0.0543478	5.43478	0	0	0	0.0543478	0	0	0	0	0	0.0543478	0	0	0	0	0	0	0	0	0	0	0
8	226	3	0.542169	0.401606	1.50602	0.200803	1.20482	0.240964	0	0	0.0401606	0	0.0200803	0.0200803	0	0.200803	0.0200803	0.0200803	2.00803	0.0401606	0.0200803	0	0.060241	0	0	0.100402	0.0200803	0.401606
8	6	2	0.105263	0.105263	2.35088	0	0	0.0350877	0	0	0.0350877	0	0	0	0	0.0350877	0.0350877	0	0	0.0350877	0.0350877	0	0	0	0	0.0350877	0.0350877	3.50877
8	225	1	0.428571	0.285714	1.78571	0.0714286	7.14286	0.357143	0.0714286	0	0.0714286	0	0	0	0	0.0714286	0.0714286	0	0	0.0714286	0.0714286	0	0	0	0	0.0714286	0.0714286	7.14286
8	91	2	0.434783	0.434783	3.62319	0.217391	2.3913	0.217391	0	0	0.0724638	0	0	0	0	0.144928	0	0	0	0.0724638	0	0	0	0	0	0.0724638	0	0
8	15	2	0.60241	0.361446	8.07229	0.120482	0	0.240964	0	0	0	0	0.120482	0	0	0.240964	0	0	0	0	0	0	0	0	0	0	0	0
8	185	3	0.242086	0.148976	1.17318	0.018622	0	0.130354	0	0	0	0.018622	0	0	0	0.0744879	0.018622	0.018622	1.8622	0.0558659	0	0	0.018622	0.018622	1.8622	0.0744879	0.018622	0.484171
8	186	3	0.27933	0.148976	1.17318	0.0558659	1.8622	0.130354	0	0	0.0372439	0	0.0372439	0.018622	0	0.0372439	0.0372439	0	0	0.0372439	0.018622	0	0	0	0	0.0372439	0.018622	0.931099
8	145	3	0.204842	0.130354	0.800745	0.0744879	0	0.148976	0	0	0.0372439	0.018622	0	0	0	0.130354	0.018622	0.018622	1.8622	0.018622	0	0	0	0	0	0.018622	0	0
8	50	2	0.647059	0.352941	4.88235	0.117647	5.88235	0.352941	0	0	0.0588235	0	0	0	0	0.470588	0	0	0	0.0588235	0.0588235	0	0	0	0	0.0588235	0.0588235	5.88235
8	147	1	0.105263	0.105263	0	0.105263	0	0.105263	0	0	0	0	0	0	0	0	0.105263	0.105263	10.5263	0	0	0	0	0	0	0	0	0
8	187	3	0.486258	0.401691	1.67019	0.147992	1.20507	0.12685	0	0	0	0	0	0	0	0.232558	0.0422833	0.0422833	2.11416	0.0634249	0.0211416	0	0.0211416	0.0211416	2.11416	0.0845666	0.0422833	1.05708
8	6	2	0.180505	0.144404	2.70758	0.0722022	1.80505	0.0361011	0	0	0.0361011	0	0.0361011	0.0361011	0	0.0361011	0	0	0	0.180505	0.0722022	0	0.0361011	0	0	0.216606	0.0722022	1.22744
8	91	2	0.361011	0.180505	2.88809	0.0722022	1.80505	0.144404	0	0	0	0	0	0	0	0.144404	0	0	0	0.0361011	0.0361011	0	0.0361011	0	0	0.0722022	0.0361011	1.80505
8	147	1	0.123457	0.123457	12.3457	0	0	0	0	0	0	0	0	0	0	0.123457	0.123457	0.123457	12.3457	0	0	0	0	0	0	0	0	0
8	145	3	0.351201	0.314233	1.51571	0.166359	1.44177	0.0554529	0	0	0.0924214	0	0	0	0	0.12939	0.0184843	0.0184843	1.84843	0	0	0	0.0369686	0.0184843	0.924214	0.0369686	0.0184843	0.924214
8	6	2	0.25878	0.166359	1.23845	0.0739372	0.924214	0.0924214	0	0	0.0369686	0	0.0184843	0	0	0.0554529	0.0369686	0.0184843	0.924214	0.0369686	0.0184843	0	0.0369686	0.0184843	0.924214	0.0739372	0.0369686	0.924214
8	91	2	0.215054	0.16129	2.23118	0.0537634	2.68817	0	0	0	0	0	0	0	0	0.0806452	0	0	0	0.0537634	0	0	0.0268817	0	0	0.0806452	0	0
8	147	1	0.442804	0.405904	3.02583	0.147601	1.84502	0.110701	0	0	0	0	0	0	0	0.184502	0	0	0	0.0738007	0.0738007	0	0	0	0	0.0738007	0.0738007	3.69004
8	90	2	0.416667	0.416667	1.97917	0.208333	0	0.260417	0	0	0.15625	0	0	0	0	0.15625	0	0	0	0	0	0	0	0	0	0	0	0
8	6	2	0.197044	0.0985222	1.84729	0	0	0.0738916	0.0246305	0	0	0	0.0492611	0.0246305	0.0246305	0.0492611	0	0	0	0.0492611	0.0246305	0	0.0246305	0.0246305	2.46305	0.0738916	0.0492611	1.62562
8	188	1	0.692641	0.4329	3.0303	0.21645	1.7316	0.34632	0.04329	0	0.21645	0.04329	0.0865801	0	0	0.17316	0	0	0	0	0	0	0	0	0	0	0	0
8	226	3	0.606061	0.562771	2.68398	0.0865801	2.1645	0.21645	0	0	0.04329	0	0.04329	0	0	0.21645	0.12987	0.0865801	2.85714	0.12987	0.0865801	0	0	0	0	0.12987	0.0865801	2.85714
8	271	1	0.320513	0.128205	0	0.0641026	0	0.25641	0	0	0	0	0	0	0	0	0	0	0	0.0641026	0	0	0	0	0	0.0641026	0	0
8	15	2	0.128205	0.0641026	0	0	0	0.128205	0.0641026	0	0	0	0	0	0	0	0	0	0	0	0	0	0	0	0	0	0	0
8	186	3	0.490196	0.352941	1.7451	0.0588235	0.647059	0.117647	0.0196078	0	0.0392157	0.0392157	0.0196078	0	0	0	0	0	0	0	0	0	0	0	0	0	0	0
8	185	3	0.285714	0.181818	2.23377	0	0	0.12987	0	0	0	0	0.0519481	0	0	0.025974	0.025974	0.025974	2.5974	0.025974	0.025974	0	0	0	0	0.025974	0.025974	2.5974
8	146	3	0.961039	0.805195	2.51948	0.233766	2.31169	0.12987	0	0	0.103896	0	0	0	0	0.103896	0	0	0	0	0	0	0	0	0	0	0	0
8	147	1	0.547945	0.547945	4.56621	0.0913242	4.56621	0	0	0	0	0	0	0	0	0.0456621	0	0	0	0.0456621	0	0	0	0	0	0.0456621	0	0
8	225	1	0.357143	0.214286	2.35714	0.0714286	0	0.285714	0.0714286	0	0.0714286	0	0	0	0	0.142857	0.0714286	0.0714286	7.14286	0	0	0	0	0	0	0	0	0
8	226	3	0.260664	0.21327	1.04265	0.0947867	1.77725	0.14218	0	0	0	0	0	0	0	0.118483	0.07109	0.0473934	1.56398	0.0236967	0.0236967	0	0	0	0	0.0236967	0.0236967	2.36967
8	188	1	0.286396	0.238663	1.43198	0.071599	0.787589	0.119332	0	0	0.0477327	0	0	0	0	0.119332	0.0477327	0	0	0	0	0	0	0	0	0	0	0
8	224	1	0.371429	0.228571	1.42857	0.171429	0.942857	0.2	0	0	0.0571429	0	0	0	0	0.114286	0	0	0	0.0285714	0	0	0	0	0	0.0285714	0	0
8	6	2	0.150376	0.075188	1.8797	0	0	0.075188	0	0	0.037594	0	0	0	0	0	0	0	0	0.075188	0	0	0	0	0	0.075188	0	0
8	145	3	0.446735	0.378007	1.32302	0.171821	1.37457	0.120275	0.0343643	0	0.0687285	0	0.0171821	0	0	0.103093	0	0	0	0.0171821	0.0171821	0	0	0	0	0.0171821	0.0171821	1.71821
8	271	1	0.221519	0.158228	1.89873	0.0316456	3.16456	0.126582	0	0	0.0316456	0	0	0	0	0.0632911	0	0	0	0	0	0	0	0	0	0	0	0
8	226	3	0.185185	0.185185	9.25926	0	0	0	0	0	0	0	0	0	0	0	0	0	0	0	0	0	0	0	0	0	0	0
8	6	2	0.415225	0.311419	0.899654	0.0692042	0.576701	0.161476	0.011534	0	0	0.011534	0.011534	0	0	0.103806	0.011534	0.011534	1.1534	0.103806	0.0576701	0	0	0	0	0.103806	0.0576701	0.645905
8	186	3	0.531561	0.232558	2.85714	0.0664452	1.66113	0.232558	0.0664452	0	0.0332226	0	0.0664452	0	0	0.13289	0	0	0	0	0	0	0	0	0	0	0	0
8	388	1	0.909091	0.681818	5.90909	0.454545	5.07576	0.227273	0	0	0.0757576	0	0	0	0	0.378788	0.0757576	0.0757576	7.57576	0	0	0	0	0	0	0	0	0
8	120	2	0.610687	0.458015	5.1145	0.0763359	0	0.0763359	0.0763359	0.0763359	0	0.0763359	0	0	0	0.229008	0.0763359	0.0763359	7.63359	0	0	0	0	0	0	0	0	0
8	271	1	0.530303	0.454545	5.07576	0.151515	0	0.227273	0	0	0	0	0	0	0	0	0.0757576	0	0	0	0	0	0	0	0	0	0	0
8	148	2	0.467914	0.360963	0.935829	0.160428	0.775401	0.173797	0.013369	0	0.0534759	0	0	0	0	0.0935829	0.026738	0.026738	1.3369	0.013369	0	0	0	0	0	0.013369	0	0
8	50	2	0.634921	0.615079	1.86508	0.15873	1.4881	0.0396825	0	0	0.0595238	0	0	0	0	0.0595238	0.0198413	0.0198413	1.98413	0	0	0	0	0	0	0	0	0
8	120	2	0.47619	0.396825	1.5873	0.0793651	0.496032	0.138889	0.0396825	0	0.0396825	0	0	0	0	0.0793651	0.0198413	0.0198413	1.98413	0	0	0	0	0	0	0	0	0
8	6	2	0.181159	0.144928	2.71739	0	0	0.0362319	0	0	0	0	0	0	0	0.0724638	0.0362319	0.0362319	3.62319	0.0724638	0.0724638	0	0	0	0	0.0724638	0.0724638	3.62319
8	147	1	1.09589	1.00457	3.74429	0.502283	2.92237	0.228311	0.0456621	0	0.0456621	0	0	0	0	0.228311	0	0	0	0.0456621	0.0456621	0	0	0	0	0.0456621	0.0456621	4.56621
8	50	2	0.489297	0.397554	1.89602	0.183486	1.00917	0.214067	0	0	0.0611621	0	0	0	0	0.214067	0	0	0	0.0611621	0.030581	0	0	0	0	0.0611621	0.030581	1.52905
8	6	2	0.461538	0.230769	2.57692	0.0384615	0	0.115385	0.0384615	0.0384615	0	0.0384615	0	0	0	0.153846	0.0384615	0.0384615	3.84615	0.0384615	0	0	0	0	0	0.0384615	0	0
8	90	2	0.351562	0.195312	3.90625	0.078125	3.90625	0.0390625	0.0390625	0.0390625	0	0.0390625	0	0	0	0.078125	0	0	0	0	0	0	0	0	0	0	0	0
8	15	2	0.37037	0.246914	6.17284	0.123457	0	0.123457	0	0	0	0	0	0	0	0.123457	0	0	0	0	0	0	0	0	0	0	0	0
8	185	3	0.268199	0.172414	1.28352	0.0383142	0.957854	0.114943	0	0	0	0	0.0383142	0	0	0.0191571	0	0	0	0	0	0	0	0	0	0	0	0
8	90	2	0.565111	0.515971	1.86732	0.14742	0.810811	0.14742	0	0	0.02457	0	0	0	0	0.0982801	0	0	0	0.04914	0.04914	0	0	0	0	0.04914	0.04914	2.457
8	327	3	0.22113	0.22113	1.91646	0.04914	1.2285	0.04914	0	0	0.02457	0	0	0	0	0.0737101	0.04914	0.04914	2.457	0	0	0	0	0	0	0	0	0
8	15	2	0.323529	0.205882	1.26471	0.0882353	0.970588	0.176471	0.0294118	0	0.0294118	0	0.0294118	0.0294118	0	0.0882353	0.0588235	0.0588235	2.94118	0.0294118	0	0	0	0	0	0.0294118	0	0
8	188	1	0.268456	0.268456	6.71141	0.0671141	6.71141	0	0	0	0.0671141	0.0671141	0	0	0	0	0	0	0	0.134228	0	0	0	0	0	0.134228	0	0
8	50	2	0.381862	0.334129	1.88544	0.0954654	1.19332	0.119332	0	0	0	0	0	0	0	0.0477327	0.0238663	0.0238663	2.38663	0	0	0	0	0	0	0	0	0
8	91	2	0.3003	0.3003	2.4024	0.0900901	2.01201	0.03003	0	0	0.0600601	0	0	0	0	0.03003	0	0	0	0.03003	0.03003	0	0	0	0	0.03003	0.03003	3.003
8	15	2	0.15015	0.03003	3.003	0	0	0.0600601	0	0	0	0	0	0	0	0.0900901	0	0	0	0	0	0	0	0	0	0	0	0
8	188	1	0.147059	0.0980392	2.45098	0.0490196	0	0.0980392	0	0	0.0490196	0	0	0	0	0.0490196	0	0	0	0.0980392	0	0	0	0	0	0.0980392	0	0
8	120	2	0.245098	0.245098	1.96078	0.0980392	0	0.0980392	0	0	0	0	0	0	0	0.147059	0	0	0	0.0490196	0.0490196	0	0	0	0	0.0490196	0.0490196	4.90196
8	146	3	0.56391	0.451128	1.33459	0.263158	1.07143	0.169173	0.037594	0.018797	0.112782	0.075188	0	0	0	0.150376	0.018797	0	0	0.018797	0	0	0	0	0	0.018797	0	0
8	50	2	0.505837	0.311284	3.42412	0.116732	2.607	0.155642	0	0	0	0	0.0389105	0	0	0.233463	0	0	0	0.0389105	0.0389105	0	0	0	0	0.0389105	0.0389105	3.89105
8	6	2	0.350195	0.272374	1.67315	0.0389105	0	0.155642	0	0	0.0389105	0	0	0	0	0.077821	0.0389105	0	0	0.116732	0.077821	0	0	0	0	0.116732	0.077821	2.56809
8	15	2	0.486726	0.265487	2.9646	0.0884956	0	0.221239	0	0	0.0442478	0	0.0442478	0	0	0.176991	0.0884956	0.0442478	2.21239	0.0442478	0	0	0	0	0	0.0442478	0	0
8	389	1	0.290698	0.290698	4.65116	0.174419	3.89535	0.0581395	0	0	0	0	0	0	0	0.116279	0.232558	0.0581395	1.51163	0	0	0	0	0	0	0	0	0
8	327	3	0.195312	0.117188	1.30859	0.0585938	1.95312	0.0976562	0	0	0.0390625	0.0195312	0.0195312	0	0	0.0390625	0.0585938	0.0390625	1.28906	0.0390625	0	0	0	0	0	0.0390625	0	0
8	146	3	0.864865	0.783784	2.13514	0.405405	1.81081	0.216216	0	0	0.189189	0.027027	0	0	0	0.243243	0.027027	0.027027	2.7027	0.027027	0	0	0	0	0	0.027027	0	0
8	6	2	0.432432	0.378378	1.91892	0.0540541	0	0.108108	0	0	0.027027	0	0	0	0	0.0810811	0.027027	0.027027	2.7027	0.108108	0.0810811	0	0	0	0	0.108108	0.0810811	2.05405
8	187	3	0.418251	0.418251	3.11787	0.228137	2.54753	0.0760456	0	0	0	0	0	0	0	0.152091	0.0380228	0.0380228	3.80228	0	0	0	0	0	0	0	0	0
8	272	1	0.277778	0.185185	9.25926	0.0925926	9.25926	0.0925926	0	0	0.0925926	0	0	0	0	0.277778	0.0925926	0.0925926	9.25926	0.0925926	0.0925926	0	0	0	0	0.0925926	0.0925926	9.25926
8	146	3	0.651558	0.594901	1.35977	0.339943	1.1898	0.339943	0	0	0.113314	0	0.0283286	0	0	0.0849858	0.0566572	0.0566572	2.83286	0.0283286	0	0	0	0	0	0.0283286	0	0
8	187	3	0.625	0.511364	2.67045	0.227273	2.5	0.142045	0	0	0.0284091	0	0	0	0	0.284091	0.0284091	0.0284091	2.84091	0.0284091	0.0284091	0	0	0	0	0.0284091	0.0284091	2.84091
8	50	2	0.379147	0.28436	3.17536	0.14218	3.17536	0.0947867	0	0	0	0	0	0	0	0.28436	0	0	0	0	0	0	0	0	0	0	0	0
8	6	2	0.230415	0.138249	3.08756	0	0	0.138249	0	0	0	0	0	0	0	0.0460829	0	0	0	0.184332	0.0460829	0	0	0	0	0.184332	0.0460829	1.19816
8	148	2	0.258065	0.258065	4.83871	0.0645161	0	0.0645161	0	0	0	0	0	0	0	0	0	0	0	0.0645161	0	0	0	0	0	0.0645161	0	0
8	272	1	0.420842	0.280561	1.58317	0.1002	1.60321	0.160321	0.0200401	0	0.0601202	0	0.0200401	0	0	0.1002	0.0400802	0.0400802	2.00401	0.0601202	0.0200401	0	0	0	0	0.0601202	0.0200401	0.681363
8	187	3	0.319149	0.212766	3.5461	0.070922	3.5461	0.070922	0	0	0	0	0	0	0	0.106383	0.070922	0.070922	3.5461	0	0	0	0	0	0	0	0	0
8	50	2	0.638298	0.567376	3.33333	0.212766	3.5461	0.106383	0	0	0.035461	0	0	0	0	0.141844	0.035461	0.035461	3.5461	0.035461	0.035461	0	0	0	0	0.035461	0.035461	3.5461
8	6	2	0.212766	0.0531915	5.31915	0	0	0.106383	0.0531915	0.0531915	0	0.0531915	0	0	0	0	0.0531915	0	0	0.0531915	0	0	0	0	0	0.0531915	0	0
8	148	2	0.571429	0.380952	7.14286	0.285714	6.38095	0.190476	0.190476	0	0	0	0	0	0	0.0952381	0	0	0	0.0952381	0	0	0	0	0	0.0952381	0	0
8	50	2	0.604396	0.604396	4.01099	0.164835	1.81319	0.164835	0	0	0.10989	0	0	0	0	0.10989	0	0	0	0	0	0	0	0	0	0	0	0
8	272	1	0.382514	0.327869	2.73224	0	0	0.163934	0	0	0.0546448	0	0.0546448	0.0546448	0.0546448	0.0546448	0	0	0	0	0	0	0	0	0	0	0	0
8	148	2	0.10101	0.10101	10.101	0.10101	10.101	0	0	0	0	0	0	0	0	0.10101	0	0	0	0.10101	0.10101	0	0	0	0	0.10101	0.10101	10.101
8	273	1	0.208333	0.208333	5.20833	0.208333	5.20833	0.104167	0	0	0.104167	0	0	0	0	0	0.104167	0	0	0	0	0	0	0	0	0	0	0
8	15	2	0.350877	0.175439	17.5439	0	0	0.175439	0.175439	0	0	0	0	0	0	0	0	0	0	0	0	0	0	0	0	0	0	0
8	273	1	0.144928	0.144928	3.62319	0	0	0	0	0	0	0	0	0	0	0.144928	0.0362319	0	0	0	0	0	0	0	0	0	0	0
8	50	2	0.289855	0.289855	2.28261	0.144928	2.71739	0.0724638	0	0	0.0362319	0	0	0	0	0.0724638	0.0362319	0.0362319	3.62319	0.0362319	0	0	0	0	0	0.0362319	0	0
8	326	1	0.358974	0.25641	4.10256	0.102564	2.5641	0.153846	0	0	0.102564	0	0	0	0	0.102564	0.0512821	0.0512821	5.12821	0	0	0	0	0	0	0	0	0
8	148	2	0.309278	0.257732	4.12371	0.0515464	0	0	0.0515464	0	0	0	0	0	0	0	0	0	0	0	0	0	0	0	0	0	0	0
8	147	1	0.31746	0.15873	15.873	0	0	0.15873	0	0	0	0	0	0	0	0.15873	0.15873	0.15873	15.873	0	0	0	0	0	0	0	0	0
8	148	2	0.487805	0.365854	1.23984	0.223577	1.11789	0.162602	0.0406504	0	0.0203252	0	0	0	0	0.0406504	0	0	0	0.0203252	0	0	0	0	0	0.0203252	0	0
8	145	3	0.604982	0.462633	2.74021	0.106762	2.38434	0.142349	0	0	0.0355872	0	0.0355872	0.0355872	0	0.213523	0.0355872	0.0355872	3.55872	0.0355872	0.0355872	0	0	0	0	0.0355872	0.0355872	3.55872
8	188	1	0.693642	0.635838	3.17919	0.231214	0	0.289017	0	0	0.115607	0	0	0	0	0.231214	0.0578035	0.0578035	5.78035	0.115607	0	0	0	0	0	0.115607	0	0
8	273	1	0.406977	0.290698	5.81395	0.0581395	5.81395	0	0.0581395	0.0581395	0.0581395	0.0581395	0.0581395	0	0	0.0581395	0	0	0	0	0	0	0	0	0	0	0	0
8	15	2	0.258621	0.172414	8.62069	0	0	0.0862069	0	0	0	0	0	0	0	0	0	0	0	0	0	0	0	0	0	0	0	0
7	121	2	0.415512	0.277008	1.31579	0.0415512	0.927978	0.0692521	0	0	0	0	0	0	0	0.166205	0.0692521	0.0415512	0.831025	0.0415512	0.0138504	0	0.0138504	0.0138504	1.38504	0.0554017	0.0277008	0.692521
7	22	2	0.427699	0.386965	1.71079	0.0814664	1.01833	0.0814664	0	0	0.0407332	0.0203666	0	0	0	0.0814664	0	0	0	0	0	0	0	0	0	0	0	0
7	92	2	0.528634	0.374449	1.67401	0.154185	1.25551	0.242291	0.0220264	0	0.0220264	0	0	0	0	0.30837	0.0220264	0.0220264	2.20264	0.132159	0.0440529	0	0.0220264	0.0220264	2.20264	0.154185	0.0660793	0.92511
7	7	2	0.223214	0.223214	4.46429	0.0446429	4.46429	0	0	0	0.0446429	0	0	0	0	0	0	0	0	0	0	0	0	0	0	0	0	0
7	227	1	0.353982	0.309735	1.28319	0.221239	0.884956	0.221239	0	0	0.0884956	0.0442478	0	0	0	0.176991	0	0	0	0	0	0	0	0	0	0	0	0
7	22	2	0.625	0.625	2.69886	0.198864	2.44318	0.0284091	0	0	0.0852273	0	0	0	0	0.0852273	0.0284091	0.0284091	2.84091	0	0	0	0	0	0	0	0	0
7	149	3	0.45283	0.301887	2.37736	0.0377358	0	0.226415	0	0	0	0	0.0754717	0.0377358	0.0377358	0	0	0	0	0.0377358	0.0377358	0	0	0	0	0.0377358	0.0377358	3.77358
7	189	1	0.4	0.24	8	0.16	8	0.16	0.08	0	0	0	0	0	0	0.08	0.08	0	0	0	0	0	0.16	0.08	4	0.16	0.08	4
7	67	2	0.32	0.32	8	0.16	8	0	0	0	0.08	0	0	0	0	0.16	0	0	0	0	0	0	0	0	0	0	0	0
7	7	2	1.0443	0.886076	2.94304	0.126582	2.37342	0.189873	0	0	0.0632911	0	0	0	0	0.28481	0.0316456	0.0316456	3.16456	0.0316456	0	0	0.0316456	0	0	0.0632911	0	0
7	149	3	0.534591	0.314465	3.14465	0.0314465	3.14465	0.188679	0	0	0.0628931	0.0628931	0.125786	0.0314465	0	0	0	0	0	0	0	0	0	0	0	0	0	0
7	121	2	0.904523	0.753769	4.37186	0.251256	3.01508	0.201005	0.100503	0	0.251256	0	0	0	0	0.201005	0.100503	0.100503	5.02513	0	0	0	0	0	0	0	0	0
7	67	2	0.175439	0.175439	17.5439	0	0	0	0	0	0	0	0	0	0	0.175439	0	0	0	0	0	0	0	0	0	0	0	0
7	92	2	1.07884	0.995851	2.07469	0.186722	2.07469	0.0829876	0	0	0.0207469	0	0.0207469	0.0207469	0.0207469	0.103734	0	0	0	0.0207469	0.0207469	0	0.0414938	0.0414938	2.07469	0.0622407	0.0622407	2.07469
7	22	2	0.829876	0.726141	1.95021	0.145228	1.78423	0.103734	0	0	0.0829876	0	0.0207469	0	0	0.0207469	0	0	0	0.0207469	0	0	0.0207469	0	0	0.0414938	0	0
7	68	2	0.80292	0.656934	5.69343	0.145985	0	0.291971	0	0	0	0	0	0	0	0	0.0729927	0	0	0	0	0	0	0	0	0	0	0
7	7	2	1.98582	1.91489	7.0922	0.35461	7.0922	0.070922	0	0	0.141844	0	0	0	0	0.070922	0	0	0	0	0	0	0	0	0	0	0	0
7	69	2	1.03704	1.03704	6.37037	0.296296	5.55556	0.0740741	0	0	0	0	0	0	0	0.0740741	0	0	0	0	0	0	0	0	0	0	0	0
7	7	2	0.27833	0.238569	1.33201	0.0795229	0.994036	0.0994036	0	0	0.0596421	0	0	0	0	0.0795229	0.0198807	0	0	0.0198807	0	0	0	0	0	0.0198807	0	0
7	150	3	0.206897	0.137931	2.58621	0.0344828	0	0.103448	0.0344828	0	0	0	0.0344828	0	0	0.103448	0	0	0	0.137931	0.0344828	0	0	0	0	0.137931	0.0344828	0.896552
7	22	2	0.820896	0.746269	6.71642	0.298507	7.46269	0.149254	0	0	0.0746269	0.0746269	0	0	0	0	0	0	0	0	0	0	0	0	0	0	0	0
7	228	3	0.703704	0.62963	1.62963	0.12963	1.85185	0.12963	0	0	0.0925926	0	0.0185185	0.0185185	0	0.12963	0.037037	0.0185185	0.925926	0.0185185	0.0185185	0	0.0185185	0.0185185	1.85185	0.037037	0.037037	1.85185
7	229	3	0.481481	0.333333	1.64815	0.037037	0.925926	0.12963	0.037037	0.0185185	0.037037	0.0555556	0.0185185	0	0	0	0	0	0	0.037037	0.0185185	0	0.0185185	0	0	0.0555556	0.0185185	0.62963
7	150	3	0.133333	0.0333333	3.33333	0.0333333	3.33333	0.0666667	0.0333333	0.0333333	0	0.0333333	0.0666667	0.0333333	0.0333333	0	0	0	0	0.0333333	0.0333333	0	0	0	0	0.0333333	0.0333333	3.33333
7	189	1	0.308642	0.246914	1.54321	0.185185	0	0.246914	0	0	0	0	0.0617284	0	0	0.0617284	0	0	0	0.123457	0.0617284	0	0.0617284	0.0617284	6.17284	0.185185	0.123457	4.07407
7	150	3	0.301811	0.140845	1.73038	0	0	0.120724	0.0201207	0.0201207	0	0	0.0402414	0.0201207	0	0	0	0	0	0.0804829	0.0201207	0	0.0402414	0.0201207	1.00604	0.120724	0.0402414	0.684105
7	22	2	0.731707	0.406504	3.65854	0.0813008	2.03252	0.325203	0	0	0.0406504	0.0406504	0.0406504	0.0406504	0	0.203252	0.0813008	0.0406504	2.03252	0.0406504	0	0	0	0	0	0.0406504	0	0
7	7	2	0.367347	0.285714	2.89796	0.0816327	0	0.122449	0	0	0	0	0	0	0	0.122449	0.0408163	0.0408163	4.08163	0	0	0	0	0	0	0	0	0
7	69	2	0.582524	0.582524	3.25243	0.242718	1.94175	0.194175	0	0	0.0485437	0	0	0	0	0.242718	0	0	0	0.145631	0.0485437	0	0	0	0	0.145631	0.0485437	1.65049
7	121	2
7	22	2	0.657277	0.633803	1.83099	0.187793	1.17371	0.140845	0	0	0.0704225	0	0	0	0	0.211268	0.0469484	0.0469484	2.34742	0.0234742	0	0	0.0234742	0	0	0.0469484	0	0
7	149	1	0.230179	0.179028	1.81586	0.0511509	1.27877	0.0767263	0	0	0	0.0255754	0.0511509	0.0255754	0.0255754	0.0511509	0	0	0	0	0	0	0.0255754	0.0255754	2.55754	0.0255754	0.0255754	2.55754
7	69	2	0.108696	0.108696	5.43478	0	0	0	0	0	0	0	0	0	0	0.0543478	0	0	0	0	0	0	0	0	0	0	0	0
7	328	1	0.853242	0.716724	2.93515	0.170648	2.04778	0.170648	0	0	0.0341297	0	0.0341297	0.0341297	0	0.170648	0.0341297	0.0341297	3.41297	0	0	0	0.0341297	0	0	0.0341297	0	0
7	69	2	0.614334	0.546075	3.41297	0.238908	3.41297	0.0682594	0	0	0	0	0	0	0	0.102389	0	0	0	0.0682594	0.0682594	0	0	0	0	0.0682594	0.0682594	3.41297
7	67	2	0.689655	0.517241	3.2069	0.103448	2.31034	0.137931	0	0	0.0689655	0.0689655	0.103448	0.0344828	0	0.241379	0.0344828	0.0344828	3.44828	0.0689655	0.0344828	0	0.0689655	0.0344828	1.72414	0.137931	0.0689655	1.72414
7	189	1	0.896552	0.862069	3.17241	0.172414	2.75862	0.103448	0	0	0.0689655	0	0	0	0	0.172414	0.0344828	0	0	0	0	0	0.0344828	0	0	0.0344828	0	0
7	92	2	0.691244	0.506912	2.53456	0.322581	1.33641	0.322581	0	0	0.0460829	0	0	0	0	0.230415	0.0460829	0.0460829	4.60829	0.0460829	0	0	0	0	0	0.0460829	0	0
7	149	1	0.517799	0.453074	2.0712	0.0970874	2.16828	0.194175	0	0	0	0	0	0	0	0	0	0	0	0.0647249	0.0323625	0	0.0323625	0.0323625	3.23625	0.0970874	0.0647249	2.13592
7	189	1	0.8	0.65	5	0.1	5	0	0.05	0.05	0.05	0.1	0	0	0	0.15	0	0	0	0	0	0	0.05	0	0	0.05	0	0
7	390	1	1.68421	1.47368	8.31579	0.421053	5.26316	0.421053	0	0	0.631579	0	0	0	0	0.210526	0.105263	0.105263	10.5263	0	0	0	0	0	0	0	0	0
7	67	2	0.537634	0.430108	5.37634	0.215054	0	0.322581	0	0	0	0	0	0	0	0.322581	0	0	0	0.215054	0.215054	0	0.107527	0	0	0.322581	0.215054	7.09677
7	69	2	0.582329	0.481928	1.92771	0.261044	2.00803	0.0401606	0.0200803	0.0200803	0.0401606	0	0	0	0	0.060241	0.0200803	0.0200803	2.00803	0.0200803	0.0200803	0	0.0200803	0	0	0.0401606	0.0200803	1.00402
7	190	3	0.456853	0.279188	1.62437	0.0507614	0	0.203046	0	0	0	0	0.0761421	0.0253807	0	0.152284	0	0	0	0.0253807	0	0	0.0253807	0	0	0.0507614	0	0
7	189	1	0.730897	0.664452	2.49169	0.166113	2.65781	0.199336	0	0	0.0332226	0	0	0	0	0.166113	0	0	0	0.0664452	0	0	0	0	0	0.0664452	0	0
7	68	2	0.727273	0.545455	7.54545	0.0909091	0	0.272727	0	0	0	0	0.0909091	0	0	0.181818	0.0909091	0	0	0	0	0	0.0909091	0.0909091	9.09091	0.0909091	0.0909091	9.09091
7	227	1	0.555556	0.555556	9.25926	0.0925926	9.25926	0	0	0	0	0	0	0	0	0.0925926	0	0	0	0	0	0	0	0	0	0	0	0
7	22	2	0.844156	0.768398	1.00649	0.108225	0.757576	0.0865801	0.0108225	0	0.04329	0.021645	0	0	0	0.12987	0.0108225	0.0108225	1.08225	0	0	0	0.0324675	0.021645	0.714286	0.0324675	0.021645	0.714286
7	69	2	0.692464	0.631365	1.83299	0.162933	1.52749	0.1222	0.0203666	0	0.0610998	0	0	0	0	0.183299	0.0610998	0.0407332	1.3442	0.0814664	0.0814664	0	0.0407332	0.0407332	2.03666	0.1222	0.1222	2.03666
7	68	2	0.685714	0.514286	5.71429	0.171429	5.71429	0.228571	0	0	0	0	0	0	0	0.171429	0.0571429	0.0571429	5.71429	0	0	0	0	0	0	0	0	0
7	121	2	0.45977	0.287356	4.5977	0.0574713	0	0.172414	0	0	0	0	0	0	0	0.229885	0	0	0	0	0	0	0	0	0	0	0	0
7	227	1	0.57971	0.57971	10.8696	0	0	0.144928	0	0	0	0	0	0	0	0.144928	0	0	0	0.144928	0.144928	0	0	0	0	0.144928	0.144928	14.4928
7	190	3	0.570342	0.437262	1.57795	0.0760456	0.95057	0.209125	0	0	0.0380228	0.0570342	0	0	0	0.0570342	0.0190114	0	0	0.0190114	0.0190114	0	0.0190114	0	0	0.0380228	0.0190114	0.95057
7	69	2	0.798479	0.703422	1.3308	0.285171	1.27376	0.247148	0	0	0.0190114	0	0	0	0	0.342205	0.0380228	0.0190114	0.95057	0.171103	0.152091	0	0	0	0	0.171103	0.152091	1.673
7	7	2	0.275229	0.275229	2.29358	0.137615	3.07339	0.0458716	0	0	0	0.0458716	0	0	0	0.183486	0	0	0	0.0917431	0.0917431	0	0	0	0	0.0917431	0.0917431	4.58716
7	67	2	0.344828	0.206897	2.27586	0.137931	0	0.206897	0.0689655	0	0.0689655	0	0	0	0	0.0689655	0	0	0	0	0	0	0	0	0	0	0	0
7	149	3	0.297398	0.260223	2.63941	0.0371747	3.71747	0.0743494	0	0	0	0.0371747	0.0743494	0	0	0	0	0	0	0.0371747	0	0	0.0371747	0	0	0.0743494	0	0
7	7	2	0.855019	0.817844	3.5316	0.260223	3.71747	0.0743494	0	0	0.0371747	0	0	0	0	0.111524	0	0	0	0.0371747	0.0371747	0	0.0371747	0	0	0.0743494	0.0371747	1.85874
7	68	2	0.578947	0.473684	4.68421	0.105263	5.26316	0.157895	0	0	0	0	0	0	0	0.0526316	0.157895	0.0526316	1.78947	0	0	0	0.0526316	0	0	0.0526316	0	0
7	121	2	0.582011	0.582011	4.33862	0.37037	4.55026	0.10582	0	0	0.0529101	0	0	0	0	0	0	0	0	0	0	0	0	0	0	0	0	0
7	191	1	0.617284	0.617284	4.93827	0.246914	0	0.246914	0	0	0	0	0	0	0	0.246914	0	0	0	0	0	0	0	0	0	0	0	0
7	274	1	0.322581	0.215054	2.40143	0.179211	2.15054	0.179211	0	0	0	0	0	0	0	0.179211	0	0	0	0.0358423	0.0358423	0	0.0716846	0.0716846	3.58423	0.107527	0.107527	3.58423
7	7	2	0.392857	0.392857	2.60714	0.0714286	0	0.0714286	0	0	0.0357143	0	0	0	0	0.0714286	0	0	0	0.0357143	0.0357143	0	0	0	0	0.0357143	0.0357143	3.57143
7	229	3	0.45977	0.287356	5.74713	0.172414	5.74713	0.114943	0.0574713	0.0574713	0	0.0574713	0	0	0	0.0574713	0	0	0	0	0	0	0	0	0	0	0	0
7	7	2	0.392157	0.261438	2.87582	0.0326797	0	0.130719	0	0	0	0	0	0	0	0.130719	0.0653595	0	0	0	0	0	0	0	0	0	0	0
7	274	1	0.392157	0.326797	3.26797	0.0326797	3.26797	0.0653595	0	0	0	0	0	0	0	0.0326797	0	0	0	0	0	0	0	0	0	0	0	0
7	68	2	0.711111	0.444444	3.55556	0.0888889	2.22222	0.266667	0	0	0	0	0.0888889	0	0	0.177778	0.0444444	0.0444444	4.44444	0	0	0	0	0	0	0	0	0
7	67	2	0.982143	0.848214	3.75	0.267857	2.23214	0.223214	0	0	0	0.0892857	0	0	0	0.267857	0.0446429	0	0	0	0	0	0	0	0	0	0	0
7	191	1	0.394737	0.328947	6.57895	0.197368	6.57895	0.0657895	0.0657895	0	0	0	0	0	0	0	0.131579	0	0	0.0657895	0	0	0	0	0	0.0657895	0	0
7	149	3	0.336134	0.168067	1.87675	0.0840336	1.87675	0.168067	0	0	0	0	0	0	0	0	0	0	0	0.0560224	0.0280112	0	0	0	0	0.0560224	0.0280112	1.40056
7	92	2	0.614525	0.530726	2.06704	0.27933	1.39665	0.223464	0	0	0.0837989	0	0.027933	0.027933	0.027933	0.139665	0	0	0	0.027933	0.027933	0	0	0	0	0.027933	0.027933	2.7933
7	7	2	0.321101	0.321101	3.25688	0.0917431	4.58716	0.0458716	0	0	0	0	0	0	0	0.137615	0.0458716	0	0	0.0458716	0	0	0	0	0	0.0458716	0	0
7	328	1	0.550459	0.504587	2.52294	0.137615	0	0.229358	0	0	0.0458716	0	0	0	0	0.229358	0.0917431	0.0917431	4.58716	0	0	0	0	0	0	0	0	0
7	228	3	0.594059	0.29703	6.63366	0.0990099	9.90099	0.19802	0	0	0	0	0	0	0	0.19802	0.0990099	0	0	0	0	0	0	0	0	0	0	0
7	22	2	0.912162	0.743243	3.07432	0.168919	2.7027	0.202703	0.0337838	0.0337838	0.0337838	0.101351	0.0675676	0.0675676	0	0.168919	0	0	0	0	0	0	0	0	0	0	0	0
7	7	2	0.610169	0.542373	3.18644	0.101695	2.27119	0.0338983	0	0	0.0338983	0	0	0	0	0.20339	0	0	0	0	0	0	0	0	0	0	0	0
7	67	2	0.422535	0.328638	4.69484	0	0	0.0938967	0	0	0.0469484	0	0	0	0	0	0	0	0	0.0469484	0.0469484	0	0	0	0	0.0469484	0.0469484	4.69484
7	121	2	0.669856	0.62201	4.78469	0.239234	4.78469	0.0478469	0	0	0.0478469	0.0478469	0	0	0	0.191388	0.143541	0.0956938	3.15789	0	0	0	0	0	0	0	0	0
7	227	1	0.571429	0.428571	2.35714	0	0	0.428571	0	0	0	0	0.0714286	0	0	0.0714286	0	0	0	0	0	0	0	0	0	0	0	0
7	69	2	0.608466	0.47619	1.32275	0.291005	0.952381	0.291005	0	0	0.15873	0	0	0	0	0.26455	0	0	0	0.0529101	0.0529101	0	0	0	0	0.0529101	0.0529101	2.6455
7	230	3	0.555556	0.449735	2.32804	0.0793651	1.77249	0.132275	0	0	0.0529101	0.0793651	0.026455	0.026455	0.026455	0.132275	0.026455	0.026455	2.6455	0	0	0	0	0	0	0	0	0
7	150	3	0.37234	0.239362	2.65957	0	0	0.0797872	0.0265957	0	0	0	0.0797872	0.0531915	0	0.0265957	0	0	0	0.0265957	0	0	0	0	0	0.0265957	0	0
7	68	2	0.0980392	0	0	0	0	0.0980392	0	0	0	0	0.0490196	0.0490196	0	0	0	0	0	0.0490196	0	0	0	0	0	0.0490196	0	0
7	274	1	0.222222	0.148148	3.7037	0	0	0.148148	0	0	0	0	0	0	0	0.148148	0.0740741	0.0740741	7.40741	0	0	0	0	0	0	0	0	0
7	269	3	0.726744	0.581395	2.61628	0.174419	2.90698	0.203488	0.0872093	0	0.0290698	0.0290698	0	0	0	0.116279	0	0	0	0.0290698	0.0290698	0	0	0	0	0.0290698	0.0290698	2.90698
7	69	2	0.491329	0.433526	1.93642	0.289017	1.44509	0.144509	0	0	0	0	0	0	0	0.260116	0.0578035	0.0578035	2.89017	0.0867052	0.0578035	0	0	0	0	0.0867052	0.0578035	1.90751
7	150	3	0.204678	0.116959	2.19298	0.0584795	2.92398	0.0584795	0	0	0	0.0292398	0.0292398	0	0	0.0584795	0	0	0	0.0584795	0.0292398	0	0	0	0	0.0584795	0.0292398	1.46199
7	22	2	0.877193	0.701754	2.80702	0.0701754	0	0.280702	0	0	0.210526	0.0350877	0.140351	0	0	0.175439	0.0350877	0.0350877	3.50877	0.0350877	0.0350877	0	0	0	0	0.0350877	0.0350877	3.50877
7	190	3	0.488998	0.342298	2.10269	0.0733496	1.63814	0.122249	0.0488998	0	0.0244499	0.0488998	0.0244499	0	0	0	0	0	0	0.0244499	0	0	0	0	0	0.0244499	0	0
7	230	3	0.364964	0.291971	2.43309	0.0729927	2.43309	0.0729927	0	0	0.0486618	0	0	0	0	0.121655	0.0729927	0.0486618	1.60584	0	0	0	0	0	0	0	0	0
7	192	3	0.395062	0.123457	1.48148	0.0246914	0	0.246914	0	0	0	0	0.0987654	0.0493827	0.0493827	0.0987654	0.0493827	0.0493827	2.46914	0.123457	0.0493827	0	0	0	0	0.123457	0.0493827	0.987654
7	92	2	0.366492	0.26178	4.18848	0.157068	3.50785	0.104712	0	0	0.104712	0	0	0	0	0.157068	0.104712	0.104712	5.2356	0.104712	0.052356	0	0	0	0	0.104712	0.052356	2.6178
7	7	2	0.179641	0.11976	5.98802	0.0598802	5.98802	0	0	0	0	0	0	0	0	0.179641	0	0	0	0.11976	0.0598802	0	0	0	0	0.11976	0.0598802	2.99401
7	192	3	0.223881	0.0497512	1.24378	0.0248756	0	0.199005	0	0	0	0	0.0995025	0	0	0.0497512	0	0	0	0.0995025	0.0746269	0	0	0	0	0.0995025	0.0746269	1.89055
7	230	3	0.646766	0.597015	4.57711	0.0497512	4.97512	0.0995025	0	0	0.0497512	0	0	0	0	0.149254	0	0	0	0.0497512	0	0	0	0	0	0.0497512	0	0
7	68	2	0.5	0.35	5	0	0	0.15	0.05	0	0	0	0	0	0	0.05	0.05	0.05	5	0	0	0	0	0	0	0	0	0
7	329	1	1.12903	1.12903	7.5	0.322581	6.04839	0.0806452	0	0	0.241935	0	0	0	0	0.241935	0	0	0	0	0	0	0	0	0	0	0	0
7	92	2	0.387324	0.246479	2.5	0.176056	2.11268	0.140845	0.0352113	0	0.0352113	0	0	0	0	0.105634	0.0352113	0.0352113	3.52113	0	0	0	0	0	0	0	0	0
7	192	3	0.528846	0.240385	2.88462	0.192308	2.40385	0.336538	0	0	0.0961538	0	0.0480769	0	0	0.288462	0.0961538	0.0480769	2.40385	0.0961538	0.0480769	0	0	0	0	0.0961538	0.0480769	2.40385
7	275	1	0.334928	0.191388	1.19617	0.191388	1.19617	0.239234	0	0	0	0	0	0	0	0.334928	0	0	0	0.0956938	0.0956938	0	0	0	0	0.0956938	0.0956938	4.78469
7	7	2	0.25	0.25	6.25	0.125	0	0.125	0	0	0.125	0	0	0	0	0	0	0	0	0	0	0	0	0	0	0	0	0
7	191	1
7	229	3	0.575758	0.393939	2.57576	0.121212	1.51515	0.151515	0	0	0.030303	0.030303	0.0606061	0	0	0.121212	0.030303	0	0	0.030303	0	0	0	0	0	0.030303	0	0
7	192	3	0.306748	0.276074	1.34969	0.153374	1.22699	0.184049	0	0	0.0306748	0	0.0306748	0.0306748	0.0306748	0.0613497	0	0	0	0.0306748	0.0306748	0	0	0	0	0.0306748	0.0306748	3.06748
7	330	3	0.357143	0.297619	4.7619	0	0	0.119048	0	0	0.0595238	0	0	0	0	0.238095	0.0595238	0.0595238	5.95238	0.0595238	0.0595238	0	0	0	0	0.0595238	0.0595238	5.95238
7	7	2	0.666667	0.571429	9.52381	0	0	0.0952381	0	0	0	0	0.0952381	0	0	0	0	0	0	0	0	0	0	0	0	0	0	0
7	22	2	0.740741	0.648148	7.96296	0.0925926	9.25926	0	0	0	0	0.185185	0	0	0	0.462963	0	0	0	0	0	0	0	0	0	0	0	0
7	22	2	0.981595	0.920245	2.04499	0.143149	2.04499	0.0204499	0	0	0.143149	0	0	0	0	0.0817996	0	0	0	0.0204499	0	0	0	0	0	0.0204499	0	0
7	92	2	0.633947	0.511247	1.71779	0.122699	1.69734	0.143149	0.0613497	0.0613497	0.0408998	0.0408998	0	0	0	0.0817996	0	0	0	0.0408998	0.0204499	0	0	0	0	0.0408998	0.0204499	1.02249
7	228	3	0.884615	0.807692	3.46154	0.230769	2.57692	0.0769231	0	0	0.0769231	0	0	0	0	0.0769231	0	0	0	0.0384615	0	0	0	0	0	0.0384615	0	0
7	230	3	0.426357	0.387597	2.71318	0.116279	1.27907	0.155039	0	0	0.0775194	0.0387597	0	0	0	0.116279	0.0387597	0.0387597	3.87597	0	0	0	0	0	0	0	0	0
7	67	2	0.595238	0.47619	8.92857	0	0	0.119048	0.119048	0	0	0	0	0	0	0	0	0	0	0	0	0	0	0	0	0	0	0
7	150	3	0.230769	0.153846	1.69231	0	0	0.0961538	0.0192308	0	0	0.0192308	0.0384615	0	0	0.0192308	0	0	0	0.0384615	0	0	0	0	0	0.0384615	0	0
7	330	3	0.807692	0.769231	1.63462	0.288462	1.40385	0.153846	0.0384615	0	0.0576923	0.0192308	0	0	0	0.153846	0.0192308	0.0192308	1.92308	0.0192308	0.0192308	0	0	0	0	0.0192308	0.0192308	1.92308
7	228	3	0.730769	0.576923	1.53846	0.173077	1.28846	0.192308	0.0769231	0.0384615	0.0961538	0.0576923	0.0192308	0	0	0.0961538	0.0192308	0	0	0.0384615	0.0192308	0	0	0	0	0.0384615	0.0192308	0.961538
7	190	3	0.596591	0.3125	2.84091	0.0284091	2.84091	0.255682	0.0284091	0	0.0284091	0	0.0284091	0.0284091	0	0.170455	0.0284091	0.0284091	2.84091	0.0284091	0	0	0	0	0	0.0284091	0	0
7	331	1	0.833333	0.769231	5.89744	0.0641026	0	0.0641026	0.0641026	0	0.128205	0	0	0	0	0.128205	0	0	0	0.192308	0.0641026	0	0	0	0	0.192308	0.0641026	2.17949
7	269	3	0.643275	0.526316	2.10526	0.233918	1.84211	0.233918	0.0584795	0	0.0877193	0	0	0	0	0.0584795	0	0	0	0	0	0	0	0	0	0	0	0
7	92	2	0.552995	0.414747	4.60829	0.230415	4.60829	0.0921659	0.0460829	0	0.138249	0	0	0	0	0.138249	0	0	0	0	0	0	0	0	0	0	0	0
7	275	1	0.502283	0.502283	4.56621	0.136986	4.56621	0	0	0	0.0456621	0	0	0	0	0.0913242	0.0456621	0.0456621	4.56621	0	0	0	0	0	0	0	0	0
7	191	1	0.597015	0.597015	6.56716	0.298507	5.59701	0.0746269	0	0	0.298507	0	0	0	0	0.149254	0	0	0	0	0	0	0	0	0	0	0	0
7	7	2	0.626223	0.606654	1.70254	0.117417	1.62427	0.0978474	0	0	0.0587084	0	0	0	0	0.136986	0.0195695	0.0195695	1.95695	0.0195695	0.0195695	0	0	0	0	0.0195695	0.0195695	1.95695
7	229	3	0.572917	0.364583	1.84896	0.104167	0.651042	0.286458	0.0260417	0	0.078125	0	0.078125	0.0260417	0	0.0520833	0.0520833	0.0520833	2.60417	0	0	0	0	0	0	0	0	0
7	329	1	0.866142	0.761155	2.07349	0.288714	1.44357	0.209974	0	0	0.104987	0	0.0262467	0.0262467	0.0262467	0.104987	0.0262467	0.0262467	2.62467	0.0262467	0.0262467	0	0	0	0	0.0262467	0.0262467	2.62467
7	192	3	0.717703	0.239234	3.82775	0.0956938	2.39234	0.334928	0	0	0.0956938	0	0.0478469	0.0478469	0	0.191388	0.0956938	0.0956938	4.78469	0.0478469	0.0478469	0	0	0	0	0.0478469	0.0478469	4.78469
7	275	1	0.191083	0.191083	2.10191	0.191083	2.10191	0.127389	0	0	0.0636943	0	0	0	0	0.0636943	0	0	0	0.0636943	0.0636943	0	0	0	0	0.0636943	0.0636943	6.36943
7	190	3	0.54	0.28	1.86	0.02	2	0.2	0.02	0	0	0.02	0.02	0.02	0	0.06	0	0	0	0.06	0	0	0	0	0	0.06	0	0
7	22	2	0.838509	0.652174	2.95031	0.15528	2.48447	0.15528	0.0310559	0	0.15528	0.0621118	0.0310559	0	0	0.15528	0.0621118	0.0621118	3.10559	0.0310559	0.0310559	0	0	0	0	0.0310559	0.0310559	3.10559
7	68	2	0.249221	0.155763	2.49221	0.0623053	1.55763	0.124611	0	0	0	0.0311526	0.0311526	0	0	0.0934579	0.0623053	0.0623053	3.11526	0	0	0	0	0	0	0	0	0
7	331	1	0.729167	0.572917	4.73958	0	0	0.208333	0	0	0.0520833	0	0	0	0	0.104167	0	0	0	0	0	0	0	0	0	0	0	0
7	191	1	0.869565	0.807453	4.78261	0.434783	3.54037	0.186335	0	0	0	0	0	0	0	0.124224	0.124224	0.0621118	3.10559	0.0621118	0.0621118	0	0	0	0	0.0621118	0.0621118	6.21118
7	68	2	0.421456	0.268199	2.72031	0.0766284	1.91571	0.229885	0	0	0.0383142	0	0.0766284	0	0	0.0383142	0	0	0	0	0	0	0	0	0	0	0	0
7	7	2	0.622568	0.583658	3.11284	0.194553	2.33463	0.155642	0	0	0	0.0389105	0	0	0	0.116732	0	0	0	0	0	0	0	0	0	0	0	0
7	67	2	0.384615	0.384615	38.4615	0	0	0	0	0	0	0	0	0	0	0	0	0	0	0.384615	0	0	0	0	0	0.384615	0	0
7	121	2	0.769231	0.769231	38.4615	0	0	0	0	0	0	0	0	0	0	0	0	0	0	0	0	0	0	0	0	0	0	0
9	193	3	0.350318	0.254777	2.00637	0.127389	1.59236	0.191083	0	0	0.127389	0	0.0318471	0	0	0.0955414	0.0318471	0.0318471	3.18471	0.0318471	0.0318471	0	0.0636943	0.0318471	1.59236	0.0955414	0.0636943	2.10191
9	231	3	0.649351	0.519481	2.51082	0.30303	1.25541	0.25974	0	0	0.12987	0	0.04329	0	0	0.0865801	0	0	0	0.04329	0.04329	0	0.04329	0.04329	4.329	0.0865801	0.0865801	4.329
9	51	2	0.888889	0.888889	11.1111	0.444444	11.1111	0.444444	0	0	0.222222	0	0	0	0	0	0	0	0	0	0	0	0	0	0	0	0	0
9	193	3	0.367505	0.290135	1.16054	0.0773694	0.967118	0.154739	0	0	0.0193424	0	0.0193424	0	0	0.0386847	0	0	0	0.116054	0.0193424	0	0.0386847	0.0193424	0.967118	0.154739	0.0386847	0.502901
9	231	3	0.504451	0.41543	1.89911	0.267062	1.30564	0.178042	0	0	0.0296736	0.0296736	0.0593472	0.0593472	0.0593472	0.237389	0.0296736	0.0296736	2.96736	0.0296736	0	0	0.0296736	0	0	0.0593472	0	0
9	51	2	0.42735	0.25641	5.7265	0	0	0.0854701	0	0	0	0	0	0	0	0.0854701	0	0	0	0	0	0	0	0	0	0	0	0
9	52	2	0.434783	0.173913	4.34783	0.0869565	0	0.347826	0	0	0.0869565	0	0	0	0	0.347826	0.0869565	0.0869565	8.69565	0	0	0	0	0	0	0	0	0
9	151	2	0.588235	0.431373	2.86275	0.117647	2.62745	0.117647	0.0392157	0	0	0	0.0392157	0	0	0.0784314	0.0392157	0.0392157	3.92157	0.0392157	0	0	0.0392157	0	0	0.0784314	0	0
9	16	2	0.750988	0.632411	3.20158	0.0790514	3.95257	0.197628	0.0790514	0.0395257	0	0	0.0395257	0.0395257	0	0.158103	0	0	0	0.118577	0	0	0	0	0	0.118577	0	0
9	122	2	0.194175	0.194175	3.64078	0	0	0.0485437	0	0	0	0	0	0	0	0.0970874	0	0	0	0.194175	0.0970874	0	0	0	0	0.194175	0.0970874	2.42718
9	391	1	0.731707	0.243902	24.3902	0	0	0.243902	0	0	0	0	0.243902	0.243902	0	0.243902	0	0	0	0.731707	0	0	0	0	0	0.731707	0	0
9	231	3	0.492866	0.363165	1.06355	0.129702	0.77821	0.142672	0	0	0.0907912	0.0259403	0.0259403	0	0	0.168612	0.0259403	0.0129702	0.648508	0.0259403	0	0	0.0129702	0.0129702	1.29702	0.0389105	0.0129702	0.440986
9	332	3	0.413386	0.314961	1.10236	0.11811	0.984252	0.19685	0.019685	0	0.019685	0	0.0393701	0	0	0.0393701	0.019685	0.019685	1.9685	0.177165	0.11811	0	0	0	0	0.177165	0.11811	1.29921
9	122	2	0.285714	0.163265	1.02041	0	0	0.122449	0	0	0.0408163	0.0408163	0.0408163	0.0408163	0	0.0816327	0	0	0	0.122449	0.0408163	0	0	0	0	0.122449	0.0408163	1.38776
9	51	2	0.384615	0.153846	3.84615	0.0769231	0	0.0769231	0	0	0	0	0.0769231	0	0	0.307692	0	0	0	0	0	0	0	0	0	0	0	0
9	51	2	0.246575	0.164384	1.83562	0	0	0.0821918	0	0	0	0	0.0547945	0	0	0.0547945	0.0547945	0.0273973	1.36986	0	0	0	0	0	0	0	0	0
9	16	2	0.215054	0.143369	0.896057	0.107527	1.1828	0.179211	0	0	0.0358423	0	0	0	0	0.107527	0.0358423	0.0358423	3.58423	0	0	0	0	0	0	0	0	0
9	122	2	0.148148	0.148148	3.7037	0.0740741	7.40741	0	0	0	0	0	0	0	0	0	0	0	0	0.148148	0.0740741	0	0	0	0	0.148148	0.0740741	3.7037
9	122	2	0.42471	0.27027	3.861	0	0	0.15444	0	0	0	0	0.03861	0	0	0.0772201	0	0	0	0	0	0	0.03861	0	0	0.03861	0	0
9	51	2	0.663265	0.510204	4.08163	0.255102	3.06122	0.255102	0.102041	0	0.102041	0	0	0	0	0	0	0	0	0	0	0	0.0510204	0	0	0.0510204	0	0
9	16	2	0.663265	0.510204	5.10204	0	0	0.0510204	0.102041	0.0510204	0	0	0.0510204	0	0	0.153061	0.0510204	0.0510204	5.10204	0.0510204	0.0510204	0	0	0	0	0.0510204	0.0510204	5.10204
9	123	2	0.576923	0.480769	5.76923	0.0961538	0	0.192308	0	0	0	0	0.0961538	0	0	0.0961538	0	0	0	0.0961538	0.0961538	0	0.0961538	0.0961538	9.61538	0.192308	0.192308	9.61538
9	52	2	0.494438	0.407911	0.902349	0.13597	0.333745	0.148331	0.0123609	0	0.0618047	0	0.0123609	0	0	0.0123609	0.0123609	0.0123609	1.23609	0.0123609	0	0	0.0247219	0.0247219	1.23609	0.0370828	0.0247219	0.815822
9	16	2	0.354505	0.28065	1.24077	0.0738552	0.590842	0.103397	0	0	0	0	0	0	0	0.0590842	0.0443131	0.0295421	0.974889	0.014771	0	0	0.014771	0.014771	1.4771	0.0295421	0.014771	0.738552
9	51	2	0.487805	0.341463	2.78049	0	0	0.243902	0	0	0	0	0.0487805	0.0487805	0.0487805	0.195122	0.0487805	0.0487805	4.87805	0	0	0	0.0487805	0.0487805	4.87805	0.0487805	0.0487805	4.87805
9	276	1	0.390244	0.243902	1.95122	0.146341	1.60976	0.292683	0	0	0	0	0	0	0	0.146341	0	0	0	0	0	0	0.097561	0.0487805	2.43902	0.097561	0.0487805	2.43902
9	332	3	0.384615	0.302198	2.5	0.0549451	2.74725	0.10989	0.0274725	0	0.0274725	0.0549451	0.0274725	0.0274725	0.0274725	0.137363	0.0274725	0.0274725	2.74725	0	0	0	0	0	0	0	0	0
9	276	1	0.357143	0.277778	2.81746	0.119048	2.65873	0.15873	0	0	0	0	0	0	0	0.0793651	0.0396825	0	0	0	0	0	0.0396825	0.0396825	3.96825	0.0396825	0.0396825	3.96825
9	311	1	0.365854	0.182927	2.0122	0.121951	3.04878	0.243902	0.0609756	0	0	0	0	0	0	0.0609756	0.0609756	0	0	0	0	0	0	0	0	0	0	0
9	122	2	0.481928	0.481928	4.51807	0.120482	6.0241	0.120482	0	0	0	0	0	0	0	0	0	0	0	0.060241	0.060241	0	0	0	0	0.060241	0.060241	6.0241
9	151	2	0.375	0.25	1.91667	0.0416667	2.08333	0.104167	0	0	0	0.0208333	0.0208333	0.0208333	0	0.104167	0.0208333	0.0208333	2.08333	0	0	0	0.0625	0.0625	2.08333	0.0625	0.0625	2.08333
9	193	3	0.28125	0.21875	2.6875	0.0625	3.125	0.0625	0	0	0.03125	0.03125	0.03125	0	0	0.09375	0	0	0	0	0	0	0.0625	0	0	0.0625	0	0
9	277	1	0.616438	0.616438	6.84932	0.273973	6.84932	0	0	0	0.0684932	0	0	0	0	0.0684932	0	0	0	0	0	0	0	0	0	0	0	0
9	16	2	0.47619	0.396825	3.57143	0.0396825	0	0.119048	0.0793651	0	0.0396825	0	0	0	0	0	0	0	0	0	0	0	0	0	0	0	0	0
9	278	1	1.01124	0.898876	9.88764	0.224719	5.61798	0.224719	0	0	0.224719	0	0	0	0	0.11236	0	0	0	0	0	0	0	0	0	0	0	0
9	194	1	0.777778	0.444444	11.1111	0	0	0.333333	0.222222	0	0.111111	0	0	0	0	0.222222	0.222222	0.111111	5.55556	0.111111	0.111111	0	0	0	0	0.111111	0.111111	11.1111
9	16	2	0.45911	0.315638	1.36298	0.0860832	1.19082	0.129125	0.0286944	0	0.0430416	0	0	0	0	0.10043	0.0573888	0.0430416	1.09039	0.0143472	0	0	0	0	0	0.0143472	0	0
9	392	3	0.851064	0.715667	1.56673	0.232108	1.12186	0.174081	0.0386847	0	0.0773694	0	0.0386847	0	0	0.0773694	0.0386847	0.0386847	1.93424	0	0	0	0	0	0	0	0	0
9	279	3	0.444444	0.407407	3.03704	0.111111	1.22222	0.111111	0	0	0.0740741	0.037037	0	0	0	0.037037	0	0	0	0	0	0	0	0	0	0	0	0
9	194	1	0.37037	0.37037	0	0	0	0.37037	0	0	0	0	0	0	0	0	0	0	0	0	0	0	0	0	0	0	0	0
9	279	3	0.872274	0.747664	2.58567	0.249221	2.74143	0.218069	0.0311526	0.0311526	0.0934579	0.0623053	0.0623053	0.0623053	0.0311526	0.186916	0.0934579	0.0934579	3.11526	0	0	0	0	0	0	0	0	0
9	194	1	0.373832	0.280374	2.33645	0.0934579	2.33645	0.140187	0	0	0	0	0	0	0	0	0.046729	0.046729	4.6729	0.0934579	0	0	0	0	0	0.0934579	0	0
9	231	3	0.746269	0.522388	7.46269	0.223881	7.46269	0.149254	0	0	0	0	0.0746269	0.0746269	0	0.0746269	0	0	0	0	0	0	0.0746269	0.0746269	7.46269	0.0746269	0.0746269	7.46269
9	393	1	0.381679	0.381679	7.63359	0	0	0	0	0	0	0	0	0	0	0	0	0	0	0	0	0	0	0	0	0	0	0
9	51	2	0.308483	0.231362	1.72237	0.0771208	1.72237	0.128535	0	0	0	0	0.0257069	0.0257069	0	0.0771208	0.0257069	0.0257069	2.57069	0	0	0	0	0	0	0	0	0
9	277	1	0.837004	0.704846	3.30396	0.396476	3.43612	0.30837	0	0	0.0881057	0	0.0440529	0.0440529	0.0440529	0.30837	0	0	0	0	0	0	0.0440529	0.0440529	4.40529	0.0440529	0.0440529	4.40529
9	52	2	0.619469	0.575221	3.0531	0.309735	3.14159	0.132743	0	0	0.0884956	0	0	0	0	0.176991	0.0442478	0.0442478	4.42478	0.0442478	0.0442478	0	0.0884956	0	0	0.132743	0.0442478	1.50442
9	232	3	0.507246	0.434783	7.24638	0	0	0.0724638	0	0	0	0	0	0	0	0.0724638	0.0724638	0.0724638	7.24638	0	0	0	0	0	0	0	0	0
9	276	1	0.791367	0.791367	4.60432	0.719424	4.31655	0.28777	0.0719424	0	0.215827	0	0	0	0	0.215827	0	0	0	0	0	0	0.0719424	0.0719424	7.19424	0.0719424	0.0719424	7.19424
9	52	2	0.877551	0.734694	1.65306	0.265306	1.26531	0.204082	0	0	0.102041	0.0204082	0	0	0	0.204082	0	0	0	0.0204082	0	0	0	0	0	0.0204082	0	0
9	280	3	0.524781	0.466472	2.5656	0.204082	2.50729	0.0874636	0.0291545	0.0291545	0.0874636	0	0	0	0	0.0874636	0	0	0	0.0291545	0	0	0	0	0	0.0291545	0	0
9	16	2	1.05769	0.480769	7.69231	0.192308	4.80769	0.480769	0	0	0	0	0.0961538	0	0	0.384615	0.192308	0.192308	9.61538	0	0	0	0.0961538	0	0	0.0961538	0	0
9	123	2	0.727273	0.363636	9.09091	0	0	0.545455	0	0	0	0	0	0	0	0.181818	0.181818	0.181818	18.1818	0.363636	0	0	0	0	0	0.363636	0	0
9	278	1	0.701754	0.526316	11.7544	0.175439	0	0.350877	0	0	0.175439	0	0	0	0	0.175439	0.175439	0	0	0	0	0	0.175439	0	0	0.175439	0	0
9	280	3	0.430528	0.37182	1.54599	0.176125	1.09589	0.0978474	0.0391389	0	0.0195695	0.0391389	0	0	0	0.0782779	0.0195695	0.0195695	1.95695	0	0	0	0	0	0	0	0	0
9	51	2	0.181818	0.103896	1.94805	0.025974	0	0.0519481	0	0	0.025974	0	0	0	0	0	0	0	0	0	0	0	0	0	0	0	0	0
9	123	2	0.125	0.125	0	0	0	0.125	0	0	0	0	0	0	0	0	0	0	0	0.125	0	0	0.125	0	0	0.25	0	0
9	16	2	0.851064	0.638298	21.2766	0	0	0.212766	0	0	0	0	0	0	0	0.425532	0	0	0	0.425532	0	0	0	0	0	0.425532	0	0
9	232	3	0.673401	0.538721	2.96296	0.20202	2.25589	0.20202	0.10101	0	0	0.03367	0.03367	0.03367	0.03367	0.20202	0	0	0	0	0	0	0	0	0	0	0	0
9	124	2	0.0840336	0.0420168	0	0	0	0.0840336	0	0	0	0	0.0420168	0	0	0	0	0	0	0.0840336	0	0	0	0	0	0.0840336	0	0
9	123	2	0.535714	0.416667	4.22619	0.238095	2.97619	0.178571	0	0	0.0595238	0	0	0	0	0.238095	0	0	0	0.119048	0.119048	0	0	0	0	0.119048	0.119048	5.95238
9	152	2	0.404858	0.384615	1.49798	0.161943	1.01215	0.101215	0	0	0.0809717	0	0	0	0	0.0202429	0.0404858	0.0404858	2.02429	0.0202429	0.0202429	0	0	0	0	0.0202429	0.0202429	2.02429
9	124	2	0.28481	0.189873	0.537975	0.126582	0.791139	0.221519	0	0	0.0632911	0.0316456	0.0316456	0	0	0.0632911	0	0	0	0.0316456	0	0	0	0	0	0.0316456	0	0
9	232	3	0.513834	0.474308	2.96443	0.118577	3.95257	0.118577	0.0395257	0	0	0.0395257	0	0	0	0.197628	0.0395257	0.0395257	3.95257	0.0790514	0.0790514	0	0	0	0	0.0790514	0.0790514	3.95257
9	52	2	0.798898	0.716253	2.12121	0.247934	1.5427	0.220386	0	0	0.137741	0	0.0275482	0	0	0.275482	0.0275482	0.0275482	2.75482	0.0275482	0	0	0	0	0	0.0275482	0	0
9	124	2	0.320513	0.192308	1.05769	0.0320513	0	0.25641	0	0	0	0	0.0320513	0	0	0.0320513	0	0	0	0.0961538	0.0320513	0	0	0	0	0.0961538	0.0320513	1.08974
9	52	2	0.383275	0.278746	3.48432	0.0696864	3.48432	0.0696864	0	0	0	0	0.0348432	0	0	0.0348432	0	0	0	0	0	0	0	0	0	0	0	0
9	124	2	0.316901	0.28169	2.21831	0.105634	2.35915	0.140845	0	0	0.0352113	0.0352113	0	0	0	0	0	0	0	0.0704225	0	0	0	0	0	0.0704225	0	0
9	151	2	0.459364	0.353357	1.41343	0.106007	0	0.24735	0	0	0.0706714	0	0.0353357	0	0	0.141343	0	0	0	0	0	0	0	0	0	0	0	0
9	223	1	0.526316	0.421053	7.89474	0.210526	5.26316	0.210526	0	0	0	0	0	0	0	0.210526	0	0	0	0	0	0	0	0	0	0	0	0
9	16	2	0.833333	0.729167	8.95833	0.416667	7.8125	0.208333	0	0	0	0	0	0	0	0.3125	0	0	0	0	0	0	0	0	0	0	0	0
9	124	2	0.326087	0.253623	2.06522	0	0	0.181159	0.0362319	0	0.0724638	0	0	0	0	0.0362319	0	0	0	0.0362319	0	0	0	0	0	0.0362319	0	0
9	195	1	0.47619	0.428571	3.71429	0.142857	1.57143	0.142857	0	0	0.047619	0	0	0	0	0.190476	0.0952381	0.0952381	4.7619	0	0	0	0	0	0	0	0	0
9	194	1	0.229885	0.229885	5.74713	0.114943	0	0.114943	0	0	0.114943	0	0	0	0	0.114943	0	0	0	0.114943	0.114943	0	0	0	0	0.114943	0.114943	11.4943
9	280	3	0.232558	0.232558	0	0	0	0	0	0	0	0	0	0	0	0.116279	0	0	0	0	0	0	0	0	0	0	0	0
9	232	3	0.614203	0.556622	1.51631	0.287908	1.28599	0.115163	0.0191939	0.0191939	0.0767754	0.0191939	0	0	0	0.211132	0.0575816	0.0383877	1.26679	0	0	0	0	0	0	0	0	0
9	52	2	0.479846	0.345489	1.49712	0.115163	0.959693	0.134357	0	0	0.0383877	0	0	0	0	0.134357	0.0191939	0.0191939	1.91939	0	0	0	0	0	0	0	0	0
9	333	3	0.449438	0.365169	1.9382	0.252809	1.57303	0.140449	0.0561798	0	0.0561798	0	0	0	0	0.140449	0.0561798	0.0280899	1.40449	0.0280899	0	0	0	0	0	0.0280899	0	0
9	152	2	0.591549	0.535211	2.22535	0.225352	1.40845	0.140845	0	0	0.112676	0	0.028169	0.028169	0.028169	0.084507	0.028169	0	0	0	0	0	0	0	0	0	0	0
9	194	1	0.434783	0.248447	6.21118	0	0	0.0621118	0.0621118	0	0	0	0	0	0	0	0	0	0	0	0	0	0	0	0	0	0	0
9	279	3	0.27833	0.238569	1.15308	0.0795229	0.497018	0.119284	0	0	0.0994036	0	0	0	0	0.119284	0	0	0	0.139165	0.0795229	0	0	0	0	0.139165	0.0795229	1.15308
9	195	1	0.319149	0.265957	1.8617	0.0531915	1.32979	0.0797872	0	0	0.0531915	0	0	0	0	0.0797872	0.0265957	0.0265957	2.65957	0.106383	0.0265957	0	0	0	0	0.106383	0.0265957	0.691489
9	223	1	0.385965	0.280702	3.08772	0.0701754	1.75439	0.140351	0	0	0.0350877	0	0	0	0	0.210526	0.0350877	0.0350877	3.50877	0.0350877	0	0	0	0	0	0.0350877	0	0
9	123	2	0.243902	0.121951	6.09756	0.0609756	6.09756	0.121951	0	0	0.0609756	0	0	0	0	0.0609756	0	0	0	0.243902	0.121951	0	0	0	0	0.243902	0.121951	3.04878
9	51	2	0.54878	0.243902	4.57317	0	0	0.304878	0	0	0	0	0	0	0	0.121951	0.0609756	0.0609756	6.09756	0	0	0	0	0	0	0	0	0
9	51	2	0.815534	0.679612	1.6699	0.135922	1.1068	0.194175	0	0	0.0582524	0.0582524	0.0194175	0	0	0.194175	0.038835	0.038835	1.94175	0	0	0	0	0	0	0	0	0
9	152	2	0.874317	0.655738	4.09836	0.10929	5.46448	0.327869	0	0	0.0546448	0	0.0546448	0	0	0.218579	0.10929	0.0546448	2.73224	0	0	0	0	0	0	0	0	0
9	123	2	0.210526	0.210526	5.26316	0.105263	0	0.105263	0	0	0	0	0	0	0	0.105263	0	0	0	0	0	0	0	0	0	0	0	0
9	16	2	0.5	0.25	25	0.25	25	0	0	0	0	0	0	0	0	0.5	0	0	0	0	0	0	0	0	0	0	0	0
9	16	2	0.144404	0.144404	3.61011	0	0	0	0	0	0	0	0	0	0	0.0361011	0.0361011	0	0	0.0722022	0	0	0	0	0	0.0722022	0	0
9	152	2	0.830325	0.685921	3.03249	0.216606	2.99639	0.0722022	0.0361011	0.0361011	0.252708	0.0361011	0.0361011	0	0	0.0722022	0	0	0	0	0	0	0	0	0	0	0	0
9	151	2	0.505415	0.397112	3.61011	0.144404	3.61011	0.108303	0.0361011	0	0.0361011	0	0.0361011	0	0	0.0722022	0.0361011	0	0	0	0	0	0	0	0	0	0	0
9	124	2	0.201342	0.0671141	6.71141	0	0	0.134228	0	0	0	0.0671141	0	0	0	0	0	0	0	0.0671141	0	0	0	0	0	0.0671141	0	0
9	122	2	0.306122	0.204082	5.10204	0.102041	0	0.204082	0	0	0	0	0.102041	0	0	0.102041	0	0	0	0.306122	0	0	0	0	0	0.306122	0	0
9	123	2	0.627353	0.602258	1.0665	0.175659	1.07905	0.0752823	0	0	0.0752823	0	0	0	0	0.125471	0.0125471	0.0125471	1.25471	0.0250941	0.0250941	0	0	0	0	0.0250941	0.0250941	1.25471
9	124	2	0.188679	0.157233	2.51572	0.0314465	0	0.0628931	0	0	0.0314465	0	0	0	0	0.0314465	0	0	0	0	0	0	0	0	0	0	0	0
9	152	2	0.846395	0.721003	2.60188	0.219436	2.69592	0.188088	0.031348	0.031348	0.15674	0	0.031348	0	0	0.125392	0	0	0	0	0	0	0	0	0	0	0	0
9	151	2	0.792079	0.39604	9.90099	0	0	0.19802	0.19802	0	0	0	0.0990099	0	0	0.0990099	0	0	0	0	0	0	0	0	0	0	0	0
9	52	2	0.970874	0.873786	9.70874	0.0970874	9.70874	0	0	0	0	0	0	0	0	0.291262	0.0970874	0.0970874	9.70874	0	0	0	0	0	0	0	0	0
9	223	1	0.158371	0.158371	1.9457	0.0226244	2.26244	0.0226244	0	0	0	0	0	0	0	0.0452489	0	0	0	0.0226244	0.0226244	0	0	0	0	0.0226244	0.0226244	2.26244
9	151	2	0.195531	0.0837989	1.87151	0	0	0.111732	0	0	0.027933	0.027933	0	0	0	0.027933	0	0	0	0.027933	0.027933	0	0	0	0	0.027933	0.027933	2.7933
9	52	2	0.178571	0.133929	4.46429	0.0892857	4.46429	0.0446429	0	0	0	0	0	0	0	0.0446429	0	0	0	0	0	0	0	0	0	0	0	0
9	16	2	0.315315	0.27027	4.5045	0.18018	4.5045	0.045045	0	0	0.045045	0	0	0	0	0.135135	0	0	0	0.045045	0.045045	0	0	0	0	0.045045	0.045045	4.5045
9	52	2	0.612813	0.584958	2.11699	0.139276	0.557103	0.167131	0	0	0.0278552	0	0.0278552	0	0	0.167131	0.0835655	0.0835655	2.78552	0	0	0	0	0	0	0	0	0
9	195	1	0.337838	0.337838	5.40541	0.135135	3.37838	0.0675676	0	0	0	0	0	0	0	0	0	0	0	0	0	0	0	0	0	0	0	0
9	16	2	0.4	0.2	4.46667	0.0666667	0	0.2	0	0	0.0666667	0	0	0	0	0.266667	0	0	0	0.0666667	0	0	0	0	0	0.0666667	0	0
9	278	1	0.638298	0.212766	0	0.212766	0	0.425532	0	0	0.212766	0	0	0	0	0.212766	0	0	0	0	0	0	0	0	0	0	0	0
9	281	1	0.427046	0.355872	2.4911	0	0	0.106762	0	0	0.0355872	0	0	0	0	0.106762	0	0	0	0.0355872	0.0355872	0	0	0	0	0.0355872	0.0355872	3.55872
9	195	1	0	0	0	0	0	0	0	0	0	0	0	0	0	0	0	0	0	0	0	0	0	0	0	0	0	0
9	277	1	1.05263	0.964912	7.98246	0.0877193	8.77193	0.175439	0	0	0.175439	0	0	0	0	0.350877	0.0877193	0.0877193	8.77193	0	0	0	0	0	0	0	0	0
9	394	3	0.322181	0.260223	0.70632	0.210657	0.582404	0.123916	0	0	0.0123916	0	0	0	0	0.16109	0	0	0	0.0247831	0.0123916	0	0	0	0	0.0247831	0.0123916	0.619579
9	333	3	0.368852	0.327869	3.60656	0.122951	4.09836	0.0819672	0	0	0.0819672	0	0	0	0	0.0409836	0.0819672	0	0	0.0819672	0.0409836	0	0	0	0	0.0819672	0.0409836	2.04918
9	281	1	0.44898	0.326531	3.59184	0.0816327	4.08163	0.163265	0	0	0.0408163	0	0.0816327	0.0408163	0.0408163	0.122449	0.0408163	0	0	0.122449	0.0408163	0	0	0	0	0.122449	0.0408163	1.38776
9	152	2	0.32967	0.21978	10.989	0.10989	10.989	0	0	0	0.10989	0	0	0	0	0.32967	0.10989	0.10989	10.989	0	0	0	0	0	0	0	0	0
9	122	2	0.38687	0.269637	0.91442	0.0468933	0.586166	0.14068	0.03517	0	0.0117233	0.0117233	0.0117233	0	0	0.03517	0.0117233	0.0117233	1.17233	0.0468933	0	0	0	0	0	0.0468933	0	0
9	195	1	0.716981	0.566038	3.28302	0.188679	2.26415	0.188679	0.0377358	0	0.0377358	0	0	0	0	0.264151	0.0377358	0.0377358	3.77358	0.0377358	0.0377358	0	0	0	0	0.0377358	0.0377358	3.77358
9	395	1	0.704225	0.704225	5.6338	0.422535	4.71831	0.140845	0	0	0	0	0	0	0	0.0704225	0	0	0	0	0	0	0	0	0	0	0	0
9	281	1	0.35461	0.283688	5.31915	0	0	0.141844	0.070922	0	0	0	0	0	0	0.070922	0	0	0	0.070922	0	0	0	0	0	0.070922	0	0
3	93	3	0.726073	0.462046	2.11221	0.0660066	1.65017	0.264026	0.0330033	0	0	0.0330033	0	0	0	0.19802	0.0660066	0.0660066	3.30033	0.0330033	0	0	0.0330033	0	0	0.0660066	0	0
3	196	3	0.664452	0.531561	2.49169	0.299003	2.22591	0.265781	0.0332226	0	0.0332226	0	0	0	0	0.0664452	0	0	0	0.0664452	0.0332226	0	0.0332226	0	0	0.0996678	0.0332226	1.12957
3	153	1	0.416667	0.25	8.33333	0	0	0.166667	0	0	0	0.0833333	0	0	0	0	0	0	0	0	0	0	0	0	0	0	0	0
3	94	2	0.701754	0.350877	17.5439	0	0	0.350877	0	0	0	0.175439	0.350877	0.175439	0	0	0	0	0	0.175439	0	0	0	0	0	0.175439	0	0
3	94	2	0.359281	0.239521	2.24551	0.0598802	2.99401	0.179641	0	0	0.0299401	0	0.0598802	0	0	0.0898204	0	0	0	0.0299401	0.0299401	0	0	0	0	0.0299401	0.0299401	2.99401
3	196	3	0.606061	0.424242	2.39394	0.242424	2.27273	0.242424	0.0606061	0.030303	0.151515	0.030303	0.030303	0.030303	0	0.0909091	0	0	0	0	0	0	0.030303	0.030303	3.0303	0.030303	0.030303	3.0303
3	153	1	0.692308	0.461538	6.38462	0.0769231	7.69231	0.230769	0	0	0.0769231	0	0	0	0	0.153846	0	0	0	0	0	0	0	0	0	0	0	0
3	33	2	0.992366	0.916031	6.33588	0.229008	2.51908	0.152672	0.0763359	0.0763359	0	0.0763359	0	0	0	0.152672	0.0763359	0.0763359	7.63359	0	0	0	0	0	0	0	0	0
3	233	3	0.507812	0.390625	1.36719	0.136719	0.839844	0.175781	0	0	0.0390625	0.0195312	0	0	0	0.234375	0	0	0	0	0	0	0.0585938	0.0195312	0.664062	0.0585938	0.0195312	0.664062
3	34	2	0.320513	0.25641	2.40385	0.160256	1.92308	0.128205	0	0	0.0320513	0	0.0320513	0.0320513	0	0.0961538	0	0	0	0.0641026	0.0320513	0	0	0	0	0.0641026	0.0320513	1.60256
3	95	2	0.434783	0.434783	43.4783	0	0	0	0	0	0	0	0	0	0	0	0	0	0	0	0	0	0	0	0	0	0	0
3	153	1	0.471014	0.307971	1.5942	0.0362319	0.905797	0.163043	0	0	0.0181159	0.0181159	0.0181159	0.0181159	0	0.163043	0.0543478	0.0362319	1.19565	0.0181159	0.0181159	0	0	0	0	0.0181159	0.0181159	1.81159
3	34	2	0.778986	0.615942	1.28623	0.271739	0.851449	0.307971	0.0724638	0	0.126812	0.0181159	0.0181159	0	0	0.0724638	0.0181159	0	0	0.0181159	0	0	0.0543478	0.0181159	0.615942	0.0724638	0.0181159	0.471014
3	94	2	0.526316	0.526316	4.14474	0.197368	0	0.197368	0	0	0.197368	0	0.0657895	0	0	0.0657895	0	0	0	0	0	0	0	0	0	0	0	0
3	197	3	0.222841	0.167131	0.91922	0.111421	0	0.167131	0	0	0.0278552	0	0	0	0	0.0557103	0	0	0	0.111421	0.111421	0	0	0	0	0.111421	0.111421	2.78552
3	96	2	0.428571	0.285714	1.57143	0.142857	1.57143	0.285714	0.047619	0	0.047619	0	0	0	0	0.333333	0.047619	0.047619	4.7619	0.0952381	0.0952381	0	0	0	0	0.0952381	0.0952381	4.7619
3	196	3	0.338164	0.241546	1.93237	0.0966184	0	0.241546	0.0483092	0	0.0483092	0	0	0	0	0.0966184	0.0483092	0.0483092	4.83092	0.0483092	0	0	0	0	0	0.0483092	0	0
3	97	2	0.343137	0.0980392	2.45098	0	0	0.196078	0	0	0	0	0.0490196	0	0	0.147059	0.0490196	0.0490196	4.90196	0	0	0	0	0	0	0	0	0
3	154	2	0.210526	0.210526	10.5263	0.210526	10.5263	0	0	0	0.210526	0	0	0	0	0.105263	0	0	0	0	0	0	0	0	0	0	0	0
3	197	3	0.456349	0.238095	0.992063	0.0396825	0.992063	0.297619	0	0	0.0595238	0	0.0198413	0	0	0.15873	0.0595238	0.0595238	1.98413	0.138889	0.0992063	0	0	0	0	0.138889	0.0992063	1.42857
3	196	3	0.379009	0.204082	1.66181	0.0874636	0	0.204082	0	0	0.0291545	0	0	0	0	0.0874636	0	0	0	0.058309	0.058309	0	0.058309	0	0	0.116618	0.058309	1.45773
3	33	2	0.247525	0.19802	2.47525	0.19802	2.47525	0.148515	0	0	0	0	0	0	0	0.19802	0	0	0	0	0	0	0	0	0	0	0	0
3	96	2	0.594059	0.49505	3.46535	0.29703	2.47525	0.19802	0	0	0.148515	0	0	0	0	0.39604	0	0	0	0.0990099	0.0990099	0	0	0	0	0.0990099	0.0990099	4.9505
3	97	2	0.298507	0.298507	1.64179	0.199005	0	0.199005	0	0	0.149254	0	0	0	0	0.0497512	0.0497512	0	0	0.0995025	0.0995025	0	0.0497512	0	0	0.149254	0.0995025	3.28358
3	197	3	0.214286	0.107143	2.39286	0.0714286	1.78571	0.142857	0	0	0	0	0	0	0	0	0.0357143	0	0	0.0714286	0.0357143	0	0	0	0	0.0714286	0.0357143	1.78571
3	95	2	1.03093	0.927835	3.71134	0.257732	2.06186	0.309278	0	0	0.206186	0	0	0	0	0.103093	0.0515464	0.0515464	5.15464	0	0	0	0	0	0	0	0	0
3	93	3	0.621762	0.362694	5.18135	0	0	0.207254	0	0	0	0	0	0	0	0.259067	0	0	0	0.0518135	0.0518135	0	0	0	0	0.0518135	0.0518135	5.18135
3	93	3	0.604167	0.416667	1.66667	0.0625	0	0.125	0.0208333	0.0208333	0.0208333	0.0416667	0.0416667	0	0	0.0625	0	0	0	0	0	0	0	0	0	0	0	0
3	34	2	0.87156	0.756881	1.88073	0.321101	1.62844	0.183486	0	0	0.0917431	0.0688073	0.0458716	0.0229358	0	0.0229358	0	0	0	0.0229358	0	0	0.0458716	0	0	0.0688073	0	0
3	33	2	0.816327	0.612245	20.4082	0.204082	20.4082	0.204082	0	0	0	0	0	0	0	0.408163	0	0	0	0	0	0	0	0	0	0	0	0
3	95	2	2	2	0	0	0	0	0	0	0	0	0	0	0	0	0	0	0	0	0	0	0	0	0	0	0	0
3	23	2	0.673575	0.388601	1.89119	0.129534	2.07254	0.129534	0.0777202	0.0259067	0.0259067	0.103627	0.0777202	0.0518135	0	0.15544	0	0	0	0	0	0	0	0	0	0	0	0
3	93	3	0.233766	0.207792	1.94805	0.0519481	1.2987	0.0519481	0	0	0	0	0.025974	0	0	0.0519481	0	0	0	0.025974	0	0	0	0	0	0.025974	0	0
3	233	3	0.343348	0.171674	4.29185	0.128755	4.29185	0.128755	0	0	0.0429185	0	0.0429185	0	0	0.0858369	0	0	0	0	0	0	0.0429185	0.0429185	4.29185	0.0429185	0.0429185	4.29185
3	95	2	0.383562	0.328767	1.20548	0.0958904	0.780822	0.0547945	0	0	0.0136986	0	0.0136986	0.0136986	0.0136986	0.0821918	0	0	0	0.0410959	0.0273973	0	0	0	0	0.0410959	0.0273973	0.90411
3	33	2	0.258216	0.187793	1.76056	0.0938967	1.17371	0.0704225	0	0	0.0469484	0	0	0	0	0.140845	0.0234742	0.0234742	2.34742	0.0234742	0	0	0	0	0	0.0234742	0	0
3	93	3	0.423529	0.282353	2.16471	0.0470588	2.35294	0.164706	0	0	0.0235294	0	0.0470588	0.0235294	0	0.0235294	0	0	0	0	0	0	0	0	0	0	0	0
3	233	3	0.236486	0.168919	2.02703	0.101351	1.11486	0.135135	0	0	0.0337838	0	0	0	0	0.0675676	0.0337838	0.0337838	3.37838	0.0337838	0	0	0	0	0	0.0337838	0	0
3	23	2	0.30303	0.23569	2.39057	0.0673401	1.6835	0.10101	0.0673401	0.03367	0	0.03367	0	0	0	0	0	0	0	0	0	0	0	0	0	0	0	0
3	23	2	0.786517	0.617978	5.11236	0.280899	4.49438	0.168539	0.0561798	0	0.168539	0.224719	0	0	0	0.0561798	0	0	0	0	0	0	0	0	0	0	0	0
3	94	2	0.441989	0.276243	5.52486	0	0	0.165746	0.0552486	0	0	0	0.0552486	0	0	0.0552486	0	0	0	0.0552486	0	0	0	0	0	0.0552486	0	0
3	96	2	1.15942	0.942029	6.15942	0.0724638	7.24638	0.362319	0	0	0	0	0.0724638	0.0724638	0	0.362319	0	0	0	0.0724638	0.0724638	0	0	0	0	0.0724638	0.0724638	7.24638
3	33	2	0.37037	0.37037	37.037	0.37037	37.037	0	0	0	0	0	0	0	0	0.37037	0	0	0	0	0	0	0	0	0	0	0	0
3	233	3	0.792079	0.627063	3.13531	0.19802	3.30033	0.0990099	0.0330033	0	0.132013	0.0330033	0	0	0	0.165017	0	0	0	0	0	0	0.0330033	0.0330033	3.30033	0.0330033	0.0330033	3.30033
3	282	3	0.666667	0.541667	4.16667	0.0416667	4.16667	0.125	0.0833333	0	0.0416667	0.0416667	0	0	0	0.0833333	0	0	0	0	0	0	0	0	0	0	0	0
3	197	3	0.456432	0.248963	3.44398	0	0	0.207469	0	0	0	0	0.0829876	0.0829876	0	0.124481	0.0414938	0.0414938	4.14938	0.0829876	0.0414938	0	0	0	0	0.0829876	0.0414938	2.07469
3	33	2	0.447761	0.223881	7.46269	0.0746269	7.46269	0.223881	0	0	0	0	0	0	0	0.223881	0	0	0	0.0746269	0.0746269	0	0	0	0	0.0746269	0.0746269	7.46269
3	234	1	0.463918	0.386598	1.54639	0.154639	1.28866	0.154639	0	0	0	0	0	0	0	0.180412	0	0	0	0.0773196	0.0257732	0	0.0257732	0	0	0.103093	0.0257732	0.670103
3	23	2	0.695364	0.463576	2.84768	0.165563	2.64901	0.231788	0	0	0.0331126	0.0662252	0	0	0	0.198675	0.0993377	0.0993377	3.31126	0	0	0	0	0	0	0	0	0
3	197	3	0.436681	0.218341	2.62009	0.0436681	4.36681	0.218341	0	0	0	0	0.0436681	0	0	0.0873362	0.0436681	0.0436681	4.36681	0.0873362	0.0436681	0	0.0873362	0.0436681	2.18341	0.174672	0.0873362	2.18341
3	334	1	0.219298	0.131579	4.38596	0.0438596	4.38596	0.0438596	0	0	0	0	0	0	0	0.131579	0.0438596	0.0438596	4.38596	0.0877193	0	0	0	0	0	0.0877193	0	0
3	34	2	0.393013	0.305677	2.48908	0.131004	0	0.174672	0	0	0	0	0.0436681	0.0436681	0	0.0873362	0	0	0	0	0	0	0.0436681	0.0436681	4.36681	0.0436681	0.0436681	4.36681
3	33	2	0.477612	0.328358	1.14925	0.0597015	0.746269	0.149254	0.0597015	0.0298507	0.0149254	0.0149254	0.0149254	0	0	0.134328	0.0149254	0	0	0	0	0	0	0	0	0	0	0
3	23	2	0.643275	0.389864	1.75439	0.0779727	0.974659	0.155945	0.116959	0.0389864	0.0779727	0.0779727	0	0	0	0.0584795	0	0	0	0	0	0	0.0389864	0.0389864	1.94932	0.0389864	0.0389864	1.94932
3	193	3	0.389864	0.233918	1.61793	0.0389864	0.974659	0.116959	0	0	0	0	0.0779727	0.0389864	0	0	0.0194932	0.0194932	1.94932	0.0194932	0	0	0	0	0	0.0194932	0	0
3	34	2	0.980392	0.843137	1.58824	0.294118	1.17647	0.176471	0.0196078	0.0196078	0.156863	0.0196078	0.0196078	0	0	0.117647	0.0196078	0.0196078	1.96078	0.0392157	0	0	0.0392157	0.0196078	0.980392	0.0784314	0.0196078	0.509804
3	94	2	0.415225	0.311419	3.07958	0	0	0.103806	0	0	0	0.0346021	0.0346021	0	0	0.0692042	0.0346021	0	0	0.0346021	0.0346021	0	0	0	0	0.0346021	0.0346021	3.46021
3	23	2	0.553633	0.484429	3.21799	0.0692042	3.46021	0.0692042	0.0346021	0	0.0692042	0	0.0346021	0	0	0	0	0	0	0	0	0	0	0	0	0	0	0
3	95	2	0.777778	0.611111	4.55556	0.166667	1.83333	0.166667	0	0	0.0555556	0	0	0	0	0.277778	0.0555556	0	0	0.111111	0	0	0.0555556	0	0	0.166667	0	0
3	95	2	0.179641	0.159681	1.75649	0.0598802	1.33733	0.0399202	0	0	0	0	0	0	0	0.0598802	0.0199601	0.0199601	1.99601	0.0399202	0.0199601	0	0	0	0	0.0399202	0.0199601	0.998004
3	23	2	0.192308	0.115385	2.57692	0.0384615	3.84615	0.115385	0.0384615	0	0.0384615	0	0	0	0	0.0384615	0	0	0	0	0	0	0	0	0	0	0	0
3	154	2	0.238095	0.238095	0	0.238095	0	0.238095	0	0	0.0793651	0	0	0	0	0.0793651	0	0	0	0.0793651	0.0793651	0	0	0	0	0.0793651	0.0793651	7.93651
3	94	2	1.01695	0.508475	16.9492	0	0	0.338983	0	0	0	0	0.169492	0	0	0.169492	0	0	0	0	0	0	0	0	0	0	0	0
3	235	3	0.225352	0.197183	2.42254	0	0	0.056338	0	0	0	0	0	0	0	0.084507	0	0	0	0	0	0	0	0	0	0	0	0
3	97	2	0.254958	0.0849858	0.934844	0	0	0.1983	0	0	0	0	0.0566572	0.0283286	0.0283286	0.113314	0	0	0	0.0566572	0.0566572	0	0	0	0	0.0566572	0.0566572	2.83286
3	335	1	0.320513	0.128205	6.41026	0.0641026	6.41026	0.128205	0.128205	0	0	0	0	0	0	0.0641026	0	0	0	0	0	0	0	0	0	0	0	0
3	96	2	0.406091	0.203046	1.26904	0.203046	1.26904	0.304569	0	0	0	0	0	0	0	0.406091	0	0	0	0.101523	0.101523	0	0	0	0	0.101523	0.101523	5.07614
3	33	2	0.555556	0.454545	3.93939	0.252525	3.0303	0.151515	0.10101	0.0505051	0.0505051	0.0505051	0	0	0	0	0	0	0	0	0	0	0	0	0	0	0	0
3	336	3	0.365079	0.190476	0.666667	0.0634921	0	0.206349	0.015873	0.015873	0.031746	0	0.015873	0	0	0.142857	0.031746	0.015873	0.793651	0.0634921	0.015873	0	0	0	0	0.0634921	0.015873	0.412698
3	96	2	0.542299	0.368764	1.27983	0.303688	1.0846	0.260304	0	0	0.10846	0.021692	0.021692	0.021692	0.021692	0.412148	0	0	0	0.151844	0.130152	0	0	0	0	0.151844	0.130152	1.86551
3	33	2	0.280172	0.107759	0.431034	0.0646552	0	0.172414	0	0	0	0	0	0	0	0.172414	0	0	0	0.0431034	0	0	0	0	0	0.0431034	0	0
3	94	2	0.25	0.166667	4.16667	0.0833333	0	0.0833333	0	0	0	0	0.0833333	0.0833333	0	0.0833333	0	0	0	0.0833333	0	0	0	0	0	0.0833333	0	0
3	34	2	0.37037	0.253411	1.50097	0.0779727	1.46199	0.175439	0	0	0.0584795	0.0194932	0.0194932	0.0194932	0.0194932	0.0584795	0	0	0	0	0	0	0	0	0	0	0	0
3	234	1	0.359712	0.215827	2.98561	0.0719424	3.59712	0.107914	0	0	0	0	0	0	0	0.143885	0	0	0	0	0	0	0	0	0	0	0	0
3	336	3	0.619469	0.265487	5.9292	0.0884956	8.84956	0.353982	0	0	0	0	0.0884956	0.0884956	0	0.176991	0.0884956	0.0884956	8.84956	0.0884956	0	0	0	0	0	0.0884956	0	0
3	94	2	0.625	0.3125	31.25	0	0	0.3125	0.3125	0	0	0	0	0	0	0	0	0	0	0.3125	0	0	0	0	0	0.3125	0	0
3	23	2	0.231214	0.144509	2.89017	0.0289017	2.89017	0.0578035	0	0	0	0	0	0	0	0	0	0	0	0.0289017	0	0	0	0	0	0.0289017	0	0
[truncated: 50 more rows]

## Sheet: Physical performance
Team ID	Player ID	Type	TD	SD	JD	MD	FD	HD	SpD	HCR	SCR	MS
6	26	2	125.637	0.34749	33.7838	59.8069	19.4981	8.95753	3.28185	0.540541	0.19305	1.06564
6	8	2	120.608	0.441989	29.9448	58.453	17.3481	10.1105	4.30939	0.828729	0.220994	1.67956
6	27	2	123.149	0.441989	30.2762	64.6409	21.768	5.69061	0.331492	0.276243	0	1.46409
6	162	3	134.027	0.268456	28.3893	68.7248	22.8859	11.6107	2.21477	0.939597	0.201342	1.85235
6	162	3	124.623	0.238095	34.127	59.4841	18.4921	7.71825	4.56349	0.496032	0.198413	0.625
6	57	2	108.973	0.958904	28.0137	47.3288	19.2466	8.35616	4.93151	0.479452	0.136986	2.09589
6	8	2	124.966	0.671141	30.2013	55.8389	18.4564	10.8725	8.99329	0.604027	0.536913	2.12081
6	100	3	110.488	0.487805	37.561	34.6341	17.561	19.2683	1.21951	0.487805	0	6.34146
6	162	3	125.669	0.314961	30.2362	65.5709	18.4449	7.8937	3.20866	0.472441	0.19685	0.600394
6	163	1	111.909	0.511811	33.2087	54.7638	16.0236	6.49606	0.925197	0.472441	0.0590551	0.564961
6	164	1	112.25	0.85	30.2	49.85	19.05	10.05	2.3	0.5	0.15	1.425
6	163	1	125.767	0.340909	31.6193	58.0966	21.5909	11.7614	2.38636	0.852273	0.0852273	0.84375
6	164	1	120.736	0.490798	33.4969	55.7055	18.4049	10.2454	2.45399	0.490798	0.0613497	1.95092
6	57	2	127.117	0.245399	33.1902	55.3374	29.0798	7.97546	1.28834	0.429448	0	1.63804
6	207	1	163.333	0	30.2564	62.8205	38.4615	24.1026	7.4359	1.79487	0.25641	7.02564
6	8	2	162.308	0.25641	19.4872	72.3077	35.1282	15.3846	19.7436	1.02564	0.769231	8.30769
6	294	3	119.557	0.442708	26.7188	65.3646	20.1302	5.83333	1.04167	0.234375	0.0520833	0.763021
6	27	2	124.4	0.72	23.8	62.52	24.36	10.16	2.84	0.68	0.16	1.176
6	162	3	128.784	0.392157	22.6275	71.3725	21.4118	9.56863	3.41176	0.627451	0.156863	1.18039
6	242	3	129.052	0.431034	26.8966	53.8793	26.8103	16.2931	4.74138	0.862069	0.258621	2.74138
6	8	2	121.724	0.431034	29.1379	61.3793	9.05172	10.6897	10.9483	0.603448	0.517241	3.03448
6	207	1	118.571	0.4329	32.6407	53.1602	26.5368	4.63203	1.16883	0.25974	0.04329	1.30736
6	8	2	117.143	0.606061	30.8658	55.1082	15.0216	10.2165	5.32468	0.606061	0.38961	1.36364
6	58	2	102.086	0.674847	34.908	44.1718	14.4785	6.56442	1.28834	0.490798	0.0613497	1.69939
6	26	2	122.086	0.368098	33.3742	55.4601	19.5092	11.7791	1.65644	0.552147	0.122699	1.7546
6	58	2	107.879	0.555556	35.1515	48.6616	13.9646	6.11111	3.4596	0.328283	0.176768	0.792929
6	132	3	104.282	0.831234	32.7204	49.2191	13.6272	5.59194	2.31738	0.327456	0.100756	0.828715
6	57	2	115.217	0.521739	32.0435	50.0435	22.9565	6.43478	3.21739	0.478261	0.173913	1.26957
6	162	3	131.364	0.779221	24.6104	68.4416	20.5844	8.96104	7.85714	0.519481	0.25974	1.8961
6	100	3	132.244	0.320513	27.5641	68.2692	26.4103	7.05128	2.62821	0.641026	0.192308	1.98077
6	295	3	114.821	0.357143	37.3512	49.0476	15.2976	9.22619	3.54167	0.565476	0.208333	0.982143
6	132	3	106.161	0.416667	33.7798	54.256	13.4524	4.22619	0.0297619	0.238095	0	0.752976
6	58	2	106.849	0.319635	38.5388	47.2146	14.2009	4.88584	1.6895	0.273973	0.0913242	1.40183
6	243	3	131.5	0.666667	28.8333	60.5	29	11.1667	1.16667	0.666667	0.166667	4.28333
6	27	2	125.01	0.561331	28.7734	62.5572	21.4137	9.64657	2.05821	0.665281	0.16632	0.629938
6	100	3	108.556	0.469314	31.1552	57.7617	13.5379	5.01805	0.613718	0.32491	0.0361011	1.1083
6	165	3	107.355	0.615942	32.5	52.2464	11.7754	7.53623	2.75362	0.543478	0.108696	1.12319
6	58	2	121.962	0.189873	33.9241	62.4684	15.6962	7.46835	2.21519	0.443038	0.126582	1.74051
6	208	3	125.063	0.632911	24.8101	57.5949	32.2785	9.74684	0	0.253165	0	3.03797
6	8	2	106.541	0.503145	33.0818	48.1132	12.8931	8.1761	3.74214	0.377358	0.220126	0.955975
6	58	2	92.1767	0.662461	36.2461	41.6719	8.17035	4.16404	1.26183	0.315457	0.0315457	0.946372
6	164	1	98.1771	0.833333	34.5312	40.8854	16.3021	5.05208	0.520833	0.364583	0	1.35417
6	27	2	107.358	0.829016	32.7461	46.3731	18.1347	6.37306	2.90155	0.259067	0.15544	1.54404
6	164	1	108.994	0.670391	33.9106	51.3966	14.1899	8.32402	0.558659	0.726257	0.0558659	1.46369
6	165	3	109.548	0.508475	32.7119	48.8701	13.9548	10.5085	3.05085	0.734463	0.225989	1.51412
6	100	3	102.841	0.625	34.2045	47.5	14.375	3.57955	2.55682	0.227273	0.227273	1.67614
6	57	2	109.664	0.756303	28.9916	42.1849	26.0504	8.57143	3.19328	0.840336	0.168067	2.30252
6	58	2	111.186	0.423729	26.4407	53.7288	17.6271	9.66102	3.22034	0.762712	0.0847458	2.49153
6	165	3	93.4545	0.888889	29.9596	44.7273	10.4444	4.64646	2.76768	0.242424	0.141414	0.630303
6	132	3	92.4444	1.13131	28.5253	43.8788	11.2727	5.75758	1.89899	0.343434	0.10101	0.60202
6	101	2	116.679	0.474453	31.8978	51.7518	16.5693	9.30657	6.67883	0.547445	0.328467	1.16058
6	57	2	126.333	0.416667	31.3333	55.0833	25.6667	9.33333	4.41667	0.5	0.166667	2.40833
6	166	3	121.482	0.33839	32.1237	62.0887	16.6861	7.50292	2.74212	0.455076	0.151692	0.387398
6	165	3	93.5435	0.720721	35.5556	35.015	13.0631	6.96697	2.22222	0.42042	0.0900901	0.924925
6	8	2	109.578	0.662651	32.4398	46.0241	15.6928	8.28313	6.44578	0.542169	0.301205	0.993976
6	57	2	105.498	0.692641	31.7316	43.8528	18.2251	5.671	5.36797	0.38961	0.17316	1.34632
6	101	2	105.546	0.393013	38.3406	36.7686	13.2314	9.51965	7.33624	0.393013	0.393013	1.47162
6	100	3	111.397	0.488941	33.8882	56.2049	13.702	5.19208	1.92084	0.314319	0.104773	0.37369
6	209	3	111.583	0.25	41.1667	44.4722	14.7778	6.69444	4.22222	0.361111	0.222222	0.852778
6	164	1	109.51	0.637255	33.0882	41.3725	22.549	9.11765	2.69608	0.588235	0.0980392	1.38235
6	26	2	113.582	0.39801	36.1692	47.4627	14.6766	10.7463	4.12935	0.895522	0.149254	1.46766
6	132	3	107.136	0.703518	33.2161	48.3417	15.1256	7.48744	2.26131	0.40201	0.100503	1.45729
6	27	2	108.328	0.634675	32.7399	54.969	13.5449	5.40248	1.05263	0.356037	0.0619195	0.462848
6	57	2	114.451	0.207039	39.4617	51.6356	16.0248	5.7764	1.34576	0.331263	0.0414079	0.612836
6	208	3	110.58	0.434783	36.3354	51.2215	13.6439	5.32091	3.62319	0.289855	0.186335	0.662526
6	8	2	119.189	0.42042	36.3964	55.4655	14.1742	8.31832	4.41441	0.42042	0.27027	0.942943
6	244	3	127.055	0.205479	28.0479	70.8904	20.2397	5.92466	1.78082	0.342466	0.0684932	1.10959
6	209	3	107.069	0.402299	39.5019	48.2759	13.2567	4.65517	0.977011	0.229885	0.0383142	0.551724
6	165	3	94.5785	0.957854	33.4291	40.8238	11.3602	5.99617	1.99234	0.363985	0.1341	0.586207
6	208	3	99.8276	0.862069	35.613	42.2222	11.2835	6.49425	3.37165	0.306513	0.172414	0.626437
6	342	3	94.8084	0.517241	39.6743	37.1839	9.0613	5.63218	2.73946	0.32567	0.153257	0.605364
6	58	2	97.8448	0.603448	35.8621	43.1897	12.6724	4.74138	0.775862	0.229885	0.0574713	0.795977
6	100	3	95.4369	0.893204	31.6699	44.5825	13.1845	4.38835	0.718447	0.330097	0.0194175	0.584466
6	26	2	114.698	0.734908	27.5066	60.3412	15.1706	8.11024	2.83465	0.393701	0.131234	0.84252
6	57	2	94.462	0.85443	33.481	33.038	16.2342	8.9557	1.89873	0.537975	0.0949367	0.984177
6	27	2	101.397	0.888889	33.7143	44.1587	14.8889	6.28571	1.46032	0.349206	0.0634921	0.952381
6	101	2	111.961	0.588235	34.7059	43.5294	14.4118	7.94118	10.7843	0.490196	0.490196	3.05882
6	166	3	112.926	0.561122	32.1242	50.6212	15.9719	9.5992	4.0481	0.581162	0.220441	0.637275
6	27	2	113.218	0.643564	33.2426	51.2376	18.5396	6.16337	3.39109	0.420792	0.148515	0.772277
6	296	3	90.0493	1.05911	33.202	39.2118	7.95567	5.68966	2.88177	0.246305	0.123153	0.756158
6	242	3	100.281	1.24498	27.0683	47.9116	15.9438	7.14859	0.963855	0.361446	0.0401606	1.13253
6	101	2	120.976	0.731707	28.4146	56.7073	19.3902	8.78049	6.82927	0.609756	0.243902	3.71951
6	295	3	95.3261	1.02484	37.3292	36.0404	12.7174	4.8913	3.30745	0.279503	0.124224	0.490683
6	100	3	101.891	0.662768	32.6121	51.9688	10.4873	4.11306	2.04678	0.233918	0.0974659	0.668616
6	27	2	102.842	1.11111	32.0413	43.0491	18.7339	7.0801	0.852713	0.335917	0.0258398	0.726098
6	296	3	85.232	1.36598	29.3299	40.4381	6.90722	5.51546	1.67526	0.412371	0.154639	0.755155
6	132	3	106.16	0.84	30.84	52.2	15.08	6.36	0.8	0.48	0.08	1.176
6	57	2	97.2993	0.608273	39.8783	34.5742	12.2384	7.66423	2.33577	0.437956	0.0973236	0.783455
6	209	3	101.433	0.456026	42.2801	40.228	13.3225	3.55049	1.62866	0.228013	0.0325733	0.895765
6	166	3	117.264	0.586319	33.4528	53.355	17.0684	10.0326	2.76873	0.586319	0.162866	0.967427
6	26	2	113.934	0.601093	30.929	59.3443	14.4809	6.61202	1.96721	0.437158	0.10929	1.63934
6	8	2	107.112	0.481283	35.7754	44.0642	13.9572	6.84492	5.9893	0.320856	0.320856	1.72727
6	208	3	96.9136	0.884774	35.7819	39.5885	10.0617	6.44033	4.17695	0.329218	0.288066	0.63786
6	132	3	102.737	0.576132	34.7119	49.4444	14.9383	2.69547	0.390947	0.205761	0.0411523	0.55144
6	8	2	105.164	0.686567	35.6716	44.8657	14.1791	5.46269	4.29851	0.238806	0.238806	0.985075
6	26	2	114.231	0.705128	33.0128	50.8974	13.3974	7.05128	9.16667	0.384615	0.448718	2.14103
6	167	1	126.667	0.444444	31.7778	59.7778	25.1111	9.55556	0	0.888889	0	5.42222
6	8	2	106.538	0.42735	36.5385	50.0427	9.1453	4.52991	5.8547	0.213675	0.25641	1.44872
6	166	3	119.892	0.162162	34.1081	57.4595	14.3243	9.24324	4.54054	0.486486	0.27027	1.7027
6	27	2	119.786	0.534759	31.6043	54.7594	20.5882	7.64706	4.65241	0.481283	0.160428	1.65775
6	167	1	138.947	0.0877193	33.3333	55.7018	28.5965	14.8246	6.49123	1.05263	0.350877	2.86842
6	26	2	134.34	0.0943396	32.3585	65	21.4151	13.0189	2.54717	0.660377	0	2.66981
6	243	3	95.0178	0.640569	38.624	39.4306	10.5338	4.12811	1.63701	0.225386	0.0948992	0.355872
6	294	3	84.0469	0.762463	37.0968	33.871	8.59238	1.64223	2.08211	0.0293255	0.058651	0.950147
6	27	2	105.255	0.810811	37.3574	38.4384	17.2072	9.12913	2.31231	0.600601	0.15015	0.873874
6	209	3	101.026	0.384615	38.9744	27.6923	16.6667	13.2051	4.10256	1.02564	0.25641	3.35897
6	243	3	125.015	0.247678	34.7059	56.5015	20.3096	11.1455	2.10526	0.526316	0.0928793	0.919505
6	26	2	122.201	0.314465	35	62.2013	13.7107	7.20126	3.80503	0.345912	0.188679	0.946541
6	27	2	124.212	0.363636	30.3333	62.6667	20.3939	9.72727	0.727273	0.575758	0.030303	0.845455
6	207	1	130.237	0.20339	32.1356	65.0169	25.6949	6.47458	0.711864	0.440678	0.0338983	0.945763
6	8	2	126.014	0.355872	31.5658	60.9253	18.7544	9.4306	4.98221	0.533808	0.24911	1.1637
6	58	2	103.272	0.551471	36.8382	43.8971	12.3897	7.20588	2.38971	0.404412	0.147059	1.04412
6	101	2	122.842	0.526316	33.1053	50.2632	18.6316	11.6842	8.63158	0.736842	0.368421	1.73158
6	26	2	142.3	0.3	29.8	68.2	31.4	10.9	1.7	0.6	0.1	2.78
6	101	2	106.584	0.46832	32.7273	43.6639	15.8402	8.92562	4.98623	0.440771	0.220386	0.922865
6	166	3	102	0.893617	31.4894	38.8936	15.3617	8.51064	6.89362	0.468085	0.340426	1.34468
6	58	2	93.8655	0.672269	34.6639	38.7815	13.6134	4.95798	1.17647	0.168067	0.0420168	1.18067
6	26	2	85.2727	0.909091	30.2727	40.2727	11.9091	1.90909	0	0.0909091	0	2.03636
6	26	2	118.961	0.519481	35.1948	45.1948	18.1818	17.013	2.85714	0.519481	0.12987	4
6	207	1	116.111	0.833333	25.6944	40.6944	24.8611	21.1111	3.05556	0.972222	0.277778	3.86111
6	101	2	93.7255	0.980392	30.1961	31.5686	10.3922	9.01961	11.5686	0.588235	0.588235	6.56863
6	297	1	112.5	0.833333	25	64.5833	16.25	5.83333	0	0.416667	0	9.16667
6	244	3	132.273	0.909091	21.3636	59.5455	50.9091	0	0	0	0	8.86364
6	163	1	129.464	0.535714	23.2143	60	29.6429	15	1.07143	1.25	0	4.75
6	297	1	92.1429	1.25	25.3571	45	13.3929	5.89286	1.07143	0.357143	0	4.76786
6	8	2	136.452	0.967742	19.6774	63.2258	38.0645	11.2903	3.54839	0.967742	0.322581	8.87097
6	242	3	95.8476	1.22208	29.7898	40.3417	14.5072	6.79369	3.19317	0.381078	0.131406	0.445466
6	8	2	116.815	0.650685	30.274	55	17.9795	8.35616	4.55479	0.479452	0.239726	1.06849
6	163	1	111.429	0.580357	32.3661	57.1875	12.9911	4.73214	3.57143	0.267857	0.223214	1.40625
6	244	3	122.841	0.286369	31.2715	65.4525	17.2279	6.6323	1.95876	0.400916	0.091638	0.357388
6	8	2	112.023	0.635838	34.8266	47.341	16.8497	7.39884	4.9711	0.433526	0.289017	0.950867
6	163	1	118.977	0.232558	35.3953	58.5581	15.6279	6.55814	2.60465	0.325581	0.139535	1.39535
12	245	3	111.275	0.498008	34.741	50.1594	17.8088	6.59363	1.4741	0.418327	0.0796813	0.589641
12	102	1	127.362	0.15748	37.5984	55.8661	19.2913	10.4724	3.97638	0.551181	0.19685	1.18504
12	59	2	123.346	0.314961	29.9213	67.126	14.7638	9.2126	2.04724	0.590551	0.11811	1.19685
12	168	1	130.137	0.410959	29.726	60.6849	23.4932	8.9726	6.84932	0.479452	0.342466	2.25342
12	133	2	91.1423	0.721443	37.495	40.2004	9.47896	2.92585	0.320641	0.160321	0.0200401	0.559118
12	246	3	102.164	0.581162	35.8317	45.0501	12.2044	6.17234	2.34469	0.420842	0.140281	0.669339
12	210	1	116.901	0.467836	32.6901	54.6784	14.6199	12.5146	1.87135	0.701754	0.175439	1.7076
12	60	2	109.194	0.403226	34.0323	52.6613	16.7742	4.1129	1.12903	0.241935	0.0806452	2.1129
12	102	1	105.882	0.294118	40.5882	33.2353	13.5294	15.8824	2.35294	1.47059	0	7.64706
12	60	2	113.973	0.316027	38.3973	49.1422	14.3567	7.83296	3.90519	0.496614	0.180587	0.690745
12	103	2	119.426	0.709459	24.1216	67.1959	18.0068	7.97297	1.41892	0.540541	0.0675676	1.04392
12	211	3	113.784	0.641892	28.75	56.3851	17.8378	6.21622	3.9527	0.472973	0.135135	1.08784
12	169	1	105.211	0.633803	29.1549	59.1549	10.7042	4.08451	1.33803	0.211268	0.0704225	2.28873
12	343	1	123.901	0.496454	28.5816	57.1631	15.8865	16.383	5.31915	1.06383	0.283688	2.40426
12	103	2	106.872	0.687204	27.2749	55.6398	16.8483	5.59242	0.829384	0.28436	0.0236967	0.729858
12	211	3	114.872	0.576923	28.4615	59.391	15.0641	8.10897	3.26923	0.544872	0.160256	0.987179
12	134	2	113.173	0.608974	31.891	54.4872	14.1026	8.20513	3.87821	0.576923	0.224359	0.958333
12	169	1	126.984	0.31746	30	65.0794	19.0476	9.52381	3.01587	0.634921	0.15873	4.60317
12	210	1	119.84	0.2	35.12	56.52	19.72	6.16	2.12	0.32	0.08	1.2
12	60	2	113.957	0.215827	40	52.2302	11.1511	6.83453	3.45324	0.431655	0.215827	2.20863
12	102	1	246.667	0	6.66667	53.3333	96.6667	66.6667	23.3333	6.66667	0	86.6667
12	210	1	107.8	0.8	30.5	55.8	11.5	5.8	3.3	0.2	0.3	2.88
12	168	1	116.6	0.6	30.4	50.3	21.7	12.3	1.3	0.8	0	2.78
12	298	3	124.174	0.18018	31.3514	62.4625	22.1021	7.26727	0.780781	0.45045	0.03003	0.861862
12	104	2	113.455	0.272727	39	50.1212	13.5152	7.75758	2.78788	0.545455	0.121212	0.878788
12	135	2	122.9	0.392749	33.4139	52.3565	22.2659	11.0272	3.44411	0.725076	0.181269	0.924471
12	103	2	111.245	0.708812	29.9617	53.4674	18.046	7.98851	1.09195	0.574713	0.0766284	0.547893
12	170	3	102.989	0.823755	32.3372	43.0268	14.3678	8.9272	3.50575	0.536398	0.210728	0.584291
12	135	2	108.659	0.613027	34.1762	46.0345	16.2644	7.24138	4.3295	0.402299	0.210728	0.595785
12	169	1	95.0654	0.947712	35.2288	40.5882	9.60784	6.14379	2.54902	0.457516	0.163399	0.986928
12	102	1	113.178	0.373832	37.3364	43.271	16.3551	10.0935	5.79439	0.46729	0.327103	1.49065
12	133	2	96.7663	0.597826	37.962	41.6033	12.038	3.69565	0.896739	0.190217	0.0543478	0.834239
12	59	2	113.668	0.326087	34.3207	52.0109	14.6196	9.67391	2.71739	0.516304	0.13587	0.793478
12	102	1	124.743	0.342857	34.9143	57.3143	21.2571	7.25714	3.65714	0.342857	0.114286	1.82286
12	135	2	115.294	0.470588	37.2941	45	19.2353	9.29412	4	0.588235	0.235294	1.69412
12	103	2	118.984	0.507812	30.4688	56.7578	23.3984	6.09375	1.79688	0.390625	0.078125	1.15234
12	135	2	119.844	0.390625	33.9453	51.1328	18.7109	10.8594	4.76562	0.46875	0.351562	1.19531
12	104	2	163.529	0	18.8235	87.6471	42.3529	5.29412	9.41176	0	0.588235	17.8235
12	104	2	97.8169	0.316901	40.669	41.5141	10.493	4.54225	0.28169	0.28169	0	0.926056
12	60	2	115.704	0.211268	40.2817	48.5211	17.5	8.1338	1.05634	0.704225	0.0704225	0.978873
12	135	2	117.179	0.598291	31.5385	49.8291	21.1966	11.7094	2.39316	0.854701	0.0854701	2.47863
12	103	2	121.818	0.454545	25	71.1364	17.0455	7.27273	0.681818	0.454545	0	5.72727
12	169	1	81.8234	0.767754	39.1747	35.5086	5.43186	0.786948	0.153551	0.0191939	0.0191939	0.520154
12	246	3	99.6744	0.627907	35.9302	43.7907	10.4419	5.13953	3.76744	0.27907	0.209302	0.765116
12	344	3	83.986	0.932401	39.9534	32.9837	7.80886	2.30769	0	0.18648	0	0.55711
12	104	2	88.4643	0.642857	35.4286	37.0714	10.3571	4.32143	0.642857	0.392857	0.0357143	0.953571
12	102	1	118.293	0.406504	38.2114	43.9837	22.9268	11.1382	1.62602	0.650407	0.0813008	2.19512
12	105	2	120.806	0.241935	35.2419	60.3226	16.5323	8.3871	0	0.564516	0	1.94355
12	59	2	95.0951	0.418251	38.327	39.0494	11.0646	4.63878	1.55894	0.26616	0.0760456	1.12548
12	171	1	118.59	1.08974	28.8462	49.4231	20.0641	10.7692	8.46154	0.576923	0.25641	1.92949
12	168	1	105.414	0.828025	29.6178	40.8917	15.3503	12.6752	6.17834	0.573248	0.382166	1.94904
12	102	1	138.451	0.140845	33.0986	61.5493	21.831	12.1127	9.85915	0.704225	0.56338	4.43662
12	171	1	113.377	0.324675	33.3766	47.1429	17.9221	9.28571	5.32468	0.649351	0.324675	2.11688
12	134	2	92.9032	0.774194	33.4839	41.4194	13.2903	3.54839	0.516129	0.193548	0.0645161	1.8129
12	105	2	107.597	0.714286	33.3766	51.4286	14.2208	6.16883	1.68831	0.38961	0.0649351	1.81169
12	59	2	96.4042	0.577428	39.1601	39.5801	11.1811	4.64567	1.28609	0.209974	0.0524934	0.755906
12	134	2	87.235	1.15207	34.1475	39.7696	8.84793	2.30415	1.01382	0.138249	0.0921659	1.35023
12	134	2	93.0655	0.892857	33.1845	39.881	12.9167	4.97024	1.22024	0.267857	0.0297619	0.824405
12	59	2	99.0957	1.01064	33.5106	38.2447	13.8298	8.24468	4.25532	0.531915	0.159574	1.77128
12	171	1	136.279	0.348837	28.9535	54.3023	26.6279	16.8605	9.4186	1.04651	0.465116	3.48837
12	211	3	104.41	0.869565	29.3789	52.764	12.9193	7.3913	1.08696	0.496894	0.0621118	0.850932
12	135	2	103.043	0.496894	38.2298	44.9379	10.7453	5.96273	2.70186	0.310559	0.0931677	0.975155
12	298	3	113.156	0.46875	35.8438	57.0938	14.7812	4.625	0.34375	0.28125	0	0.815625
12	104	2	110.541	0.540541	32.8108	53.0811	14.9189	8.64865	0.540541	0.378378	0.0540541	1.43243
12	210	1	137.583	0.5	25.3333	67.5833	29.6667	10.9167	3.66667	0.416667	0.166667	2.425
12	59	2	103.655	0.409357	40.3801	39.386	12.5731	7.04678	3.85965	0.380117	0.146199	0.938596
12	170	3	98.7975	0.85443	36.4241	40.538	11.5506	4.90506	4.52532	0.28481	0.126582	1.03481
12	299	1	112.083	0.625	36.25	39.5139	16.0417	11.8056	7.84722	0.833333	0.277778	2.27083
12	60	2	109.167	0.277778	40.5556	46.5278	11.5278	4.86111	5.41667	0.208333	0.208333	2.14583
12	170	3	83.0263	1.01974	33.3224	38.0921	7.31908	2.26974	1.00329	0.115132	0.0657895	0.463816
12	105	2	104.458	0.712074	29.969	53.5913	14.4582	4.21053	1.51703	0.247678	0.0928793	0.950464
12	299	1	103.827	0.524691	35.0926	43.0556	14.4444	7.22222	3.48765	0.339506	0.246914	0.910494
12	60	2	107.541	0.245902	35	55.4918	13.7705	3.03279	0.0819672	0.163934	0	2.41803
12	59	2	106.587	0.359281	36.7864	50.6387	11.9361	5.68862	1.15768	0.259481	0.0399202	0.57485
12	105	2	116.562	0.381944	32.3958	58.9236	16.2153	4.09722	4.47917	0.208333	0.173611	1.14236
12	168	1	190	0	10	102.857	55.7143	21.4286	0	1.42857	0	30.2857
12	105	2	113.333	0.521542	36.7574	50.7256	16.5986	7.0068	1.70068	0.47619	0.0680272	0.662132
12	245	3	105.506	0.505618	38.0056	43.5393	14.5787	7.07865	1.79775	0.393258	0.0561798	0.952247
12	246	3	106.451	0.450704	35.493	49.2394	10.6761	5.91549	4.64789	0.366197	0.197183	0.966197
12	104	2	103.863	0.55794	41.7167	41.1588	13.2189	5.36481	1.84549	0.343348	0.128755	1.18455
12	169	1	86.9329	0.926518	38.4665	32.3962	9.32907	4.79233	0.990415	0.28754	0.0638978	0.884984
12	104	2	99.2611	0.8867	30.197	44.7783	13.202	8.27586	1.92118	0.492611	0.0985222	1.38424
12	105	2	125.316	0.56962	29.3038	59.8101	24.3038	9.55696	1.77215	0.822785	0.0632911	1.70253
12	60	2	109.176	0.342146	38.5226	45.6921	15.5988	7.07621	1.94401	0.435459	0.0777605	0.486781
12	211	3	103.242	0.59322	33.5381	47.3517	13.9195	5.65678	2.1822	0.338983	0.127119	0.627119
12	170	3	103.072	0.699153	32.5	48.2627	11.9703	6.39831	3.22034	0.317797	0.233051	0.637712
12	103	2	120.254	0.423729	30.4237	64.5551	20.0636	4.74576	0.0423729	0.29661	0	0.533898
12	59	2	125.946	0.0900901	34.6847	54.0541	21.6216	10.6306	4.77477	0.630631	0.36036	2.61261
12	171	1	119.55	0.572597	31.3088	53.3742	22.1063	9.36605	2.82209	0.613497	0.122699	0.615542
12	134	2	92	0.878049	34.7805	38.9268	9.5122	4.73171	3.12195	0.292683	0.195122	1.4439
12	170	3	102.266	0.738916	34.4828	43.202	13.6946	6.00985	4.18719	0.344828	0.147783	1.52217
12	168	1	123.304	0.515098	27.6377	61.5453	25.3641	6.2167	2.02487	0.426288	0.106572	0.603908
12	245	3	104.618	0.229008	39.5038	45	13.9313	4.16031	1.75573	0.152672	0.114504	1.21374
12	247	1	140.881	0.191571	26.8199	70.5364	27.8544	13.295	2.18391	0.881226	0.0766284	1.0728
12	103	2	127.51	0.268199	28.2375	73.2184	21.4943	4.09962	0.191571	0.191571	0	0.988506
12	134	2	107.076	0.431894	37.2757	48.206	13.2558	6.24585	1.62791	0.398671	0.0664452	0.900332
12	212	3	136.505	0.322581	28.8172	64.7312	32.3656	9.13978	1.12903	0.537634	0.0537634	1.6129
12	345	1	135.054	0.322581	26.3441	68.3333	26.1828	10.5914	3.33333	0.752688	0.215054	1.55914
12	171	1	122.088	0.60241	30.0803	54.0562	21.3655	11.245	4.6988	0.522088	0.281124	1.2249
12	212	3	135.363	0.322581	27.621	65.4032	27.7823	10.4839	3.79032	0.725806	0.120968	1.29032
12	300	1	112.672	0.445344	34.4534	48.9069	13.1984	10.2429	5.46559	0.607287	0.242915	1.19433
12	60	2	107.531	0.37037	38.642	40.1852	19.1358	8.39506	0.802469	0.432099	0	1.64815
12	212	3	109.557	0.945674	26.7606	58.0684	15.332	7.02213	1.40845	0.503018	0.100604	0.579477
12	60	2	96.2978	0.462777	39.2354	41.7103	9.13481	4.60765	1.167	0.362173	0.0402414	0.617706
12	59	2	104.346	0.583501	29.6378	50	14.2052	8.06841	1.85111	0.503018	0.0603622	0.609658
12	247	1	113.059	0.941176	26.9412	45.0588	23.4706	13.4118	3.29412	0.823529	0.176471	1.70588
12	346	1	80	1.50943	27.8302	28.5849	13.7736	7.73585	0.471698	0.471698	0	2.46226
12	212	3	127.656	0.40293	26.044	68.0586	22.8938	8.1685	2.08791	0.47619	0.10989	1.08791
12	247	1	128.571	0.512821	27.2161	55.4579	23.1136	19.1575	3.15018	0.842491	0.14652	1.0293
12	300	1	106.013	0.588235	29.4771	50.7843	18.9542	5.55556	0.588235	0.261438	0	1.71242
12	105	2	112.447	0.425532	27.0213	57.6596	21.9149	5.31915	0.212766	0.425532	0	2.71277
4	172	3	112.357	0.509554	35.5414	46.4968	20.7006	7.07006	2.03822	0.318471	0.0636943	1.6879
4	14	2	120.594	0.49505	32.0792	56.2376	19.505	7.62376	4.65347	0.49505	0.19802	3
4	172	3	114.255	0.585106	34.1489	40.9574	20.4255	11.9681	6.11702	0.638298	0.319149	1.65957
4	106	2	128.511	0.37234	30.7447	57.3936	21.3298	10.1596	8.56383	0.478723	0.37234	1.69149
4	71	2	111.452	0.622407	32.7801	44.8133	18.8382	10.4979	3.90041	0.6639	0.165975	1.21992
4	107	2	106.045	0.677966	32.0339	50.791	15.9887	5.59322	1.01695	0.451977	0.112994	1.46893
4	172	3	101.285	0.893855	31.1173	47.9888	14.581	5.19553	1.45251	0.335196	0.111732	1.59218
4	3	2	98	0.666667	38.6667	42.6667	7.33333	5.33333	4	0	0	18.2667
4	71	2	129.434	0.314465	32.6415	57.9874	22.8931	13.1447	2.45283	0.81761	0.125786	1.72327
4	3	2	101.419	0.825083	35.2805	41.7822	13.0363	6.23762	4.25743	0.39604	0.165017	1.07261
4	72	2	135.776	0.330033	29.802	61.9802	25.0495	12.0132	6.56766	0.594059	0.330033	1.0462
4	301	1	98.1028	0.711462	32.3715	46.8775	12.1739	4.74308	1.2253	0.197628	0.0790514	1.07115
4	302	1	113.008	0.742188	29.2969	46.5625	19.2969	12.1484	5	0.859375	0.273438	1.3125
4	106	2	121.631	0.359712	30.8873	53.1655	22.3981	10.7914	4.02878	0.695444	0.191847	0.760192
4	14	2	105.474	0.736842	31.0526	43.2632	12.1053	10.7368	7.68421	0.315789	0.421053	3.45263
4	248	3	118.286	0.285714	38.8571	48.8571	10.8571	10.8571	8.85714	0.571429	0.285714	7.82857
4	3	2	70.6186	1.34021	29.2784	26.5979	7.31959	3.91753	2.16495	0.206186	0.103093	3.04124
4	107	2	83.7681	1.23188	27.029	36.2319	11.5942	7.6087	0.144928	0.507246	0	1.81159
4	173	1	117.805	0.243902	33.9024	48.2927	23.5366	10.4878	1.21951	0.609756	0.121951	3.21951
4	3	2	105	0.595238	34.0476	49.0476	12.7381	6.19048	2.2619	0.238095	0.119048	3.2381
4	174	1	99.5122	0.609756	34.4512	41.8293	15	6.95122	0.670732	0.335366	0.0304878	0.948171
4	61	2	109.88	0.39039	35.1351	48.979	13.5435	6.84685	4.98498	0.33033	0.18018	0.975976
4	72	2	151.429	0.15873	29.0476	65.4762	31.6667	16.5873	8.57143	0.714286	0.47619	2.33333
4	136	3	100.029	0.804598	32.2414	48.1322	10.4598	5.43103	2.95977	0.287356	0.172414	0.876437
4	14	2	114.04	0.573066	31.5759	49.255	18.2521	10	4.41261	0.487106	0.229226	0.95702
4	106	2	126.448	0.287474	32.6489	57.1663	18.4394	11.1294	6.79671	0.63655	0.287474	0.659138
4	3	2	99.7778	0.777778	37.2222	33.9444	8.72222	10.3889	8.77778	0.555556	0.277778	1.91667
4	108	2	121.858	0.601093	28.4699	58.9071	19.3989	7.59563	6.88525	0.491803	0.218579	1.84699
4	14	2	117.247	0.814607	30.5899	47.9494	18.4551	11.0674	8.37079	0.674157	0.449438	0.938202
4	36	2	97.535	0.560224	33.4454	44.93	11.8768	4.87395	1.84874	0.196078	0.140056	0.840336
4	213	3	101.235	0.539568	39.4844	38.3813	11.4388	8.04556	3.34532	0.527578	0.167866	0.396882
4	108	2	94.6547	1.08108	32.9429	39.3994	10.961	6.00601	4.26426	0.36036	0.21021	0.96997
4	249	3	86.0695	0.909091	36.9786	34.3316	8.79679	3.82353	1.25668	0.187166	0.0802139	0.778075
4	136	3	91.5965	0.561404	33.7018	45.2807	7.01754	3.31579	1.70175	0.245614	0.0877193	0.536842
4	71	2	102.246	0.652174	32.9275	47.4058	14.5797	5.15942	1.50725	0.333333	0.0869565	0.42029
4	172	3	99.1763	0.635838	38.1503	39.3064	14.0607	5.44798	1.57514	0.346821	0.101156	0.421965
4	213	3	114.434	0.566038	33.5849	48.5849	15.4717	11.7925	4.5283	0.849057	0.283019	2.59434
4	173	1	130.636	0.363636	29.3636	63.6364	24	9.63636	3.72727	0.363636	0.272727	2.58182
4	248	3	90.7104	0.655738	35.7377	44.3716	6.01093	3.55191	0.437158	0.218579	0.0546448	1.38798
4	72	2	124.716	0.328358	33.194	52.3284	20.209	13.0149	5.64179	0.895522	0.268657	0.958209
4	249	3	101.864	0.798817	35.5621	42.1598	14.2308	7.84024	1.27219	0.443787	0.0591716	0.869822
4	136	3	82.1596	0.938967	30.4695	39.6244	7.88732	2.20657	1.03286	0.0938967	0.0469484	1.2723
4	36	2	84.9767	1.16279	31.3953	37.1628	9.95349	4.27907	1.02326	0.232558	0.0465116	1.35814
4	71	2	120.899	0.636704	26.9663	67.0037	17.4532	8.31461	0.486891	0.449438	0.0374532	0.988764
4	173	1	103.776	0.790816	31.7602	46.7092	15.8673	7.2449	1.40306	0.433673	0.102041	0.729592
4	3	2	98.6743	0.709812	37.3695	39.3424	10.1983	5.8977	5.15658	0.292276	0.229645	0.350731
4	250	1	122.895	0.263158	30.5263	68.6842	16.0526	5	2.36842	0.263158	0.263158	7.42105
4	303	1	120.714	0.47619	27.619	74.0476	11.6667	3.80952	2.85714	0.238095	0.238095	6.90476
4	36	2	105.606	0.530303	35.8333	46.1364	11.2121	6.13636	5.90909	0.227273	0.227273	2.29545
4	3	2	100.435	0.706522	38.6957	37.0652	10.5435	8.36957	5.05435	0.543478	0.326087	1.71739
4	71	2	105.563	0.955631	30.8874	50.3072	16.9625	5.15358	1.29693	0.307167	0.0682594	0.918089
4	36	2	104.925	0.298507	30.597	55.8209	11.4925	6.41791	0	0.597015	0	3.59701
4	71	2	120.616	0.410959	30.9589	51.4384	24.863	11.0959	1.78082	0.821918	0.0684932	1.88356
4	14	2	121.284	0.27027	37.1622	42.4324	22.3649	13.3108	5.74324	0.675676	0.337838	1.97973
4	106	2	120.993	0.463576	30.7947	53.1788	18.1457	11.3907	7.01987	0.728477	0.331126	2.03974
4	302	1	110.258	0.806452	30.5484	46.0323	20.4194	8.29032	4.16129	0.677419	0.225806	0.925806
4	108	2	126.032	0.793651	26.6667	48.5714	21.5873	17.1429	11.4286	0.952381	0.47619	5.04762
4	14	2	117.941	0.411765	29.0588	55.4706	15.7059	9.23529	8.05882	0.529412	0.176471	1.98824
4	3	2	90.7558	0.784884	37.1221	32.0058	9.59302	7.2093	4.0407	0.406977	0.232558	1.00872
4	250	1	98.4638	0.927536	28.1739	49.8841	11.2174	5.33333	2.95652	0.289855	0.0869565	0.921739
4	347	1	83.7037	1.48148	29.321	30.2469	15	6.04938	1.60494	0.432099	0.0617284	1.87654
4	61	2	99.3865	0.306748	39.6319	40.6135	10	7.17791	1.65644	0.184049	0.122699	1.70552
4	136	3	91.7647	0.955882	29.7426	45.3309	9.96324	4.66912	1.10294	0.257353	0.0735294	1.05882
4	3	2	80.5054	1.33574	31.8412	27.9783	12.2383	4.47653	2.59928	0.108303	0.180505	1.15162
4	108	2	90.3286	1.05634	34.061	37.4178	10.1174	4.46009	3.23944	0.305164	0.164319	0.751174
4	106	2	123.548	0.403226	31.2097	56.6129	22.7419	10.2419	2.33871	0.483871	0.0806452	2.29032
4	61	2	133.873	0.0490196	31.4216	66.7647	22.598	9.31373	3.72549	0.686275	0.196078	1.43137
4	249	3	92.8935	0.787037	37.4306	38.7731	8.77315	5.46296	1.64352	0.347222	0.0694444	0.69213
4	303	1	115.612	0.369515	33.1409	58.545	15.1501	6.55889	1.84758	0.323326	0.115473	0.648961
4	3	2	100.05	0.95	34.15	35.9	18.1	8.25	2.7	0.6	0.15	1.47
4	61	2	124.786	0.464286	30.3929	60.6071	20.2857	8.64286	4.35714	0.357143	0.285714	1.11429
4	107	2	112.278	0.710059	29.8225	51.213	20.3254	8.7574	1.4497	0.532544	0.0591716	0.89645
4	14	2	115.733	0.466667	33.5333	53.2	18.7333	8.06667	1.73333	0.733333	0.133333	2.1
4	36	2	100.482	0.401606	32.9719	54.2972	9.11647	2.89157	0.803213	0.240964	0.0401606	1.02811
4	173	1	123.758	0.212121	32.3636	70.4242	16.8182	3.84848	0.0909091	0.242424	0	0.775758
4	348	3	112.236	0.483384	31.6314	55.287	17.6133	6.3142	0.876133	0.392749	0.060423	0.858006
4	106	2	125.133	0.26694	32.1971	60.1643	17.1047	10.0616	5.35934	0.657084	0.205339	0.657084
4	301	1	105.714	1.05263	30.1504	47.594	16.1654	6.46617	4.3609	0.37594	0.225564	2.2406
4	14	2	113.083	1.20301	27.1429	44.2105	17.2932	15.0376	8.19549	0.902256	0.526316	2.47368
4	36	2	98.8372	0.542636	33.2558	49.4961	11.0078	3.10078	1.43411	0.193798	0.0775194	1.15891
4	106	2	122.577	0.576923	29	52.3462	20.2692	11.3077	9.11538	0.769231	0.461538	1.23846
4	72	2	119.799	0.452261	29.5812	54.4054	20.0838	12.3786	2.91457	0.770519	0.150754	0.549414
4	14	2	131.156	0.136054	32.381	61.2245	22.517	10.5442	4.42177	0.544218	0.272109	2.14286
4	61	2	125.811	0.135135	36.2838	67.5676	12.027	7.16216	2.63514	0.472973	0.135135	2.04054
4	3	2	96.3487	0.559211	40.9211	32.9934	10.0658	6.61184	5.23026	0.394737	0.230263	1.04276
4	72	2	131.374	0.319489	30.7029	58.8179	22.8115	12.7157	5.97444	0.926518	0.28754	1.00639
4	36	2	105.69	0.492611	34.4581	52.1921	13.4236	4.28571	0.862069	0.295567	0.0492611	0.773399
4	107	2	91.3208	0.849057	33.7736	38.3962	13.3019	5	0	0.377358	0	2.35849
4	174	1	80.0926	1.11111	35.0926	33.7037	7.59259	2.59259	0	0.185185	0	2.30556
4	213	3	92.9878	0.609756	37.9878	35.3049	10.7317	5.79268	2.59146	0.335366	0.0914634	0.902439
4	3	2	96.8182	0.757576	37.3939	35.8485	12.8182	7.63636	2.39394	0.424242	0.151515	0.887879
4	136	3	90.3372	0.645161	36.0557	44.2375	6.71554	1.68622	0.997067	0.0879765	0.058651	0.461877
4	107	2	132.222	0.30303	29.1919	68.1818	20.202	9.39394	4.94949	0.40404	0.40404	2.78788
4	174	1	112.727	0.30303	34.2424	54.6465	14.9495	5.9596	2.52525	0.30303	0.10101	2.78788
4	61	2	123.242	0.136986	35.1598	55.6621	19.726	9.72603	2.83105	0.502283	0.182648	1.38356
4	3	2	104.341	0.623501	36.6667	44.9161	11.4149	6.42686	4.26859	0.311751	0.191847	0.755396
4	36	2	101.244	0.645933	32.2727	49.7608	11.3158	5.52632	1.72249	0.358852	0.119617	0.736842
4	174	1	113.095	0.595238	30.119	52.1429	18.3333	6.19048	5.83333	0.238095	0.119048	3.71429
4	61	2	113.814	0.550847	31.7797	50.5932	17.1186	9.70339	4.0678	0.466102	0.211864	1.27966
4	107	2	112.534	0.729367	30.5758	52.5336	19.5202	6.52591	2.64875	0.383877	0.115163	0.591171
4	3	2	101.91	1.01124	28.8764	42.809	8.53933	13.0337	7.64045	0.786517	0.449438	3.62921
4	250	1	123.034	0.786517	23.2584	61.573	24.7191	7.07865	5.73034	0.337079	0.224719	3.19101
4	108	2	122.775	0.404624	29.4798	54.2775	23.6416	7.39884	7.63006	0.289017	0.404624	1.99422
4	36	2	100.632	0.517241	32.1839	51.6092	12.4713	2.87356	0.977011	0.172414	0.114943	1.55172
4	14	2	113.283	0.577508	34.3769	43.3435	20.4255	9.90881	4.65046	0.577508	0.273556	0.917933
4	71	2	90.1053	1.13684	29.2421	43.6842	10.8842	4.29474	0.863158	0.357895	0.0842105	0.581053
4	61	2	95.5042	0.609244	34.1597	42.479	13.0462	4.41176	0.798319	0.357143	0.0630252	0.621849
4	248	3	84.822	0.994065	30.9792	42.4629	7.27003	2.64095	0.474777	0.133531	0.0148368	0.440653
4	136	3	108.056	0.833333	25.2778	63.3333	13.6111	5.27778	0	0.277778	0	6.72222
4	72	2	154.299	0	25.7009	76.2617	36.6355	10	5.70093	0.747664	0.373832	2.95327
4	108	2	142.364	0.0909091	28.1818	67.6364	23.6364	15.5455	7.27273	0.909091	0.363636	2.94545
4	3	2	96.1497	0.721925	37.6203	34.9733	10.8556	8.58289	3.39572	0.481283	0.213904	0.796791
4	14	2	121.15	0.294118	37.0588	49.1444	20.5348	9.03743	5.10695	0.641711	0.240642	0.898396
4	172	3	107.473	0.488323	36.242	47.1125	15.8811	6.41189	1.33758	0.44586	0.0424628	0.677282
4	72	2	117.115	0.673077	30.0962	47.6923	16.0577	8.55769	13.9423	0.384615	0.576923	3.19231
4	107	2	116.049	0.37037	34.1358	54.1358	21.2346	5.8642	0.37037	0.432099	0	1.66667
4	71	2	101.585	1.0929	26.9945	42.4044	21.3115	9.5082	0.273224	0.601093	0	1.38798
4	108	2	104.363	0.955414	31.3694	45.3503	12.8662	7.16561	6.65605	0.286624	0.382166	1.0828
4	174	1	92.8974	0.820513	35.1538	40.7692	9.71795	4.64103	1.82051	0.179487	0.0769231	0.835897
4	14	2	103.721	0.736434	32.7907	46.9767	13.6822	6.78295	2.77132	0.445736	0.135659	0.600775
4	213	3	96.1047	0.620155	36.0853	41.1047	11.8992	4.65116	1.74419	0.290698	0.0968992	0.587209
4	3	2	83.4118	1.13725	34.7451	29.098	8.19608	6.15686	4.07843	0.27451	0.235294	1.22353
4	173	1	107.365	0.449102	36.7066	39.4012	21.5269	8.89222	0.389222	0.538922	0.0299401	0.781437
4	61	2	114.615	0.320513	35.1923	49.2308	20.3205	8.58974	0.961538	0.512821	0.0641026	1.73718
4	3	2	85.7225	0.83815	35.896	31.5029	8.72832	6.6185	2.10983	0.317919	0.0867052	0.817919
4	36	2	94.8409	0.590909	34.8864	45.8864	8.11364	4.04545	1.34091	0.204545	0.0909091	0.643182
4	72	2	104.5	0.5	34	39.5	17.4773	8.54545	4.45455	0.386364	0.25	0.734091
4	14	2	99.6154	0.641026	34.8718	43.2692	10.5128	8.52564	1.79487	0.641026	0.128205	1.89744
15	175	1	117.349	0.60241	31.506	54.8795	19.8795	8.19277	2.22892	0.421687	0.120482	1.6506
15	9	2	150.811	0.27027	26.2162	62.1622	17.5676	26.7568	17.8378	0.810811	0.540541	9.18919
15	37	2	121.549	0.572391	29.4949	55.6902	25.3535	8.58586	1.85185	0.572391	0.10101	0.929293
15	137	2	109.128	0.805369	29.698	52.8859	18.9597	5.7047	1.07383	0.402685	0.033557	1.04362
15	349	3	101.747	0.962025	29.2911	54.7089	11.2911	3.82278	1.64557	0.253165	0.101266	0.713924
15	138	3	109.975	0.833333	28.2323	45.7828	21.3384	9.39394	4.39394	0.530303	0.176768	0.840909
15	139	2	97.0833	0.416667	34.5833	52.2917	7.91667	1.875	0	0	0	4.72917
15	62	2	99.4253	1.14943	28.9655	47.3563	12.8736	7.24138	1.95402	0.344828	0.114943	2.94253
15	138	3	100.041	0.692464	33.2179	41.5682	14.7047	6.53768	3.31976	0.285132	0.162933	0.723014
15	73	2	123.91	0.407332	29.9593	60.4073	22.7699	8.22811	2.15886	0.448065	0.142566	0.586558
15	62	2	77.8125	1.5625	33.75	25.625	12.8125	4.0625	0	0.3125	0	6.78125
15	19	2	97.3333	1.08333	28.25	33.8333	21.0833	9.25	3.75	0.583333	0.333333	2.55
15	350	1	106.2	0.933333	31.8667	40.1333	21.0667	9.26667	2.93333	0.666667	0.133333	1.87333
15	251	1	85	1.07143	28.2143	35	10	10.7143	0	0.714286	0	8.39286
15	73	2	122.216	0.718563	27.9042	49.9401	30.7784	10	2.93413	0.658683	0.179641	1.65269
15	176	1	110.456	0.712251	29.8575	49.4017	16.6097	10	3.84615	0.512821	0.17094	0.860399
15	19	2	116.294	0.41958	37.3427	53.7762	15.5245	6.32867	2.9021	0.384615	0.13986	1.23776
15	9	2	110.904	0.480226	34.1525	53.0508	15.0282	6.12994	2.06215	0.338983	0.141243	0.850282
15	137	2	107.718	0.676056	33.1831	50.0282	15.4648	4.67606	3.69014	0.225352	0.112676	0.870423
15	177	3	111.854	0.646067	29.6348	51.3483	15.309	9.83146	5.08427	0.617978	0.168539	0.907303
15	175	1	82.716	1.35802	29.1358	40.1235	7.16049	3.7037	1.35802	0.123457	0.123457	3.18519
15	304	1	107.379	0.482759	33.3793	50.7586	16.7586	4.75862	1.24138	0.275862	0.0689655	1.89655
15	9	2	104.721	0.502793	36.648	48.2123	10.4469	5.75419	3.15642	0.335196	0.195531	0.905028
15	139	2	91.3552	1.04723	33.2854	39.117	9.36345	5.64682	2.89528	0.390144	0.164271	0.673511
15	251	1	116.583	0.666667	28.25	45.5833	28.5833	12.5833	0.833333	0.583333	0.0833333	2.2
15	37	2	115.986	0.774648	35.4225	41.5493	24.9296	9.3662	3.87324	0.633803	0.211268	2.08451
15	19	2	117.394	0.704225	38.8732	47.6761	15.493	9.01408	5.56338	0.56338	0.28169	2.23239
15	62	2	106.823	0.794224	31.4801	45.7401	16.4621	7.50903	4.83755	0.577617	0.252708	1.0722
15	73	2	122.962	0.437376	31.7097	57.1173	24.7316	8.19085	0.775348	0.536779	0.0198807	0.558648
15	304	1	110.714	0.595238	35.4762	44.5238	19.881	9.16667	1.19048	0.357143	0.119048	3.21429
15	62	2	116.353	0.470588	30.2353	54.8235	19.1765	6.11765	5.41176	0.117647	0.352941	3.91765
15	19	2	99.2991	0.46729	39.8131	44.7664	9.34579	3.41121	1.4486	0.140187	0.046729	1.45794
15	252	1	111.796	0.239521	37.0359	47.2754	17.3653	7.96407	1.88623	0.479042	0.149701	0.883234
15	214	1	97.5	0.689655	31.9828	47.931	12.2414	3.7931	0.862069	0.172414	0.0862069	2.47414
15	62	2	94.6218	0.588235	38.2353	40.8403	11.2605	1.84874	1.93277	0.0840336	0.0840336	2.71429
15	9	2	99.9283	0.681004	35.448	44.0502	9.78495	4.44444	5.51971	0.215054	0.286738	1.20789
15	37	2	92.6165	0.860215	32.6523	40.3584	14.1577	4.26523	0.322581	0.215054	0.0358423	1.02151
15	139	2	84.1975	1.20988	29.679	38.4938	8.51852	4.98765	1.33333	0.296296	0.148148	0.708642
15	305	1	121.273	0.0909091	36.2727	55.5455	16.5455	10.9091	2	0.727273	0.0909091	2.5
15	306	3	95.5144	0.411523	34.8148	48.6831	8.60082	3.00412	0	0.288066	0	1.02881
15	253	1	99.4239	0.576132	33.9095	50	11.1934	2.34568	1.35802	0.123457	0.0823045	1.20576
15	9	2	115.492	0.492126	34.8228	55.8465	13.3465	6.75197	4.23228	0.393701	0.255906	0.651575
15	19	2	108.78	0.492126	35.2362	50.4921	14.9016	6.45669	1.22047	0.374016	0.0393701	0.641732
15	351	1	141.538	0.384615	23.4615	75.3846	25	15.7692	1.53846	1.15385	0	9.69231
15	215	1	123.304	0.535714	33.6607	51.25	19.2857	13.8393	4.73214	0.803571	0.357143	2.60714
15	9	2	112.355	0.433884	36.405	50.5992	15.5372	6.34298	3.05785	0.392562	0.18595	0.661157
15	73	2	131.736	0.309917	27.2727	70.7231	26.095	6.30165	1.03306	0.35124	0.0413223	0.590909
15	176	1	132.917	0.238095	34.4643	59.2262	25.7143	10.7738	2.44048	0.595238	0.119048	1.84524
15	253	1	107.626	0.670391	34.4693	49.8324	14.1899	6.73184	1.75978	0.391061	0.111732	0.849162
15	352	3	100.571	0.748031	35.8268	44.4685	11.7913	5.55118	2.16535	0.295276	0.0984252	0.604331
15	254	3	103.248	0.807087	32.1063	50.1378	12.0079	6.08268	2.1063	0.334646	0.0787402	0.629921
15	307	3	109.941	0.413386	35.6102	49.0551	16.7126	5.23622	2.91339	0.374016	0.137795	0.600394
15	307	3	128.424	0.543478	27.1196	61.4674	24.6739	14.2391	0.380435	0.923913	0	1.41848
15	253	1	107.043	0.565217	32.8696	51.0435	12.8261	6.04348	3.73913	0.347826	0.173913	1.46957
15	177	3	119.396	0.666667	29.9375	56.9167	20.0833	7.08333	4.72917	0.354167	0.229167	0.6875
15	254	3	112.458	0.520833	31.5208	50.5208	16.7708	8.83333	4.29167	0.541667	0.166667	0.73125
15	353	3	103.958	0.541667	32.6667	53.2708	10.0208	5.35417	2.10417	0.229167	0.125	0.752083
15	137	2	110.635	0.47619	37.3545	48.5714	16.2963	5.66138	2.27513	0.47619	0.10582	1.42857
15	9	2	112.116	0.37037	35.0265	51.0582	13.8095	6.2963	5.50265	0.42328	0.21164	1.62434
15	215	1	103.391	0.622837	36.1938	43.8408	15.4325	5.19031	2.11073	0.242215	0.103806	1.03114
15	19	2	99.7241	0.62069	35.3448	42.6897	12.3448	6.58621	2.06897	0.517241	0.103448	0.996552
15	305	1	92.4161	1.07383	28.0537	43.0872	13.3557	6.77852	0	0.402685	0	1.58389
15	215	1	99.0667	0.733333	34.6667	34.2667	17.1333	9.06667	3.13333	0.666667	0.133333	2.05333
15	19	2	103.848	0.488281	35.7031	47.2461	12.2656	6.48438	1.67969	0.429688	0.078125	0.609375
15	175	1	88.9394	1.51515	26.8182	35.7576	18.1818	4.09091	2.72727	0.30303	0.151515	4.22727
15	62	2	94.7778	0.740741	40	37.0741	9.88889	4.33333	2.74074	0.222222	0.185185	1.15556
15	9	2	108.638	0.541796	38.4211	43.7152	14.0093	8.04954	3.91641	0.495356	0.185759	0.498452
15	73	2	134.13	0.108696	33.6957	56.5217	25.1087	11.6304	6.95652	0.652174	0.217391	3.20652
15	37	2	110.693	0.726073	31.8152	48.8779	17.1617	9.50495	2.64026	0.49505	0.0990099	0.943894
15	138	3	102.88	0.837696	31.1257	47.1728	13.9529	7.32984	2.43455	0.366492	0.13089	0.876963
15	214	1	124.545	0.40404	26.1616	63.8384	20.9091	11.8182	1.41414	0.808081	0.10101	2.71717
15	37	2	141.616	0.20202	29.0909	75.1515	24.5455	10.8081	1.91919	0.808081	0.10101	3.40404
15	215	1	117.386	0.625	32.0455	50.4545	22.6705	6.70455	4.88636	0.340909	0.170455	1.84659
15	9	2	117.706	0.397554	33.8838	52.5688	18.7768	10.3976	1.6208	0.672783	0.0917431	0.993884
15	19	2	117.859	0.275229	35.3517	56.5443	14.9541	7.43119	3.27217	0.366972	0.0917431	0.954128
15	37	2	105.071	0.714286	30.7857	48.3571	20.6429	4.5	0	0.214286	0	1.75
15	9	2	100.496	0.496454	38.3688	35.9574	12.1986	6.95035	6.59574	0.35461	0.283688	2.36879
15	73	2	109.79	0.699301	28.1119	48.6014	20.1399	9.16084	3.07692	0.41958	0.20979	2.13986
15	19	2	90.5769	0.721154	39.1827	34.359	8.66987	5.20833	2.4359	0.336538	0.128205	0.517628
15	139	2	119.256	0.495868	28.6777	56.1983	17.3554	14.9587	1.65289	0.909091	0.165289	2.20661
15	137	2	99.6729	1.1215	27.4299	52.5234	12.2897	6.02804	0.280374	0.46729	0	1.19159
15	138	3	102.651	0.763052	29.759	46.3855	12.2088	7.30924	6.2249	0.401606	0.240964	1.32932
15	176	1	135.571	0.142857	29.5714	55.4286	27	21	2.28571	1.14286	0.142857	3.91429
15	177	3	117.692	0.34965	32.9371	58.5315	15.7343	8.39161	1.74825	0.629371	0.0699301	2.03497
15	139	2	121.938	0.46875	29.1562	58.4062	24.2188	7.5625	2.125	0.4375	0.09375	0.884375
15	138	3	108.444	1.11111	30	44.8889	15.3333	10	7.11111	0.666667	0.222222	6.57778
15	62	2	107.755	1.02041	26.5306	49.5918	25.7143	4.89796	0	0.408163	0	4.71429
15	19	2	94.7024	0.595238	33.9881	40.2976	13.9881	4.58333	1.30952	0.416667	0.0595238	1.72024
15	37	2	100.947	1.00592	27.6923	46.6864	15.3846	8.87574	1.30178	0.591716	0.118343	1.61538
15	9	2	103.342	0.786241	31.3759	47.543	15.1351	4.59459	3.90663	0.27027	0.0982801	0.823096
15	176	1	114.192	0.707071	26.8182	56.9192	16.5152	8.18182	5	0.505051	0.252525	1.73232
15	354	1	123.792	0.375	31	60.75	18.75	8.75	4.16667	0.541667	0.291667	1.24167
15	19	2	113.392	0.328228	37.1554	56.0175	11.86	5.88621	2.14442	0.2407	0.0875274	0.667396
15	214	1	71.3846	1.38462	29.2308	26.4615	7.07692	7.23077	0	0.153846	0	3.70769
15	9	2	140.112	0.337079	22.5843	75.8427	27.0787	8.08989	6.17978	0.449438	0.224719	3.55056
15	175	1	117.191	0.786517	26.4045	55.8427	21.6854	8.53933	3.93258	0.561798	0.224719	3.19101
15	9	2	106.923	0.622711	32.0879	51.6484	12.381	5.93407	4.28571	0.18315	0.21978	1.21612
15	137	2	96.817	0.769231	34.1379	45.9947	13.1565	2.62599	0.106101	0.159151	0	0.668435
15	177	3	90.6135	1.16564	31.9018	34.3558	9.0184	10.0613	4.04908	0.429448	0.122699	2.02454
15	254	3	85.5435	1.12319	29.7826	38.6232	9.81884	5	1.19565	0.362319	0.0362319	1.1087
15	306	3	82.5648	0.803109	37.6166	33.0311	6.89119	3.62694	0.595855	0.259067	0.0259067	0.740933
15	9	2	94.4444	0.904393	31.0336	37.1318	14.5995	6.48579	4.28941	0.310078	0.232558	0.883721
15	137	2	69.5	1.41667	30.1667	28.5	7.66667	1.66667	0	0.0833333	0	1.75
15	19	2	72.3636	1.63636	20.7273	37.2727	11.2727	1.63636	0	0.181818	0	3.92727
15	251	1	61.25	1.78571	19.2857	24.4643	10.1786	5.53571	0	0.357143	0	4.16071
15	37	2	87.4797	1.30081	26.7073	43.9837	12.6016	2.88618	0	0.162602	0	0.96748
15	176	1	95.4573	1.25	26.8293	46.9512	14.878	5.06098	0.457317	0.335366	0.0304878	0.829268
15	37	2	116.824	0.588235	28.8235	53.8824	18.8235	10.5882	4	0.823529	0.235294	3.41176
15	175	1	104.186	0.697674	33.7209	42.6744	12.4419	11.3953	3.25581	0.697674	0.116279	3.16279
15	177	3	106.164	0.919765	28.1605	46.5362	17.0059	8.53229	5.00978	0.528376	0.234834	0.645793
15	73	2	117.143	0.626223	29.1977	55.0098	22.955	7.2407	2.1135	0.489237	0.117417	0.561644
15	62	2	99.9022	0.880626	32.7593	43.4834	15.362	5.67515	1.72211	0.293542	0.0978474	0.596869
15	252	1	145.25	0.25	34.75	61.75	29.75	15.75	3.25	1.25	0.25	7.2
15	214	1	100	0.714286	35	45.4762	15.7143	1.42857	2.14286	0	0.238095	6.52381
15	37	2	99.2233	0.825243	33.6893	40.6796	16.6505	5.19417	2.18447	0.436893	0.0970874	1.38835
15	139	2	85.2913	1.01942	27.9126	37.6699	9.95146	5.53398	3.15534	0.436893	0.145631	1.45631
15	9	2	96.1053	0.631579	36.7018	37.7544	10.3509	5.47368	5.22807	0.245614	0.315789	1.09123
15	62	2	103.785	0.9375	33.5417	42.9861	17.6042	6.70139	2.01389	0.451389	0.0694444	1.05208
15	73	2	127.647	0.484429	30.346	54.6713	30.2422	10.2768	1.6263	0.449827	0.138408	0.99654
15	252	1	119.034	0.62069	30.3448	55	25	7	1.10345	0.517241	0.0344828	0.962069
15	138	3	98.2443	0.954198	30.8015	43.5305	15.4198	6.31679	1.22137	0.400763	0.0763359	0.532443
10	74	2	88.932	0.92233	38.0583	36.2621	9.51456	3.64078	0.533981	0.339806	0.0485437	1.28155
10	38	2	127.153	0.437956	25.6204	64.4526	16.5693	15.1095	4.9635	0.875912	0.218978	2.18978
10	39	2	110.432	0.647482	27.6978	56.8345	14.8201	5.61151	4.89209	0.359712	0.215827	2.28058
10	28	2	108.607	0.712074	26.3467	57.8947	16.6254	5.75851	1.30031	0.402477	0.0619195	0.907121
10	74	2	99.9394	0.666667	35.3333	46.2424	8.60606	4.60606	4.42424	0.30303	0.242424	1.66061
10	140	3	117.368	0.323887	32.0648	57.3279	17.2065	7.28745	3.19838	0.445344	0.202429	1.22267
10	38	2	111.84	0.56	29.8	56.56	15.92	5.8	3.2	0.24	0.2	1.26
10	109	3	100.191	0.491803	35.3005	46.5301	10.7923	5.30055	1.74863	0.245902	0.10929	0.781421
10	75	2	120.519	0.355191	33.8251	57.1311	22.0219	7.13115	0.0273224	0.464481	0	0.685792
10	40	2	139.412	0	31.7647	77.0588	30.5882	0	0	0	0	11.2353
10	38	2	121.646	0.506329	30.3797	51.0127	20.6329	11.5823	7.46835	0.632911	0.379747	2.07595
10	28	2	95.3974	0.761589	35.3974	41.6556	10.3311	6.02649	1.22517	0.331126	0.0662252	0.980132
10	141	3	96.3617	0.978723	29.617	45.4468	12.5745	5.2766	2.46809	0.276596	0.12766	0.676596
10	255	1	127.908	0.326797	31.5033	62.1569	22.3529	9.28105	2.35294	0.588235	0.0653595	1.89542
10	142	1	122.766	0.425532	30.9929	53.3333	22.0567	11.844	4.1844	0.851064	0.141844	2.23404
10	11	2	114.301	0.518135	30.5699	53.6269	16.2694	8.0829	5.18135	0.414508	0.15544	1.63731
10	63	2	106.761	0.577465	33.662	49.5352	14.5775	6.26761	2.14085	0.408451	0.084507	0.416901
10	140	3	104.908	0.32967	40.5128	40	13.2967	7.61905	3.15018	0.3663	0.18315	1.10256
10	11	2	109.597	0.622711	36.044	42.381	13.1136	11.1355	6.30037	0.659341	0.40293	1.18681
10	75	2	102.213	0.874317	33.7432	39.8634	15.2186	11.0656	1.44809	0.601093	0.10929	0.827869
10	39	2	89.9058	0.659134	39.6987	33.1638	10.6403	4.04896	1.67608	0.282486	0.0753296	0.595104
10	109	3	98.0435	0.507246	34.8551	48.9855	8.91304	4.49275	0.217391	0.289855	0	1.86957
10	140	3	110.677	0.260417	36.1458	52.7083	12.8125	6.92708	1.77083	0.520833	0.15625	1.41146
10	256	1	99.9487	0.461538	35.4359	40.1538	13.7949	8	2.05128	0.410256	0.153846	1.47692
10	257	3	97.7377	0.885246	31.4098	45.9344	12.0656	5.60656	1.86885	0.295082	0.0983607	0.963934
10	11	2	108.203	0.588235	32.549	52.6144	12.6144	7.9085	1.96078	0.457516	0.0653595	0.941176
10	216	1	108.889	0.529101	33.0688	47.5661	14.7619	9.36508	3.65079	0.582011	0.15873	1.52381
10	38	2	126.614	0.47619	30.7937	55.0265	20.7937	14.4974	5.02646	0.793651	0.15873	1.71958
10	256	1	100.067	0.568562	37.9599	38.2609	12.3077	7.72575	3.24415	0.501672	0.200669	1.10368
10	11	2	105.964	0.812183	29.3655	52.9695	14.4924	6.14213	2.18274	0.329949	0.126904	0.791878
10	140	3	101.747	0.303797	39.7975	43.8734	8.88608	6.65823	2.20253	0.329114	0.126582	0.759494
10	258	1	123.352	0.340909	35.1705	55.0568	15.3977	9.88636	7.5	0.625	0.397727	1.79545
10	63	2	109.435	0.451977	34.2373	45.5932	18.7006	7.57062	2.88136	0.451977	0.169492	1.59322
10	40	2	98.1481	0.703704	33.4815	44.4815	13.9259	4.48148	1.11111	0.222222	0.037037	1.18519
10	141	3	78.8179	1.4377	31.6613	35.1438	6.35783	2.9393	1.27796	0.159744	0.0638978	0.971246
10	28	2	86.2102	1.05096	35.1911	32.2293	9.49045	6.33758	1.91083	0.477707	0.0955414	0.882166
10	141	3	103.318	0.758294	33.8389	44.8815	13.1754	6.49289	4.21801	0.379147	0.14218	1.50237
10	258	1	113.081	0.7109	32.5118	45.6872	17.109	9.90521	7.1564	0.616114	0.28436	1.45024
10	75	2	109.485	0.514905	33.3333	51.626	16.477	6.77507	0.731707	0.406504	0.0271003	0.758808
10	11	2	103.216	0.648649	36.2973	43.8378	11.7027	6.37838	4.32432	0.378378	0.243243	0.867568
10	28	2	92.3301	0.721221	40.0139	32.3578	10.5548	5.90846	2.78779	0.346741	0.152566	0.457698
10	143	3	89.8496	0.902256	30.9774	42.7068	10.6767	2.63158	1.95489	0.075188	0.150376	2.1203
10	259	1	100.075	0.970149	24.9254	55.6716	11.2687	5.74627	1.41791	0.223881	0.149254	2.19403
10	63	2	99.8674	0.738636	28.5417	52.8788	12.9545	4.26136	0.492424	0.227273	0.0189394	0.524621
10	40	2	106.318	0.878661	29.205	45.523	18.159	8.159	4.30962	0.41841	0.167364	1.29707
10	142	1	99.2531	0.912863	34.3154	35.1037	16.805	7.88382	4.27386	0.414938	0.248963	1.37344
10	39	2	91.1258	0.728477	37.6159	32.1192	10.6291	6.09272	3.90728	0.463576	0.13245	1.07285
10	75	2	94.5875	0.891089	34.1914	42.5743	14.4224	2.24422	0.264026	0.0990099	0.0330033	0.881188
10	109	3	94.1053	0.921053	32.3947	41.6316	11.2632	5.13158	2.73684	0.315789	0.0789474	0.902632
10	258	1	212.857	2.08333	73.2738	94.1667	25.4762	11.6071	6.19048	0.714286	0.178571	2.04167
10	63	2	111.154	0.512821	31.9231	54.7436	15.5385	6.38462	2.05128	0.358974	0.102564	0.75641
10	257	3	116.515	0.479798	29.798	51.6667	17.5	13.1566	3.91414	0.782828	0.227273	0.755051
10	143	3	94.7859	0.70529	34.4081	44.3325	10.0504	4.98741	0.302267	0.352645	0	0.732997
10	74	2	89.5833	0.8125	36.2708	40.0208	8.29167	3.375	0.8125	0.1875	0.0416667	0.591667
10	308	1	145.417	0.277778	28.0556	74.1667	18.75	15	9.30556	1.11111	0.694444	4.05556
10	255	1	127.489	0.30303	36.3636	50.8658	21.2554	11.5152	7.18615	0.692641	0.25974	1.35065
10	39	2	104.187	0.447154	37.8455	46.3415	11.1179	5.95528	2.45935	0.386179	0.142276	0.626016
10	309	3	116.646	0.426829	37.5203	44.5528	19.5122	11.0163	3.61789	0.589431	0.223577	0.628049
10	143	3	93.7358	0.81761	33.8994	45.5723	9.68553	2.30189	1.44654	0.125786	0.0503145	0.41761
10	355	1	118.105	0.326797	31.7647	56.7974	17.451	9.6732	2.0915	0.457516	0.130719	1.9085
10	38	2	110.065	0.645161	30.1935	53.9355	16.5806	6	2.77419	0.193548	0.0645161	1.98065
10	109	3	94.9701	0.758483	34.7705	43.2535	9.84032	4.21158	2.11577	0.319361	0.0998004	0.616766
10	11	2	116.869	0.465718	34.2432	56.0543	16.9858	7.11514	2.00517	0.413972	0.155239	0.389392
10	308	1	121.522	0.391304	29.8696	59.9565	18.6087	8.43478	4.26087	0.434783	0.217391	1.37826
10	63	2	106.471	0.882353	31.5686	43.6275	17.0588	12.549	0.784314	0.882353	0.0980392	2.58824
10	216	1	102.804	0.934579	29.3458	48.785	13.7383	7.94393	2.14953	0.654206	0.0934579	2.38318
10	39	2	95.0435	0.782609	32.6522	46.5217	11.5652	2.3913	1.13043	0.130435	0.0434783	1.27826
10	28	2	94.3127	0.83558	35.6873	38.4636	12.6685	4.93261	1.69811	0.242588	0.107817	0.781671
10	309	3	106.427	0.518962	32.994	51.1577	14.2715	6.30739	1.17764	0.399202	0.0199601	0.54491
10	259	1	111	1.42857	28.8571	46.1429	24.8571	7.57143	2	0.285714	0.142857	4.24286
10	255	1	100.986	1.26761	36.7606	37.1831	16.338	7.60563	1.97183	0.422535	0.140845	4.39437
10	39	2	91.8621	0.655172	38.3448	34.0345	11.2759	6.24138	1.31034	0.517241	0.0689655	0.975862
10	143	3	88.8081	0.909091	35.2525	42.0202	6.28283	2.88889	1.45455	0.181818	0.0808081	0.640404
10	63	2	105.573	0.720189	29.9292	51.9362	16.1865	5.38371	1.41677	0.38961	0.0826446	0.347107
10	40	2	105.896	0.693642	30.6358	46.6474	16.474	8.84393	2.65896	0.635838	0.231214	1.68208
10	142	1	98.9655	0.632184	36.5517	36.6092	15.6322	8.21839	1.32184	0.344828	0.0574713	1.63218
10	11	2	102.903	0.681004	29.1039	42.4373	16.5591	10.0358	4.08602	0.609319	0.286738	1.08602
10	141	3	99.2711	0.845481	31.0787	41.0204	14.2566	9.27114	2.82799	0.495627	0.174927	0.912536
10	28	2	94.2026	0.881801	34.3902	34.9906	14.4465	5.81614	3.69606	0.393996	0.243902	0.609756
10	256	1	108.827	0.223464	40.5587	45.9218	10.6145	8.10056	3.46369	0.502793	0.167598	1.67039
10	40	2	120.95	0.371901	33.7603	56.6116	18.3471	10	1.8595	0.619835	0.0413223	1.11983
10	74	2	102.12	0.461957	39.6196	44.2391	10.3804	5.48913	1.92935	0.326087	0.13587	0.809783
10	39	2	102.276	0.514905	38.5637	44.2276	10.4336	6.39566	2.11382	0.433604	0.135501	0.886179
10	356	3	98.4409	0.672043	39.7581	34.6237	13.8441	6.10215	3.41398	0.349462	0.241935	0.86828
10	357	1	95.65	0.9	31	43.8	9.8	5.05	5.1	0.35	0.1	1.675
10	74	2	93.1841	0.746269	34.4279	44.3781	8.75622	4.37811	0.497512	0.248756	0	1.33831
10	142	1	103.347	0.557769	33.9442	40.6773	18.0478	7.76892	2.3506	0.438247	0.119522	1.19124
10	11	2	100.653	0.752475	33.0495	40.0396	15.4653	7.9604	3.38614	0.415842	0.0990099	0.613861
10	109	3	90.3968	1.04308	30.8277	41.3719	10.068	4.42177	2.6644	0.272109	0.102041	0.356009
10	75	2	131.622	0.36036	31.7117	61.8919	30.0901	7.56757	0	0.45045	0	2.20721
10	40	2	119.605	0.328947	31.9737	57.5658	20.9211	7.23684	1.64474	0.592105	0.0657895	1.92105
10	38	2	125.255	0.204082	35.4082	55.5612	16.9388	10.051	7.04082	0.663265	0.255102	1.64286
10	140	3	112.82	0.38	34.2	54.6	14.26	5.82	3.54	0.38	0.16	0.658
10	39	2	97.84	0.56	37.2	42.44	9.48	5.68	2.5	0.44	0.16	0.65
10	11	2	125.333	0.388889	31.8889	54.3333	23.9444	13	1.77778	0.888889	0.111111	1.49444
10	75	2	115.258	0.412371	33.5395	49.3471	22.6804	7.42268	1.85567	0.549828	0.0687285	0.95189
10	142	1	110.814	0.474576	36.0339	44.5763	17.4237	9.22034	3.11864	0.610169	0.169492	1.04068
10	39	2	103.778	0.444444	33.746	41.746	16.3175	8.63492	2.92063	0.571429	0.15873	0.974603
10	40	2	100.285	0.664557	34.1456	43.8608	13.3544	5.12658	3.16456	0.158228	0.126582	1.03165
10	259	1	107.991	0.794393	31.028	45.1869	14.2991	9.57944	7.1028	0.560748	0.280374	1.4486
10	38	2	108.645	0.607477	30.1402	50.5607	11.215	7.8972	8.2243	0.46729	0.373832	1.42056
10	142	1	121.429	0.308123	33.6695	52.9692	19.8039	10.8123	3.86555	0.70028	0.168067	0.985994
10	109	3	104.805	0.649351	31.5584	45.1948	13.6364	10.7792	2.85714	0.779221	0.25974	3.92208
10	74	2	106.917	0.601504	32.406	56.9173	11.8045	4.58647	0.601504	0.37594	0.075188	2.21053
10	40	2	107.778	0.555556	34.1319	42.7431	19.6875	7.29167	3.36806	0.381944	0.104167	1.11458
10	11	2	138.788	0.378788	25.0758	70.2273	26.3636	9.69697	7.04545	0.530303	0.227273	2.65152
10	143	3	126.585	0.365854	30.7317	54.0244	20.6098	14.878	5.85366	1.09756	0.243902	3.63415
10	216	1	98.5475	0.949721	32.0112	48.2123	11.5084	4.86034	1.00559	0.335196	0.0558659	1.48603
10	141	3	108.282	0.61674	31.1894	51.2775	17.1806	5.4185	2.59912	0.176211	0.176211	1.3348
10	28	2	94.3197	1.05442	31.6327	39.0476	13.3333	6.83673	2.41497	0.408163	0.0680272	0.996599
10	75	2	109.43	0.90604	28.8255	49.6309	21.4094	6.51007	2.14765	0.369128	0.167785	0.993289
10	40	2	102.672	0.667939	31.7748	47.7481	14.5611	6.18321	1.71756	0.381679	0.0954198	0.601145
10	74	2	115.736	0.387597	33.3333	56.7442	11.938	7.82946	5.42636	0.465116	0.310078	2.1938
10	11	2	124.607	0.314136	31.6754	59.2147	19.3717	10.1571	3.9267	0.732984	0.157068	1.60209
10	358	1	106.867	0.515021	31.7597	59.8712	10.3433	3.86266	0.472103	0.257511	0	1.13305
10	28	2	101.154	0.512821	37.6068	39.1026	14.3162	6.79487	2.82051	0.34188	0.128205	1.33333
10	63	2	108.884	0.517928	33.6255	52.5896	14.5817	6.0757	1.49402	0.418327	0.0996016	0.593625
10	40	2	137.667	0.166667	31.1667	67.6667	27.3333	7	4.5	0.666667	0.166667	5.1
10	75	2	117.063	0.238095	35.7937	51.8254	21.3492	7.30159	0.555556	0.47619	0	2.06349
10	38	2	106.023	0.757576	32.8788	47.7652	13.5985	6.36364	4.69697	0.265152	0.265152	1.25
10	11	2	107.094	0.716981	31.1698	44.566	15.9623	9.88679	4.83019	0.490566	0.226415	1.21887
10	28	2	95.9674	0.692464	39.2057	34.0733	11.5071	6.55804	3.95112	0.386965	0.244399	0.641548
10	38	2	121.026	0	33.3333	65.1282	12.8205	4.87179	5.12821	0.25641	0.512821	7.23077
10	11	2	111.737	0.469484	33.662	54.0845	15.2582	6.76056	1.5493	0.328638	0.0938967	1.32864
10	63	2	99.1163	0.511628	35.5814	40.093	11.3953	9.34884	2.23256	0.55814	0.0930233	1.51163
10	28	2	97.8361	0.786885	39.4426	34.0656	10.8525	8.4918	4.19672	0.52459	0.229508	0.967213
10	141	3	86.8582	0.881226	35.2107	35.7663	8.56322	4.27203	2.16475	0.191571	0.114943	0.603448
10	38	2	107.778	0.37037	37.7778	39.1975	15.1235	8.45679	6.85185	0.432099	0.308642	1.7963
10	28	2	84.9645	0.921986	30.5319	33.8652	9.57447	6.09929	3.97163	0.35461	0.283688	1.08511
10	143	3	71.9031	1.28028	32.7682	26.782	6.47059	3.63322	0.968858	0.242215	0.0346021	1.03806
10	216	1	89.2037	0.925926	32.5741	41.7778	9.31481	4	0.611111	0.277778	0.037037	0.518519
10	39	2	95.9853	0.673195	35.2876	43.1701	9.47368	5.53244	1.84823	0.367197	0.0856793	0.390453
10	359	1	117.757	0.280374	34.3925	45.6075	21.8692	13.271	2.24299	1.02804	0.0934579	2.54206
10	109	3	99.7321	0.535714	33.3929	45.3571	12.1429	8.125	0.0892857	0.535714	0	2.23214
10	74	2	92.7317	0.97561	30.6341	44.9268	10.7317	4.09756	1.36585	0.341463	0.0487805	1.53171
10	11	2	162.143	0	22.1429	55.7143	50.7143	28.5714	5	2.85714	0	18.0714
10	63	2	129.45	0.550459	26.5138	59.4495	26.6055	13.0275	3.3945	0.825688	0.275229	2.52294
10	360	3	114.625	0.28125	38.5938	50.0312	14.4375	7.46875	3.8125	0.34375	0.1875	0.903125
10	257	3	111.526	0.809969	29.4393	49.9377	18.3489	11.028	1.93146	0.716511	0.0623053	1.00623
10	140	3	107.366	0.455446	36.9703	49.1089	11.6832	6.39604	2.77228	0.39604	0.158416	0.665347
11	76	2	102.569	1.10092	23.4862	40.6422	18.8991	13.1193	5.41284	0.733945	0.366972	2.70642
11	217	1	100.55	1.00917	27.6147	38.7156	20.4587	11.1009	1.65138	0.550459	0	2.57798
11	110	2	91.7373	1.14407	26.2288	39.9576	17.839	4.95763	1.65254	0.254237	0.0847458	1.22458
11	20	2	108.299	0.791789	31.6422	48.6804	15.6891	6.21701	5.27859	0.351906	0.175953	0.938416
11	10	2	102.609	0.695652	32.3768	44.8696	13.3043	8.84058	2.52174	0.608696	0.144928	0.843478
11	310	1	97.8623	0.724638	32.6812	44.7826	11.3043	5.76087	2.6087	0.434783	0.144928	1.06522
11	29	2	94.9853	0.678466	32.5664	44.9558	12.7434	3.24484	0.766962	0.176991	0.0589971	0.80236
11	144	2	92.2647	1	34.0588	42	9.79412	3.79412	1.64706	0.205882	0.0882353	0.864706
11	111	2	105.772	0.681363	32.4449	47.6353	17.7154	6.69339	0.601202	0.440882	0.0200401	0.53507
11	29	2	125.357	0.238095	34.881	63.9286	21.7857	4.40476	0	0.238095	0	2.79762
11	20	2	143.059	0.117647	24.9412	74.2353	26.1176	9.76471	8	0.588235	0.352941	3.72941
11	76	2	139.924	0.0763359	33.9695	62.6718	25.1908	13.1298	4.96183	0.763359	0.229008	2.37405
11	10	2	102.248	0.806916	35.6772	44.2651	10.1153	7.8098	3.54467	0.403458	0.172911	0.884726
11	41	2	109.198	0.372493	36.1891	52.2063	14.1261	5.50143	0.802292	0.315186	0.0286533	0.787966
11	112	2	78.8535	1.01911	36.8153	32.9936	6.43312	1.33758	0.254777	0.0636943	0	1.64968
11	20	2	121.019	0.254777	31.8471	57.7707	16.879	10.5732	3.69427	0.44586	0.191083	2.05096
11	10	2	105.081	0.447154	35.6911	45	12.3984	8.49593	3.04878	0.650407	0.203252	1.17073
11	41	2	117.895	0.364372	35.8704	50.1215	20	8.46154	3.07692	0.48583	0.121457	1.16194
11	29	2	107.348	0.40404	41.0606	45.2525	13.3081	4.94949	2.37374	0.277778	0.126263	0.835859
11	20	2	114.914	0.517241	33.5345	43.1034	13.8793	11.5517	12.3276	0.689655	0.603448	2.73276
11	112	2	90.4202	0.92437	32.605	39.0756	15.3782	2.52101	0	0.168067	0	1.94118
11	10	2	95.0542	0.722022	38.3755	35.7762	10.6498	6.6065	2.88809	0.32491	0.0722022	1.09747
11	29	2	104.911	0.502959	37.6036	43.8166	13.3728	5.6213	3.99408	0.266272	0.236686	0.95858
11	217	1	101.598	0.650888	35.7692	46.9231	11.2426	5.02959	2.01183	0.236686	0.118343	0.905325
11	145	1	115.455	0.30303	34.3434	55.2525	17.7778	5.55556	2.32323	0.505051	0.20202	3
11	41	2	124.02	0.490196	34.8039	53.2353	26.4706	8.72549	0.294118	0.588235	0	2.48039
11	77	2	116.402	0.243902	38.3841	51.6463	16.0671	5.85366	4.17683	0.27439	0.213415	0.939024
11	20	2	156.5	0.25	21.5	67.5	30	19.5	18	0.75	1	7.925
11	78	2	143.333	0.333333	25.3333	74	24.5556	14.3333	4.66667	0.888889	0.333333	3.15556
11	10	2	127.826	0.326087	33.913	58.8043	26.087	7.6087	1.19565	0.543478	0.108696	3.03261
11	20	2	134.421	0.105263	29.5789	70.7368	18.2105	11.7895	3.89474	0.526316	0.210526	3
11	111	2	130.311	0.428016	27.0428	64.7471	27.5097	10.2335	0.350195	0.7393	0.0389105	1.03502
11	77	2	107.67	0.695915	35.2496	47.0348	14.1301	6.49017	4.08472	0.378215	0.166415	0.479576
11	145	1	103.134	0.820896	31.3433	46.0448	15.2239	9.77612	0	0.597015	0	1.85821
11	41	2	116.422	0.441176	31.4706	56.0784	15.049	8.43137	5	0.539216	0.245098	1.53431
11	217	1	112.206	0.784314	29.6569	49.4118	23.0392	7.94118	1.27451	0.343137	0.0490196	1.35294
11	10	2	101.122	0.97561	28.9268	45.6585	16.1951	7.70732	1.65854	0.536585	0.097561	1.39024
11	76	2	113.992	0.678643	29.3613	51.5569	18.8822	10.0599	3.45309	0.678643	0.199601	0.616766
11	145	1	112.361	0.277778	35.4167	53.75	14.9306	6.66667	1.31944	0.416667	0.0694444	1.82639
11	110	2	95.214	0.894942	34.1245	37.7043	14.9027	4.86381	2.68482	0.311284	0.077821	1.24514
11	311	3	113.619	0.389105	37.0039	47.5875	15.9533	8.40467	4.28016	0.505837	0.233463	1.23735
11	144	2	101.907	0.505837	35.3696	42.7237	13.1128	6.45914	3.73541	0.428016	0.116732	1.29961
11	260	1	118.429	0.480769	33.2051	50.0641	22.0513	9.00641	3.62179	0.480769	0.192308	1
11	110	2	88.6154	1.19231	30.4231	37.2308	13.0769	4.61538	2.11538	0.384615	0.0384615	1.22308
11	145	1	84.5977	1.11111	32.6437	34.2912	10.613	4.09962	1.87739	0.229885	0.114943	1.11877
11	76	2	104.298	0.851064	30.8085	43.4468	15.4681	8.80851	4.91489	0.510638	0.212766	0.721277
11	312	3	92.8675	0.852995	33.5027	38.8566	9.74592	5.95281	3.95644	0.381125	0.145191	0.631579
11	78	2	117.5	0.9375	25	53.75	26.875	9.375	1.5625	0.625	0	8.15625
11	217	1	120.58	0.652174	25.7971	54.4203	24.4928	9.71014	5.50725	0.57971	0.289855	2.03623
11	218	3	119.428	0.547264	29.1542	52.5373	23.3582	10.8706	2.9602	0.597015	0.0746269	0.733831
11	10	2	110.398	0.721393	32.6617	47.6617	17.8607	9.47761	2.01493	0.497512	0.0995025	0.71393
11	76	2	123.638	0.487805	30.3455	59.0854	19.8374	10.935	2.92683	0.813008	0.0813008	0.636179
11	29	2	113.314	0.461095	34.4236	49.8991	16.7435	8.60231	3.19885	0.432277	0.144092	0.482709
11	261	3	111.805	0.526316	35.1128	47.594	17.0677	9.69925	1.80451	0.300752	0.075188	2.14286
11	111	2	114.418	0.64257	32.2892	49.5582	20.4418	8.6747	2.85141	0.361446	0.160643	1.30924
11	77	2	96.2651	0.963855	35.1807	40.0402	11.5663	5.54217	3.01205	0.401606	0.160643	1.29719
11	10	2	101.227	0.47817	41.0811	42.7443	12.6819	3.7422	0.47817	0.2079	0.02079	0.573805
11	78	2	108.191	0.43659	37.6091	47.0478	14.9688	6.56965	1.55925	0.47817	0.0831601	0.644491
11	78	2	133.444	0.333333	30.3333	63.2222	19.2222	15.2222	5.11111	0.666667	0.222222	2.98889
11	10	2	116.125	0.449827	35.7093	49.654	18.7889	9.06574	2.45675	0.484429	0.0692042	1.04498
11	110	2	106.185	0.430769	36.6769	48.1538	16.5538	3.81538	0.553846	0.215385	0.0307692	0.941538
11	29	2	101.536	0.326296	39.9616	47.5816	7.58157	4.12668	1.95777	0.230326	0.172745	0.560461
11	20	2	117.048	0.285714	36.5714	54.2857	15.9048	8.19048	1.71429	0.571429	0.190476	2.77143
11	29	2	108.147	0.387931	36.6379	46.5517	11.8103	8.57759	4.22414	0.474138	0.172414	1.375
11	10	2	96.5236	0.729614	36.309	37.2961	13.3047	5.96567	2.91845	0.300429	0.128755	1.32618
11	41	2	110.98	0.489914	33.1988	51.4409	16.6282	8.53026	0.720461	0.518732	0.0288184	0.81268
11	78	2	100.344	0.773639	32.2636	42.7507	14.8424	6.87679	2.83668	0.487106	0.0859599	0.885387
11	41	2	126.121	0.30303	35.3939	53.2727	19.8182	13.8788	3.51515	0.787879	0.121212	1.76364
11	144	2	103.253	0.843373	33.0723	45.3012	15.4819	5.72289	2.83133	0.301205	0.180723	2.04819
11	20	2	117.749	0.692641	29.9134	48.4416	20	16.1039	2.5974	0.692641	0.17316	1.35498
11	111	2	122.903	0.573477	31.828	56.129	19.4265	12.3297	2.65233	0.78853	0.107527	1.17563
11	313	3	103.96	0.574257	36.1386	44.5545	16.5743	4.45545	1.62376	0.237624	0.0792079	0.669307
11	78	2	131.275	0.0980392	31.1765	69.2157	21.8627	7.94118	0.882353	0.490196	0.0980392	2.78431
11	111	2	127.476	0.38835	32.6214	57.3786	25.4854	7.6699	3.93204	0.436893	0.145631	1.49029
11	29	2	106.103	0.538462	37.0769	48.5641	11.7692	6.15385	2.02564	0.410256	0.128205	0.741026
11	261	3	100.808	0.56391	36.4098	42.8759	13.7594	5.43233	1.78571	0.338346	0.112782	0.580827
11	10	2	119.706	0.294118	37.2549	54.2157	19.0196	8.13725	0.980392	0.588235	0.0980392	2.77451
11	310	1	99.0196	0.522876	34.9673	46.8627	8.56209	5.29412	2.87582	0.392157	0.0653595	2.18954
11	262	1	93.8603	0.514706	36.5809	46.875	5.625	4.30147	0	0.220588	0	0.919118
11	312	3	99.4203	0.615942	40.4348	37.8623	11.1232	6.66667	2.78986	0.362319	0.108696	1.24275
11	218	3	114.338	0.448065	34.0937	47.8004	18.5947	9.9389	3.46232	0.651731	0.162933	0.615071
11	361	3	94.1141	0.549898	41.6904	35.3564	8.79837	5.07128	2.64766	0.203666	0.142566	0.661914
11	145	1	129.855	0.144928	30.8696	68.2609	15.0725	14.3478	1.30435	1.01449	0.144928	3.95652
11	112	2	113.143	0.285714	35.7551	57.8776	13.1837	4.89796	1.14286	0.204082	0.0816327	1.17959
11	76	2	124.057	0.466531	30.4868	64.8884	16.7951	7.78905	3.63083	0.466531	0.162272	0.630832
11	218	3	117.323	0.527383	32.9412	49.6146	21.4604	10.8114	1.96755	0.628803	0.121704	0.62069
11	314	3	119.067	0.486815	35.6795	49.0264	21.0751	9.57404	3.24544	0.567951	0.10142	0.711968
11	262	1	89.7884	0.529101	39.6296	34.4974	9.73545	3.54497	1.90476	0.15873	0.0529101	1.5873
11	20	2	96.6553	0.921502	30.6143	47.099	9.86348	4.67577	3.48123	0.238908	0.136519	1.08874
11	111	2	111.325	0.5	34.525	48.625	18.425	7.175	2.075	0.6	0.15	0.735
11	315	3	87.3663	0.534653	40.1386	34.198	8.13861	2.37624	1.9604	0.158416	0.0792079	0.623762
11	314	3	99.4653	0.554455	38.5743	38.1782	13.802	5.84158	2.51485	0.29703	0.118812	0.627723
11	112	2	93.773	0.889571	33.2209	42.546	9.57055	4.1411	3.43558	0.276074	0.0920245	0.93865
11	77	2	102.202	0.703364	37.0031	43.5474	13.578	5.90214	1.46789	0.366972	0.0611621	0.920489
11	111	2	118.944	0.575816	31.6699	53.2438	21.881	8.56046	2.99424	0.49904	0.115163	0.627639
11	316	3	101.017	0.479846	41.1132	41.4395	11.5355	4.29942	2.14971	0.287908	0.0383877	0.608445
11	145	1	92.013	0.779221	35.5195	42.9221	6.94805	5.38961	0.519481	0.25974	0	1.72727
11	112	2	78.4076	0.764331	30.5096	38.9172	5.66879	2.2293	0.318471	0.127389	0	1.69427
11	78	2	106.589	0.860927	30.4305	46.7219	15.298	10.7947	2.48344	0.496689	0.0662252	1.05298
11	77	2	105.941	0.575428	36.9518	43.3904	15.3499	7.34059	2.34837	0.466563	0.124417	0.457232
11	29	2	107.641	0.512821	36.1026	49.1795	11.6923	8.20513	1.94872	0.564103	0.0512821	1.68205
11	144	2	104.967	0.7	33.8667	41.1333	14.2667	9.73333	5.23333	0.566667	0.266667	1.05333
11	112	2	92.844	0.642202	32.6606	45.1682	8.01223	4.74006	1.65138	0.30581	0.122324	0.978593
11	316	3	110.547	0.48583	35.4049	52.7126	14.1498	6.45749	1.33603	0.364372	0.0809717	0.57085
11	110	2	106.7	0.62753	30.6275	49.251	16.4372	8.88664	0.850202	0.587045	0.0404858	0.572874
11	20	2	132.69	0.35533	28.8832	66.8528	18.934	10.9137	6.80203	0.507614	0.304569	1.56345
11	218	3	114.592	0.56338	34.507	42.1408	20.8732	12.7324	3.74648	0.704225	0.140845	0.802817
11	144	2	101.545	0.758427	35.5056	46.7978	9.04494	5.78652	3.65169	0.308989	0.11236	0.938202
11	262	1	95.7983	0.70028	37.1429	40.5602	9.4958	5.04202	2.82913	0.196078	0.0840336	0.848739
11	311	3	117.787	0.196078	43.0252	45.9944	15.5182	7.05882	5.9944	0.280112	0.196078	0.868347
11	260	1	142.866	0.191083	29.7452	65.5414	31.6561	12.6752	3.12102	0.764331	0.127389	1.87261
11	76	2	136.752	0.318471	27.7707	64.3312	25.7962	15.0318	3.50318	1.01911	0.127389	1.94268
11	29	2	116.385	0.395778	35.409	48.971	22.0317	9.1029	0.501319	0.55409	0.0263852	0.823219
11	110	2	111.252	0.656064	31.0338	53.3996	18.8668	4.73161	2.56461	0.238569	0.119284	0.630219
11	10	2	127.429	0.571429	28.8571	55.4286	41.4286	1.42857	0	0	0	6.05714
11	78	2	127.931	0.344828	29.1379	57.5862	17.7586	16.0345	7.06897	0.689655	0.344828	4.91379
11	10	2	125.323	0.483871	26.9355	48.0645	29.8387	13.871	5.80645	0.967742	0.16129	4.35484
11	41	2	123.913	0.173913	32.9565	56.3478	22.8696	10.4348	1.13043	0.956522	0.0869565	2.23478
11	20	2	112.467	0.440529	35.4185	49.3833	13.6123	7.92952	5.63877	0.440529	0.352423	1.30837
11	77	2	110.087	0.742358	34.6288	44.4978	17.8166	10.2183	2.18341	0.69869	0.174672	1.27511
11	260	1	109.956	0.570175	31.4912	48.6842	17.3246	8.59649	3.24561	0.570175	0.131579	1.38158
11	29	2	91	0.608696	37.3043	40.5217	8.73913	3.78261	0.0434783	0.26087	0	1.0913
11	362	3	85.1935	0.580645	37.8387	37.6774	5.67742	2.29032	1.09677	0.129032	0.0645161	0.909677
11	144	2	93.129	1.03226	33.3226	38.1613	12.9032	5.90323	1.77419	0.387097	0.0967742	0.980645
11	41	2	108.824	0.588235	32.6176	47.3824	19.3529	8.23529	0.676471	0.558824	0.0294118	0.8
11	10	2	126.471	0.392157	31.4706	52.8431	28.4314	10.2941	2.94118	0.588235	0.0980392	3.10784
11	110	2	115.822	0.460526	34.0132	49.3421	23.2566	7.69737	1.05263	0.460526	0.0657895	0.950658
11	313	3	106.283	0.517837	36.7549	44.7526	14.9827	7.15765	2.11738	0.391254	0.115075	0.352129
11	10	2	178.8	0	24.4	75.2	50.4	13.2	15.2	0.8	0.4	12.44
11	77	2	124.685	0.27972	35.1748	49.7203	19.3007	10.4895	9.65035	0.48951	0.34965	2.44056
11	112	2	101.793	0.758621	34.2759	47.3103	15.3103	3.37931	0.758621	0.275862	0.0689655	1.87586
11	41	2	115.787	0.15748	38.622	51.7717	19.0157	6.02362	0.19685	0.275591	0	1
11	76	2	112.668	0.422265	35.9501	53.7812	12.2841	7.79271	2.43762	0.49904	0.0959693	0.604607
11	315	3	90.7087	0.787402	35.2756	43.1496	9.05512	2.04724	0.23622	0.0787402	0	2
11	77	2	115.635	0.753968	33.0159	40.5952	20.5952	15	5.6746	0.952381	0.31746	1.29365
11	20	2	115.091	0.675182	28.3394	57.2263	15.2007	9.72628	3.88686	0.510949	0.218978	0.562044
11	41	2	111.953	0.492701	33.7774	52.7007	16.2591	6.91606	1.80657	0.419708	0.0364964	0.521898
11	261	3	97.4088	0.60219	34.562	47.1168	11.0401	2.86496	1.22263	0.145985	0.0729927	0.534672
14	317	3	98.523	0.578842	37.5848	48.5429	8.10379	2.81437	0.898204	0.11976	0.0399202	0.58483
14	178	1	119.929	0.642857	31.7857	52.5714	22.9286	9.28571	2.71429	0.357143	0.214286	2.05714
14	12	2	112.27	0.35461	35.5319	47.9433	18.227	6.87943	3.33333	0.212766	0.141844	1.99291
14	4	2	122.183	0.246479	35.2817	52.993	22.0775	7.92254	3.66197	0.352113	0.140845	1.15845
14	42	2	89.9296	0.774648	36.5845	34.1549	11.1972	4.08451	3.09859	0.140845	0.176056	1.08451
14	43	2	110.819	0.409357	32.2515	51.9883	16.8421	8.04094	1.28655	0.467836	0.0584795	0.795322
14	42	2	90.0952	1.14286	33.2381	34.7619	13.1429	6	1.71429	0.47619	0.190476	2.69524
14	219	3	114.819	0.441767	37.2691	48.8353	15.3414	9.39759	3.53414	0.682731	0.0803213	1.3253
14	178	1	108.167	0.717131	30.5179	49.9602	15.9761	5.37849	5.61753	0.358566	0.199203	1.25498
14	113	3	116.029	0.514286	31.5714	52.0857	16.8857	10.9429	4	0.571429	0.142857	0.937143
14	15	2	112.457	0.622837	34.5329	46.3668	21.1419	7.19723	2.59516	0.449827	0.17301	1.05536
14	113	3	118.496	0.362117	31.0864	52.4513	21.922	10.1671	2.47911	0.612813	0.111421	0.830084
14	6	2	113.591	0.690608	28.5912	55.7459	15.6077	7.62431	5.35912	0.469613	0.276243	0.914365
14	363	3	97.8876	0.717054	32.6163	44.3023	11.3372	5.40698	3.50775	0.290698	0.174419	0.625969
14	4	2	133.803	0.492958	28.7324	60.8451	29.4366	10.9155	3.38028	0.704225	0.28169	2.1338
14	21	2	99.2778	0.888889	34	41.5	14.1667	5.5	3.22222	0.333333	0.166667	1.66667
14	43	2	102.682	0.463576	33.0132	48.1126	14.5364	5.46358	1.09272	0.264901	0.0331126	0.933775
14	113	3	109.768	0.397351	35.4636	42.2848	18.9404	10.5629	2.11921	0.695364	0.13245	0.990066
14	114	2	88.2749	0.781671	34.9057	39.6765	9.27224	2.91105	0.727763	0.215633	0.0269542	0.816712
14	6	2	94.086	0.94086	32.4194	42.0699	9.81183	6.02151	2.82258	0.295699	0.16129	0.857527
14	6	2	118.793	0.517241	27.5862	52.4138	21.5517	10	6.72414	0.689655	0.344828	5.75862
14	4	2	101.639	0.655738	35.9016	45.7377	15.5738	1.63934	2.29508	0.163934	0.163934	4.57377
14	12	2	110.559	0.559441	32.4476	47.1329	16.2238	10.4196	3.77622	0.699301	0.20979	2.11888
14	43	2	103.767	0.684932	30.4795	51.2329	16.6438	4.58904	0.0684932	0.342466	0	1.71233
14	21	2	112.296	0.534591	28.3333	59.0566	15.283	7.2956	1.79245	0.440252	0.0628931	0.918239
14	21	2	114.706	0.882353	22.6471	46.1765	22.9412	16.1765	5.88235	1.47059	0.294118	8.5
14	15	2	97.602	0.714286	36.6837	36.6837	16.0714	5.15306	2.29592	0.357143	0.102041	1.59184
14	6	2	95.6324	0.882353	30.4265	44.1912	10.2647	5.39706	4.45588	0.323529	0.191176	0.508824
14	318	1	109.355	0.967742	31.2903	33.2258	17.4194	10.3226	16.4516	0.645161	0.322581	9.3871
14	21	2	117.773	0.585938	30.8594	56.6016	16.3672	11.0547	2.30469	0.820312	0.078125	1.11719
14	15	2	129.565	0.347826	32.5217	54.9565	22	14.087	5.56522	0.869565	0.26087	2.6087
14	4	2	141.897	0.258621	29.7414	55.8621	32.931	16.0345	7.15517	0.775862	0.258621	2.72414
14	43	2	131.244	0.4	28.3556	68.3556	23.5111	10.6222	0	0.666667	0	1.10222
14	6	2	119.783	0.826087	24.087	59.0435	20.3478	10.1739	5.30435	0.73913	0.217391	1.30435
14	220	1	116.201	0.418994	34.3855	49.1061	20.9218	9.16201	2.23464	0.586592	0.0837989	0.963687
14	4	2	114.054	0.608108	30.6757	54.1216	15.6081	8.98649	4.12162	0.472973	0.27027	2.06081
14	42	2	98.7838	0.810811	28.1757	52.5676	11.9595	5.06757	0.202703	0.337838	0	1.74324
14	15	2	122.692	0.544872	30.7372	56.9872	24.2308	9.16667	1.05769	0.544872	0.0320513	0.858974
14	42	2	71.4074	1.40741	31.7778	28.5185	5.62963	3.33333	0.740741	0.222222	0.0740741	2.07407
14	4	2	107.556	0.37037	39.1111	35.8519	20.963	5.48148	5.77778	0.222222	0.296296	2.54074
14	12	2	114.487	0.726496	30.9402	51.5812	21.8803	8.20513	1.19658	0.512821	0.042735	1.11966
14	21	2	102.638	0.893617	30	45.1915	15.7021	9.48936	1.3617	0.680851	0.0851064	1.2383
14	319	3	99.6078	0.718954	36.1438	41.9608	11.9935	5.78431	3.00654	0.326797	0.130719	1
14	6	2	112.982	0.614035	28.3333	56.4035	10.5263	11.5789	5.52632	0.789474	0.350877	2.75439
14	12	2	124.98	0.352941	28.902	69.451	18.6275	6.82353	0.823529	0.470588	0.0784314	1.12157
14	4	2	121.02	0.313725	33.2941	55.2549	19.7647	8.19608	4.23529	0.54902	0.196078	1.25882
14	114	2	103.878	0.510204	36.9898	45.051	13.0612	7.09184	1.17347	0.459184	0.0510204	1.42857
14	364	3	83.2604	1.07356	37.4354	30.5567	7.89264	4.05567	2.24652	0.218688	0.119284	0.626243
14	178	1	107.873	0.536779	35.9841	50.497	14.3539	5.28827	1.19284	0.318091	0.0596421	0.622266
14	6	2	108.072	0.795229	28.8469	54.672	12.1272	7.63419	3.97614	0.457256	0.159046	0.636183
14	113	3	113.022	0.298211	34.672	54.8907	16.1431	6.04374	0.954274	0.437376	0.0795229	0.542744
14	43	2	111.837	0.489796	32.2041	50.2041	20.9388	6.73469	1.26531	0.530612	0.0408163	1.06531
14	6	2	111.341	0.609756	30.8537	49.6341	16.2195	8.25203	5.81301	0.528455	0.203252	1.29268
14	220	1	110.453	0.801394	32.1603	49.8955	14.5645	9.09408	3.90244	0.592334	0.174216	1.05923
14	320	1	102.955	0.4811	34.9485	52.0275	9.65636	4.08935	1.75258	0.24055	0.0687285	1.05498
14	12	2	133.333	0.185185	33.7037	61.8519	25.3704	11.6667	0.555556	0.925926	0	4.7963
14	15	2	107.485	0.643275	34.9123	34.2105	26.4327	8.18713	3.04094	0.409357	0.116959	1.76608
14	6	2	104.62	1.11111	26.3743	44.3275	17.3099	7.95322	7.48538	0.409357	0.233918	1.89474
14	365	1	101.047	0.639535	30.9302	49.0698	13.0814	4.47674	2.84884	0.290698	0.174419	1.74419
14	4	2	112.991	0.758929	29.9554	46.9196	20.5357	10.8482	3.97321	0.580357	0.223214	1.31696
14	12	2	105.755	0.691824	29.6226	45.6289	18.1132	9.59119	2.10692	0.503145	0.0943396	0.91195
14	317	3	99.026	0.779221	33.5065	45.9091	11.6883	4.02597	3.11688	0.194805	0.25974	1.98701
14	4	2	117.368	0.364372	35.1012	51.9028	19.9595	6.92308	3.15789	0.526316	0.121457	1.28745
14	6	2	123.133	0.722892	25.8635	57.9116	24.0161	10.0402	4.57831	0.562249	0.200803	1.28112
14	114	2	96.44	0.72	32.04	50.36	8.6	3.76	0.92	0.2	0.08	1.128
14	12	2	116.253	0.606061	30.3306	54.3526	20.1377	10.0826	0.743802	0.523416	0.0550964	0.77135
14	114	2	117.643	0.571429	29.7857	53.8571	20.5	11.2857	1.71429	0.714286	0.0714286	1.9
14	21	2	116.028	0.70922	30.922	50.4255	20.4255	10.7092	2.83688	0.992908	0.212766	1.99291
14	15	2	111.173	0.363128	37.4581	44.6369	19.2458	8.24022	1.22905	0.614525	0.0837989	0.787709
14	4	2	114.738	0.349127	36.384	45.5611	18.4788	8.95262	5.01247	0.598504	0.224439	0.830424
14	21	2	128.07	0.701754	25.614	69.2982	19.8246	9.12281	3.50877	0.526316	0.175439	5.12281
14	366	1	120.847	0.508475	26.1017	60.8475	25.4237	6.94915	1.01695	0.338983	0	4.44068
14	4	2	115.5	0.166667	37.1667	47.5	13.5	10.6667	6.5	0.666667	0.5	5.08333
14	6	2	114.955	0.535714	27.8571	59.6875	14.9554	7.72321	4.19643	0.446429	0.133929	1.57589
14	42	2	99.571	0.561056	36.6337	46.5347	12.1452	3.13531	0.561056	0.231023	0.0660066	0.960396
14	4	2	125.521	0.3125	33.125	46.875	30.1042	12.5	2.70833	0.833333	0.208333	2.95833
14	12	2	113.776	0.612245	29.2857	54.7959	23.6735	5.40816	0	0.408163	0	2.5
14	113	3	117.535	0.55814	30	57.3953	18.7442	8.83721	2.04651	0.511628	0.186047	1.35349
14	15	2	92.3138	0.691489	40.3457	31.1436	13.2979	6.59574	0.239362	0.478723	0	0.702128
14	263	3	87.2751	1.42857	30.1852	36.2698	13.3069	5.10582	0.978836	0.238095	0.0529101	0.748677
14	114	2	105.091	0.484848	36.7879	46.7879	13.5758	5.87879	1.57576	0.242424	0.121212	1.76364
14	21	2	123.054	0.299401	34.0719	53.5928	19.1617	11.6168	4.2515	0.838323	0.359281	1.73054
14	15	2	118.876	0.295858	35.503	53.432	18.0473	5.68047	5.97633	0.236686	0.236686	1.7929
14	113	3	117.628	0.316206	35.6917	50.83	19.5257	8.97233	2.33202	0.513834	0.118577	1.09881
14	12	2	108.432	0.56213	34.2012	46.568	15.7692	8.87574	2.45562	0.56213	0.147929	0.920118
14	12	2	117.808	0.502283	28.9954	59.5434	15.9817	7.85388	4.93151	0.365297	0.182648	1.39726
14	42	2	95.5212	1.31274	29.112	48.5714	10.5792	5.25097	0.656371	0.30888	0.03861	1.04633
14	113	3	114.75	0.538922	29.7605	50.0599	21.7565	10.1597	2.47505	0.658683	0.139721	0.580838
14	15	2	113.927	0.502283	31.5982	50.7763	19.9543	8.94977	2.10046	0.593607	0.0913242	1.44292
14	318	1	90.9581	0.858283	36.3473	40.7585	7.14571	5.06986	0.758483	0.239521	0.0199601	0.570858
14	6	2	111.529	0.705882	28.2353	54.7059	16.9412	9.52941	1.41176	0.470588	0	3.18824
14	43	2	122.848	0.666667	27.9394	60.6667	22.9697	8.90909	1.69697	0.363636	0.0606061	1.73939
14	178	1	131.084	0.421687	28.9759	59.6386	26.9277	11.4458	3.61446	0.903614	0.120482	1.74699
14	219	3	108.441	0.561331	35.447	43.8254	16.8607	7.21414	4.53222	0.35343	0.2079	0.661123
14	42	2	106.129	0.645161	34.8387	33.5484	15.1613	17.7419	3.87097	0.322581	0.322581	8.83871
14	4	2	139.291	0.23622	31.1024	60.5512	29.5276	12.5197	5.27559	0.551181	0.393701	2.55118
14	12	2	92.8169	0.84507	31.0329	42.77	11.1268	5.91549	1.12676	0.422535	0.0938967	1.3615
14	321	1	89.8131	0.934579	26.5421	39.0654	13.6916	8.59813	0.934579	0.514019	0.046729	1.25701
14	6	2	90.3311	1.25828	28.6093	38.7748	12.7483	4.90066	4.03974	0.231788	0.165563	1.10927
14	220	1	98.0464	1.02649	31.0265	45.3642	12.7483	6.09272	1.78808	0.298013	0.13245	0.970199
14	43	2	128.058	0.330579	29.0909	62.8512	25.4959	8.8843	1.44628	0.454545	0.0826446	1.26033
14	15	2	126.157	0.413223	33.4298	49.8347	22.1901	14.0496	6.19835	0.909091	0.371901	1.2562
14	6	2	114.794	0.670103	27.7577	53.4794	16.0052	10.3351	6.54639	0.541237	0.335052	0.791237
14	114	2	82.8571	1.42857	30	51.4286	0	0	0	0	0	16.5714
14	12	2	120.939	0.552486	26.5193	60.6077	19.116	10.9945	3.14917	0.497238	0.165746	1.59669
14	114	2	103.272	0.58104	33.211	49.1437	13.3639	4.86239	2.14067	0.30581	0.0917431	0.923547
14	263	3	90	1.00304	33.8602	36.3526	12.3404	5.28875	1.15502	0.364742	0.0911854	0.87234
14	15	2	104.175	0.616302	35.4076	45.0099	15.8052	5.94433	1.39165	0.397614	0.119284	0.570577
14	4	2	110.517	0.536779	34.9901	53.8171	13.2207	5.88469	2.06759	0.357853	0.0795229	0.622266
14	178	1	115.134	0.766284	31.3793	48.3525	23.5249	7.43295	3.67816	0.383142	0.268199	1.2567
14	219	3	112.053	0.570342	31.635	50.9886	16.616	9.08745	3.19392	0.494297	0.152091	1.29658
14	15	2	107.681	0.573566	31.5461	49.0773	14.6883	7.95511	3.8404	0.448878	0.149626	0.812968
14	4	2	116.836	0.313433	35.7015	53.1343	14.5075	8.52239	4.65672	0.492537	0.223881	0.513433
14	42	2	84.8966	1.31034	28.2759	39.4483	10.5517	3.7931	1.51724	0.344828	0.0689655	2.08966
14	219	3	111.909	0.763723	28.926	50.358	21.1695	8.23389	2.45823	0.572792	0.143198	0.72315
14	263	3	100	0.807601	34.1093	38.8836	15.9857	7.64846	2.56532	0.475059	0.166271	0.698337
14	4	2	122.518	0.23753	34.323	54.038	20.6176	9.78622	3.51544	0.570071	0.213777	0.733967
14	6	2	90.0578	0.982659	30.1734	41.2717	9.07514	5.08671	3.46821	0.115607	0.115607	1.82081
14	21	2	106.914	0.813397	30.8134	48.6842	16.555	6.62679	3.42105	0.311005	0.167464	0.753589
14	43	2	114.32	0.835322	26.9212	55.9905	22.1002	6.94511	1.50358	0.52506	0.0477327	0.706444
14	220	1	122.992	0.314961	36.9291	49.0551	21.4173	7.95276	7.24409	0.314961	0.393701	2.58268
14	43	2	141.172	0.46875	22.8125	63.8281	30.7812	18.2031	5.15625	0.859375	0.3125	2.41406
14	6	2	118.429	0.47619	29.2857	54.2381	14.5238	9.90476	10	0.571429	0.571429	1.71429
14	320	1	123.219	0.308219	30.8219	61.1301	18.2877	9.10959	3.59589	0.650685	0.171233	1.12671
14	43	2	161.008	0.252101	21.8487	70.1681	36.7227	24.0336	8.06723	1.09244	0.336134	2.37815
14	15	2	135.545	0.320513	30.609	59.2628	28.9103	12.9487	3.49359	0.833333	0.224359	0.942308
14	319	3	117.188	0.383387	33.4824	55.655	15.7508	8.6262	3.29073	0.415335	0.159744	1.00639
14	42	2	114.185	0.447284	31.9169	53.4824	19.0735	7.38019	1.85304	0.511182	0.127796	0.936102
14	21	2	111.739	0.57971	32.588	51.3251	14.6584	9.91718	2.67081	0.641822	0.207039	0.600414
14	42	2	77.6582	1.39241	27.4051	36.6456	8.22785	3.98734	0	0.316456	0	1.55696
14	12	2	124.937	0.56962	25.6962	60.8861	25.8861	11.7722	0.189873	0.886076	0	1.60759
14	21	2	108	0.746667	31.4667	49.1733	15.92	6.85333	3.84	0.346667	0.186667	0.850667
14	367	1	115.952	0.47619	33.4921	50.9524	18.0952	9.60317	3.33333	0.634921	0.31746	2.24603
14	4	2	123.66	0.382979	31.5319	57.9574	19.7021	10.5957	3.48936	0.680851	0.212766	1.35745
14	12	2	115.444	0.555556	27.8611	58.3889	18.75	8.5	1.38889	0.472222	0.0555556	0.763889
14	368	3	108.611	0.75	32.7778	44.75	16.1667	9.63889	4.52778	0.527778	0.194444	0.95
14	21	2	114.563	0.734127	29.8214	54.4246	14.881	9.02778	5.69444	0.416667	0.277778	0.652778
13	44	2	149.487	0.25641	27.9487	80.7692	17.9487	12.8205	9.74359	0.769231	1.02564	6.89744
13	179	3	115.851	0.638298	32.0213	55	16.4894	9.14894	2.55319	0.851064	0.106383	2.96809
13	221	1	129.623	0.377358	28.9623	66.6038	21.5094	10.6604	1.50943	0.566038	0.0943396	2.38679
13	2	2	124.957	0.289855	38.2319	53.6522	19.1304	8.2029	5.44928	0.521739	0.231884	0.904348
13	45	2	102.2	0.52	33.7333	54.3467	9.32	3.56	0.733333	0.226667	0.04	0.405333
13	30	2	97.2414	0.91954	36.5517	37.4713	16.5517	4.5977	1.03448	0.45977	0.114943	3.06897
13	44	2	111.186	0.508475	29.548	54.1808	17.0621	6.38418	3.50282	0.508475	0.225989	1.65537
13	64	2	109.341	0.549451	31.4835	43.4615	23.3516	10.2747	0.21978	0.769231	0	1.45055
13	45	2	66.9939	1.65644	25.3374	29.6933	8.52761	1.77914	0	0.122699	0	1.5092
13	79	2	89.5122	0.731707	32.8049	40.6707	11.6463	3.65854	0	0.121951	0	1.42683
13	180	1	96.5244	0.243902	41.5854	38.0488	7.9878	4.32927	4.32927	0.243902	0.182927	1.85366
13	31	2	75.7422	1.21094	33.9453	27.1875	7.30469	4.57031	1.52344	0.3125	0.078125	1.28906
13	181	1	99.745	0.906516	35.949	37.9887	13.0312	7.39377	4.44759	0.424929	0.1983	0.895184
13	181	1	141.98	0	28.4158	76.1386	17.7228	17.6238	1.9802	1.08911	0	2.54455
13	45	2	104.677	0.322581	35.9677	46.828	11.0215	8.22581	2.31183	0.376344	0.107527	1.45161
13	30	2	104.858	0.536278	35.3943	45.8675	15.5836	5.89905	1.57729	0.378549	0.126183	0.902208
13	79	2	117.413	0.599369	29.0221	62.3028	19.9369	5.33123	0.22082	0.315457	0	0.810726
13	180	1	110.347	0.378549	39.0852	48.2334	10.3155	7.25552	5.11041	0.473186	0.315457	0.958991
13	2	2	130	0.487805	33.6585	49.7561	23.4146	16.3415	6.58537	0.731707	0.487805	7.34146
13	31	2	88.6082	0.979381	35.8247	32.5258	7.83505	5.87629	5.61856	0.360825	0.257732	1.60309
13	182	3	110.432	0.486486	32.2703	46.9459	18.7838	7.86486	4.08108	0.432432	0.216216	0.802703
13	79	2	123.75	0.5	28	81	11.75	1.75	0.75	0	0	6.4
13	222	1	111.486	0.405405	35.4054	58.5135	12.2973	4.32432	0.540541	0.135135	0	3.47297
13	2	2	119.274	0.322581	33.2258	49.1935	19.0323	8.87097	8.62903	0.645161	0.322581	2.55645
13	65	2	113.769	0.445104	33.8872	58.1306	15.905	3.53116	1.89911	0.267062	0.0593472	0.881306
13	44	2	126.439	0.41543	28.2196	62.997	21.454	11.1573	2.19585	0.771513	0.148368	0.875371
13	30	2	111.929	0.445104	37.2404	50.2967	15.2522	6.17211	2.49258	0.385757	0.0890208	0.807122
13	31	2	91.9355	0.967742	30.4839	48.5484	4.67742	2.90323	4.35484	0	0.322581	4.40323
13	183	3	103.483	0.636704	36.5169	42.5468	14.4569	6.59176	2.73408	0.337079	0.0749064	1.13109
13	2	2	109.228	0.554455	34.6139	47.5446	14.5941	8.15842	3.76238	0.49505	0.217822	0.675248
13	44	2	125.688	0.642202	29.7248	56.5138	15.6881	12.9358	10.1835	0.825688	0.366972	2.69725
13	45	2	96.5079	0.793651	32.381	47.3016	16.0317	0	0	0	0	3.1746
13	45	2	90.9574	1.06383	29.8936	41.9149	10.9574	6.59574	0.531915	0.425532	0	2.76596
13	2	2	107.368	0.676692	34.4361	41.2406	19.812	6.16541	5.03759	0.413534	0.18797	1.20677
13	31	2	106.679	0.597015	34.3657	43.6194	15.9328	9.66418	2.5	0.671642	0.11194	1.12313
13	64	2	97.4716	0.738636	33.5795	46.0795	12.2443	4.26136	0.568182	0.340909	0.0284091	0.778409
13	184	3	94.4144	0.810811	34.009	42.6577	8.87387	5.36036	2.7027	0.315315	0.135135	1.38288
13	181	1	99.1036	0.70028	34.0056	39.8319	13.7255	7.78711	3.05322	0.532213	0.140056	0.859944
13	183	3	113.657	0.525253	31.5758	57.6162	15.7172	6.72727	1.51515	0.40404	0.0808081	0.672727
13	179	3	100.343	0.606061	35.3535	49.2323	10.6465	3.11111	1.39394	0.141414	0.0606061	0.616162
13	369	3	92.9265	0.610264	37.0458	43.8835	7.82247	2.81553	0.73509	0.208044	0.0416089	0.42025
13	183	3	125.118	0.15748	33.5433	55.6693	21.811	10.0787	3.77953	0.629921	0.15748	2.25984
13	45	2	99.3727	0.701107	29.5572	51.9188	12.2878	3.87454	1.03321	0.332103	0.110701	1.09594
13	44	2	119.309	0.460358	32.532	53.7596	15.5499	11.8414	5.16624	0.664962	0.28133	0.749361
13	65	2	105.179	0.306122	37.9592	51.301	12.3724	3.03571	0.229592	0.153061	0.0255102	0.737245
13	185	3	107.898	0.857143	28.0612	55.5306	16.449	6.10204	0.918367	0.408163	0.0408163	0.577551
13	65	2	99.8658	0.738255	31.4765	43.6913	14.8322	6.77852	2.21477	0.469799	0.0671141	1.95973
13	2	2	103.576	0.794702	29.3377	32.3841	19.7351	16.2252	5.09934	0.860927	0.198675	1.97351
13	264	3	102.845	0.905172	29.3966	45.819	13.8362	8.27586	4.65517	0.431034	0.258621	1.40086
13	44	2	122.09	0.427553	31.3777	59.0974	17.8385	10.6651	2.68409	0.593824	0.142518	0.726841
13	2	2	120.725	0.434783	33.6232	49.4203	25.0725	8.55072	3.62319	0.434783	0.289855	4.18841
13	221	1	117.473	0.322581	33.871	46.9892	18.1183	14.5161	3.60215	0.752688	0.215054	1.51613
13	185	3	111.155	0.825083	29.538	54.1584	18.6139	6.46865	1.58416	0.49505	0.0660066	1.0429
13	30	2	82.8696	0.608696	39.4783	30.087	7.73913	3.82609	1.21739	0.173913	0.0869565	2.31304
13	180	1	89.2391	0.652174	39.1848	34.6739	10.8152	3.36957	0.434783	0.217391	0	1.42391
13	2	2	98.3166	0.728643	33.6683	42.8643	14.3216	4.34673	2.41206	0.276382	0.0753769	0.766332
13	31	2	98.6816	0.820896	32.7363	40.8458	14.5522	8.00995	1.69154	0.422886	0.124378	0.701493
13	64	2	96.6539	0.535373	36.6922	44.5698	11.3384	2.81071	0.707457	0.191205	0.0191205	0.567878
13	221	1	130.566	0.566038	27.4528	52.8302	24.6226	19.434	5.66038	1.13208	0.0943396	2.68868
13	30	2	122.583	0.416667	35.375	55.5417	18.5	10.75	1.95833	0.708333	0.0833333	1.175
13	65	2	110.029	0.462428	36.5318	48.7861	17.1098	5.43353	1.7052	0.346821	0.0867052	0.843931
13	44	2	153.571	0	26.5476	78.5714	25.8333	15.119	7.5	0.595238	0.357143	3.52381
13	31	2	137.222	0.208333	31.1111	62.2917	26.5972	9.16667	7.84722	0.555556	0.347222	2.17361
13	2	2	117.332	0.468432	38.2892	48.3707	16.9654	9.10387	4.11405	0.529532	0.203666	0.668024
13	265	3	103.035	0.610998	36.9654	46.7006	11.8737	4.84725	2.01629	0.285132	0.1222	0.619145
13	185	3	116.922	0.496054	31.5558	60.4284	18.3202	5.90755	0.214205	0.417136	0.011274	0.311161
13	266	1	127.143	0.380952	28.8571	63.1429	17.1429	12.5714	4.95238	0.761905	0.190476	2.71429
13	65	2	122.897	0.280374	31.3084	63.8318	24.0187	3.17757	0.280374	0.186916	0	2.39252
13	222	1	105.026	0.518135	33.8342	48.0829	13.5751	7.40933	1.60622	0.362694	0.0518135	1.46632
13	79	2	125.722	0.360825	29.2784	70.8247	20.6701	4.53608	0	0.309278	0	1.21649
13	182	3	125.238	0.208333	32.4405	60.5655	18.1548	10.5655	3.27381	0.654762	0.208333	0.925595
13	31	2	102.761	0.447761	33.3582	47.7612	10.6716	7.16418	3.43284	0.373134	0.149254	2.38806
13	180	1	109.1	0.22508	39.3248	50.836	10.7395	5.94855	1.99357	0.450161	0.128617	0.990354
13	266	1	98.6495	0.675241	32.4759	47.5241	9.77492	5.65916	2.50804	0.353698	0.160772	1.02572
13	179	3	111.255	0.283401	36.6599	54.5344	15	4.23077	0.506073	0.303644	0.0202429	0.538462
13	221	1	123.298	0.319149	27.234	66.9149	15.4255	12.234	1.17021	0.744681	0.106383	2.76596
13	2	2	105.531	0.530973	34.0708	47.3894	12.4779	7.34513	3.71681	0.39823	0.176991	1.48673
13	79	2	102.054	0.756757	32.0811	50.2162	15.2703	3.56757	0.135135	0.162162	0	0.697297
13	264	3	97.1456	0.718447	38.4466	37.8835	11.068	5.28155	3.74757	0.252427	0.194175	0.61165
13	79	2	104.408	0.723684	32.1053	53.8158	15.7895	1.90789	0	0.0657895	0	1.42105
13	45	2	88.8889	0.915033	25.2941	45.7516	11.2418	4.57516	1.04575	0.261438	0.0653595	1.72549
13	264	3	103.868	0.836237	35.4704	38.5714	13.6237	8.29268	7.07317	0.487805	0.313589	1.15331
13	179	3	105.467	0.576923	35.6593	46.4011	13.489	7.99451	1.37363	0.357143	0.137363	0.769231
13	182	3	109.863	0.467033	32.7747	47.8571	21.6209	5.46703	1.64835	0.412088	0.0549451	0.796703
13	30	2	97.1429	0.340136	42.0408	36.5986	12.2449	5.91837	0	0.544218	0	1.65986
13	31	2	94.5972	0.995261	32.3697	37.8673	13.4123	6.96682	2.93839	0.473934	0.189573	1.40284
13	2	2	100.058	0.697674	34.186	44.9709	15.5814	4.09884	0.552326	0.232558	0.0290698	0.744186
13	64	2	97.1182	0.691643	33.4294	43.3429	12.3919	5.73487	1.52738	0.403458	0.0864553	0.809798
13	45	2	81.0672	0.889328	35.5731	33.1225	7.47036	3.47826	0.55336	0.256917	0.0395257	0.565217
13	267	1	144.368	0.229885	25.977	70.2299	25.4023	14.1379	8.3908	1.03448	0.45977	3.44828
13	2	2	117.602	0.663265	35.4592	46.3265	17.0918	9.64286	8.46939	0.663265	0.408163	1.66327
13	65	2	108.618	0.552764	34.6231	53.9698	15.9296	3.16583	0.351759	0.201005	0.0251256	0.68593
13	182	3	118.25	0.416667	28.75	58.5625	21.9583	7.47917	1.0625	0.458333	0.0416667	0.652083
13	222	1	108.896	0.458333	36.625	49.8542	12.4375	6.72917	2.79167	0.4375	0.166667	0.641667
13	2	2	110.279	0.976744	28.1395	50.6512	17.8605	8.04651	4.55814	0.372093	0.27907	1.50233
13	185	3	92.186	0.930233	30.8837	45.0233	12.0465	2.83721	0.465116	0.0930233	0	1.26047
13	45	2	86.3768	0.797101	38.4058	36.2319	6.44928	3.15217	1.34058	0.144928	0.0724638	1.10507
13	265	3	90.9091	1.17225	31.9378	33.7799	13.5407	6.96172	3.49282	0.358852	0.215311	0.746411
13	44	2	108.417	0.382609	35.9304	51.2	12.5217	6.43478	1.94783	0.4	0.13913	0.495652
13	267	1	119.909	0.545455	26.9091	55	18.4545	14.8182	4.27273	0.545455	0.272727	2.8
13	183	3	105.144	0.395683	36.7986	50.8993	11.6187	4.2446	1.22302	0.215827	0.0719424	0.971223
13	65	2	105.842	0.681004	34.2294	46.7384	19.2115	4.69534	0.250896	0.322581	0	0.928315
13	2	2	119.66	0.544218	32.415	57.551	18.0612	6.53061	4.55782	0.442177	0.238095	1.14966
13	30	2	108.986	0.675944	35.8052	46.004	19.662	6.62028	0.218688	0.477137	0	0.532803
13	30	2	111.711	0.526316	32.6974	52.7632	17.4342	7.23684	1.05263	0.460526	0.0657895	1.81579
13	266	1	93.5948	0.718954	32.4837	42.0261	10.0654	4.05229	4.24837	0.196078	0.196078	2.02614
13	31	2	109.735	0.740741	33.5979	44.1799	18.1481	7.51323	5.55556	0.42328	0.26455	1.59259
13	180	1	111.693	0.42328	33.5979	56.9312	14.8677	5.18519	0.687831	0.31746	0.0529101	1.48677
13	64	2	101.449	0.84058	30.6667	50.8116	13.2464	5.07246	0.811594	0.347826	0.057971	0.881159
13	267	1	105.846	0.461538	34.3846	49.9231	11.6923	7.38462	2	0.615385	0.0769231	2.16154
13	184	3	97.9464	0.714286	32.3661	43.7054	13.8839	6.47321	0.803571	0.491071	0.0446429	1.15625
13	30	2	93.4071	0.530973	40.708	34.5575	12.4779	4.95575	0.132743	0.221239	0	1.12389
13	65	2	102.416	0.589888	35.8146	46.1236	14.4101	4.35393	1.1236	0.252809	0.0280899	0.811798
13	30	2	123.077	0.17094	37.6068	54.1026	19.4017	11.7094	0.0854701	0.598291	0	2.13675
13	31	2	122.917	0.416667	31	58.0833	20.6667	10.0833	2.75	0.583333	0.166667	2.31667
13	79	2	122.396	0.46875	28.5417	70.3646	17.3438	5.67708	0	0.3125	0	1.27604
13	44	2	123.622	0.306122	34.1327	58.3163	16.0714	10.8163	4.03061	0.612245	0.204082	1.39796
13	184	3	104.609	0.75419	34.5251	43.8827	17.486	6.08939	1.87151	0.27933	0.0837989	0.807263
13	31	2	110.202	1.21212	27.0707	41.8182	20.8081	12.7273	6.46465	0.606061	0.30303	3.15152
13	30	2	96.2069	0.492611	35.4187	43.6946	12.4138	2.85714	1.33005	0.147783	0.0985222	1.30542
13	183	3	109.853	0.615836	32.434	46.7742	20.5572	7.41935	2.05279	0.557185	0.0879765	0.882698
13	64	2	100.978	0.835031	29.3075	51.5682	13.7271	5.19348	0.325866	0.346232	0.0203666	0.570265
13	2	2	109.145	0.773931	30.8758	49.6538	17.9226	6.84318	3.09572	0.427699	0.142566	0.665988
13	2	2	152.984	0.0806452	32.6613	70.4032	27.7419	15.9677	6.12903	0.887097	0.322581	2.55645
13	79	2	134.577	0.269231	25.7692	81.6923	24.2692	2.61538	0	0.115385	0	0.919231
13	184	3	121.159	0.404313	32.7493	55.8221	18.0593	10	4.12399	0.592992	0.134771	0.886792
13	222	1	108.868	0.431267	36.3881	50.2156	13.504	6.87332	1.42857	0.431267	0.0808625	0.754717
13	179	3	125.43	0.463576	29.3377	65.5629	21.9205	7.01987	1.19205	0.463576	0.0662252	1.72185
13	2	2	130.137	0.410959	31.7808	58.0822	27.3973	10	2.46575	0.684932	0.136986	4.50685
13	44	2	126.702	0.209424	33.2984	56.8063	23.9791	10.5759	1.83246	0.52356	0.104712	1.60209
13	185	3	98.1518	0.957096	29.637	44.5215	16.1716	5.44554	1.35314	0.330033	0.0990099	0.993399
13	265	3	90.8911	0.924092	32.2772	38.5149	7.92079	5.51155	5.77558	0.29703	0.264026	1.0363
13	45	2	85.974	1.2987	26.1039	41.9481	7.92208	7.4026	1.2987	0.519481	0.12987	3.38961
13	2	2	117.803	0.493274	34.3049	51.1211	15.9193	9.6861	6.27803	0.538117	0.313901	1.4843
13	65	2	113.722	0.493274	32.6906	56.5919	16.3229	7.35426	0.269058	0.44843	0	1.15247
13	182	3	120.915	0.473186	26.7508	59.1798	25.6782	7.88644	0.914826	0.536278	0.0630915	0.835962
13	184	3	113.302	0.691824	30	51.8239	19.8742	8.11321	2.79874	0.471698	0.0943396	0.959119
2	80	2	175.556	0	23.3333	74.4444	41.1111	37.2222	0	2.22222	0	12.8333
2	370	1	144.889	0.444444	26.2222	62.2222	17.7778	16	22.2222	0.888889	0.666667	7.04444
2	115	1	120.519	0.296296	36.2963	55.4074	17.4815	6.51852	4.51852	0.37037	0.296296	2.17778
2	1	2	124.815	0.592593	35.1852	47.037	26.1481	10.2222	5.7037	0.518519	0.222222	2.2
2	46	2	111.419	0.548387	32.8065	55.0968	15.5161	6.09677	1.3871	0.354839	0.0967742	0.958065
2	223	1	108.946	0.670927	37.1246	43.9936	14.0256	9.74441	3.38658	0.543131	0.223642	1.00958
2	81	2	138.077	0.673077	23.8462	60.1923	36.5385	16.5385	0.288462	1.15385	0	2.41346
2	1	2	122.716	0.560345	39.569	45.819	21.681	10.9052	4.18103	0.603448	0.172414	1.47414
2	116	3	117.082	0.55794	39.9142	46.6953	11.2876	10.6867	7.93991	0.55794	0.343348	1.34764
2	146	3	103.906	0.401662	38.4765	51.205	10.1939	3.2133	0.415512	0.263158	0.0277008	0.369806
2	46	2	113.132	0.754717	28.5283	52.9811	16.566	8.79245	5.54717	0.528302	0.188679	1.20377
2	223	1	101.358	0.740741	32.4074	47.1914	11.9753	6.54321	2.53086	0.401235	0.185185	0.938272
2	1	2	104.434	0.88685	35.2599	42.4465	14.4648	8.8685	2.50765	0.642202	0.122324	1
2	224	3	100.951	0.578358	38.3396	43.4515	11.6231	5.37313	1.56716	0.410448	0.0932836	0.537313
2	117	3	85.4664	0.727612	41.5299	28.9925	9.23507	3.97388	1.00746	0.242537	0.0559701	0.565299
2	115	1	121.123	0.320856	34.2246	56.0963	17.6471	9.57219	3.26203	0.534759	0.213904	1.75936
2	46	2	117.23	0.56338	32.3944	50.3286	21.0329	7.84038	5.07042	0.56338	0.28169	1.46948
2	147	2	121.963	0.373832	30.2336	54.9533	22.4766	11.0748	2.85047	0.747664	0.140187	1.52804
2	174	1	124.731	0.53719	27.8512	66.6322	17.1694	7.25207	5.30992	0.35124	0.227273	0.644628
2	81	2	122.748	0.578512	25.3306	67.4174	22.6033	6.46694	0.371901	0.433884	0.0206612	0.553719
2	46	2	130.264	0.220264	31.9383	66.4317	22.6872	6.65198	2.3348	0.484581	0.132159	1.23348
2	148	3	119.396	0.369128	34.1275	55.1678	18.7919	7.21477	3.69128	0.503356	0.134228	1.02349
2	147	2	112.919	0.57047	32.1477	48.8591	20.4362	8.38926	2.55034	0.604027	0.134228	0.942953
2	322	3	98.3243	0.648649	38.0541	42.4865	9.89189	4.81081	2.48649	0.351351	0.162162	0.835135
2	82	2	117.224	0.32345	33.3962	53.5849	16.9272	10.5391	2.42588	0.539084	0.134771	0.849057
2	323	3	120.458	0.392157	34.7712	51.3072	20.915	8.23529	4.90196	0.588235	0.392157	2.08497
2	1	2	106.989	0.591398	34.9731	43.8172	14.1398	10	3.46774	0.61828	0.241935	0.870968
2	371	3	124.328	0.403226	34.6237	59.543	20.1882	8.49462	1.10215	0.483871	0.0806452	0.784946
2	223	1	108.209	0.641711	34.7326	49.8663	11.7914	6.84492	4.30481	0.427807	0.26738	0.893048
2	116	3	103.056	0.43659	42.7859	41.289	11.7256	5.53015	1.30977	0.31185	0.0623701	0.663202
2	372	1	92.9825	0.818713	33.8596	42.807	10.5848	4.8538	0.116959	0.350877	0	1.47368
2	118	3	113.402	0.580913	32.2407	52.8216	18.3817	7.59336	1.74274	0.414938	0.165975	1.20332
2	147	2	105.152	0.609756	30.6098	48.4756	16.9817	6.40244	2.07317	0.457317	0.121951	0.95122
2	80	2	103.921	0.759878	30.8207	50.7295	14.4073	4.86322	2.31003	0.273556	0.0911854	0.99696
2	1	2	98.7992	0.994371	29.8874	51.2946	11.4822	3.71482	1.42589	0.225141	0.0750469	0.551595
2	373	1	135.655	0.275862	28.4138	77.8621	20.1379	6.75862	2.34483	0.344828	0.206897	2.01379
2	1	2	127.027	0.45045	33.8739	57.7477	20.1802	10.2703	4.45946	0.675676	0.225225	1.40541
2	80	2	121.801	0.277008	32.41	58.338	16.8144	9.66759	4.29363	0.554017	0.221607	0.897507
2	146	3	112.204	0.413223	35.1791	53.0303	16.584	5.64738	1.34986	0.30303	0.0550964	0.798898
2	147	2	123.214	0.32967	32.7198	55.9066	19.4505	11.2912	3.48901	0.741758	0.192308	0.802198
2	80	2	131.117	0.167598	29.4413	69.3296	20.3352	8.77095	3.01676	0.670391	0.223464	1.59218
2	82	2	118.978	0.218978	38.3212	51.8248	14.9635	8.68613	4.9635	0.364964	0.255474	1.20803
2	118	3	113.259	0.488798	31.9959	55.499	15.1324	7.65784	2.48473	0.468432	0.0814664	0.590631
2	81	2	133.037	0.471204	25.288	73.089	24.6597	8.01047	1.57068	0.314136	0.052356	1.71204
2	116	3	123.359	0.507812	34.8047	47.7344	23.6328	11.25	5.42969	0.742188	0.273438	1.17969
2	80	2	121.733	0.438247	28.6653	60.7769	20.9363	8.40637	2.50996	0.63745	0.159363	0.619522
2	119	3	106.215	0.59761	34.4422	46.1355	14.243	7.72908	3.04781	0.358566	0.119522	0.599602
2	46	2	111.838	0.756757	28.7568	50.2703	17.9459	10.2703	3.83784	0.702703	0.216216	1.67027
2	148	3	102	0.772727	32	48.1364	14.0909	4.31818	2.72727	0.227273	0.0909091	1.4
2	117	3	79.7738	0.904977	36.6063	32.1267	6.33484	2.17195	1.62896	0.0904977	0.0904977	1.31674
2	269	3	119.522	0.702247	27.3596	56.3764	19.5506	11.5169	4.04494	0.758427	0.168539	0.912921
2	119	3	103.263	0.59501	32.8599	44.3762	16.4107	6.62188	2.38004	0.383877	0.134357	0.621881
2	269	3	111.647	0.520231	29.2486	54.8555	18.2081	6.90751	1.90751	0.404624	0.0867052	0.852601
2	1	2	103.017	0.948276	33.7069	40.2586	17.2989	8.59195	2.21264	0.488506	0.143678	0.818966
2	80	2	101.897	0.613027	32.1648	49.2529	13.0077	4.65517	2.22222	0.210728	0.1341	0.641762
2	374	3	91.0153	0.689655	35.9962	40.4981	9.90421	3.00766	0.91954	0.210728	0.0574713	0.549808
2	115	1	120	0.272727	34	58.3636	16.8182	7.09091	3.45455	0.636364	0.272727	2.55455
2	148	3	104.421	0.579268	35.9146	46.128	14.0549	6.28049	1.4939	0.365854	0.0914634	0.905488
2	119	3	86.6667	0.848485	35.6061	28.7273	11.9394	5.09091	4.42424	0.212121	0.212121	0.969697
2	146	3	88.6355	0.721248	40.6043	34.8538	9.12281	3.21637	0.116959	0.175439	0	0.518519
2	81	2	105.676	1.35135	23.5135	50.4505	23.6937	5.58559	0.990991	0.27027	0	2.36036
2	118	3	109.856	0.769231	30.9615	51.4904	16.5385	8.41346	1.63462	0.480769	0.0961538	1.39423
2	119	3	104.818	0.484848	36.1515	44.2727	13.1212	6.36364	4.42424	0.333333	0.242424	1
2	375	3	110.363	0.543807	34.1994	50.8761	14.8943	8.58006	1.26888	0.513595	0.060423	0.94864
2	146	3	94.5045	0.780781	34.2042	46.4565	9.33934	3.33333	0.39039	0.21021	0.03003	0.798799
2	81	2	115.882	0.470588	29.8824	49.7647	21.7647	12.8235	1.17647	0.941176	0	3.03529
2	133	2	122.118	0.235294	30.7059	64	18.4706	7.64706	1.05882	0.588235	0.117647	3.42353
2	116	3	97.0378	0.636183	39.0656	40.1789	9.18489	4.83101	3.16103	0.198807	0.198807	0.624254
2	1	2	102.883	0.954274	32.326	44.3936	13.7773	7.99205	3.45924	0.576541	0.159046	0.707753
2	117	3	81.6302	0.775348	41.8688	31.332	5.12922	1.84891	0.695825	0.119284	0.0596421	0.612326
2	1	2	108.923	0.769231	34.2692	46.9615	16.1154	8.80769	2	0.576923	0.115385	1.09615
2	133	2	119.5	0.5	31.5	53.5	16	18	0	1.5	0	12.45
2	1	2	95.0286	1.08571	36.2286	35.3714	13.6	4.22857	4.57143	0.285714	0.285714	1.78857
2	323	3	106.809	0.876404	28.764	50.5169	15.7978	6.7191	4.1573	0.337079	0.157303	0.768539
2	117	3	83.2374	1.07914	34.8561	32.7698	10.0899	3.2554	1.18705	0.161871	0.0719424	0.535971
2	224	3	79.3885	1.02518	32.4281	30.036	10.8094	4.51439	0.57554	0.269784	0.0359712	0.566547
2	118	3	99.6833	0.882353	32.1041	44.129	13.043	7.55656	1.95701	0.361991	0.124434	0.366516
2	117	3	176.194	0.580645	49.5484	84.1935	25.4839	10.2581	6.12903	0.580645	0.387097	1.85161
2	115	1	65.2321	0.295359	26.6245	25.1055	7.76371	4.34599	1.13924	0.168776	0.0843882	1.15612
2	46	2	123.305	0.460251	28.5774	57.6569	22.5941	11.9665	2.00837	0.627615	0.167364	1.16318
2	1	2	104.56	0.974843	25.283	52.1384	19.0252	5.12579	1.98113	0.283019	0.0314465	0.937107
2	119	3	107.058	0.596421	33.4592	50.3579	12.3658	6.24254	4.03579	0.357853	0.198807	0.622266
2	1	2	102.857	0.906593	32.3626	51.7582	10.989	5.10989	1.73077	0.274725	0.10989	0.857143
2	116	3	97.1858	0.546448	39.3169	42.5683	8.6612	5.10929	0.983607	0.245902	0.0819672	0.775956
2	117	3	82.4863	0.874317	42.5683	29.6995	5.43716	2.18579	1.72131	0.191257	0.0819672	0.945355
2	133	2	99.7495	0.385356	41.2717	38.1696	11.3873	6.41618	2.11946	0.423892	0.0963391	0.535645
2	82	2	94.4316	0.366089	40.7514	38.4586	7.88054	5.31792	1.65703	0.26975	0.115607	0.564547
2	1	2	102.34	0.780142	35.2482	45.6738	14.7518	5.8156	0	0.35461	0	1.76596
2	133	2	109.563	0.119048	38.8492	51.2698	11.9841	4.56349	2.77778	0.31746	0.15873	1.18651
2	46	2	107.421	0.714286	30.9524	51.4683	14.9603	5.59524	3.69048	0.277778	0.198413	1.24206
2	322	3	73.1809	1.25249	34.7117	27.5348	6.38171	2.22664	1.09344	0.119284	0.0397614	0.644135
2	115	1	129.725	0.0917431	33.1193	60.4587	24.9541	7.88991	3.11927	0.550459	0.183486	2.51376
2	1	2	128.198	0.720721	28.7387	57.7477	22.6126	11.7117	6.66667	0.720721	0.27027	2.65766
2	146	3	113.36	0.366599	33.9715	59.0835	13.7271	5.90631	0.305499	0.346232	0	0.564155
2	81	2	114.338	0.448065	31.6904	64.3177	13.442	3.38086	1.05906	0.285132	0.0407332	0.613035
2	223	1	82.8689	1.14754	35.9836	31.9672	5.98361	7.29508	0.655738	0.327869	0	2.14754
2	82	2	118.082	0.571429	31.6735	49.7143	19.4286	11.6735	5.06122	0.612245	0.204082	1.27347
2	117	3	101.661	0.899654	30.4152	48.3045	17.0934	4.35986	0.553633	0.346021	0.0692042	0.923875
2	1	2	107.966	0.827586	32.5172	44.2414	17.2414	9.89655	3.24138	0.551724	0.137931	1.01379
2	146	3	59.7548	0.953678	21.4441	23.733	8.0109	4.38692	1.19891	0.245232	0.0817439	0.765668
2	119	3	89.6083	0.668203	36.5438	37.0507	11.5438	3.20276	0.62212	0.16129	0.0230415	0.610599
2	46	2	92.156	0.917431	29.7936	44.2431	14.4266	2.77523	0	0.229358	0	0.548165
2	118	3	87.5057	1.00686	31.4416	39.7483	10.6636	3.29519	1.373	0.20595	0.0686499	0.629291
2	80	2	83.743	0.819367	33.4637	35.3818	8.6406	4.82309	0.614525	0.242086	0.0558659	0.588454
2	376	1	111.469	0.559441	32.6573	50	14.0559	10.9091	3.28671	0.559441	0.20979	1.95804
2	82	2	110	0.347222	34.1667	52.1528	14.1667	6.59722	2.5	0.416667	0.138889	1.91667
2	1	2	103.163	0.894569	32.7796	44.5687	15.5911	6.58147	2.7476	0.447284	0.0958466	1.00639
2	147	2	100.573	0.509554	35.2229	43.4076	12.9618	5.6051	2.83439	0.382166	0.127389	1.04777
2	118	3	96.7416	0.898876	33.4129	45.8848	9.74719	4.33989	2.47191	0.210674	0.11236	0.407303
2	1	2	120.849	0.943396	29.2453	44.434	22.6415	16.1321	7.45283	1.03774	0.377358	2.99057
2	115	1	115.079	0.26178	34.8691	49.4241	18.6387	7.80105	4.13613	0.52356	0.157068	1.72251
2	224	3	110.255	0.437956	39.0146	41.5693	17.6642	9.05109	2.55474	0.583942	0.109489	1.09854
2	147	2	115.564	0.545455	32.0727	52.0364	18.8	8.18182	3.96364	0.4	0.181818	1.17818
2	324	3	129.751	0.207469	31.6183	60.1245	24.5021	9.43983	3.83817	0.622407	0.165975	0.636929
2	174	1	130.405	0.337838	27.5	71.5541	20.1351	7.63514	3.31081	0.472973	0.27027	2.09459
2	81	2	128	0.533333	25.0667	72.2667	24.6	5.26667	0.333333	0.4	0	1.79333
2	115	1	115.405	0.304054	34.5946	58.277	13.0068	6.41892	2.83784	0.439189	0.101351	1.11149
2	148	3	124.265	0.412371	33.2861	56.366	20.0515	11.4046	2.73196	0.64433	0.154639	0.391753
2	46	2	172.826	1.52174	66.7391	80.2174	20	3.04348	1.30435	0.217391	0	5.93478
2	116	3	92.9496	0.57554	40.0719	36.0072	10.3957	4.35252	1.51079	0.251799	0.0719424	1.16906
2	82	2	99.2446	0.503597	36.3669	40.8993	12.554	7.58993	1.36691	0.431655	0.107914	1.03597
2	80	2	95.4822	0.685279	33.731	42.5888	10.1015	5.98985	2.36041	0.35533	0.101523	0.835025
2	269	3	98.3081	0.606061	35.5303	42.2475	13.7879	5.88384	0.227273	0.429293	0	0.666667
2	82	2	103.522	0.440252	34.2138	44.0881	16.478	5.72327	2.51572	0.251572	0.0628931	1.8805
2	116	3	110.674	0.458221	36.442	46.0916	17.4394	7.7628	2.47978	0.377358	0.107817	0.873315
2	81	2	104.66	0.830189	30.2642	53.5849	12.8302	5.67925	1.4717	0.377358	0.0754717	0.566038
2	148	3	106.094	0.584906	37.3962	46.3962	12.6604	7.24528	1.79245	0.433962	0.0943396	0.54717
2	224	3	98.6415	0.811321	35.8113	39.1698	10.8868	8.15094	3.81132	0.471698	0.188679	0.607547
2	118	3	117.597	0.779221	26.8182	54.3506	18.5065	11.039	6.1039	0.779221	0.324675	1.86364
2	82	2	126.752	0.382166	28.9172	67.1338	17.0701	6.6242	6.6879	0.318471	0.254777	2.01911
2	1	2	113.094	0.627803	34.1704	48.1166	14.7534	7.89238	7.53363	0.44843	0.44843	1.32287
2	324	3	138.52	0.313901	27.8027	63.0942	26.278	14.4843	6.59193	0.852018	0.224215	1.46637
2	148	3	118.177	0.503597	34.0528	53.1894	17.3621	8.89688	4.19664	0.527578	0.239808	0.736211
2	46	2	119.853	0.661765	29.7794	48.4559	27.5735	10.5882	2.79412	0.661765	0.147059	2.08824
2	174	1	118.102	0.648148	28.0093	53.287	22.4537	8.7963	4.9537	0.648148	0.185185	1.46759
2	119	3	117.098	0.479616	33.8129	47.9856	17.482	10.3837	6.95444	0.59952	0.407674	0.868106
2	1	2	100.621	1.07399	30.2387	46.3484	12.9356	6.01432	3.98568	0.429594	0.167064	0.747017
1	47	2	121.887	0.754717	25.6604	48.3019	30.1887	11.8868	5.09434	0.943396	0.377358	5.09434
1	120	2	99.4301	0.984456	29.0674	44.6632	15.544	8.13472	0.984456	0.466321	0	1.42487
1	47	2	86.6193	0.795455	32.7557	39.3466	9.11932	3.46591	1.13636	0.142045	0.0852273	0.835227
1	121	2	100.336	0.671642	31.6231	46.903	13.8246	5.59701	1.73507	0.335821	0.0932836	0.585821
1	32	2	82.3014	0.958904	29.4247	37.2329	9.60274	4.27397	0.808219	0.219178	0.0410959	0.40274
1	186	1	141.842	0.263158	28.1579	59.2105	24.7368	17.5	12.1053	0.921053	0.526316	4
1	270	1	142.84	0.123457	23.8272	80.9877	25.1852	10.2469	2.46914	0.617284	0.246914	3.7284
1	32	2	100.104	0.726644	31.8685	42.526	14.3945	7.12803	3.42561	0.346021	0.207612	1.18339
1	22	2	91.4375	0.708333	35.9167	41.8958	8.47917	3.33333	1.10417	0.208333	0.0833333	0.614583
1	225	3	104.375	0.395833	38.4375	46.5	13.9792	4.85417	0.229167	0.333333	0	0.533333
1	181	1	90.2941	1.07843	27.8431	38.4314	9.90196	8.52941	4.70588	0.686275	0.294118	2.83333
1	66	2	94.5175	0.833333	30.7456	40.3947	14.2544	6.18421	2.14912	0.350877	0.131579	1.2807
1	47	2	80.524	1.0917	29.345	36.7249	9.47598	3.23144	0.655022	0.218341	0.0436681	1.24454
1	187	3	87.443	1.29114	26.7089	37.1646	15.2405	5.92405	1.11392	0.278481	0.0759494	0.696203
1	188	1	87.6238	1.68317	28.5149	36.7327	11.2871	6.43564	2.9703	0.19802	0.0990099	2.68317
1	47	2	102.252	0.675676	34.4144	48.8288	11.1261	4.27928	2.92793	0.135135	0.225225	1.33784
1	66	2	112.691	0.358744	36.1883	51.3901	15.0224	6.90583	2.82511	0.44843	0.224215	1.29596
1	32	2	91.3661	0.846995	32.5683	39.153	10.929	3.93443	3.93443	0.273224	0.191257	0.909836
1	187	3	107.31	0.434783	39.8913	44.375	15.4891	5.84239	1.30435	0.434783	0.0815217	0.798913
1	226	3	109.919	0.460705	35.0949	48.5095	16.8293	7.58808	1.46341	0.514905	0.108401	0.829268
1	188	1	109.648	0.61674	32.6872	52.1586	15.6388	7.26872	1.32159	0.440529	0.0881057	1.163
1	121	2	108.462	0.695971	32.4542	47.5824	14.5055	7.69231	5.53114	0.40293	0.18315	1.20513
1	122	2	112.299	0.437956	35.3285	48.5036	14.8175	8.10219	5.10949	0.510949	0.255474	1.12044
1	48	2	119.98	0.487805	28.5366	60.6707	18.8415	8.63821	2.80488	0.54878	0.121951	0.593496
1	66	2	109.085	0.365854	34.8171	50.5488	12.3984	6.89024	4.04472	0.50813	0.243902	0.644309
1	120	2	109.817	0.321101	36.055	47.8899	17.2018	7.88991	0.458716	0.458716	0	1.19266
1	122	2	121.193	0.0917431	38.1651	50.4128	18.4862	11.6514	2.33945	0.733945	0.0917431	1.36697
1	32	2	95.9468	0.498339	36.4784	41.8605	8.73754	5.24917	3.0897	0.299003	0.13289	1.0897
1	66	2	106.887	0.364238	37.8146	49.106	10.596	6.92053	2.11921	0.430464	0.13245	0.970199
1	49	2	123.89	0.429594	28.7112	61.9332	22.4821	9.35561	1.00239	0.548926	0.0477327	0.704057
1	49	2	124.454	0.588235	23.5294	72.2689	16.2185	8.15126	3.61345	0.504202	0.168067	2.32773
1	189	1	110.082	0.57377	32.1311	50.1639	15.2459	9.09836	2.95082	0.327869	0.245902	2.41803
1	66	2	112.075	0.603774	31.7736	53.8868	14.0755	8.03774	3.77358	0.45283	0.226415	1.0717
1	22	2	99.2939	0.763359	32.0992	47.9771	13.3015	4.21756	0.935115	0.19084	0.0381679	0.576336
1	47	2	101.813	0.706107	33.0534	44.6756	13.5496	8.07252	1.75573	0.534351	0.133588	0.589695
1	226	3	110.657	0.510949	33.2117	50.8759	19.927	5.69343	0.437956	0.218978	0	1.93431
1	189	1	116.233	0.465116	32.4186	52.3256	16.7442	10.7442	3.53488	0.465116	0.232558	1.37209
1	181	1	114.233	0.325581	37.6279	45.3023	18.6977	8.32558	3.95349	0.511628	0.0930233	1.47907
1	190	3	130.077	0.535714	29.7449	60.102	27.8827	10.2551	1.55612	0.612245	0.0510204	0.693878
1	47	2	104.619	0.659898	32.7919	46.2437	15.8122	6.67513	2.43655	0.456853	0.177665	0.736041
1	120	2	124.111	0.555556	26	61.1111	25.8889	8.88889	1.66667	0.555556	0	2.87778
1	186	1	94.7458	0.79096	36.4972	36.7797	11.0734	6.55367	3.10734	0.564972	0.112994	1.62712
1	49	2	114.644	0.712401	26.7018	51.4512	23.6675	10.7652	1.37203	0.738786	0.105541	0.751979
1	187	3	93.352	1.00559	30.1676	41.6201	14.1341	5.81006	0.614525	0.502793	0	1.4581
1	120	2	114.477	0.462287	31.5085	56.4234	14.0146	5.88808	6.18005	0.316302	0.243309	0.768856
1	270	1	93	0.8	34.6	36.8	11.6	6	3	0.2	0	5.28
1	49	2	142.55	0.45	23.45	69.85	29.65	16.95	2.25	1.1	0.1	1.48
1	377	1	115.297	0.39604	31.4851	52.2772	17.6238	10.7426	2.72277	0.643564	0.148515	1.38614
1	48	2	127.758	0.530973	27.1681	66.2242	23.6578	7.78761	2.35988	0.501475	0.117994	0.834808
1	32	2	110.029	0.703812	28.7097	52.8152	15.9824	6.77419	5.04399	0.439883	0.205279	0.97654
1	188	1	99.3522	0.910931	29.7166	49.413	12.3077	5.64777	1.35628	0.384615	0.0607287	0.631579
1	122	2	111.547	0.607735	31.2155	47.9558	21.6022	8.28729	1.87845	0.552486	0.110497	1.59669
1	120	2	114.973	0.765027	29.1257	51.5301	19.3989	8.79781	5.35519	0.601093	0.163934	1.65027
1	47	2	101.341	0.682353	32.5412	44.1647	14.0706	6.98824	2.89412	0.329412	0.117647	0.717647
1	226	3	110.548	0.699433	32.0983	47.4858	18.9414	7.71267	3.61059	0.415879	0.170132	0.572779
1	271	1	96.6667	0.845528	37.7561	38.9919	12.2927	5.60976	1.17073	0.373984	0.0650407	0.508943
1	378	1	157.905	0.0952381	26.2857	75.619	32.5714	22.1905	1.04762	1.42857	0.0952381	2.52381
1	272	3	103.515	0.841584	34.4554	37.7228	16.8812	8.41584	5.19802	0.544554	0.346535	1.38119
1	379	3	113.45	0.717054	28.8953	46.2403	23.7791	10.562	3.25581	0.697674	0.135659	0.589147
1	186	1	98.6628	1.00775	31.3566	45.5426	13.5853	5.11628	2.03488	0.368217	0.0968992	0.575581
1	227	1	109.394	0.808081	29.4949	56.2626	14.0404	7.47475	1.21212	0.40404	0.10101	2.71717
1	122	2	112.121	0.505051	30.101	54.6465	16.1616	10.303	0.40404	0.808081	0	2.61616
1	47	2	97.3958	0.9375	29.9653	40.9722	15.5556	8.15972	1.80556	0.416667	0.104167	0.986111
1	187	3	107.91	0.925373	28.5075	45.5821	21.2239	9.79104	1.91045	0.597015	0.119403	0.847761
1	272	3	91.3931	1.35496	31.5649	38.1298	12.2328	4.96183	3.16794	0.267176	0.152672	0.660305
1	22	2	120.087	0.26087	34.6957	62.087	19.3043	3.3913	0.347826	0.173913	0	2.30435
1	47	2	125.316	0.473684	29.5263	55.7368	17.7895	18.2632	3.52632	0.842105	0.263158	1.53158
1	66	2	120.619	0.257732	33.2474	55.2062	18.6082	8.09278	5.20619	0.618557	0.257732	1.51031
1	49	2	122.5	0.541667	28.4583	59.8333	20.9167	10.2083	2.5	0.708333	0.0833333	1.24583
1	186	1	114.476	0.47619	29.4286	60	16.9524	5.33333	2.19048	0.285714	0.190476	2.75238
1	189	1	122.072	0.630631	27.2973	66.9369	18.5586	6.21622	2.43243	0.36036	0.0900901	2.75676
1	48	2	126.864	0.677966	26.4407	55.4237	27.8814	12.1186	4.32203	0.762712	0.254237	2.65254
1	225	3	110.551	0.677966	29.0678	54.9576	20.9322	4.61864	0.29661	0.29661	0	1.09322
1	49	2	124.541	0.586735	26.6582	59.2857	26.301	8.90306	2.80612	0.561224	0.0765306	0.783163
1	22	2	90.7273	0.909091	25.6364	51.2727	10	2.72727	0	0.181818	0	4.32727
1	32	2	104.122	0.534351	33.8168	42.2901	14.5802	7.82443	5.07634	0.496183	0.229008	1.28626
1	48	2	114.06	0.714286	30.4511	57.1805	15.0752	9.09774	1.54135	0.601504	0.037594	1.11278
1	66	2	101.667	0.512821	36.6026	39.9359	11.2821	8.62179	4.71154	0.480769	0.192308	1.00641
1	49	2	104.356	0.594059	33.0693	49.802	15.7426	4.35644	0.693069	0.39604	0	2.63366
1	120	2	113.538	0.397112	35.3069	48.917	18.1227	8.23105	2.56318	0.469314	0.108303	1.17329
1	22	2	103.935	0.758123	35.5235	44.0072	14.1516	6.6426	2.81588	0.397112	0.108303	1.09025
1	122	2	99.9777	0.513393	39.1295	37.9911	11.0491	6.04911	5.26786	0.3125	0.223214	0.729911
1	32	2	116.4	0.666667	28.8	48.4	23.0667	9.86667	5.6	0.666667	0.133333	4.45333
1	48	2	138.133	0.666667	24.5333	60.9333	34.1333	17.2	0.8	0.933333	0	3.44
1	22	2	105.683	0.437158	36.1749	49.7814	11.5847	4.7541	2.89617	0.327869	0.10929	1.7541
1	189	1	107.089	0.616438	32.5	49.5205	16.1301	6.23288	2.08904	0.410959	0.0684932	0.982877
1	270	1	121.083	0.333333	32.5833	56.8333	16.25	11.25	3.83333	0.583333	0.166667	2.725
1	49	2	129.783	0.543478	24.0217	74.7826	20.5435	8.26087	1.63043	0.434783	0.108696	1.50543
1	189	1	119.516	0.537634	28.4409	58.1183	20	6.93548	5.53763	0.430108	0.322581	1.55376
1	190	3	131.23	0.160428	28.2353	73.4225	17.5401	9.73262	2.08556	0.695187	0.106952	1.5508
1	380	3	114.701	0.63745	30.5578	51.7928	18.6255	10.0199	3.08765	0.498008	0.159363	0.63745
1	48	2	136.667	0.37037	23.0864	75.4321	28.2716	7.03704	2.34568	0.37037	0.246914	3.33333
1	32	2	97.4742	0.670103	29.8969	45.4124	12.1134	6.23711	3.09278	0.257732	0.154639	1.47938
1	66	2	98.979	0.510511	36.2462	40.1802	12.6126	6.0961	3.33333	0.33033	0.18018	0.990991
1	121	2	117.22	0.44843	26.6368	64.3049	15.426	7.0852	3.36323	0.44843	0.134529	1.41256
1	48	2	117.281	0.60423	26.9184	63.6556	17.0091	6.73716	2.38671	0.362538	0.151057	0.92145
1	190	3	116.536	0.421687	30.3614	54.3976	17.5904	9.42771	4.33735	0.63253	0.240964	0.921687
1	22	2	106.75	0.25	33.5	54.75	12.25	5.75	0	0.25	0	6.125
1	121	2	145.294	0.220588	28.0147	61.8382	27.4265	21.25	6.54412	1.17647	0.294118	2.30882
1	49	2	146.131	0.291971	23.6496	80	29.635	9.85401	2.70073	0.656934	0.145985	1.9927
1	66	2	135.98	0.245098	33.1863	58.7745	24.8529	12.402	6.51961	0.637255	0.343137	1.5
1	22	2	128.329	0.488432	28.2519	67.8406	20.0771	9.43445	2.2365	0.514139	0.0514139	0.825193
1	122	2	110.374	0.327103	37.2897	42.3832	14.2056	9.53271	6.63551	0.514019	0.327103	1.65888
1	48	2	116.643	0.613718	28.3755	62.0939	17.9061	6.7509	0.902527	0.469314	0.0361011	1.0722
1	49	2	111.329	0.770713	25.5684	55.4143	20.289	6.93642	2.36994	0.404624	0.115607	0.564547
1	190	3	121.811	0.770713	28.5164	55.0289	23.7572	11.5222	2.2158	0.655106	0.115607	0.566474
1	188	1	90.8333	0.833333	32.2222	34.1667	17.7778	5.83333	0	0.555556	0	6.52778
1	48	2	114.792	0.541667	28.75	63.4583	16.9583	4.45833	0.625	0.25	0.0416667	1.1375
[truncated: 827 more rows]
