# Supplementary material for: A study on substitution characteristics and competitive performance of Chinese super league teams under the five-substitution rule
Source: PLoS One. 2025 May 12;20(5):e0322241. doi: 10.1371/journal.pone.0322241 (PMC12068657; doi:10.1371/journal.pone.0322241)
Supplement: S4 Table — was employed to analyze performance differences between replaced player categories. (XLSX) [file pone.0322241.s005.xlsx]

## Sheet: Technical performance
Team ID	Player ID	Type	DRI	PAS	PAS%	FP	FP%	PL	LC	SC	PFT	KP	SH	G	OTS	PW	TK	STK	TK%	AD	SAD	AD%	GD	SGD	GD%	DA	SD	D
6	28	3	0.290859	0.152355	1.26039	0.0277008	1.38504	0.110803	0.0277008	0	0	0	0.0692521	0.0138504	0	0.0554017	0	0	0	0.0554017	0.0277008	0.692521	0.0277008	0.0138504	0.692521	0.0831025	0.0415512	0.692521
6	164	2	0.45	0.25	0.9375	0.0375	1.25	0.175	0	0	0.0125	0	0.0375	0.025	0	0.1	0.0125	0	0	0.025	0.0125	0.625	0.05	0.0125	0.325	0.075	0.025	0.425
6	135	2	0.786517	0.724095	1.0362	0.19975	0.861423	0.149813	0	0	0.137328	0	0.0124844	0	0	0.162297	0.0374532	0.0374532	1.24844	0.0249688	0.0124844	0.62422	0.0124844	0	0	0.0374532	0.0124844	0.424469
6	43	3	0.672269	0.492197	0.756303	0.144058	0.396158	0.30012	0.0360144	0	0.0960384	0.0240096	0.0120048	0.0120048	0.0120048	0.0360144	0.0360144	0.0240096	0.792317	0.0360144	0.0120048	0.408163	0.0360144	0.0360144	1.20048	0.0720288	0.0480192	0.792317
6	44	3	0.230608	0.146751	1.48847	0.0209644	0	0.104822	0	0	0	0	0.0209644	0	0	0.0209644	0	0	0	0.0209644	0.0209644	2.09644	0.0838574	0.0419287	1.04822	0.104822	0.0628931	1.25786
6	45	3	0.610778	0.550898	0.994012	0.167665	0.850299	0.107784	0	0	0.167665	0.011976	0.011976	0	0	0.0958084	0.0479042	0.0239521	0.598802	0	0	0	0.011976	0.011976	1.1976	0.011976	0.011976	1.1976
6	43	3	0.540865	0.420673	0.961538	0.0961538	0.901442	0.108173	0.0240385	0.0120192	0.0360577	0.0480769	0	0	0	0.0600962	0.0240385	0.0120192	0.600962	0	0	0	0.0120192	0.0120192	1.20192	0.0120192	0.0120192	1.20192
6	136	2	0.690755	0.595112	0.871413	0.21254	0.743889	0.138151	0	0	0.063762	0.010627	0.021254	0.010627	0	0.170032	0.063762	0.053135	0.892667	0.031881	0.021254	0.701382	0.031881	0.021254	0.701382	0.063762	0.042508	0.701382
6	44	3	0.289256	0.247934	1.3843	0.0206612	2.06612	0.103306	0.0206612	0	0	0	0	0	0	0.0413223	0	0	0	0.123967	0.0413223	0.702479	0	0	0	0.123967	0.0413223	0.702479
6	164	2	0.475207	0.18595	1.83884	0	0	0.165289	0	0	0	0	0.0413223	0	0	0.0413223	0	0	0	0.123967	0.0619835	1.03306	0.0206612	0	0	0.144628	0.0619835	0.867769
6	43	3	0.770202	0.656566	1.09848	0.164141	0.871212	0.0883838	0	0	0.20202	0.138889	0	0	0	0.0505051	0	0	0	0.0126263	0	0	0.0126263	0.0126263	1.26263	0.0252525	0.0126263	0.631313
6	45	3	0.792079	0.610561	1.33663	0.165017	1.32013	0.231023	0.0330033	0.0165017	0.115512	0	0.0330033	0	0	0.0990099	0.049505	0.0330033	1.08911	0	0	0	0.0165017	0	0	0.0165017	0	0
6	136	2	0.59194	0.528967	1.08312	0.125945	0.881612	0.11335	0	0	0.0377834	0	0	0	0	0.151134	0.11335	0.100756	1.10831	0.0125945	0	0	0.0377834	0.0377834	1.25945	0.0503778	0.0377834	0.957179
6	43	3	0.654912	0.554156	1.00756	0.163728	0.869018	0.188917	0.0251889	0	0.0881612	0.0125945	0	0	0	0.100756	0.0377834	0.0377834	1.25945	0	0	0	0	0	0	0	0	0
6	86	2	0.446623	0.315904	0.936819	0.119826	0.795207	0.108932	0.0108932	0	0.0544662	0	0.0217865	0	0	0.087146	0.0217865	0.0108932	0.544662	0.0108932	0	0	0.0326797	0.0108932	0.37037	0.043573	0.0108932	0.283224
6	75	3	0.424837	0.37037	0.925926	0.0980392	0.729847	0.0762527	0	0	0.043573	0	0	0	0	0.043573	0.0108932	0.0108932	1.08932	0.0108932	0	0	0.0326797	0	0	0.043573	0	0
6	57	3	0.802676	0.685619	1.58863	0.150502	1.67224	0.117057	0	0	0.083612	0	0	0	0	0.0668896	0.0167224	0.0167224	1.67224	0.0167224	0	0	0.0167224	0.0167224	1.67224	0.0334448	0.0167224	0.83612
6	43	3	0.724044	0.669399	1.03825	0.163934	0.79235	0.204918	0	0	0.0819672	0.0136612	0	0	0	0.0546448	0	0	0	0.0136612	0	0	0	0	0	0.0136612	0	0
6	316	2	0.577717	0.3989	0.949106	0.0275103	0	0.275103	0	0	0.0412655	0	0.0137552	0	0	0.0825309	0.0275103	0.0275103	1.37552	0.0550206	0.0275103	0.687758	0.0825309	0.0412655	0.687758	0.137552	0.0687758	0.687758
6	28	3	0.496536	0.369515	0.866051	0.103926	0.381062	0.196305	0	0	0.0230947	0	0.034642	0.0230947	0.0115473	0.103926	0	0	0	0.0230947	0.0115473	0.577367	0.0692841	0.0461894	0.762125	0.0923788	0.0577367	0.715935
6	75	3	0.576701	0.519031	0.968858	0.103806	0.645905	0.126874	0.011534	0	0.0461361	0	0	0	0	0.11534	0.0346021	0.011534	0.392157	0	0	0	0.0230681	0.011534	0.576701	0.0230681	0.011534	0.576701
6	164	2	0.231924	0.095498	0.58663	0.0136426	0	0.122783	0.0272851	0	0	0	0.0272851	0.0136426	0	0.0272851	0	0	0	0	0	0	0.0409277	0	0	0.0409277	0	0
6	43	3	0.463847	0.300136	0.927694	0.0682128	1.09141	0.204638	0.0136426	0	0.0682128	0.0545703	0.0136426	0	0	0.0682128	0.0409277	0.0272851	0.900409	0	0	0	0.0136426	0	0	0.0136426	0	0
6	75	3	0.461923	0.399501	1.17353	0.0873908	1.07366	0.0499376	0	0	0	0	0	0	0	0.0749064	0	0	0	0	0	0	0.0249688	0.0124844	0.62422	0.0249688	0.0124844	0.62422
6	86	2	0.411471	0.311721	1.04738	0.0498753	0.935162	0.149626	0.0124688	0	0.0498753	0	0.0249377	0	0	0.0374065	0	0	0	0.0124688	0	0	0.0374065	0	0	0.0498753	0	0
6	44	3	0.24911	0.177936	1.60142	0.0355872	1.77936	0.088968	0	0	0.0177936	0.0177936	0.0177936	0	0	0.0355872	0	0	0	0.0355872	0.0177936	0.88968	0.0533808	0.0177936	0.604982	0.088968	0.0355872	0.711744
6	45	3	0.730838	0.481283	1.51515	0.0713012	1.3369	0.213904	0.0356506	0	0.0178253	0.0713012	0.0178253	0	0	0.0891266	0	0	0	0.0178253	0.0178253	1.78253	0.0356506	0.0178253	0.891266	0.0534759	0.0356506	1.17647
6	75	3	0.563187	0.508242	1.33242	0.10989	1.37363	0.0549451	0	0	0.0412088	0.0274725	0.0412088	0.0274725	0.0137363	0.0961538	0.0274725	0	0	0.0137363	0.0137363	1.37363	0	0	0	0.0137363	0.0137363	1.37363
6	164	2	0.447761	0.223881	1.03234	0.0746269	0.833333	0.149254	0.0248756	0.0124378	0	0	0.0248756	0	0	0.0870647	0.0248756	0.0248756	1.24378	0.0248756	0.0124378	0.621891	0.0248756	0.0124378	0.621891	0.0497512	0.0248756	0.621891
6	136	2	0.673317	0.561097	0.972569	0.112219	0.548628	0.199501	0	0	0.0249377	0	0.0374065	0.0124688	0	0.149626	0.0124688	0.0124688	1.24688	0.0124688	0.0124688	1.24688	0.0623441	0.0498753	0.997506	0.074813	0.0623441	1.04738
6	45	3	0.645161	0.384025	1.29032	0.0921659	1.02919	0.245776	0	0	0.0614439	0	0	0	0	0.0768049	0	0	0	0.015361	0	0	0.015361	0	0	0.030722	0	0
6	234	2	0.721966	0.691244	1.02919	0.30722	0.691244	0.230415	0	0	0.0921659	0	0	0	0	0.168971	0.0460829	0.0460829	1.5361	0.015361	0.015361	1.5361	0	0	0	0.015361	0.015361	1.5361
6	44	3	0.312907	0.247718	1.02999	0.0130378	0	0.11734	0	0	0.0260756	0.0130378	0	0	0	0.0391134	0.0130378	0	0	0.0521512	0.0130378	0.338983	0.0260756	0.0130378	0.65189	0.0782269	0.0260756	0.443286
6	198	1	0.852211	0.755124	0.873786	0.30205	0.733549	0.151025	0.0107875	0	0.151025	0	0.0107875	0.0107875	0	0.118662	0.0107875	0	0	0.021575	0.021575	1.07875	0	0	0	0.021575	0.021575	1.07875
6	43	3	0.746888	0.539419	1.34855	0.145228	0.60166	0.311203	0	0	0.0414938	0.0414938	0.0207469	0.0207469	0.0207469	0.0622407	0.0207469	0.0207469	2.07469	0	0	0	0.0622407	0.0414938	1.36929	0.0622407	0.0414938	1.36929
6	28	3	0.436681	0.305677	1.25182	0.0436681	0.975255	0.116448	0	0	0	0	0.0291121	0.014556	0.014556	0.0727802	0.014556	0	0	0.0291121	0.014556	0.727802	0	0	0	0.0291121	0.014556	0.727802
6	317	2	0.801749	0.772595	1.26822	0.247813	1.03499	0.102041	0	0	0.16035	0	0.0145773	0	0	0.0874636	0.0291545	0.0145773	0.728863	0.0291545	0.0291545	1.45773	0.0145773	0	0	0.0437318	0.0291545	0.962099
6	75	3	0.695652	0.658385	1.1677	0.136646	1.13043	0.0496894	0	0	0.0745342	0.0124224	0.0124224	0.0124224	0	0.0621118	0.0372671	0.0124224	0.42236	0.0248447	0.0248447	1.24224	0.0124224	0.0124224	1.24224	0.0372671	0.0372671	1.24224
6	44	3	0.542986	0.441176	0.893665	0.0678733	0.192308	0.147059	0.0113122	0	0.0339367	0.0113122	0.0339367	0.0226244	0.0226244	0.0678733	0.0226244	0.0226244	1.13122	0.0452489	0.0113122	0.294118	0.0339367	0.0226244	0.746606	0.0791855	0.0339367	0.475113
6	44	3	0.416667	0.305556	1.19444	0.0138889	0	0.138889	0	0	0.0277778	0	0.0138889	0.0138889	0	0.0694444	0.0138889	0.0138889	1.38889	0.0416667	0.0138889	0.472222	0.0138889	0.0138889	1.38889	0.0555556	0.0277778	0.694444
6	75	3	0.527046	0.457698	1.30374	0.0693481	1.10957	0.0693481	0.0277393	0.0138696	0.0416089	0.0416089	0.0138696	0.0138696	0	0.0416089	0	0	0	0.0138696	0.0138696	1.38696	0.0277393	0.0138696	0.693481	0.0416089	0.0277393	0.915395
6	117	2	0.532544	0.461538	0.852071	0.153846	0.639053	0.16568	0.0118343	0.0118343	0.0473373	0	0.0118343	0	0	0.106509	0.0236686	0	0	0	0	0	0.0118343	0.0118343	1.18343	0.0118343	0.0118343	1.18343
6	135	2	0.685579	0.650118	1.05201	0.189125	0.957447	0.0827423	0	0	0.070922	0	0	0	0	0.070922	0.0236407	0	0	0	0	0	0.0236407	0	0	0.0236407	0	0
6	75	3	0.558859	0.487515	1.0107	0.130797	0.97503	0.107015	0	0	0.0356718	0.0118906	0.0118906	0.0118906	0	0.130797	0.0356718	0.0356718	1.18906	0.0237812	0.0237812	1.18906	0	0	0	0.0237812	0.0237812	1.18906
6	117	2	0.569395	0.510083	0.960854	0.24911	0.735469	0.142349	0.0118624	0.0118624	0.0948992	0.0237248	0	0	0	0.130486	0.0355872	0.0355872	1.18624	0.0118624	0	0	0.0355872	0.0237248	0.782918	0.0474496	0.0237248	0.59312
6	45	3	0.759193	0.533808	0.996441	0.189798	0.818505	0.213523	0.0118624	0.0118624	0.106762	0.0474496	0.0237248	0	0	0.0474496	0.059312	0.0355872	0.711744	0.0118624	0	0	0.0474496	0.0237248	0.59312	0.059312	0.0237248	0.474496
6	136	2	0.721421	0.654828	0.899001	0.255272	0.677026	0.144284	0	0	0.0776915	0.0110988	0.0221976	0.0221976	0.0221976	0.144284	0.0776915	0.0665927	0.954495	0.0221976	0.0110988	0.554939	0.0221976	0	0	0.0443951	0.0110988	0.288568
6	44	3	0.355161	0.244173	0.854606	0.0665927	0.36626	0.133185	0	0	0.0221976	0.0221976	0.0443951	0.0221976	0	0.0554939	0	0	0	0.0776915	0.0665927	0.954495	0.0110988	0.0110988	1.10988	0.0887902	0.0776915	0.976693
6	44	3	0.338983	0.211864	1.69492	0.0423729	1.05932	0.148305	0	0	0.0211864	0.0211864	0.0635593	0.0423729	0	0.0423729	0	0	0	0.0423729	0.0211864	1.05932	0.0423729	0.0211864	1.05932	0.0847458	0.0423729	1.05932
6	57	3	0.826271	0.720339	1.80085	0.211864	1.27119	0.169492	0	0	0.0635593	0	0	0	0	0.105932	0.0423729	0.0211864	1.05932	0.0211864	0	0	0.0423729	0.0211864	1.05932	0.0635593	0.0211864	0.720339
6	117	2	0.533911	0.47619	1.18326	0.1443	0.721501	0.11544	0.01443	0	0.02886	0	0.01443	0	0	0.12987	0.0721501	0.04329	0.865801	0.01443	0	0	0.02886	0	0	0.04329	0	0
6	45	3	0.956316	0.743802	0.885478	0.200708	0.625738	0.271547	0.0236128	0	0.153483	0.0354191	0.0118064	0	0	0.200708	0	0	0	0.0118064	0	0	0.0590319	0.0472255	0.94451	0.0708383	0.0472255	0.779221
6	86	2	0.261628	0.218023	1.16279	0.0145349	0	0.0290698	0.0145349	0.0145349	0	0	0	0	0	0.0581395	0.0290698	0.0145349	0.726744	0.0145349	0	0	0	0	0	0.0145349	0	0
6	45	3	0.450581	0.377907	1.00291	0.0726744	0.581395	0.145349	0.0145349	0	0.0290698	0	0	0	0	0.0436047	0.0145349	0	0	0.0145349	0	0	0.0290698	0	0	0.0436047	0	0
6	75	3	0.455696	0.405063	0.949367	0.113924	0.556962	0.126582	0.0126582	0	0.0253165	0	0	0	0	0.126582	0.0253165	0.0126582	0.632911	0.0126582	0.0126582	1.26582	0.0379747	0.0253165	0.835443	0.0506329	0.0379747	0.962025
6	165	2	0.366625	0.290771	0.935525	0.0505689	0.632111	0.11378	0	0	0.0126422	0	0	0	0	0.0379267	0	0	0	0.0252845	0	0	0.0252845	0.0126422	0.632111	0.0505689	0.0126422	0.328698
6	272	1	0.492958	0.422535	3.52113	0.28169	1.76056	0.28169	0	0	0.28169	0	0	0	0	0.140845	0	0	0	0	0	0	0	0	0	0	0	0
6	273	1	0.421217	0.343214	1.27925	0.0624025	1.17005	0.124805	0	0	0.0312012	0	0.0312012	0	0	0.0780031	0.0156006	0	0	0.0156006	0	0	0.0312012	0.0156006	0.780031	0.0468019	0.0156006	0.530421
6	117	2	0.413534	0.338346	0.739348	0.162907	0.47619	0.162907	0	0	0.0626566	0	0	0	0	0.112782	0.037594	0.037594	1.25313	0.0125313	0.0125313	1.25313	0.0501253	0.037594	0.952381	0.0626566	0.0501253	1.00251
6	45	3	0.473225	0.311333	0.996264	0.11208	0.971357	0.161893	0.0124533	0.0124533	0.0373599	0.0249066	0.0249066	0	0	0.0498132	0.0249066	0.0249066	1.24533	0	0	0	0.0373599	0.0249066	0.821918	0.0373599	0.0249066	0.821918
6	165	2	0.425	0.3625	0.775	0.1	0.475	0.15	0	0	0.05	0	0	0	0	0.0125	0	0	0	0.0375	0.0125	0.425	0.0375	0	0	0.075	0.0125	0.2
6	273	1	0.619469	0.412979	2.94985	0.0884956	2.94985	0.147493	0	0	0.0884956	0.0589971	0.0294985	0.0294985	0.0294985	0.117994	0	0	0	0	0	0	0	0	0	0	0	0
6	274	1	0.715706	0.695825	1.70974	0.27833	1.57058	0.0994036	0	0	0.198807	0	0.0198807	0	0	0.139165	0	0	0	0.0994036	0.0994036	1.98807	0	0	0	0.0994036	0.0994036	1.98807
6	136	2	0.497018	0.437376	1.80915	0.119284	1.33201	0.0795229	0	0	0.0994036	0	0.0198807	0	0	0.119284	0.0596421	0.0397614	1.31213	0	0	0	0.0397614	0.0198807	0.994036	0.0397614	0.0198807	0.994036
6	164	2	0.398773	0.260736	1.44172	0.0153374	1.53374	0.0613497	0.0153374	0	0	0.0153374	0.0306748	0	0	0.0460123	0	0	0	0.0306748	0.0153374	0.766871	0.0460123	0.0306748	1.01227	0.0766871	0.0460123	0.920245
6	198	1	0.417867	0.216138	1.2536	0.0288184	0.720461	0.158501	0.0432277	0	0	0.0432277	0.0720461	0.0144092	0	0.0432277	0.0288184	0.0144092	0.720461	0.0144092	0.0144092	1.44092	0.0144092	0.0144092	1.44092	0.0288184	0.0288184	1.44092
6	198	1	0.354167	0.166667	1.5625	0.0416667	0	0.166667	0	0	0.0208333	0.0208333	0	0	0	0.145833	0.0833333	0.0625	1.58333	0.0625	0.0208333	0.708333	0	0	0	0.0625	0.0208333	0.708333
6	117	2	0.416667	0.375	1.39583	0.1875	1.39583	0.145833	0	0	0.0416667	0	0	0	0	0.125	0	0	0	0	0	0	0	0	0	0	0	0
6	135	2	0.416667	0.333333	1.4375	0.125	0.6875	0.166667	0.0208333	0	0.0416667	0.0208333	0	0	0	0.104167	0.0625	0.0416667	1.375	0	0	0	0	0	0	0	0	0
6	234	2	0.958333	0.8125	1.5	0.354167	1.22917	0.291667	0	0	0.145833	0	0	0	0	0.1875	0.0208333	0	0	0.0416667	0.0416667	2.08333	0	0	0	0.0416667	0.0416667	2.08333
6	235	1	0.30581	0.214067	1.08563	0.030581	0.764526	0.122324	0.0152905	0	0.030581	0	0	0	0	0.0458716	0	0	0	0.0152905	0.0152905	1.52905	0	0	0	0.0152905	0.0152905	1.52905
6	274	1	0.477178	0.435685	1.57676	0.26971	1.28631	0.103734	0	0	0.0829876	0	0	0	0	0.0829876	0.0207469	0	0	0	0	0	0	0	0	0	0	0
6	165	2	0.470779	0.357143	1.3961	0.0974026	1.08766	0.12987	0	0	0.0162338	0	0	0	0	0.0649351	0.0162338	0.0162338	1.62338	0.0487013	0.0162338	0.551948	0	0	0	0.0487013	0.0162338	0.551948
6	235	1	0.351906	0.175953	0.982405	0	0	0.16129	0.0146628	0	0	0	0.058651	0.0293255	0.0146628	0.0733138	0.0439883	0.0293255	0.967742	0	0	0	0	0	0	0	0	0
6	57	3	0.30837	0.249633	1.20411	0.146843	1.0279	0.0881057	0	0	0.0587372	0	0	0	0	0.0734214	0.0293686	0.0146843	0.734214	0.0293686	0.0146843	0.734214	0	0	0	0.0293686	0.0146843	0.734214
6	137	2	0.581006	0.502793	0.748603	0.335196	0.670391	0.201117	0.0223464	0	0.0670391	0	0	0	0	0.201117	0.0782123	0.0558659	0.804469	0.0670391	0.0558659	0.938547	0	0	0	0.0670391	0.0558659	0.938547
6	235	1	0.44586	0.254777	1.59236	0.0424628	1.06157	0.233546	0.0424628	0	0	0.0212314	0	0	0	0.106157	0	0	0	0	0	0	0	0	0	0	0	0
6	44	3	0.425532	0.319149	1.18794	0.070922	0.443262	0.141844	0.0177305	0	0.0177305	0.0177305	0	0	0	0.070922	0	0	0	0.0886525	0.0886525	1.77305	0	0	0	0.0886525	0.0886525	1.77305
6	57	3	0.565371	0.40636	1.30742	0.141343	1.55477	0.24735	0.0353357	0	0.106007	0	0.0176678	0	0	0.141343	0.0530035	0.0353357	1.16608	0.0353357	0	0	0	0	0	0.0353357	0	0
6	137	2	0.665742	0.568655	1.08183	0.221914	0.693481	0.194175	0.0138696	0	0.0970874	0	0	0	0	0.124827	0.0138696	0	0	0.0693481	0.0277393	0.554785	0	0	0	0.0693481	0.0277393	0.554785
6	86	2	0.427928	0.281532	0.990991	0.0563063	0.900901	0.146396	0.0225225	0	0.0225225	0	0.0112613	0.0112613	0.0112613	0.0788288	0.0225225	0.0112613	0.563063	0.0112613	0	0	0	0	0	0.0112613	0	0
6	198	1	0.473538	0.306407	2.53482	0.0278552	0	0.167131	0	0	0.0278552	0	0	0	0	0.111421	0	0	0	0.0278552	0	0	0	0	0	0.0278552	0	0
6	137	2	1	0.795918	1.20408	0.469388	0.714286	0.428571	0	0	0.102041	0	0	0	0	0.265306	0.0408163	0.0408163	2.04082	0.0816327	0.0408163	1.02041	0	0	0	0.0816327	0.0408163	1.02041
6	44	3	0.390244	0.292683	1.17073	0.0487805	0.536585	0.130081	0	0	0	0	0	0	0	0.0487805	0.0325203	0.0162602	0.813008	0.0487805	0.0325203	1.07317	0	0	0	0.0487805	0.0325203	1.07317
6	75	3	0.405844	0.308442	1.1039	0.0811688	0.324675	0.162338	0	0	0.0324675	0	0	0	0	0.0811688	0.0162338	0.0162338	1.62338	0.0324675	0.0162338	0.811688	0	0	0	0.0324675	0.0162338	0.811688
6	136	2	0.465426	0.398936	1.10372	0.119681	0.890957	0.132979	0	0	0.0664894	0	0	0	0	0.146277	0.0398936	0.0398936	1.32979	0.0531915	0.0132979	0.345745	0	0	0	0.0531915	0.0132979	0.345745
6	57	3	0.434783	0.354267	0.805153	0.144928	0.354267	0.20934	0	0	0.0805153	0.0161031	0	0	0	0.225443	0	0	0	0.0322061	0.0322061	1.61031	0	0	0	0.0322061	0.0322061	1.61031
6	86	2	0.331034	0.206897	1.28276	0.0413793	0.924138	0.0827586	0.0137931	0.0137931	0.0137931	0.0275862	0.0275862	0.0137931	0.0137931	0.0689655	0.0137931	0	0	0	0	0	0	0	0	0	0	0
6	45	3	0.344828	0.22069	1.03448	0.0689655	0.275862	0.17931	0.0137931	0	0.0551724	0.0137931	0	0	0	0.0827586	0.0551724	0.0137931	0.358621	0.0551724	0	0	0	0	0	0.0551724	0	0
6	166	2	0.365566	0.235849	0.766509	0.106132	0.389151	0.176887	0	0	0.0235849	0.0117925	0.0117925	0	0	0.0589623	0.0117925	0.0117925	1.17925	0.106132	0.0825472	0.919811	0	0	0	0.106132	0.0825472	0.919811
6	28	3	0.284024	0.177515	0.556213	0.0946746	0.295858	0.177515	0.0118343	0	0	0	0.0118343	0	0	0.0710059	0.035503	0	0	0.0710059	0.0118343	0.189349	0	0	0	0.0710059	0.0118343	0.189349
6	117	2	0.787234	0.680851	1.46809	0.297872	1.21277	0.255319	0	0	0.0851064	0	0	0	0	0.276596	0.0212766	0.0212766	2.12766	0.0425532	0.0425532	2.12766	0	0	0	0.0425532	0.0425532	2.12766
6	45	3	0.361702	0.191489	1.89362	0.0638298	1.42553	0.170213	0	0	0	0	0	0	0	0.0851064	0.0425532	0.0425532	2.12766	0.0851064	0	0	0	0	0	0.0851064	0	0
6	28	3	0.257649	0.177134	1.0306	0.0161031	0	0.128824	0.0161031	0	0	0	0.0161031	0	0	0.0483092	0	0	0	0.0322061	0.0161031	0.805153	0	0	0	0.0322061	0.0161031	0.805153
6	166	2	0.275	0.1125	1.1125	0.025	0.625	0.1375	0	0	0.0125	0.0125	0.0125	0	0	0.025	0	0	0	0.0375	0.0125	0.425	0	0	0	0.0375	0.0125	0.425
6	135	2	0.669594	0.581778	0.911087	0.230516	0.625686	0.131723	0.0109769	0.0109769	0.109769	0.0109769	0.0109769	0	0	0.153677	0.0329308	0	0	0.0219539	0	0	0	0	0	0.0219539	0	0
6	28	3	0.402685	0.255034	1.19463	0.0268456	1.34228	0.134228	0.0134228	0.0134228	0.0268456	0	0.0536913	0.0134228	0	0.0805369	0.0134228	0.0134228	1.34228	0	0	0	0	0	0	0	0	0
6	137	2	0.642317	0.528967	0.93199	0.251889	0.881612	0.188917	0.0251889	0	0.0755668	0	0	0	0	0.125945	0.0125945	0.0125945	1.25945	0.0377834	0.0125945	0.428212	0	0	0	0.0377834	0.0125945	0.428212
6	43	3	0.467172	0.366162	1.08586	0.126263	0.883838	0.113636	0	0	0.0631313	0.0378788	0	0	0	0.0252525	0.0126263	0.0126263	1.26263	0.0126263	0	0	0	0	0	0.0126263	0	0
6	57	3	0.566474	0.531792	1.0289	0.196532	0.947977	0.0809249	0	0	0.138728	0.0231214	0	0	0	0.0578035	0.0115607	0.0115607	1.15607	0.0115607	0	0	0	0	0	0.0115607	0	0
6	166	2	0.400916	0.286369	0.91638	0.0343643	0.767468	0.114548	0	0	0	0	0.0343643	0.0114548	0	0.0343643	0.0229095	0	0	0.0229095	0.0114548	0.572738	0	0	0	0.0229095	0.0114548	0.572738
6	137	2	0.846561	0.687831	4.07407	0.21164	2.6455	0.26455	0	0	0.0529101	0	0	0	0	0.21164	0.15873	0.15873	5.29101	0	0	0	0	0	0	0	0	0
6	43	3	0.529328	0.414878	1.18741	0.0858369	0.715308	0.128755	0.0143062	0.0143062	0.0858369	0.0286123	0.0143062	0	0	0.0143062	0.0143062	0.0143062	1.43062	0	0	0	0	0	0	0	0	0
6	86	2	0.303907	0.260492	1.28799	0.0144718	1.44718	0.0578871	0.0144718	0	0	0.0289436	0.0144718	0	0	0.0289436	0	0	0	0.0144718	0	0	0	0	0	0.0144718	0	0
6	28	3	0.247453	0.116448	0.55313	0.0436681	0.480349	0.14556	0.0291121	0	0.0291121	0	0	0	0	0.0436681	0.0291121	0.014556	0.727802	0.0436681	0.0436681	1.4556	0	0	0	0.0436681	0.0436681	1.4556
6	57	3	0.786164	0.712788	0.859539	0.178197	0.555556	0.167715	0	0	0.0524109	0	0	0	0	0.157233	0.0419287	0.0104822	0.272537	0.0628931	0.0209644	0.356394	0	0	0	0.0628931	0.0209644	0.356394
6	275	1	0.646154	0.538462	1.23077	0.2	0.830769	0.153846	0	0	0.0615385	0.0153846	0.0153846	0	0	0.123077	0	0	0	0	0	0	0	0	0	0	0	0
6	166	2	0.396947	0.290076	1.28244	0.0458015	1.0229	0.122137	0	0	0.0305344	0.0152672	0.0305344	0.0305344	0.0305344	0.0305344	0	0	0	0.0152672	0.0152672	1.52672	0	0	0	0.0152672	0.0152672	1.52672
6	57	3	0.903427	0.825545	1.35514	0.155763	1.40187	0.140187	0	0	0.0778816	0.0155763	0	0	0	0.17134	0.046729	0.0311526	1.02804	0.046729	0	0	0	0	0	0.046729	0	0
6	43	3	0.620384	0.546529	1.19645	0.118168	0.738552	0.14771	0.014771	0.014771	0.014771	0	0.014771	0.014771	0.014771	0.0443131	0.014771	0.014771	1.4771	0	0	0	0	0	0	0	0	0
6	28	3	0.40521	0.318379	1.24457	0.0434153	0.477569	0.0723589	0.0289436	0	0.0144718	0.0289436	0	0	0	0.0434153	0.0144718	0.0144718	1.44718	0.0144718	0.0144718	1.44718	0	0	0	0.0144718	0.0144718	1.44718
6	57	3	0.485021	0.399429	1.26961	0.142653	1.14123	0.0713267	0.0142653	0	0.0285307	0	0	0	0	0.114123	0.0142653	0.0142653	1.42653	0.0142653	0	0	0	0	0	0.0142653	0	0
6	117	2	0.408685	0.37037	0.842912	0.140485	0.702427	0.140485	0	0	0.063857	0	0	0	0	0.0893997	0.0127714	0	0	0.0127714	0	0	0	0	0	0.0127714	0	0
6	28	3	0.378007	0.21764	0.607102	0.0343643	0.767468	0.206186	0	0	0.0114548	0	0.0343643	0	0	0.0687285	0.0229095	0.0229095	1.14548	0.045819	0.0229095	0.572738	0	0	0	0.045819	0.0229095	0.572738
6	86	2	0.424886	0.257967	0.986343	0.091047	0.758725	0.197269	0.0151745	0	0.0151745	0	0.0455235	0.030349	0	0.121396	0.0455235	0.0151745	0.515933	0	0	0	0	0	0	0	0	0
6	28	3	0.317662	0.190597	0.927573	0.0381194	0.851334	0.127065	0	0	0.0127065	0.0127065	0.0127065	0	0	0.0508259	0.0508259	0.0127065	0.330368	0.0508259	0.0127065	0.330368	0	0	0	0.0508259	0.0127065	0.330368
6	135	2	0.407643	0.356688	0.955414	0.152866	0.636943	0.11465	0	0	0.0764331	0.0127389	0	0	0	0.101911	0.0127389	0	0	0.0127389	0	0	0	0	0	0.0127389	0	0
6	43	3	0.527473	0.384615	0.692308	0.164835	0.43956	0.241758	0	0	0.0659341	0	0	0	0	0.142857	0.010989	0.010989	1.0989	0.021978	0.010989	0.549451	0	0	0	0.021978	0.010989	0.549451
6	272	1	0.79865	0.584927	0.933633	0.168729	0.528684	0.247469	0.0449944	0.0112486	0.056243	0.0112486	0	0	0	0.0899888	0.0337458	0.0224972	0.742407	0.0224972	0.0112486	0.56243	0	0	0	0.0224972	0.0112486	0.56243
6	165	2	0.548098	0.458613	0.850112	0.123043	0.615213	0.1566	0	0	0.0447427	0.0111857	0.033557	0	0	0.0894855	0.0223714	0.0223714	1.11857	0.0671141	0.033557	0.559284	0	0	0	0.0671141	0.033557	0.559284
6	28	3	0.447598	0.338428	0.840611	0.0655022	0.731441	0.152838	0.0327511	0	0.0655022	0.010917	0.0327511	0.010917	0.010917	0.0545852	0.010917	0.010917	1.0917	0.0327511	0.0218341	0.720524	0	0	0	0.0327511	0.0218341	0.720524
6	234	2	0.944798	0.89172	0.902335	0.286624	0.7431	0.14862	0	0	0.0530786	0	0	0	0	0.116773	0.0212314	0.0212314	1.06157	0.0106157	0.0106157	1.06157	0	0	0	0.0106157	0.0106157	1.06157
6	57	3	0.752119	0.677966	0.858051	0.201271	0.667373	0.148305	0.0105932	0	0.0741525	0	0.0317797	0.0105932	0	0.105932	0.0105932	0	0	0.0317797	0.0105932	0.360169	0	0	0	0.0317797	0.0105932	0.360169
6	166	2	0.304569	0.162437	0.700508	0.0304569	0.335025	0.121827	0	0	0.0101523	0	0.0507614	0.0203046	0.0101523	0.0304569	0	0	0	0.0507614	0.0203046	0.406091	0	0	0	0.0507614	0.0203046	0.406091
6	165	2	0.395939	0.294416	0.80203	0.0609137	0.335025	0.13198	0	0	0.0304569	0.0101523	0.0101523	0	0	0.111675	0	0	0	0.0304569	0.0304569	1.01523	0	0	0	0.0304569	0.0304569	1.01523
6	86	2	0.306627	0.217606	0.672601	0.0395648	0.49456	0.108803	0	0	0.0197824	0.0098912	0.0098912	0.0098912	0	0.0593472	0.0098912	0	0	0.0197824	0	0	0	0	0	0.0197824	0	0
6	275	1	0.18315	0.18315	2.9304	0.14652	2.74725	0.03663	0	0	0	0	0	0	0	0	0	0	0	0	0	0	0	0	0	0	0	0
6	45	3	0.458221	0.296496	0.983827	0.161725	0.781671	0.188679	0	0	0.0673854	0.0269542	0.0134771	0	0	0.107817	0.0404313	0.0134771	0.458221	0.0269542	0.0269542	1.34771	0	0	0	0.0269542	0.0269542	1.34771
6	28	3	0.259259	0.160494	0.851852	0.0617284	0.740741	0.0740741	0	0	0.0123457	0.0123457	0.037037	0.0123457	0	0.111111	0.0123457	0	0	0.0123457	0	0	0	0	0	0.0123457	0	0
6	135	2	1.41304	1.41304	9.23913	0.217391	0	0.217391	0	0	0.326087	0	0	0	0	0.108696	0	0	0	0	0	0	0	0	0	0	0	0
6	44	3	0.339806	0.226537	1.50485	0.0323625	0.809061	0.0809061	0.0161812	0	0	0	0.0323625	0.0161812	0.0161812	0.0647249	0	0	0	0.0161812	0	0	0	0	0	0.0161812	0	0
6	137	2	0.8	0.706667	1.28	0.12	1.18667	0.0933333	0.04	0	0.0266667	0	0	0	0	0.106667	0.0266667	0.0266667	1.33333	0.0133333	0.0133333	1.33333	0	0	0	0.0133333	0.0133333	1.33333
12	276	1	0.585683	0.390456	1.69197	0.173536	1.36659	0.173536	0.021692	0	0.10846	0.021692	0	0	0	0.130152	0	0	0	0.0433839	0.0433839	2.1692	0.0650759	0.021692	0.737527	0.10846	0.0650759	1.30152
12	138	1	0.493653	0.296192	1.00141	0.0846262	0.705219	0.169252	0.0282087	0.0141044	0.0141044	0.0141044	0.0282087	0	0	0.0282087	0	0	0	0.0564175	0.0423131	1.07193	0.0141044	0	0	0.0705219	0.0423131	0.846262
12	29	3	0.479549	0.423131	1.17066	0.211566	1.12835	0.0846262	0.0141044	0	0.0282087	0	0	0	0	0.0846262	0.0282087	0.0282087	1.41044	0.0423131	0.0282087	0.930889	0.0141044	0	0	0.0564175	0.0282087	0.705219
12	199	2	0.391198	0.330073	0.99022	0.122249	0.977995	0.0977995	0.0122249	0	0.0366748	0.0122249	0	0	0	0.110024	0	0	0	0.0733496	0.0244499	0.415648	0.0122249	0.0122249	1.22249	0.0855746	0.0366748	0.513447
12	58	3	0.403397	0.29724	1.21019	0.191083	0.700637	0.212314	0	0	0.0636943	0	0	0	0	0.233546	0.0424628	0.0212314	1.06157	0.0424628	0.0212314	1.06157	0.0636943	0	0	0.106157	0.0212314	0.424628
12	318	1	0.254777	0.169851	1.33758	0.0636943	0.700637	0.0849257	0	0	0.0212314	0.0212314	0	0	0	0.0636943	0.0212314	0.0212314	2.12314	0.0212314	0	0	0	0	0	0.0212314	0	0
12	167	2	0.3375	0.25	1	0.05	0.3125	0.1	0	0	0.025	0.0125	0.0125	0	0	0.025	0	0	0	0.1	0.0375	0.475	0.0125	0	0	0.1125	0.0375	0.425
12	59	3	0.42503	0.306966	0.861865	0.177096	0.708383	0.165289	0.0236128	0	0.0236128	0	0	0	0	0.141677	0.0236128	0.0236128	1.18064	0	0	0	0.0236128	0.0236128	1.18064	0.0236128	0.0236128	1.18064
12	118	2	0.566239	0.438034	0.886752	0.181624	0.811966	0.117521	0.0320513	0.0106838	0.0854701	0.0106838	0.0106838	0	0	0.0534188	0.0106838	0.0106838	1.06838	0.0106838	0.0106838	1.06838	0.0213675	0.0213675	1.06838	0.0320513	0.0320513	1.06838
12	118	2	0.574713	0.517241	1.55172	0.210728	1.05364	0.1341	0	0	0.0574713	0.0191571	0.0191571	0	0	0.153257	0.0383142	0.0383142	1.91571	0	0	0	0.0191571	0.0191571	1.91571	0.0191571	0.0191571	1.91571
12	87	3	0.284006	0.164425	1.49477	0.0298954	1.49477	0.044843	0	0	0	0	0.044843	0.0149477	0	0.0298954	0.0149477	0.0149477	1.49477	0.0149477	0	0	0.0149477	0	0	0.0298954	0	0
12	58	3	0.597907	0.418535	1.33034	0.134529	1.16592	0.19432	0.044843	0.0149477	0.0298954	0	0.0149477	0	0	0.164425	0.0747384	0.0747384	1.49477	0.0149477	0	0	0.044843	0.0149477	0.508221	0.0597907	0.0149477	0.38864
12	200	2	0.400485	0.169903	0.958738	0.0485437	0.910194	0.194175	0.0364078	0	0.0242718	0	0.0121359	0.0121359	0	0.121359	0	0	0	0.0242718	0	0	0.0364078	0.0121359	0.412621	0.0606796	0.0121359	0.242718
12	199	2	0.510328	0.376671	0.862697	0.121507	0.607533	0.194411	0.0121507	0	0.0607533	0.0121507	0.0243013	0	0	0.133657	0.0121507	0	0	0.0243013	0	0	0.0243013	0.0121507	0.607533	0.0486027	0.0121507	0.315917
12	236	2	0.361702	0.340426	1.7234	0.148936	1.21277	0.0851064	0	0	0.0425532	0	0	0	0	0.0638298	0.0425532	0.0212766	1.06383	0	0	0	0.0425532	0.0212766	1.06383	0.0425532	0.0212766	1.06383
12	87	3	0.435459	0.29549	1.22862	0.0777605	0.933126	0.124417	0.0466563	0	0.0311042	0.0155521	0	0	0	0.155521	0.0311042	0.0311042	1.55521	0	0	0	0	0	0	0	0	0
12	139	2	0.466563	0.466563	1.39969	0.124417	0.979782	0.0466563	0	0	0.0311042	0	0	0	0	0.0466563	0	0	0	0	0	0	0	0	0	0	0	0
12	58	3	0.689655	0.689655	4.31034	0.258621	2.84483	0.344828	0	0	0.172414	0	0	0	0	0.258621	0.0862069	0.0862069	8.62069	0.0862069	0.0862069	8.62069	0	0	0	0.0862069	0.0862069	8.62069
12	199	2	0.683646	0.603217	1.21984	0.214477	1.17962	0.107239	0	0	0.0670241	0.0268097	0	0	0	0.160858	0.0536193	0.0402145	1.01877	0.0134048	0.0134048	1.34048	0.0536193	0.0268097	0.670241	0.0670241	0.0402145	0.80429
12	59	3	0.571096	0.501166	1.00233	0.16317	0.827506	0.13986	0	0	0.0582751	0	0	0	0	0.0932401	0.02331	0.011655	0.582751	0	0	0	0	0	0	0	0	0
12	138	1	0.362173	0.211268	0.523139	0.0804829	0.382294	0.231388	0	0	0.0100604	0	0.0100604	0	0	0.0603622	0	0	0	0.0905433	0.0804829	0.885312	0.0201207	0.0100604	0.503018	0.110664	0.0905433	0.82495
12	200	2	0.2781	0.173812	0.845886	0.0463499	0.289687	0.0926999	0	0	0	0.0115875	0.0347625	0	0	0.0463499	0.0115875	0.0115875	1.15875	0.0115875	0.0115875	1.15875	0.0926999	0.0347625	0.440324	0.104287	0.0463499	0.509849
12	277	1	0.243337	0.208575	0.834299	0.104287	0.509849	0.0811124	0	0	0.0463499	0	0	0	0	0.115875	0	0	0	0.0115875	0.0115875	1.15875	0	0	0	0.0115875	0.0115875	1.15875
12	59	3	0.325077	0.247678	1.16099	0.108359	0.665635	0.123839	0.0309598	0	0	0	0	0	0	0.0464396	0	0	0	0.0309598	0	0	0	0	0	0.0309598	0	0
12	87	3	0.217054	0.124031	0.775194	0.0620155	0.387597	0.124031	0.0155039	0	0.0155039	0.0155039	0	0	0	0	0.0620155	0.0310078	0.775194	0.0155039	0	0	0	0	0	0.0155039	0	0
12	58	3	0.389408	0.327103	1.26168	0.140187	1.04361	0.109034	0	0	0.0311526	0	0	0	0	0.17134	0.109034	0.0778816	1.1215	0.0155763	0	0	0.0155763	0	0	0.0311526	0	0
12	87	3	0.456522	0.304348	1.54348	0.0652174	1.45652	0.173913	0.0217391	0	0.0217391	0.0434783	0	0	0	0.0434783	0	0	0	0.0217391	0	0	0	0	0	0.0217391	0	0
12	278	2	0.391304	0.326087	1.58696	0.130435	1.08696	0.130435	0	0	0.0217391	0	0	0	0	0.130435	0	0	0	0.0217391	0	0	0.0434783	0.0217391	1.08696	0.0652174	0.0217391	0.73913
12	58	3	0.478261	0.369565	2.04348	0.0652174	1.45652	0.0652174	0	0	0.0217391	0	0	0	0	0.108696	0.0217391	0	0	0.0217391	0.0217391	2.17391	0.0217391	0	0	0.0434783	0.0217391	1.08696
12	199	2	0.488166	0.384615	1.19822	0.118343	0.739645	0.133136	0	0	0.0591716	0	0.0147929	0.0147929	0	0.133136	0.0147929	0.0147929	1.47929	0.0147929	0	0	0.0147929	0.0147929	1.47929	0.0295858	0.0147929	0.739645
12	167	2	0.481771	0.403646	1.13281	0.0651042	1.04167	0.117188	0	0	0.0260417	0.0390625	0.0260417	0.0130208	0	0.0130208	0	0	0	0.0260417	0.0130208	0.651042	0.0260417	0	0	0.0520833	0.0130208	0.338542
12	29	3	0.386555	0.336134	1.34454	0.117647	1.44538	0.10084	0.0336134	0	0.0336134	0.0336134	0	0	0	0.10084	0.0336134	0.0168067	0.840336	0.0168067	0.0168067	1.68067	0.0168067	0.0168067	1.68067	0.0336134	0.0336134	1.68067
12	20	3	0.453782	0.386555	1.52941	0.0840336	1.0084	0.0672269	0	0	0.0336134	0	0	0	0	0.0672269	0	0	0	0.0168067	0	0	0.0336134	0	0	0.0504202	0	0
12	167	2	0.482234	0.34264	1.07868	0.101523	0.951777	0.114213	0	0	0.0507614	0	0.0126904	0.0126904	0	0.0380711	0.0126904	0	0	0.0253807	0.0253807	1.26904	0.0126904	0	0	0.0380711	0.0253807	0.837563
12	138	1	0.315259	0.201765	0.870113	0.0504414	0.315259	0.113493	0.037831	0.0126103	0.0126103	0.0252207	0.0252207	0.0252207	0.0126103	0.0504414	0	0	0	0.0126103	0	0	0.037831	0.0252207	0.832282	0.0504414	0.0252207	0.630517
12	87	3	0.558739	0.272206	1.20344	0.0429799	1.43266	0.17192	0.0716332	0.0573066	0.0286533	0.0859599	0	0	0	0.0286533	0.0143266	0.0143266	1.43266	0.0143266	0	0	0.0143266	0	0	0.0286533	0	0
12	58	3	0.644699	0.558739	1.24642	0.0716332	0.573066	0.114613	0.0143266	0	0.114613	0	0.0143266	0	0	0.100287	0.0143266	0	0	0	0	0	0.0143266	0	0	0.0143266	0	0
12	59	3	0.491453	0.352564	1.03632	0.0747863	1.06838	0.0854701	0.0961538	0	0.0106838	0	0	0	0	0.0854701	0.0320513	0.0106838	0.363248	0.0213675	0.0106838	0.534188	0.0106838	0	0	0.0320513	0.0106838	0.363248
12	87	3	0.684524	0.46131	1.39881	0.119048	1.30952	0.252976	0.0595238	0	0.0595238	0	0	0	0	0.0744048	0	0	0	0.014881	0	0	0.0297619	0.014881	0.744048	0.0446429	0.014881	0.505952
12	59	3	0.640835	0.581222	1.26677	0.178838	0.99851	0.134128	0.0149031	0	0.0447094	0	0	0	0	0.0745156	0.0298063	0	0	0	0	0	0.0149031	0.0149031	1.49031	0.0149031	0.0149031	1.49031
12	167	2	0.476758	0.357569	0.917759	0.0715137	0.202622	0.190703	0	0	0.0476758	0.011919	0	0	0	0.0357569	0.011919	0	0	0.011919	0	0	0.011919	0	0	0.0238379	0	0
12	118	2	0.450055	0.362239	0.933041	0.0658617	0.548847	0.120746	0.0439078	0	0.0439078	0	0	0	0	0.0548847	0.0329308	0.0219539	0.724479	0	0	0	0.0219539	0.0109769	0.548847	0.0219539	0.0109769	0.548847
12	20	3	0.602911	0.47817	1.89189	0.0831601	1.55925	0.10395	0	0	0.0623701	0.04158	0	0	0	0.0831601	0.04158	0.04158	2.079	0.02079	0	0	0	0	0	0.02079	0	0
12	237	1	0.437063	0.314685	1.55594	0.104895	1.17133	0.157343	0	0	0.034965	0	0	0	0	0.157343	0.0174825	0.0174825	1.74825	0.034965	0.0174825	0.874126	0	0	0	0.034965	0.0174825	0.874126
12	238	1	0.26178	0.191972	1.11693	0.034904	0	0.122164	0	0	0.017452	0	0.017452	0	0	0.052356	0.052356	0.034904	1.15183	0.017452	0.017452	1.7452	0	0	0	0.017452	0.017452	1.7452
12	59	3	0.505992	0.372836	1.14514	0.106525	0.838881	0.146471	0.0133156	0	0.0399467	0	0	0	0	0.199734	0.0532623	0.0532623	1.33156	0.0133156	0	0	0.0133156	0.0133156	1.33156	0.0266312	0.0133156	0.665779
12	278	2	0.528634	0.462555	0.870044	0.209251	0.814978	0.165198	0	0	0.0550661	0	0.0110132	0	0	0.209251	0.0110132	0.0110132	1.10132	0.143172	0.0660793	0.506608	0.0110132	0.0110132	1.10132	0.154185	0.0770925	0.550661
12	20	3	0.694598	0.485116	0.848953	0.132304	0.639471	0.209482	0.0110254	0	0.0992282	0.0441014	0	0	0	0.0771775	0.0110254	0.0110254	1.10254	0.0110254	0	0	0.0220507	0.0110254	0.551268	0.0330761	0.0110254	0.374862
12	29	3	0.389262	0.33557	1.07383	0.147651	0.85906	0.0805369	0	0	0.0268456	0	0	0	0	0.0939597	0.0402685	0.0402685	1.34228	0	0	0	0.0134228	0	0	0.0134228	0	0
12	20	3	0.528169	0.446009	0.985915	0.105634	0.657277	0.105634	0	0	0.0938967	0.0117371	0.0117371	0.0117371	0	0.105634	0	0	0	0.0234742	0	0	0.0352113	0.0117371	0.399061	0.0586854	0.0117371	0.234742
12	200	2	0.317274	0.176263	0.940071	0.0117509	1.17509	0.12926	0	0	0.0235018	0	0.0352526	0.0235018	0.0117509	0.0235018	0.0117509	0.0117509	1.17509	0	0	0	0.0117509	0.0117509	1.17509	0.0117509	0.0117509	1.17509
12	138	1	0.42735	0.224359	0.715812	0.0534188	0	0.235043	0.0534188	0	0.0106838	0.042735	0.0213675	0.0106838	0	0.0534188	0.0106838	0	0	0.0320513	0.0213675	0.705128	0.0213675	0.0106838	0.534188	0.0534188	0.0320513	0.641026
12	236	2	0.731707	0.682927	1.17073	0.207317	1.14634	0.0365854	0.0121951	0	0.0487805	0	0	0	0	0.0853659	0.0121951	0	0	0.0243902	0.0121951	0.609756	0	0	0	0.0243902	0.0121951	0.609756
12	29	3	0.512821	0.46398	1.00122	0.0854701	0.35409	0.0854701	0	0	0.02442	0	0	0	0	0.10989	0.01221	0.01221	1.221	0.01221	0.01221	1.221	0.02442	0.01221	0.610501	0.03663	0.02442	0.805861
12	20	3	0.95122	0.878049	1	0.256098	0.585366	0.207317	0	0	0.170732	0.0243902	0	0	0	0.0487805	0.0243902	0.0121951	0.609756	0	0	0	0.0121951	0	0	0.0121951	0	0
12	29	3	0.567613	0.450751	1.35225	0.100167	0.834725	0.133556	0.0166945	0	0.0166945	0	0.0166945	0	0	0.116861	0.0500835	0.033389	1.10184	0.0166945	0	0	0	0	0	0.0166945	0	0
12	118	2	0.733945	0.589777	1.10092	0.196592	0.95675	0.17038	0.0262123	0	0.104849	0.0393185	0	0	0	0.078637	0.0262123	0	0	0.0262123	0.0131062	0.655308	0	0	0	0.0262123	0.0131062	0.655308
12	118	2	0.58642	0.462963	1.18827	0.154321	0.617284	0.200617	0.0154321	0	0.0617284	0.0154321	0	0	0	0.185185	0	0	0	0.0154321	0	0	0	0	0	0.0154321	0	0
12	29	3	0.477987	0.415094	1.10692	0.163522	0.968553	0.0754717	0	0	0.0251572	0	0	0	0	0.113208	0.0503145	0.0377358	0.955975	0.0377358	0.0125786	0.427673	0	0	0	0.0377358	0.0125786	0.427673
12	200	2	0.233853	0.144766	0.768374	0	0	0.111359	0.0111359	0	0.0111359	0	0.0222717	0.0111359	0.0111359	0.077951	0	0	0	0.0445434	0.0111359	0.289532	0	0	0	0.0445434	0.0111359	0.289532
12	238	1	0.29734	0.172144	1.00156	0.0625978	0	0.125196	0	0	0.0156495	0.0156495	0.0156495	0	0	0.0938967	0.0625978	0.0469484	1.18936	0.0156495	0.0156495	1.56495	0	0	0	0.0156495	0.0156495	1.56495
12	119	2	0.406886	0.266041	1.28326	0.0469484	1.04851	0.125196	0	0	0.0312989	0	0.0312989	0.0156495	0	0.0782473	0.0312989	0.0156495	0.782473	0	0	0	0	0	0	0	0	0
12	20	3	0.670827	0.592824	1.27925	0.171607	0.99844	0.140406	0	0	0.156006	0	0	0	0	0.0468019	0	0	0	0.0156006	0.0156006	1.56006	0	0	0	0.0156006	0.0156006	1.56006
12	276	1	0.502577	0.347938	1.19845	0.128866	1.03093	0.154639	0.0257732	0	0.0386598	0.0128866	0	0	0	0.0773196	0.0128866	0.0128866	1.28866	0	0	0	0	0	0	0	0	0
12	138	1	0.380499	0.273484	1.03448	0.0356718	0.796671	0.118906	0.0475624	0.0118906	0	0.0118906	0.0237812	0.0118906	0	0.0356718	0	0	0	0.0475624	0.0356718	0.903686	0	0	0	0.0475624	0.0356718	0.903686
12	29	3	0.304414	0.182648	1.01979	0.106545	1.08067	0.136986	0.0304414	0.0152207	0.0152207	0	0	0	0	0.136986	0.0456621	0.0304414	1.00457	0.0304414	0.0152207	0.761035	0	0	0	0.0304414	0.0152207	0.761035
12	20	3	0.439239	0.366032	1.11274	0.175695	0.732064	0.131772	0	0	0.11713	0.0732064	0	0	0	0.0732064	0	0	0	0	0	0	0	0	0	0	0	0
12	58	3	0.385965	0.327485	0.795322	0.128655	0.643275	0.128655	0	0	0.0467836	0	0	0	0	0.116959	0.0818713	0.0116959	0.163743	0.0116959	0.0116959	1.16959	0	0	0	0.0116959	0.0116959	1.16959
12	118	2	0.45614	0.385965	0.994152	0.187135	0.947368	0.0935673	0.0116959	0	0.0350877	0.0116959	0	0	0	0.116959	0.0116959	0	0	0.0116959	0	0	0	0	0	0.0116959	0	0
12	277	1	0.588235	0.485934	2.14834	0.255754	1.79028	0.179028	0	0	0	0	0	0	0	0.204604	0.0767263	0.0511509	1.68798	0.0511509	0.0511509	2.55754	0	0	0	0.0511509	0.0511509	2.55754
12	58	3	0.725926	0.607407	1.37778	0.162963	1.21481	0.133333	0.0444444	0	0.118519	0.0148148	0	0	0	0.177778	0.118519	0.0592593	0.740741	0.0592593	0	0	0	0	0	0.0592593	0	0
12	20	3	0.872781	0.754438	1.15385	0.266272	0.828402	0.221893	0.0147929	0	0.251479	0.0443787	0	0	0	0.10355	0.10355	0.0739645	1.06509	0	0	0	0	0	0	0	0	0
12	59	3	0.433295	0.330673	1.06043	0.04561	0.855188	0.0798176	0.0684151	0	0.0114025	0	0	0	0	0.0684151	0.022805	0.0114025	0.570125	0.022805	0	0	0	0	0	0.022805	0	0
12	29	3	0.560166	0.414938	1.97095	0.103734	2.07469	0.145228	0.0622407	0	0	0	0	0	0	0.124481	0.0414938	0.0207469	1.03734	0.0829876	0.0207469	0.539419	0	0	0	0.0829876	0.0207469	0.539419
12	20	3	1.06475	0.978417	1.29496	0.316547	1.10791	0.158273	0	0	0.273381	0.0143885	0.0143885	0	0	0.0863309	0.0143885	0.0143885	1.43885	0	0	0	0	0	0	0	0	0
12	167	2	0.39959	0.286885	0.696721	0.112705	0.276639	0.143443	0.0204918	0.0102459	0.0512295	0.0204918	0.0102459	0	0	0.0307377	0	0	0	0.0102459	0.0102459	1.02459	0	0	0	0.0102459	0.0102459	1.02459
12	237	1	0.529412	0.392157	1.27451	0.117647	0.647059	0.215686	0	0	0.0392157	0	0.0196078	0	0	0.235294	0	0	0	0.0196078	0.0196078	1.96078	0	0	0	0.0196078	0.0196078	1.96078
12	139	2	0.453782	0.386555	1.2437	0.184874	1.37815	0.117647	0	0	0.10084	0.0336134	0	0	0	0.0168067	0.0504202	0.0336134	1.10924	0	0	0	0	0	0	0	0	0
12	119	2	0.318792	0.251678	1.22483	0.0503356	1.12416	0.11745	0	0	0.0167785	0	0.0167785	0	0	0.033557	0.0167785	0	0	0.134228	0.033557	0.436242	0	0	0	0.134228	0.033557	0.436242
12	59	3	0.54242	0.417246	0.93185	0.111266	0.69541	0.194715	0	0	0.0139082	0	0	0	0	0.15299	0.0139082	0.0139082	1.39082	0.0556328	0.0278164	0.69541	0	0	0	0.0556328	0.0278164	0.69541
12	20	3	0.590778	0.389049	1.12392	0.115274	0.907781	0.144092	0.0144092	0.0144092	0.0432277	0.0720461	0.0144092	0	0	0.129683	0.0432277	0.0288184	0.951009	0	0	0	0	0	0	0	0	0
12	59	3	0.560399	0.485679	1.05853	0.161893	1.05853	0.11208	0.0373599	0.0124533	0.0622665	0.0249066	0	0	0	0.0996264	0.0124533	0.0124533	1.24533	0.0124533	0	0	0	0	0	0.0124533	0	0
12	236	2	0.647821	0.565371	1.06007	0.235571	1.00118	0.106007	0.0117786	0	0.0824499	0.0117786	0.0117786	0.0117786	0	0.153121	0.0117786	0.0117786	1.17786	0	0	0	0	0	0	0	0	0
12	118	2	0.547112	0.455927	2.21884	0.151976	0.607903	0.121581	0	0	0.0303951	0	0	0	0	0.0607903	0	0	0	0	0	0	0	0	0	0	0	0
12	119	2	0.339321	0.159681	1.49701	0	0	0.159681	0.0199601	0.0199601	0	0.0199601	0.0399202	0.0199601	0	0.0798403	0.0199601	0.0199601	1.99601	0.0199601	0.0199601	1.99601	0	0	0	0.0199601	0.0199601	1.99601
12	58	3	0.538922	0.459082	1.47705	0.159681	0.998004	0.179641	0.0199601	0	0.11976	0.0199601	0.0199601	0	0	0.0598802	0.0199601	0	0	0	0	0	0	0	0	0	0	0
12	120	2	0.499002	0.479042	1.83633	0.0798403	1.99601	0.0399202	0	0	0	0	0	0	0	0.0998004	0	0	0	0.0199601	0	0	0	0	0	0.0199601	0	0
12	29	3	0.359629	0.266821	0.904872	0.139211	0.777262	0.104408	0.0232019	0.0232019	0.0116009	0.0232019	0	0	0	0.174014	0.0116009	0	0	0	0	0	0	0	0	0	0	0
12	238	1	0.276596	0.12766	1.76596	0.0212766	0	0.12766	0	0	0	0	0.0212766	0	0	0.0212766	0.0212766	0	0	0.0425532	0	0	0	0	0	0.0425532	0	0
12	139	2	0.344828	0.251989	1.25995	0.0265252	1.32626	0.066313	0	0	0.0265252	0	0	0	0	0.106101	0.0265252	0.0265252	1.32626	0.0132626	0	0	0	0	0	0.0132626	0	0
12	20	3	0.541612	0.435931	1.08322	0.1321	0.792602	0.1321	0	0	0.0924703	0.0528402	0.01321	0.01321	0	0.0264201	0.0396301	0.0264201	0.871863	0	0	0	0	0	0	0	0	0
12	237	1	0.76555	0.645933	1.77033	0.263158	1.31579	0.263158	0	0	0.119617	0.0478469	0	0	0	0.167464	0	0	0	0.0239234	0	0	0	0	0	0.0239234	0	0
12	239	2	0.611961	0.514604	1.23783	0.15299	1.14047	0.111266	0.0139082	0.0139082	0.0556328	0	0	0	0	0.0834492	0.0139082	0	0	0	0	0	0	0	0	0	0	0
12	119	2	0.291667	0.194444	1.29167	0.0277778	0.694444	0.111111	0.0138889	0	0	0	0.0416667	0	0	0.0416667	0.0277778	0.0138889	0.694444	0	0	0	0	0	0	0	0	0
12	139	2	0.38943	0.361613	1.0153	0.111266	0.528512	0.0973574	0.0139082	0.0139082	0.0417246	0.0139082	0	0	0	0.0834492	0	0	0	0	0	0	0	0	0	0	0	0
12	139	2	0.825688	0.672783	1.07034	0.321101	0.657492	0.351682	0	0	0.137615	0.0152905	0	0	0	0.229358	0.0458716	0.0152905	0.519878	0.0458716	0.0152905	0.519878	0	0	0	0.0458716	0.0152905	0.519878
12	239	2	0.663199	0.572172	0.975293	0.182055	0.741222	0.182055	0.0130039	0.0130039	0.0390117	0.0130039	0	0	0	0.0650195	0.0130039	0.0130039	1.30039	0.0130039	0.0130039	1.30039	0	0	0	0.0130039	0.0130039	1.30039
12	119	2	0.351105	0.221066	0.923277	0.0520156	0.325098	0.169051	0.0130039	0.0130039	0	0.0130039	0.0260078	0.0260078	0	0.0780234	0.0130039	0.0130039	1.30039	0.0130039	0.0130039	1.30039	0	0	0	0.0130039	0.0130039	1.30039
12	87	3	0.3125	0.255682	1.02273	0.0426136	0.46875	0.0852273	0.0142045	0	0	0	0.0284091	0.0284091	0	0.0426136	0.0142045	0.0142045	1.42045	0	0	0	0	0	0	0	0	0
12	29	3	0.665722	0.609065	1.21813	0.29745	1.14731	0.0991501	0.0141643	0.0141643	0.0991501	0	0	0	0	0.155807	0.0283286	0.0283286	1.41643	0.0283286	0.0141643	0.708215	0	0	0	0.0283286	0.0141643	0.708215
12	20	3	0.594901	0.453258	1.06232	0.127479	0.623229	0.226629	0	0	0.0849858	0.0141643	0.0566572	0.0141643	0	0.0283286	0	0	0	0	0	0	0	0	0	0	0	0
12	59	3	0.530973	0.429836	1.11252	0.126422	0.758534	0.11378	0.0126422	0	0.0758534	0.0126422	0	0	0	0.0758534	0	0	0	0	0	0	0	0	0	0	0	0
12	29	3	0.27027	0.24948	1.20582	0.0831601	1.0395	0.10395	0	0	0	0	0	0	0	0.02079	0.02079	0.02079	2.079	0.02079	0	0	0	0	0	0.02079	0	0
12	58	3	0.49896	0.4158	1.55925	0.10395	1.2474	0.12474	0	0	0.04158	0	0	0	0	0.14553	0.02079	0.02079	2.079	0.02079	0	0	0	0	0	0.02079	0	0
12	239	2	0.31185	0.27027	1.76715	0.02079	2.079	0.04158	0	0	0.0623701	0.02079	0	0	0	0.0623701	0	0	0	0	0	0	0	0	0	0	0	0
12	119	2	0.197775	0.111248	1.23609	0.0247219	1.23609	0.0865266	0	0	0.0123609	0.0123609	0.0247219	0.0123609	0.0123609	0.0123609	0.0247219	0.0123609	0.618047	0.0494438	0	0	0	0	0	0.0494438	0	0
12	87	3	0.252005	0.229095	1.03093	0.045819	0.859107	0.045819	0	0	0.0229095	0.0229095	0	0	0	0.0572738	0.0114548	0.0114548	1.14548	0.0229095	0.0114548	0.572738	0	0	0	0.0229095	0.0114548	0.572738
12	20	3	0.613409	0.499287	1.09843	0.256776	0.798859	0.199715	0.0142653	0	0.114123	0.0142653	0	0	0	0.0998573	0	0	0	0	0	0	0	0	0	0	0	0
12	119	2	0.313837	0.21398	1.14123	0.042796	0.955777	0.114123	0	0	0.042796	0.0285307	0.0570613	0.0285307	0	0.0713267	0.0142653	0.0142653	1.42653	0	0	0	0	0	0	0	0	0
12	139	2	0.304507	0.255786	0.9257	0.109622	0.950061	0.0730816	0.0121803	0	0.0243605	0	0	0	0	0.0852619	0.0609013	0.0487211	0.974421	0.0243605	0.0121803	0.609013	0	0	0	0.0243605	0.0121803	0.609013
12	29	3	0.522727	0.443182	0.897727	0.102273	0.636364	0.125	0	0	0.0568182	0.0113636	0	0	0	0.136364	0.0227273	0.0227273	1.13636	0.0113636	0	0	0	0	0	0.0113636	0	0
4	60	3	0.47619	0.344828	1.10016	0.114943	0.47619	0.180624	0.0164204	0	0.0328407	0	0.0164204	0.0164204	0.0164204	0.147783	0.0164204	0.0164204	1.64204	0	0	0	0.0164204	0	0	0.0164204	0	0
4	201	2	0.488599	0.407166	1.23779	0.228013	1.04235	0.179153	0	0	0.0651466	0	0	0	0	0.260586	0.0325733	0.0325733	1.62866	0.0651466	0.0488599	1.23779	0	0	0	0.0651466	0.0488599	1.23779
4	279	2	0.418605	0.325581	0.418605	0.139535	0.488372	0.244186	0	0	0.0697674	0	0.0116279	0	0	0.116279	0.0581395	0.0348837	0.697674	0.0116279	0.0116279	1.16279	0	0	0	0.0116279	0.0116279	1.16279
4	121	2	0.559441	0.431235	0.722611	0.0815851	0.664336	0.20979	0.02331	0.011655	0.0699301	0.034965	0.011655	0	0	0.104895	0.04662	0.04662	1.1655	0.02331	0.011655	0.582751	0.04662	0.011655	0.30303	0.0699301	0.02331	0.39627
4	60	3	0.45512	0.429836	0.998736	0.11378	0.417193	0.11378	0	0	0.0379267	0	0.0126422	0	0	0.101138	0.0126422	0.0126422	1.26422	0	0	0	0.0252845	0	0	0.0252845	0	0
4	21	3	0.870113	0.794451	1.18537	0.201765	1.02144	0.113493	0	0	0.0504414	0	0	0	0	0.126103	0.037831	0.037831	1.26103	0.0126103	0	0	0.037831	0.0126103	0.428752	0.0504414	0.0126103	0.327869
4	121	2	0.762004	0.584551	0.741127	0.167015	0.45929	0.250522	0.0313152	0	0.156576	0.0417537	0.0313152	0.0104384	0	0.0939457	0.0104384	0.0104384	1.04384	0	0	0	0.0417537	0.0104384	0.271399	0.0417537	0.0104384	0.271399
4	21	3	0.683962	0.636792	1.00236	0.106132	0.660377	0.0943396	0.0117925	0	0.0825472	0	0	0	0	0.129717	0.0235849	0.0117925	0.589623	0.0471698	0.0117925	0.306604	0.0117925	0.0117925	1.17925	0.0589623	0.0235849	0.471698
4	121	2	0.573678	0.359955	0.843645	0.0899888	0.843645	0.179978	0.0224972	0.0224972	0.056243	0.0337458	0.0112486	0	0	0.101237	0.0112486	0.0112486	1.12486	0.0224972	0.0112486	0.56243	0.0224972	0.0112486	0.56243	0.0449944	0.0224972	0.56243
4	21	3	0.524862	0.441989	1.07735	0.151934	0.759669	0.0966851	0.0276243	0.0276243	0.0138122	0.0276243	0	0	0	0.0966851	0.0276243	0.0276243	1.38122	0	0	0	0	0	0	0	0	0
4	76	3	0.524297	0.383632	1.02302	0.217391	0.907928	0.140665	0.0639386	0.0255754	0.0639386	0	0	0	0	0.0639386	0.0127877	0.0127877	1.27877	0.0127877	0.0127877	1.27877	0.0127877	0.0127877	1.27877	0.0255754	0.0255754	1.27877
4	121	2	0.62645	0.440835	0.858469	0.150812	0.719258	0.197216	0.0232019	0.0116009	0.0580046	0	0.0348028	0	0	0.116009	0.0348028	0.0348028	1.16009	0.0232019	0	0	0.0232019	0	0	0.0464037	0	0
4	88	3	0.97561	0.863039	1.74484	0.356473	1.78236	0.150094	0	0	0.0187617	0	0	0	0	0.206379	0.0375235	0.0375235	1.87617	0.0187617	0.0187617	1.87617	0	0	0	0.0187617	0.0187617	1.87617
4	76	3	0.601504	0.413534	1.61654	0.131579	1.33459	0.206767	0.056391	0	0.037594	0	0.018797	0	0	0.169173	0.018797	0.018797	1.8797	0.037594	0.018797	0.93985	0	0	0	0.037594	0.018797	0.93985
4	21	3	0.833333	0.778689	1.14754	0.177596	1.05191	0.136612	0	0	0.0546448	0.0136612	0	0	0	0.218579	0.0136612	0.0136612	1.36612	0	0	0	0.0409836	0.0273224	0.901639	0.0409836	0.0273224	0.901639
4	121	2	0.751174	0.575117	0.938967	0.176056	0.704225	0.176056	0.0469484	0.0117371	0.140845	0.0704225	0.0352113	0.0117371	0.0117371	0.0704225	0	0	0	0.0117371	0	0	0.0234742	0	0	0.0352113	0	0
4	201	2	0.622066	0.598592	1.03286	0.199531	0.892019	0.0821596	0	0	0.0117371	0	0	0	0	0.164319	0.0234742	0.0234742	1.17371	0.0469484	0.0352113	0.892019	0.0352113	0.0117371	0.399061	0.0821596	0.0469484	0.680751
4	21	3	0.431965	0.431965	1.94384	0.107991	1.72786	0.0431965	0	0	0.0215983	0	0	0	0	0.0863931	0.0215983	0.0215983	2.15983	0.0215983	0.0215983	2.15983	0.0215983	0	0	0.0431965	0.0215983	1.07991
4	76	3	0.441176	0.320856	0.775401	0.187166	0.668449	0.187166	0.0534759	0	0.013369	0	0	0	0	0.0802139	0.040107	0.026738	0.882353	0	0	0	0.040107	0.040107	1.3369	0.040107	0.040107	1.3369
4	121	2	0.643729	0.388457	0.921199	0.133185	0.743618	0.221976	0.0332963	0.0221976	0.0665927	0.0443951	0.0332963	0.0332963	0	0.122087	0.0110988	0.0110988	1.10988	0	0	0	0.0110988	0.0110988	1.10988	0.0110988	0.0110988	1.10988
4	202	2	0.551416	0.4769	1.25186	0.119225	1.11773	0.0894188	0	0	0.0596125	0	0.0149031	0.0149031	0	0.163934	0.0298063	0.0149031	0.745156	0.0149031	0	0	0	0	0	0.0149031	0	0
4	140	2	0.413333	0.213333	1	0.0266667	0	0.16	0.0133333	0	0.0133333	0	0.04	0.0266667	0	0.08	0.0133333	0.0133333	1.33333	0.0666667	0	0	0.04	0.0266667	0.88	0.106667	0.0266667	0.346667
4	6	3	0.444811	0.313015	1.56507	0.0494234	1.10379	0.14827	0.0164745	0	0.0494234	0	0.0329489	0.0329489	0.0164745	0.115321	0.0494234	0.0329489	1.08731	0	0	0	0	0	0	0	0	0
4	61	3	0.355263	0.342105	0.855263	0.144737	0.473684	0.118421	0	0	0.0131579	0	0.0131579	0	0	0.0657895	0.0131579	0.0131579	1.31579	0.0131579	0.0131579	1.31579	0.0394737	0.0394737	1.31579	0.0526316	0.0526316	1.31579
4	240	2	0.476821	0.384106	1.04636	0.0794702	0.887417	0.13245	0.013245	0	0.013245	0.0264901	0.013245	0.013245	0	0.10596	0.0397351	0.013245	0.450331	0	0	0	0.013245	0.013245	1.3245	0.013245	0.013245	1.3245
4	202	2	0.425287	0.402299	0.988506	0.103448	0.770115	0.0574713	0.0114943	0.0114943	0.045977	0.0229885	0	0	0	0.0574713	0	0	0	0	0	0	0	0	0	0	0	0
4	76	3	0.402299	0.310345	1.06897	0.114943	0.91954	0.103448	0.045977	0	0.0229885	0	0	0	0	0.091954	0.045977	0.0229885	0.574713	0.0229885	0	0	0.0229885	0.0229885	1.14943	0.045977	0.0229885	0.574713
4	88	3	0.594901	0.566572	2.26629	0.226629	1.7847	0.141643	0	0	0	0	0	0	0	0.1983	0	0	0	0	0	0	0	0	0	0	0	0
4	279	2	0.490018	0.399274	1.07078	0.0907441	1.08893	0.199637	0	0	0.0181488	0	0	0	0	0.127042	0.0181488	0.0181488	1.81488	0.0362976	0	0	0.0362976	0	0	0.0725953	0	0
4	202	2	0.399274	0.326679	1.41561	0.127042	1.28857	0.0725953	0	0	0.0181488	0	0.0181488	0.0181488	0	0.0907441	0.0181488	0.0181488	1.81488	0	0	0	0.0362976	0.0181488	0.907441	0.0362976	0.0181488	0.907441
4	61	3	0.524723	0.423814	0.766902	0.181635	0.504541	0.151362	0	0	0.0100908	0	0	0	0	0.161453	0	0	0	0.0403633	0.0201816	0.504541	0.0100908	0	0	0.0504541	0.0201816	0.403633
4	141	2	0.622837	0.519031	3.01038	0.311419	2.69896	0.103806	0	0	0.0346021	0	0	0	0	0.0346021	0	0	0	0.103806	0.0692042	2.28374	0	0	0	0.103806	0.0692042	2.28374
4	122	2	0.483619	0.374415	1.23245	0.0936037	0.780031	0.124805	0	0	0	0	0.0156006	0	0	0.109204	0.0312012	0.0312012	1.56006	0.0312012	0.0156006	0.780031	0.0312012	0.0156006	0.780031	0.0624025	0.0312012	0.780031
4	319	1	0.667702	0.419255	1.25776	0.139752	1.38199	0.248447	0.108696	0.0310559	0.0310559	0.015528	0.015528	0	0	0.15528	0	0	0	0.015528	0	0	0	0	0	0.015528	0	0
4	280	2	0.509849	0.486674	0.996524	0.127462	0.741599	0.0926999	0	0	0.023175	0	0	0	0	0.13905	0	0	0	0.0579374	0.0579374	1.15875	0	0	0	0.0579374	0.0579374	1.15875
4	6	3	0.439306	0.289017	0.971098	0.0346821	0.774566	0.138728	0.0115607	0	0.0115607	0	0.0462428	0	0	0.104046	0.0115607	0.0115607	1.15607	0.0693642	0.0346821	0.578035	0	0	0	0.0693642	0.0346821	0.578035
4	121	2	0.625	0.535714	7.41071	0.0892857	0	0.178571	0	0	0.0892857	0	0	0	0	0.0892857	0.0892857	0.0892857	8.92857	0	0	0	0	0	0	0	0	0
4	202	2	0.394191	0.394191	1.41079	0.0829876	0.518672	0.103734	0	0	0.0622407	0.0207469	0	0	0	0.124481	0	0	0	0.0207469	0.0207469	2.07469	0	0	0	0.0207469	0.0207469	2.07469
4	6	3	0.442478	0.265487	0.988201	0.0589971	0.737463	0.235988	0.0147493	0	0.0737463	0	0.0147493	0	0	0.117994	0.0147493	0.0147493	1.47493	0.0442478	0.0147493	0.501475	0	0	0	0.0442478	0.0147493	0.501475
4	60	3	0.315789	0.245614	0.830409	0.0350877	0.385965	0.0818713	0	0	0	0.0233918	0	0	0	0.0701754	0.0233918	0.0233918	1.16959	0	0	0	0.0116959	0.0116959	1.16959	0.0116959	0.0116959	1.16959
4	61	3	0.548425	0.455076	0.805134	0.186698	0.361727	0.221704	0	0	0.0816803	0	0	0	0	0.163361	0	0	0	0.0116686	0.0116686	1.16686	0	0	0	0.0116686	0.0116686	1.16686
4	21	3	0.717703	0.62201	1.07656	0.119617	0.837321	0.119617	0	0	0.0956938	0.0478469	0.0358852	0	0	0.179426	0.0119617	0.0119617	1.19617	0.0119617	0	0	0.0119617	0.0119617	1.19617	0.0239234	0.0119617	0.598086
4	6	3	0.492721	0.31355	0.963046	0.0335946	0.75028	0.179171	0.0335946	0.0111982	0.0111982	0.0335946	0.0223964	0.0111982	0	0.055991	0.0223964	0.0111982	0.55991	0.0111982	0	0	0.0111982	0.0111982	1.11982	0.0223964	0.0111982	0.55991
4	76	3	0.589147	0.418605	1.31783	0.139535	0.868217	0.170543	0.0930233	0.0155039	0.0465116	0.0155039	0	0	0	0.170543	0	0	0	0	0	0	0.0310078	0.0310078	1.55039	0.0310078	0.0310078	1.55039
4	21	3	0.605686	0.519159	1.11248	0.148331	0.92707	0.0988875	0.0370828	0.0247219	0.0741656	0	0.0123609	0	0	0.0865266	0.0123609	0	0	0.0370828	0.0123609	0.420272	0.0247219	0.0247219	1.23609	0.0618047	0.0370828	0.741656
4	6	3	0.408922	0.272615	1.01611	0.0743494	0.830235	0.136307	0	0	0.0743494	0	0.0495663	0.0123916	0	0.0495663	0	0	0	0.0247831	0.0123916	0.619579	0	0	0	0.0247831	0.0123916	0.619579
4	142	2	0.472637	0.298507	1.03234	0.0497512	0.310945	0.161692	0.0248756	0	0.0373134	0	0.0373134	0.0248756	0	0.0497512	0	0	0	0	0	0	0.0248756	0.0248756	1.24378	0.0248756	0.0248756	1.24378
4	141	2	0.709459	0.630631	0.945946	0.349099	0.833333	0.157658	0.0337838	0	0.236486	0.0112613	0.0112613	0	0	0.168919	0.045045	0.0337838	0.855856	0.045045	0.0337838	0.855856	0.0112613	0.0112613	1.12613	0.0563063	0.045045	0.900901
4	21	3	0.486202	0.420499	1.15637	0.0788436	1.09067	0.065703	0.0131406	0	0.065703	0	0.0262812	0.0262812	0	0.0919842	0	0	0	0	0	0	0.0131406	0	0	0.0131406	0	0
4	240	2	0.922509	0.590406	0.99631	0.221402	0.688807	0.258303	0.147601	0.0615006	0.0615006	0.0615006	0.0369004	0	0	0.196802	0.0123001	0.0123001	1.23001	0.0123001	0	0	0.0123001	0	0	0.0246002	0	0
4	6	3	0.627306	0.442804	0.922509	0.098401	0.922509	0.221402	0.0123001	0	0.0615006	0.0492005	0.0615006	0	0	0.147601	0.0123001	0.0123001	1.23001	0.0738007	0.0492005	0.811808	0.0246002	0.0123001	0.615006	0.098401	0.0615006	0.762608
4	61	3	0.444444	0.4	0.9	0.222222	0.722222	0.111111	0.0111111	0	0.0888889	0	0	0	0	0.133333	0.0111111	0.0111111	1.11111	0.0333333	0.0222222	0.733333	0.0111111	0.0111111	1.11111	0.0444444	0.0333333	0.844444
4	142	2	0.38674	0.220994	4.14365	0	0	0.165746	0	0	0	0	0	0	0	0.0552486	0.0552486	0.0552486	5.52486	0	0	0	0.0552486	0.0552486	5.52486	0.0552486	0.0552486	5.52486
4	61	3	0.181488	0.145191	1.5971	0.0362976	0.907441	0.0544465	0	0	0	0	0	0	0	0.0544465	0.0181488	0.0181488	1.81488	0	0	0	0	0	0	0	0	0
4	88	3	0.492754	0.42029	1.14493	0.101449	0.623188	0.130435	0	0	0.0144928	0	0	0	0	0.231884	0.0434783	0.0434783	1.44928	0.057971	0.0289855	0.724638	0.0144928	0.0144928	1.44928	0.0724638	0.0434783	0.869565
4	6	3	0.406386	0.246734	1.10305	0.0580552	0.725689	0.188679	0	0	0.0435414	0.0145138	0.0145138	0	0	0.0870827	0.0145138	0.0145138	1.45138	0	0	0	0.0145138	0	0	0.0145138	0	0
4	140	2	0.274123	0.164474	0.734649	0.0219298	0	0.120614	0	0	0.0219298	0	0.0109649	0.0109649	0	0.0438596	0.0219298	0.0219298	1.09649	0.0877193	0.0328947	0.416667	0.0109649	0	0	0.0986842	0.0328947	0.372807
4	6	3	0.377358	0.301887	3.32075	0	0	0.0754717	0	0	0.0377358	0.0377358	0	0	0	0.0377358	0	0	0	0.0754717	0.0377358	1.88679	0	0	0	0.0754717	0.0377358	1.88679
4	241	2	0.503401	0.408163	0.993197	0.14966	0.612245	0.190476	0	0	0.122449	0	0.0272109	0.0136054	0.0136054	0.176871	0.0272109	0.0136054	0.680272	0.0136054	0	0	0	0	0	0.0136054	0	0
4	201	2	0.407609	0.353261	1.10054	0.244565	0.978261	0.0951087	0	0	0.108696	0	0.013587	0	0	0.17663	0.0271739	0.0271739	1.3587	0.0543478	0.0407609	1.03261	0	0	0	0.0543478	0.0407609	1.03261
4	281	1	0.251256	0.134003	1.05528	0.0335008	0.837521	0.134003	0	0	0.0167504	0.0167504	0.0167504	0	0	0.0502513	0.0335008	0.0335008	1.67504	0.0167504	0.0167504	0	0	0	0	0.0167504	0.0167504	1.67504
4	142	2	0.417633	0.220418	1.03248	0.0232019	1.16009	0.174014	0.0232019	0.0116009	0.0232019	0.0232019	0.0348028	0.0116009	0	0.104408	0.0464037	0.0464037	1.16009	0.0116009	0.0116009	1.16009	0	0	0	0.0116009	0.0116009	1.16009
4	281	1	0.359408	0.211416	1.05708	0.105708	0.845666	0.211416	0.0211416	0.0211416	0	0	0.0211416	0	0	0.0422833	0.0211416	0	0	0	0	0	0	0	0	0	0	0
4	76	3	0.591472	0.42641	1.05915	0.165062	1.03164	0.206327	0.0687758	0.0137552	0.0550206	0.0275103	0.0137552	0	0	0.261348	0.0275103	0.0275103	1.37552	0.0137552	0	0	0	0	0	0.0137552	0	0
4	141	2	0.726027	0.657534	1.10959	0.342466	0.931507	0.123288	0	0	0.109589	0	0.0136986	0	0	0.205479	0.0136986	0.0136986	1.36986	0.0547945	0.0410959	1.0411	0	0	0	0.0547945	0.0410959	1.0411
4	320	1	0.551559	0.455635	1.89448	0.143885	1.19904	0.167866	0	0	0.0479616	0	0	0	0	0.143885	0.0479616	0.0239808	1.19904	0	0	0	0	0	0	0	0	0
4	142	2	0.337197	0.221286	0.706006	0.0632244	0.52687	0.115911	0.0316122	0	0.0105374	0	0.0421496	0.0105374	0	0.0316122	0.0210748	0.0210748	1.05374	0.0737619	0.0210748	0.295047	0	0	0	0.0737619	0.0210748	0.295047
4	60	3	0.644491	0.49896	1.72557	0.12474	1.0395	0.16632	0.04158	0	0.04158	0.02079	0	0	0	0.14553	0.0623701	0.02079	0.706861	0	0	0	0	0	0	0	0	0
4	142	2	0.518053	0.251177	1.17739	0.0313972	0.784929	0.188383	0	0	0.0313972	0.0156986	0.0470958	0	0	0.0941915	0.0156986	0.0156986	1.56986	0.0156986	0.0156986	1.56986	0	0	0	0.0156986	0.0156986	1.56986
4	122	2	0.438871	0.407524	1.01881	0.141066	0.689655	0.125392	0	0	0.0783699	0	0.015674	0.015674	0.015674	0.0940439	0.031348	0.031348	1.5674	0.015674	0.015674	1.5674	0	0	0	0.015674	0.015674	1.5674
4	141	2	0.528512	0.486787	0.987483	0.305981	0.820584	0.166898	0	0	0.0973574	0	0	0	0	0.208623	0.069541	0.069541	1.39082	0.0973574	0.0556328	0.806676	0	0	0	0.0973574	0.0556328	0.806676
4	140	2	0.35409	0.2442	1.03785	0.04884	0.30525	0.0854701	0	0	0.04884	0.02442	0.04884	0.03663	0.03663	0.02442	0	0	0	0.0610501	0.02442	0.4884	0	0	0	0.0610501	0.02442	0.4884
4	60	3	0.603291	0.493601	1.27971	0.164534	1.02377	0.219378	0.0731261	0	0.0182815	0	0.0182815	0.0182815	0	0.146252	0.0182815	0.0182815	1.82815	0	0	0	0	0	0	0	0	0
4	141	2	0.494505	0.457875	1.39194	0.25641	1.44689	0.128205	0	0	0.0732601	0	0	0	0	0.0732601	0	0	0	0	0	0	0	0	0	0	0	0
4	61	3	0.374415	0.327613	1.40406	0.187207	1.43526	0.0468019	0	0	0.0624025	0	0	0	0	0.0936037	0	0	0	0.0312012	0.0156006	0.780031	0	0	0	0.0312012	0.0156006	0.780031
4	76	3	0.469314	0.312876	1.02286	0.0842359	0.854392	0.168472	0.0722022	0	0.0240674	0	0.0361011	0.0120337	0	0.144404	0.0120337	0.0120337	1.20337	0	0	0	0	0	0	0	0	0
4	122	2	0.360577	0.300481	0.913462	0.0961538	0.757212	0.120192	0.0120192	0	0.0360577	0.0120192	0.0240385	0.0120192	0	0.168269	0.0120192	0.0120192	1.20192	0.0120192	0.0120192	1.20192	0	0	0	0.0120192	0.0120192	1.20192
4	60	3	0.446927	0.446927	2.4581	0.027933	2.7933	0.0558659	0	0	0.0558659	0	0	0	0	0.0558659	0	0	0	0	0	0	0	0	0	0	0	0
4	21	3	0.724234	0.668524	2.31198	0.0557103	2.78552	0.139276	0	0	0.0557103	0	0	0	0	0.111421	0	0	0	0	0	0	0	0	0	0	0	0
4	88	3	0.958333	0.854167	1.83333	0.333333	1.6875	0.1875	0	0	0.0833333	0	0.0208333	0.0208333	0	0.166667	0	0	0	0.0625	0.0416667	1.375	0	0	0	0.0625	0.0416667	1.375
4	242	2	0.192308	0.162722	1.21302	0	0	0.0295858	0	0	0	0.0147929	0.0147929	0	0	0.0443787	0.0591716	0.0295858	0.739645	0.0295858	0	0	0	0	0	0.0295858	0	0
4	61	3	0.543933	0.488145	1.1576	0.209205	0.83682	0.111576	0.027894	0	0.055788	0	0	0	0	0.111576	0.027894	0	0	0.041841	0.013947	0.474198	0	0	0	0.041841	0.013947	0.474198
4	242	2	0.298954	0.119581	0.568012	0.044843	0	0.179372	0.0149477	0	0.0149477	0.0149477	0	0	0	0.044843	0.0149477	0.0149477	1.49477	0.0597907	0.0298954	0.747384	0	0	0	0.0597907	0.0298954	0.747384
4	243	2	0.446429	0.282738	1.10119	0.14881	0.892857	0.208333	0.014881	0	0.0297619	0.0446429	0	0	0	0.0595238	0.014881	0	0	0	0	0	0	0	0	0	0	0
4	61	3	0.412621	0.339806	0.995146	0.182039	0.813107	0.121359	0.0242718	0	0.133495	0	0.0121359	0	0	0.0970874	0.0121359	0.0121359	1.21359	0	0	0	0	0	0	0	0	0
4	142	2	0.521643	0.321865	0.765816	0.0887902	0.554939	0.221976	0.0332963	0.0110988	0.0221976	0.0110988	0.0221976	0.0221976	0	0.122087	0.0110988	0	0	0.0776915	0.0332963	0.466149	0	0	0	0.0776915	0.0332963	0.466149
4	122	2	0.501672	0.423634	0.847269	0.200669	0.746934	0.144928	0	0	0.0780379	0	0	0	0	0.211817	0.0111483	0.0111483	1.11483	0.0334448	0.0222965	0.735786	0	0	0	0.0334448	0.0222965	0.735786
4	122	2	0.659341	0.604396	1.50183	0.18315	1.0989	0.164835	0.018315	0	0.0732601	0.03663	0.03663	0	0	0.128205	0.018315	0	0	0	0	0	0	0	0	0	0	0
4	244	1	0.659341	0.586081	1.48352	0.29304	1.26374	0.128205	0.018315	0.018315	0.164835	0.03663	0	0	0	0.18315	0	0	0	0.0915751	0.0732601	1.4652	0	0	0	0.0915751	0.0732601	1.4652
4	60	3	0.826873	0.697674	1.04651	0.219638	0.981912	0.219638	0.0516796	0.0129199	0.116279	0.0258398	0.0258398	0	0	0.0645995	0	0	0	0.0258398	0	0	0	0	0	0.0258398	0	0
4	242	2	0.374707	0.234192	0.761124	0.058548	0.468384	0.163934	0.0117096	0	0.0117096	0	0.0351288	0	0	0.0819672	0.0117096	0.0117096	1.17096	0.0702576	0.058548	0.983607	0	0	0	0.0702576	0.058548	0.983607
4	244	1	0.731707	0.670732	1.54472	0.325203	1.40244	0.223577	0	0	0.0813008	0	0.0203252	0	0	0.203252	0	0	0	0.0609756	0.0203252	0.691057	0	0	0	0.0609756	0.0203252	0.691057
4	6	3	0.284553	0.162602	1.52439	0.0203252	2.03252	0.162602	0	0	0	0	0.0203252	0	0	0.0406504	0	0	0	0.0203252	0.0203252	2.03252	0	0	0	0.0203252	0.0203252	2.03252
4	280	2	0.551053	0.502431	1.36143	0.113452	0.923825	0.0972447	0	0	0.0162075	0	0.0162075	0	0	0.113452	0	0	0	0.0324149	0.0324149	1.62075	0	0	0	0.0324149	0.0324149	1.62075
4	21	3	0.619597	0.56196	1.22478	0.115274	1.08069	0.115274	0	0	0.0288184	0.0144092	0.0144092	0	0	0.18732	0.0288184	0.0288184	1.44092	0.0144092	0	0	0	0	0	0.0144092	0	0
4	76	3	0.618932	0.485437	0.970874	0.169903	0.86165	0.157767	0.0364078	0	0.0606796	0.0121359	0.0121359	0	0	0.133495	0.0121359	0.0121359	1.21359	0.0121359	0.0121359	1.21359	0	0	0	0.0121359	0.0121359	1.21359
4	21	3	1.04034	0.89172	2.01699	0.169851	1.86837	0.0849257	0.0212314	0.0212314	0.0636943	0	0	0	0	0.14862	0	0	0	0	0	0	0	0	0	0	0	0
4	6	3	0.437956	0.352798	0.924574	0.0729927	0.608273	0.13382	0.0121655	0	0.0243309	0.0121655	0	0	0	0.0364964	0	0	0	0.0973236	0.0729927	0.924574	0	0	0	0.0973236	0.0729927	0.924574
4	61	3	0.549199	0.480549	0.983982	0.217391	0.846682	0.102975	0.0228833	0.0114416	0.0800915	0	0.0114416	0	0	0.0572082	0	0	0	0.0114416	0	0	0	0	0	0.0114416	0	0
4	243	2	0.487047	0.38342	0.870466	0.11399	0.849741	0.134715	0	0	0.0829016	0.0207254	0.0310881	0.0310881	0.0103627	0.103627	0.0207254	0.0207254	1.03627	0.0310881	0	0	0	0	0	0.0310881	0	0
4	201	2	0.835913	0.794634	0.897833	0.247678	0.773994	0.144479	0	0	0.0206398	0	0	0	0	0.175439	0.0206398	0.0206398	1.03199	0.0619195	0.0412797	0.681115	0	0	0	0.0619195	0.0412797	0.681115
4	76	3	0.397727	0.170455	5.68182	0.0568182	5.68182	0.170455	0.113636	0	0	0	0	0	0	0.113636	0	0	0	0	0	0	0	0	0	0	0	0
4	6	3	0.719755	0.459418	1.22511	0.107198	1.317	0.275651	0	0	0.0306279	0	0.0459418	0.0153139	0	0.137825	0	0	0	0.0153139	0.0153139	1.53139	0	0	0	0.0153139	0.0153139	1.53139
4	88	3	0.552147	0.53681	1.27301	0.214724	0.981595	0.0920245	0	0	0.0766871	0.0153374	0	0	0	0.0920245	0.0153374	0.0153374	1.53374	0.0306748	0.0153374	0.766871	0	0	0	0.0306748	0.0153374	0.766871
4	240	2	0.566948	0.434258	1.00121	0.0361882	0.808203	0.120627	0.0241255	0.0120627	0.0241255	0.0241255	0.0482509	0	0	0.205066	0.0482509	0.0361882	0.916767	0	0	0	0	0	0	0	0	0
4	21	3	0.569007	0.472155	1.05327	0.145278	0.811138	0.133172	0.0242131	0	0.0605327	0	0	0	0	0.145278	0.0242131	0.0242131	1.21065	0.0363196	0.0363196	1.21065	0	0	0	0.0363196	0.0363196	1.21065
4	6	3	0.484581	0.352423	1.04258	0.0734214	0.587372	0.161527	0	0	0.0146843	0	0.0587372	0.0293686	0.0146843	0.10279	0.0146843	0.0146843	1.46843	0.0440529	0.0293686	0.969163	0	0	0	0.0440529	0.0293686	0.969163
4	241	2	0.597372	0.525687	0.919952	0.179211	0.716846	0.155317	0	0	0.0716846	0	0.0238949	0	0	0.143369	0.0119474	0.0119474	1.19474	0.0119474	0.0119474	1.19474	0	0	0	0.0119474	0.0119474	1.19474
4	60	3	0.371257	0.275449	0.994012	0.0598802	0.718563	0.0958084	0.011976	0.011976	0.0479042	0.011976	0.011976	0	0	0.0838323	0.0239521	0.011976	0.598802	0	0	0	0	0	0	0	0	0
4	140	2	0.402174	0.217391	0.76087	0.0978261	0.478261	0.173913	0	0	0.0217391	0.0217391	0.0217391	0.0217391	0	0.0869565	0.0108696	0.0108696	1.08696	0.0978261	0.076087	0.847826	0	0	0	0.0978261	0.076087	0.847826
4	21	3	0.390879	0.325733	0.944625	0.0868621	0.542888	0.0868621	0	0	0.0325733	0.0108578	0.0108578	0.0108578	0.0108578	0.130293	0.0217155	0.0217155	1.08578	0.0217155	0	0	0	0	0	0.0217155	0	0
4	244	1	0.493827	0.416667	1.37346	0.154321	1.08025	0.108025	0	0	0.0617284	0	0.0154321	0	0	0.138889	0	0	0	0.0308642	0.0154321	0.771605	0	0	0	0.0308642	0.0154321	0.771605
4	122	2	0.493827	0.462963	1.43519	0.0925926	1.03395	0.0462963	0	0	0.0462963	0	0	0	0	0.0771605	0	0	0	0	0	0	0	0	0	0	0	0
4	6	3	0.377129	0.243309	1.15572	0.0608273	0.973236	0.13382	0.0121655	0	0.0121655	0	0.0121655	0.0121655	0.0121655	0.0729927	0.0121655	0.0121655	1.21655	0.0121655	0	0	0	0	0	0.0121655	0	0
4	61	3	0.419355	0.344086	0.741935	0.193548	0.655914	0.150538	0	0	0.0645161	0	0.0107527	0.0107527	0	0.129032	0	0	0	0	0	0	0	0	0	0	0	0
4	60	3	0.912951	0.721868	1.67728	0.127389	0.700637	0.212314	0.0636943	0.0212314	0.0212314	0.0849257	0	0	0	0.106157	0.0636943	0.0212314	0.721868	0	0	0	0	0	0	0	0	0
4	6	3	0.246479	0.176056	1.40845	0.0528169	1.17958	0.0880282	0	0	0.0176056	0	0.0352113	0	0	0	0	0	0	0.0176056	0.0176056	1.76056	0	0	0	0.0176056	0.0176056	1.76056
4	88	3	0.809859	0.774648	1.60211	0.299296	1.33803	0.0880282	0	0	0.0528169	0	0.0176056	0.0176056	0.0176056	0.246479	0.0352113	0.0352113	1.76056	0.0704225	0.0528169	1.33803	0	0	0	0.0704225	0.0528169	1.33803
4	140	2	0.46875	0.336538	0.949519	0.0480769	0.600962	0.192308	0	0	0.0240385	0.0120192	0.0841346	0.0721154	0	0.132212	0.0360577	0.0240385	0.793269	0.0240385	0.0240385	1.20192	0	0	0	0.0240385	0.0240385	1.20192
4	241	2	0.695444	0.623501	1.04317	0.167866	0.683453	0.131894	0	0	0.0959233	0.0119904	0	0	0	0.155875	0.059952	0.0479616	0.959233	0.059952	0.0479616	0.959233	0	0	0	0.059952	0.0479616	0.959233
4	88	3	0.492476	0.396717	1.27223	0.0820793	1.13543	0.0683995	0	0	0.0273598	0	0.0410397	0	0	0.123119	0.0136799	0.0136799	1.36799	0.0410397	0.0273598	0.902873	0	0	0	0.0410397	0.0273598	0.902873
4	6	3	0.287278	0.191518	1.17647	0.0683995	1.09439	0.0957592	0	0	0.0410397	0	0.0273598	0	0	0.109439	0	0	0	0.0547196	0.0136799	0.355677	0	0	0	0.0547196	0.0136799	0.355677
4	243	2	0.525714	0.297143	0.708571	0.0914286	0.571429	0.24	0.0457143	0.0114286	0.0571429	0.0228571	0.0228571	0	0	0.102857	0.0228571	0.0228571	1.14286	0	0	0	0	0	0	0	0	0
4	60	3	0.546697	0.387244	0.899772	0.170843	0.683371	0.170843	0.022779	0.0113895	0.102506	0.0341686	0	0	0	0.125285	0.0455581	0.0341686	0.865604	0	0	0	0	0	0	0	0	0
4	141	2	0.862676	0.792254	1.44366	0.440141	1.26761	0.193662	0	0	0.158451	0	0	0	0	0.176056	0.0176056	0.0176056	1.76056	0.0352113	0.0176056	0.880282	0	0	0	0.0352113	0.0176056	0.880282
4	122	2	0.574887	0.468986	1.1649	0.196672	0.816944	0.1059	0	0	0.0453858	0	0	0	0	0.242057	0.0453858	0.0453858	1.51286	0.0151286	0.0151286	1.51286	0	0	0	0.0151286	0.0151286	1.51286
4	140	2	0.477612	0.253731	1.0597	0.0597015	0.373134	0.268657	0.0149254	0	0.0895522	0.0149254	0.0597015	0.0597015	0.0298507	0.0746269	0.0447761	0.0447761	1.49254	0.0895522	0.0597015	0.985075	0	0	0	0.0895522	0.0597015	0.985075
4	88	3	0.762712	0.677966	1.07748	0.205811	0.859564	0.145278	0	0	0.0484262	0	0.0121065	0.0121065	0	0.169492	0.0363196	0.0363196	1.21065	0	0	0	0	0	0	0	0	0
4	6	3	0.460048	0.326877	0.847458	0.0847458	0.690073	0.205811	0.0121065	0	0.0242131	0.0121065	0.0484262	0.0242131	0.0121065	0.0605327	0.0363196	0.0363196	1.21065	0.0847458	0.0726392	1.04116	0	0	0	0.0847458	0.0726392	1.04116
15	62	3	0.2	0.123077	1.15385	0.0153846	0	0.107692	0	0	0	0.0153846	0.0307692	0.0307692	0.0307692	0.0615385	0	0	0	0	0	0	0	0	0	0	0	0
15	168	2	0.519952	0.266022	0.604595	0.0967352	0.157195	0.314389	0.0241838	0	0.0241838	0	0.0241838	0	0	0.133011	0.0846433	0.0483676	0.70133	0.0362757	0.0241838	0.798065	0.0362757	0.0362757	1.20919	0.0725514	0.0604595	1.01572
15	203	2	0.332963	0.199778	0.488346	0.099889	0.36626	0.221976	0.0332963	0	0.0443951	0.0110988	0.0332963	0	0	0.110988	0.0443951	0.0221976	0.554939	0.0332963	0.0221976	0.732519	0.0221976	0.0110988	0.554939	0.0554939	0.0332963	0.665927
15	123	2	0.685155	0.570962	1.07667	0.293638	0.717781	0.195759	0.0163132	0.0163132	0.0652529	0.0163132	0	0	0	0.163132	0.0163132	0.0163132	1.63132	0.0326264	0.0326264	1.63132	0.0326264	0.0163132	0.815661	0.0652529	0.0489396	1.2398
15	89	3	0.549133	0.491329	0.809249	0.202312	0.303468	0.216763	0	0	0.0578035	0	0.0144509	0.0144509	0	0.187861	0.0144509	0.0144509	1.44509	0.0433526	0.0289017	0.953757	0.0433526	0.0289017	0.953757	0.0867052	0.0578035	0.953757
15	7	3	0.575221	0.497788	0.74115	0.199115	0.553097	0.188053	0.0110619	0	0.110619	0.0110619	0	0	0	0.320796	0.0110619	0.0110619	1.10619	0.0774336	0.0663717	0.951327	0.0663717	0.0331858	0.553097	0.143805	0.0995575	0.774336
15	7	3	0.335329	0.203593	0.91018	0.0838323	1.02994	0.155689	0.011976	0.011976	0.0359281	0	0.0359281	0.0239521	0	0.179641	0	0	0	0.0479042	0.0239521	0.598802	0	0	0	0.0479042	0.0239521	0.598802
15	46	3	0.393064	0.196532	0.820809	0.0346821	0.774566	0.196532	0.0115607	0	0.0346821	0.0115607	0.0231214	0.0115607	0	0.115607	0.0462428	0.0462428	1.15607	0.0231214	0	0	0.0346821	0.0115607	0.393064	0.0578035	0.0115607	0.231214
15	89	3	0.30303	0.219436	0.501567	0.125392	0.177638	0.167189	0	0	0.031348	0	0.0104493	0	0	0.125392	0.0208986	0.0208986	1.04493	0.0626959	0.031348	0.522466	0	0	0	0.0626959	0.031348	0.522466
15	77	3	0.377358	0.283019	0.503145	0.209644	0.471698	0.230608	0	0	0.0419287	0	0.0104822	0	0	0.167715	0.0314465	0.0209644	0.691824	0.0419287	0.0314465	0.796646	0.0419287	0.0314465	0.796646	0.0838574	0.0628931	0.796646
15	124	2	0.477528	0.280899	0.772472	0.168539	0.589888	0.280899	0.0280899	0	0.0561798	0	0	0	0	0.0983146	0.0842697	0.0702247	1.17978	0.0842697	0.0280899	0.477528	0.0421348	0.0280899	0.926966	0.126404	0.0561798	0.617978
15	62	3	0.267738	0.174029	0.722892	0.0401606	0.441767	0.147256	0.0133869	0	0.0267738	0	0.0267738	0.0267738	0.0133869	0.0535475	0.0133869	0	0	0.0133869	0.0133869	1.33869	0.0133869	0	0	0.0267738	0.0133869	0.669344
15	46	3	0.642093	0.344828	0.570749	0.130797	0.428062	0.344828	0.0713436	0.0237812	0.0356718	0.0356718	0.0118906	0	0	0.142687	0.0356718	0.0356718	1.18906	0.0475624	0.0118906	0.309156	0.0475624	0.0118906	0.309156	0.0951249	0.0237812	0.309156
15	204	2	0.520607	0.520607	1.25813	0.260304	0.715835	0.195228	0	0	0.130152	0	0	0	0	0.0867679	0.0433839	0	0	0.0433839	0.021692	1.0846	0.0433839	0.021692	1.0846	0.0867679	0.0433839	1.0846
15	321	1	0.520607	0.433839	1.73536	0.195228	1.21475	0.130152	0.0433839	0.021692	0.0867679	0	0	0	0	0.0867679	0.0433839	0.0433839	2.1692	0.0650759	0	0	0.021692	0.021692	2.1692	0.0867679	0.021692	0.563991
15	90	3	0.455531	0.347072	1.49675	0.238612	1.38829	0.151844	0.021692	0	0.0433839	0	0	0	0	0.151844	0.021692	0.021692	2.1692	0	0	0	0.0433839	0.021692	1.0846	0.0433839	0.021692	1.0846
15	124	2	0.421941	0.267229	0.745429	0.0843882	0.464135	0.182841	0	0	0.0140647	0.0281294	0.0281294	0	0	0.140647	0.0421941	0.0421941	1.40647	0.0421941	0	0	0.0281294	0.0281294	1.40647	0.0703235	0.0281294	0.562588
15	143	2	0.528402	0.409511	0.937913	0.224571	0.700132	0.15852	0.01321	0.01321	0.0792602	0.0264201	0	0	0	0.14531	0.0396301	0.0264201	0.871863	0.0792602	0.0396301	0.660502	0.0528402	0.01321	0.343461	0.1321	0.0528402	0.528402
15	124	2	0.339703	0.254777	1.23142	0.0849257	1.06157	0.191083	0	0	0.0212314	0	0	0	0	0.106157	0	0	0	0.0424628	0.0212314	1.06157	0.0424628	0.0212314	1.06157	0.0849257	0.0424628	1.06157
15	203	2	0.615711	0.509554	1.33758	0.212314	0.636943	0.276008	0.0212314	0	0.0424628	0.0212314	0.0212314	0	0	0.127389	0.0424628	0.0212314	1.06157	0	0	0	0.0424628	0.0212314	1.06157	0.0424628	0.0212314	1.06157
15	77	3	0.582192	0.490868	0.821918	0.171233	0.605023	0.171233	0.0342466	0	0.0456621	0	0	0	0	0.125571	0.0799087	0.0570776	0.821918	0.0456621	0	0	0.0114155	0.0114155	1.14155	0.0570776	0.0114155	0.228311
15	62	3	0.120219	0.120219	0.797814	0.0218579	0	0.0327869	0	0	0	0	0	0	0	0.010929	0	0	0	0.0327869	0	0	0	0	0	0.0327869	0	0
15	144	2	0.264993	0.153417	0.502092	0.055788	0.348675	0.167364	0	0	0.041841	0.013947	0.027894	0.027894	0.013947	0.097629	0	0	0	0.111576	0.041841	0.529986	0	0	0	0.111576	0.041841	0.529986
15	168	2	0.307263	0.251397	0.782123	0.111732	0.349162	0.153631	0	0	0.0139665	0.0139665	0.0139665	0.0139665	0	0.0698324	0.0418994	0.0418994	1.39665	0.0558659	0.027933	0.698324	0.0698324	0.0139665	0.27933	0.125698	0.0418994	0.47486
15	143	2	0.575275	0.452876	0.795594	0.195838	0.611995	0.220318	0	0	0.0856793	0.0367197	0.0244798	0	0	0.110159	0.0489596	0.0367197	0.930233	0.0489596	0.0122399	0.318237	0.0611995	0.0367197	0.734394	0.110159	0.0489596	0.538556
15	123	2	0.538556	0.416157	0.869033	0.208078	0.501836	0.195838	0	0	0.0734394	0.0122399	0	0	0	0.171359	0.0611995	0.0367197	0.734394	0.0244798	0.0244798	1.22399	0.0244798	0.0122399	0.611995	0.0489596	0.0367197	0.930233
15	169	1	0.456432	0.394191	1.41079	0.165975	1.03734	0.145228	0	0	0.0414938	0	0.0207469	0	0	0.165975	0	0	0	0.0207469	0	0	0	0	0	0.0207469	0	0
15	77	3	0.466102	0.353107	0.847458	0.211864	0.663842	0.225989	0	0	0.0423729	0	0	0	0	0.0988701	0	0	0	0.0141243	0	0	0.0141243	0	0	0.0282486	0	0
15	46	3	0.427046	0.225386	0.688019	0.0948992	0.29656	0.237248	0.0474496	0.0118624	0.0474496	0.0237248	0.0118624	0	0	0.059312	0	0	0	0	0	0	0.0355872	0.0118624	0.403321	0.0355872	0.0118624	0.403321
15	168	2	0.343602	0.296209	0.805687	0.130332	0.42654	0.130332	0	0	0.0118483	0	0.0118483	0	0	0.130332	0.0118483	0	0	0.0473934	0	0	0.035545	0.0236967	0.781991	0.0829384	0.0236967	0.331754
15	7	3	0.484988	0.438799	0.762125	0.184758	0.508083	0.150115	0	0	0.034642	0.0115473	0	0	0	0.254042	0	0	0	0.0692841	0.0461894	0.762125	0.034642	0.0230947	0.762125	0.103926	0.0692841	0.762125
15	169	1	0.304348	0.26087	1.80435	0.0869565	1.63043	0.0434783	0	0	0.0434783	0	0	0	0	0.108696	0.0652174	0.0652174	2.17391	0.0217391	0	0	0	0	0	0.0217391	0	0
15	123	2	0.473458	0.344333	1.19082	0.172166	0.961263	0.157819	0.0286944	0	0.0430416	0	0.0143472	0	0	0.157819	0.0143472	0	0	0.0430416	0.0286944	0.946915	0.0143472	0	0	0.0573888	0.0286944	0.71736
15	203	2	0.503597	0.28777	0.863309	0.100719	0.201439	0.28777	0	0	0.0863309	0	0.0431655	0.0143885	0	0.115108	0.0431655	0.0431655	1.43885	0.0431655	0.0143885	0.489209	0.0431655	0	0	0.0863309	0.0143885	0.230216
15	7	3	0.259366	0.201729	1.23919	0.0576369	1.08069	0.0720461	0	0	0.0144092	0	0	0	0	0.0720461	0.0144092	0.0144092	1.44092	0	0	0	0.0288184	0.0144092	0.720461	0.0288184	0.0144092	0.720461
15	143	2	0.481928	0.406627	1.1747	0.120482	0.753012	0.135542	0.0150602	0	0.0301205	0	0	0	0	0.150602	0.0301205	0.0301205	1.50602	0.0301205	0.0150602	0.753012	0.0301205	0.0150602	0.753012	0.060241	0.0301205	0.753012
15	7	3	0.361446	0.267738	0.937082	0.0669344	0.267738	0.120482	0.0267738	0.0133869	0.0669344	0.0133869	0.0133869	0	0	0.0669344	0.0133869	0	0	0.0133869	0.0133869	1.33869	0.0133869	0.0133869	1.33869	0.0267738	0.0267738	1.33869
15	144	2	0.213447	0.0747065	0.608324	0.0106724	1.06724	0.128068	0	0	0	0	0.0320171	0.0106724	0	0.0853789	0.0106724	0.0106724	1.06724	0.138741	0.0320171	0.256137	0.0320171	0.0213447	0.704376	0.170758	0.0533618	0.341515
15	46	3	0.512821	0.309829	0.662393	0.149573	0.608974	0.202991	0.0213675	0.0106838	0.0641026	0.0320513	0.0106838	0.0106838	0	0.0854701	0.0320513	0.0320513	1.06838	0.0106838	0.0106838	1.06838	0.0213675	0	0	0.0320513	0.0106838	0.363248
15	169	1	0.636943	0.573248	2.03822	0.169851	2.12314	0.0636943	0	0	0.0424628	0.0212314	0	0	0	0.191083	0.0636943	0.0636943	2.12314	0.0212314	0	0	0	0	0	0.0212314	0	0
15	168	2	0.276008	0.191083	1.18896	0.0424628	0	0.169851	0.0424628	0	0	0	0	0	0	0.0636943	0.0212314	0.0212314	2.12314	0.0424628	0.0212314	1.06157	0.0212314	0	0	0.0636943	0.0212314	0.721868
15	62	3	0.190024	0.166271	0.938242	0.0118765	0	0.0593824	0.0118765	0	0.023753	0	0	0	0	0.023753	0	0	0	0.0356295	0	0	0.0356295	0	0	0.0712589	0	0
15	7	3	0.613563	0.516685	0.850377	0.182992	0.50592	0.161464	0	0	0.0968784	0	0	0	0	0.193757	0.0107643	0.0107643	1.07643	0.0215285	0	0	0	0	0	0.0215285	0	0
15	46	3	0.367133	0.262238	1.17133	0.0699301	0	0.122378	0.034965	0.0174825	0	0.034965	0	0	0	0.13986	0.0174825	0.0174825	1.74825	0.0174825	0.0174825	1.74825	0.0174825	0	0	0.034965	0.0174825	0.874126
15	90	3	0.383944	0.26178	0.820244	0.139616	0.4363	0.244328	0	0	0	0	0	0	0	0.122164	0.017452	0.017452	1.7452	0.017452	0	0	0	0	0	0.017452	0	0
15	89	3	0.373692	0.269058	0.657698	0.0896861	0.493274	0.164425	0	0	0.044843	0	0	0	0	0.284006	0	0	0	0.0149477	0.0149477	1.49477	0.0597907	0.0298954	0.747384	0.0747384	0.044843	0.896861
15	143	2	0.298507	0.164179	1.08955	0.0895522	0.746269	0.104478	0	0	0.0746269	0	0	0	0	0.119403	0.0597015	0.0298507	0.746269	0.0149254	0	0	0.0447761	0.0149254	0.507463	0.0597015	0.0149254	0.38806
15	282	2	0.365591	0.172043	0.537634	0.0645161	0.537634	0.225806	0	0	0.0107527	0	0.0107527	0.0107527	0	0.107527	0.0107527	0.0107527	1.07527	0.0537634	0.0215054	0.430108	0.0322581	0.0322581	1.07527	0.0860215	0.0537634	0.666667
15	144	2	0.247253	0.137363	1.64835	0.0549451	1.37363	0.137363	0	0	0.0274725	0	0	0	0	0.0824176	0	0	0	0.192308	0.0824176	1.15385	0	0	0	0.192308	0.0824176	1.15385
15	77	3	0.526316	0.404858	0.985155	0.215924	0.755735	0.188934	0.0134953	0	0.0539811	0.0134953	0.0134953	0	0	0.161943	0.0134953	0.0134953	1.34953	0.0269906	0.0269906	1.34953	0.0134953	0	0	0.0404858	0.0269906	0.890688
15	143	2	0.500782	0.438185	0.84507	0.203443	0.359937	0.250391	0.0156495	0	0.125196	0	0	0	0	0.109546	0.0156495	0.0156495	1.56495	0.0156495	0.0156495	1.56495	0.0156495	0	0	0.0312989	0.0156495	0.782473
15	46	3	0.558723	0.342075	0.604333	0.13683	0.285063	0.27366	0.0342075	0	0.0342075	0.022805	0.022805	0.0114025	0	0.148233	0.04561	0.04561	1.14025	0.0114025	0	0	0.0342075	0.0114025	0.387685	0.04561	0.0114025	0.296465
15	7	3	0.421893	0.27366	0.661345	0.0798176	0.490308	0.18244	0.0342075	0.022805	0.04561	0.0114025	0	0	0	0.148233	0.0342075	0.0342075	1.14025	0.0570125	0.0114025	0.22805	0.0114025	0.0114025	1.14025	0.0684151	0.022805	0.387685
15	123	2	0.61	0.52	0.67	0.17	0.29	0.25	0.02	0	0.05	0	0.02	0	0	0.14	0	0	0	0.06	0.05	0.84	0.01	0	0	0.07	0.05	0.72
15	77	3	0.742227	0.611836	0.822467	0.280843	0.712136	0.160481	0.0300903	0.0100301	0.130391	0.0100301	0	0	0	0.220662	0.0601805	0.0401204	0.661986	0.0401204	0	0	0.0401204	0.0200602	0.501505	0.0802407	0.0200602	0.260782
15	322	1	0.239044	0.219124	0.896414	0.179283	0.657371	0.139442	0.0199203	0	0.0996016	0	0	0	0	0.0796813	0.0398406	0.0398406	1.99203	0.0199203	0	0	0	0	0	0.0199203	0	0
15	283	1	0.258964	0.199203	1.19522	0.0796813	0.498008	0.0996016	0	0	0.0398406	0	0	0	0	0.119522	0.0199203	0.0199203	1.99203	0	0	0	0.0199203	0.0199203	1.99203	0.0199203	0.0199203	1.99203
15	90	3	0.258964	0.219124	1.09562	0.059761	0.657371	0.119522	0	0	0.0398406	0	0	0	0	0.139442	0.0398406	0	0	0.0398406	0.0199203	0.996016	0.0398406	0.0199203	0.996016	0.0796813	0.0398406	0.996016
15	124	2	0.245399	0.199387	0.705521	0.0613497	0.383436	0.107362	0	0	0	0.0153374	0	0	0	0.0613497	0	0	0	0.0460123	0	0	0.0306748	0.0153374	0.766871	0.0766871	0.0153374	0.306748
15	62	3	0.2019	0.154394	1.09264	0	0	0.0593824	0.0118765	0	0	0	0.0118765	0.0118765	0.0118765	0.0118765	0	0	0	0.0593824	0	0	0.0118765	0	0	0.0712589	0	0
15	62	3	0.285714	0.218487	1.29412	0.0336134	1.68067	0.0672269	0.0168067	0.0168067	0.0336134	0.0504202	0	0	0	0.0336134	0	0	0	0	0	0	0	0	0	0	0	0
15	143	2	0.651872	0.582524	1.15118	0.138696	0.970874	0.138696	0.0138696	0	0.0693481	0.0138696	0.0138696	0	0	0.138696	0.0416089	0.0277393	0.915395	0.0277393	0.0138696	0.693481	0	0	0	0.0277393	0.0138696	0.693481
15	123	2	0.651872	0.513176	1.05409	0.235784	0.901526	0.194175	0.0554785	0.0138696	0.0277393	0	0	0	0	0.221914	0.0416089	0.0138696	0.471567	0.0832178	0.0554785	0.915395	0	0	0	0.0832178	0.0554785	0.915395
15	77	3	0.486425	0.429864	0.859729	0.147059	0.61086	0.135747	0.0226244	0	0.0339367	0	0.0113122	0.0113122	0	0.192308	0.0791855	0.0791855	1.13122	0.0452489	0.0113122	0.294118	0	0	0	0.0452489	0.0113122	0.294118
15	46	3	0.351873	0.238365	0.976163	0.0113507	0	0.0908059	0	0	0.0340522	0	0.0113507	0	0	0.0227015	0.0227015	0	0	0	0	0	0	0	0	0	0	0
15	168	2	0.357675	0.253353	0.879285	0.104322	0.640835	0.134128	0	0	0.0149031	0	0.0149031	0	0	0.0447094	0.0447094	0.0298063	0.983607	0.0447094	0.0447094	1.49031	0	0	0	0.0447094	0.0447094	1.49031
15	170	2	0.68	0.586667	0.88	0.293333	0.666667	0.28	0.0266667	0	0.12	0.0133333	0.0133333	0	0	0.12	0.0666667	0.0133333	0.266667	0.0133333	0	0	0	0	0	0.0133333	0	0
15	62	3	0.28	0.186667	1.05333	0	0	0.133333	0.0133333	0	0.0133333	0.0266667	0	0	0	0.0533333	0.0133333	0.0133333	1.33333	0.0133333	0	0	0	0	0	0.0133333	0	0
15	89	3	0.491266	0.414847	0.665939	0.196507	0.305677	0.207424	0.0218341	0.010917	0.0873362	0.010917	0	0	0	0.207424	0.0218341	0.0218341	1.0917	0.0218341	0	0	0	0	0	0.0218341	0	0
15	323	2	0.4814	0.393873	0.853392	0.251641	0.71116	0.175055	0.0109409	0	0.0328228	0	0.0109409	0	0	0.185996	0.0109409	0	0	0	0	0	0	0	0	0	0	0
15	62	3	0.2079	0.14553	2.079	0.02079	2.079	0.0623701	0	0	0	0	0	0	0	0.02079	0	0	0	0.02079	0	0	0	0	0	0.02079	0	0
15	203	2	0.590164	0.409836	1.18033	0.114754	0.704918	0.147541	0.0491803	0.0163934	0.114754	0.0491803	0.0163934	0.0163934	0	0.0983607	0.0163934	0.0163934	1.63934	0.0163934	0.0163934	1.63934	0	0	0	0.0163934	0.0163934	1.63934
15	123	2	0.607533	0.510328	0.923451	0.145808	0.510328	0.157959	0	0	0.0850547	0	0	0	0	0.121507	0.0850547	0.0607533	0.874848	0	0	0	0	0	0	0	0	0
15	283	1	0.464396	0.402477	1.06811	0.247678	0.773994	0.170279	0.0154799	0	0.0619195	0.0154799	0	0	0	0.170279	0.0154799	0.0154799	1.54799	0.0154799	0.0154799	1.54799	0	0	0	0.0154799	0.0154799	1.54799
15	282	2	0.261097	0.195822	0.78329	0	0	0.117493	0.0130548	0	0.0130548	0	0	0	0	0.104439	0.0522193	0.0261097	0.652742	0.0913838	0.078329	1.12272	0	0	0	0.0913838	0.078329	1.12272
15	89	3	0.446429	0.401786	0.803571	0.122768	0.613839	0.133929	0.0111607	0	0.111607	0	0.0111607	0	0	0.100446	0.078125	0.0446429	0.647321	0.0223214	0	0	0	0	0	0.0223214	0	0
15	124	2	0.669643	0.524554	0.78125	0.245536	0.613839	0.234375	0.0223214	0.0111607	0.0558036	0	0	0	0	0.178571	0.0223214	0.0223214	1.11607	0.0223214	0.0111607	0.558036	0	0	0	0.0223214	0.0111607	0.558036
15	7	3	0.369181	0.288925	1.25201	0.0802568	0.642055	0.128411	0.0160514	0	0.0160514	0	0	0	0	0.0963082	0	0	0	0.0160514	0.0160514	1.60514	0	0	0	0.0160514	0.0160514	1.60514
15	46	3	0.426997	0.220386	1.1157	0.0275482	0.688705	0.179063	0.0137741	0	0.0137741	0.0275482	0	0	0	0.137741	0.0688705	0.0550964	1.10193	0.110193	0.0137741	0.165289	0	0	0	0.110193	0.0137741	0.165289
15	90	3	0.477897	0.394265	0.83632	0.179211	0.561529	0.131422	0.0358423	0.0358423	0.0597372	0.0238949	0	0	0	0.0597372	0.0238949	0.0238949	1.19474	0.0477897	0.0358423	0.908005	0	0	0	0.0477897	0.0358423	0.908005
15	7	3	0.510367	0.46252	1.32376	0.0956938	0.797448	0.0797448	0	0	0.0797448	0.0478469	0.015949	0	0	0.127592	0.015949	0.015949	1.5949	0	0	0	0	0	0	0	0	0
15	46	3	0.429936	0.254777	1.40127	0.0477707	1.06688	0.127389	0.0636943	0.0159236	0.0636943	0.0477707	0.0318471	0	0	0.0318471	0.0477707	0.0477707	1.59236	0.0318471	0	0	0	0	0	0.0318471	0	0
15	90	3	0.590112	0.494418	1.29187	0.239234	1.06858	0.191388	0.0478469	0	0.0956938	0.015949	0.015949	0.015949	0	0.0956938	0.015949	0.015949	1.5949	0	0	0	0	0	0	0	0	0
15	170	2	0.502874	0.387931	1.06322	0.158046	0.79023	0.172414	0.0287356	0.0143678	0.0718391	0.0143678	0.0143678	0.0143678	0	0.114943	0.0287356	0.0287356	1.43678	0	0	0	0	0	0	0	0	0
15	89	3	0.720621	0.631929	0.986696	0.18847	0.909091	0.110865	0.0332594	0	0.0997783	0.0110865	0.0332594	0	0	0.0886918	0	0	0	0.0221729	0	0	0	0	0	0.0221729	0	0
15	204	2	1.11465	0.987261	1.17834	0.254777	0.493631	0.334395	0.0159236	0	0.238854	0	0.0318471	0	0	0.111465	0	0	0	0.0318471	0.0318471	1.59236	0	0	0	0.0318471	0.0318471	1.59236
15	7	3	0.238854	0.207006	0.987261	0.0796178	0.636943	0.0955414	0.0159236	0	0.0159236	0	0	0	0	0.0955414	0	0	0	0.0636943	0.0477707	1.21019	0	0	0	0.0636943	0.0477707	1.21019
15	90	3	0.419486	0.392422	1.06901	0.135318	0.947226	0.0541272	0	0	0.0405954	0.0135318	0	0	0	0.189445	0.0135318	0.0135318	1.35318	0.0135318	0	0	0	0	0	0.0135318	0	0
15	77	3	0.559284	0.458613	0.98434	0.0782998	0.637584	0.100671	0.0559284	0	0.0447427	0.0223714	0.0111857	0	0	0.0782998	0.0223714	0.0111857	0.559284	0.0111857	0	0	0	0	0	0.0111857	0	0
15	89	3	0.607903	0.486322	1.91489	0.212766	0.425532	0.303951	0	0	0	0	0	0	0	0.121581	0	0	0	0.0607903	0	0	0	0	0	0.0607903	0	0
15	77	3	0.320197	0.23399	0.972906	0.0615764	0.738916	0.0985222	0.0246305	0	0.0123153	0.0123153	0.0246305	0	0	0.0985222	0.0246305	0.0246305	1.23153	0.0123153	0	0	0	0	0	0.0123153	0	0
15	7	3	0.333333	0.246914	0.925926	0.0617284	0.987654	0.111111	0	0	0.0493827	0.0123457	0.0123457	0	0	0.111111	0.0246914	0.0246914	1.23457	0.0246914	0	0	0	0	0	0.0246914	0	0
15	170	2	0.344403	0.246002	0.861009	0.110701	0.541205	0.110701	0.0246002	0.0123001	0.0492005	0.0123001	0.0123001	0	0	0.147601	0.0369004	0	0	0.0738007	0.0246002	0.418204	0	0	0	0.0738007	0.0246002	0.418204
15	46	3	0.368	0.192	1.2	0.016	0	0.128	0.032	0.016	0.032	0.032	0	0	0	0.096	0.032	0	0	0.016	0	0	0	0	0	0.016	0	0
15	77	3	0.512	0.352	1.168	0.112	0.464	0.208	0.016	0	0.016	0	0	0	0	0.144	0.016	0.016	1.6	0.016	0.016	1.6	0	0	0	0.016	0.016	1.6
15	169	1	0.244845	0.154639	0.747423	0.0257732	0	0.115979	0	0	0.0128866	0	0	0	0	0.206186	0	0	0	0.0257732	0	0	0	0	0	0.0257732	0	0
15	204	2	0.293083	0.222743	0.433763	0.152403	0.363423	0.17585	0	0	0.0937866	0	0	0	0	0.14068	0	0	0	0.0117233	0	0	0	0	0	0.0117233	0	0
15	7	3	0.269637	0.257913	0.797186	0.14068	0.679953	0.07034	0	0	0.07034	0.0117233	0	0	0	0.0937866	0	0	0	0.03517	0.0117233	0.398593	0	0	0	0.03517	0.0117233	0.398593
15	89	3	0.486815	0.425963	1.44016	0.121704	1.35903	0.141988	0	0	0.040568	0	0	0	0	0.10142	0	0	0	0.0608519	0.020284	0.689655	0	0	0	0.0608519	0.020284	0.689655
15	144	2	0.280374	0.140187	0.78271	0.0350467	0.385514	0.163551	0.0116822	0	0	0	0.0233645	0.0116822	0	0.0584112	0.0233645	0.0233645	1.16822	0.0700935	0.046729	0.771028	0	0	0	0.0700935	0.046729	0.771028
15	170	2	0.538012	0.374269	0.982456	0.128655	1.06433	0.152047	0.0467836	0	0.0935673	0	0.0116959	0.0116959	0	0.163743	0.0350877	0.0116959	0.397661	0	0	0	0	0	0	0	0	0
15	124	2	0.56383	0.404255	0.840426	0.106383	0.531915	0.202128	0.0638298	0.0106383	0.0319149	0.0319149	0.0106383	0	0	0.0957447	0	0	0	0.0851064	0.0212766	0.276596	0	0	0	0.0851064	0.0212766	0.276596
15	324	1	0.339703	0.169851	0.530786	0.0849257	0.530786	0.276008	0	0	0.0212314	0	0	0	0	0.0849257	0.0212314	0.0212314	2.12314	0.0212314	0.0212314	2.12314	0	0	0	0.0212314	0.0212314	2.12314
15	90	3	0.398936	0.265957	0.930851	0.159574	0.890957	0.172872	0	0	0.0398936	0	0	0	0	0.159574	0.0531915	0.0265957	0.664894	0.0398936	0.0265957	0.87766	0	0	0	0.0398936	0.0265957	0.87766
15	46	3	0.491184	0.34005	0.70529	0.100756	0.478589	0.289673	0.0125945	0	0.0755668	0.0251889	0.0125945	0	0	0.163728	0	0	0	0.0125945	0	0	0	0	0	0.0125945	0	0
15	62	3	0.328228	0.175055	1.09409	0.0875274	0.547046	0.218818	0.0218818	0	0.0437637	0	0.0218818	0	0	0.109409	0.0437637	0.0437637	2.18818	0.153173	0.0218818	0	0	0	0	0.153173	0.0218818	0.306346
15	62	3	0.292208	0.211039	1.25	0.0649351	1.21753	0.113636	0	0	0.0162338	0	0.0162338	0.0162338	0	0.0324675	0.0162338	0.0162338	1.62338	0.0324675	0	0	0	0	0	0.0324675	0	0
15	7	3	0.337922	0.212766	0.888611	0.0375469	0.838548	0.125156	0	0	0.0125156	0	0	0	0	0.150188	0.0125156	0.0125156	1.25156	0.0375469	0.0250313	0.826033	0	0	0	0.0375469	0.0250313	0.826033
15	144	2	0.3	0.2	0.8625	0.05	0.625	0.15	0	0	0.0125	0.0125	0.0125	0.0125	0	0.0625	0.05	0	0	0.1625	0.1	0.775	0	0	0	0.1625	0.1	0.775
15	124	2	0.336842	0.210526	1.68421	0.0842105	1.05263	0.105263	0.0421053	0	0.0210526	0	0	0	0	0.105263	0	0	0	0.0421053	0	0	0	0	0	0.0421053	0	0
15	123	2	0.547368	0.336842	1.97895	0.105263	1.68421	0.126316	0	0	0.0210526	0	0	0	0	0.168421	0.0421053	0	0	0	0	0	0	0	0	0	0	0
15	170	2	0.4	0.252632	1.57895	0.0421053	0	0.168421	0.0210526	0	0.0631579	0	0	0	0	0.147368	0.0421053	0.0210526	1.05263	0	0	0	0	0	0	0	0	0
15	144	2	0.278087	0.189099	0.789766	0.0333704	0.745273	0.133482	0.0111235	0	0.0222469	0	0.0333704	0.0222469	0.0111235	0.0222469	0.0333704	0.0111235	0.378198	0.122358	0.0667408	0.600667	0	0	0	0.122358	0.0667408	0.600667
15	7	3	0.511111	0.433333	0.8	0.155556	0.711111	0.188889	0.0111111	0	0.0777778	0	0.0111111	0.0111111	0	0.222222	0.0555556	0.0333333	0.666667	0	0	0	0	0	0	0	0	0
15	169	1	0.552017	0.424628	1.80467	0.127389	1.42251	0.127389	0.0212314	0	0.0636943	0	0.0424628	0.0212314	0	0.106157	0	0	0	0	0	0	0	0	0	0	0	0
15	90	3	0.44586	0.360934	1.61359	0.14862	1.21019	0.14862	0.0212314	0	0.0424628	0.0212314	0	0	0	0.127389	0	0	0	0	0	0	0	0	0	0	0	0
15	204	2	0.665761	0.584239	1.07337	0.285326	0.774457	0.190217	0	0	0.149457	0	0	0	0	0.13587	0	0	0	0.0271739	0.0271739	1.3587	0	0	0	0.0271739	0.0271739	1.3587
15	7	3	0.434783	0.380435	1.01902	0.190217	0.774457	0.0951087	0.0271739	0.0271739	0.0543478	0.0271739	0	0	0	0.17663	0.013587	0.013587	1.3587	0.0271739	0.013587	0.679348	0	0	0	0.0271739	0.013587	0.679348
15	325	2	0.643678	0.563218	0.91954	0.195402	0.609195	0.172414	0	0	0.045977	0	0.0229885	0	0	0.183908	0.0114943	0	0	0.103448	0.0574713	0.643678	0	0	0	0.103448	0.0574713	0.643678
15	326	2	0.289855	0.222965	0.557414	0.111483	0.334448	0.133779	0	0	0.0222965	0	0.0111483	0	0	0.144928	0.0334448	0.0334448	1.11483	0.0445931	0.0111483	0.289855	0	0	0	0.0445931	0.0111483	0.289855
15	7	3	0.367893	0.267559	0.512821	0.122631	0.200669	0.189521	0.0111483	0	0.0445931	0	0	0	0	0.222965	0.0222965	0.0111483	0.557414	0	0	0	0	0	0	0	0	0
10	171	2	0.614407	0.572034	1.80085	0.148305	1.50424	0.105932	0	0	0.0211864	0	0	0	0	0.148305	0.0211864	0.0211864	2.11864	0.0423729	0.0423729	2.11864	0	0	0	0.0423729	0.0423729	2.11864
10	245	1	0.390625	0.234375	0.9375	0.046875	0.515625	0.234375	0.03125	0	0.03125	0	0.015625	0	0	0.109375	0.03125	0.015625	0.78125	0.046875	0.015625	0.53125	0.03125	0.015625	0.78125	0.078125	0.03125	0.625
10	125	2	0.329531	0.152091	0.849176	0.0506971	0.316857	0.152091	0.0126743	0.0126743	0.0126743	0.0126743	0	0	0	0.101394	0	0	0	0	0	0	0	0	0	0	0	0
10	47	3	0.57398	0.522959	0.931122	0.165816	0.688776	0.165816	0.0255102	0	0.0255102	0	0	0	0	0.102041	0.0127551	0.0127551	1.27551	0.0255102	0.0127551	0.637755	0	0	0	0.0255102	0.0127551	0.637755
10	126	2	0.540541	0.454054	0.8	0.216216	0.594595	0.172973	0	0	0.0324324	0	0	0	0	0.194595	0.0756757	0.0540541	0.778378	0.0756757	0.0540541	0.778378	0.0216216	0.0216216	1.08108	0.0972973	0.0756757	0.843243
10	127	2	0.633333	0.4	1.53333	0.1	1.11667	0.2	0.0333333	0	0.05	0	0.0166667	0	0	0.0833333	0	0	0	0.0166667	0	0	0.0833333	0.0333333	0.666667	0.1	0.0333333	0.566667
10	125	2	0.309556	0.201884	0.90175	0.0672948	0.538358	0.13459	0.013459	0	0.0269179	0	0	0	0	0.0538358	0	0	0	0.0403769	0	0	0.013459	0	0	0.0538358	0	0
10	47	3	0.834455	0.686406	0.90175	0.336474	0.699865	0.309556	0.0538358	0	0.0807537	0	0	0	0	0.215343	0.013459	0.013459	1.3459	0.013459	0.013459	1.3459	0.013459	0.013459	1.3459	0.0269179	0.0269179	1.3459
10	246	1	0.47817	0.43659	1.78794	0.0623701	1.39293	0.10395	0	0	0.04158	0	0.02079	0	0	0.12474	0	0	0	0.04158	0.02079	1.0395	0.0831601	0.04158	1.0395	0.12474	0.0623701	1.0395
10	47	3	0.582857	0.468571	0.811429	0.194286	0.605714	0.217143	0.0114286	0	0.102857	0	0	0	0	0.148571	0.0114286	0.0114286	1.14286	0.0685714	0.0228571	0.388571	0.0114286	0.0114286	1.14286	0.08	0.0342857	0.48
10	127	2	0.673516	0.53653	0.878995	0.182648	0.787671	0.216895	0.0456621	0	0.0456621	0.0342466	0	0	0	0.10274	0.0228311	0	0	0	0	0	0	0	0	0	0	0
10	245	1	0.276596	0.148936	1.82979	0.0212766	2.12766	0.0851064	0.0638298	0.0425532	0	0.0212766	0	0	0	0.0638298	0	0	0	0	0	0	0	0	0	0	0	0
10	91	3	0.3	0.183333	1.21667	0.0333333	0.833333	0.133333	0	0	0	0.0166667	0.05	0.0166667	0.0166667	0.05	0	0	0	0.1	0.05	0.833333	0	0	0	0.1	0.05	0.833333
10	78	3	0.553306	0.458839	1.06613	0.161943	0.904184	0.175439	0	0	0.0269906	0	0	0	0	0.202429	0.0269906	0	0	0.0269906	0.0134953	0.674764	0.0269906	0	0	0.0539811	0.0134953	0.350877
10	2	3	0.264672	0.172612	0.771001	0.0345224	0.379747	0.0690449	0.0115075	0.0115075	0.0115075	0.0115075	0	0	0	0.0575374	0.023015	0.023015	1.15075	0.0115075	0.0115075	1.15075	0.023015	0.0115075	0.575374	0.0345224	0.023015	0.759494
10	92	3	0.555556	0.439815	0.972222	0.231481	0.810185	0.150463	0.0115741	0	0.0810185	0	0	0	0	0.127315	0.0347222	0.0347222	1.15741	0	0	0	0.0347222	0.0115741	0.393519	0.0347222	0.0115741	0.393519
10	63	3	0.47041	0.424886	1.19879	0.151745	0.758725	0.136571	0	0	0	0	0	0	0	0.197269	0.030349	0.030349	1.51745	0	0	0	0.030349	0.0151745	0.758725	0.030349	0.0151745	0.758725
10	78	3	0.450771	0.403321	0.901542	0.166074	0.510083	0.106762	0	0	0.0355872	0	0	0	0	0.106762	0	0	0	0.0355872	0	0	0.0474496	0.0118624	0.308422	0.0830368	0.0118624	0.166074
10	92	3	0.414201	0.35503	0.828402	0.236686	0.710059	0.142012	0.0118343	0	0.0828402	0	0	0	0	0.106509	0.0118343	0.0118343	1.18343	0	0	0	0	0	0	0	0	0
10	78	3	0.380952	0.333333	2.71429	0.190476	1.19048	0.190476	0	0	0.047619	0	0	0	0	0.0952381	0.047619	0.047619	4.7619	0	0	0	0	0	0	0	0	0
10	92	3	0.390144	0.328542	1.54004	0.184805	1.37577	0.102669	0	0	0.0205339	0	0	0	0	0.123203	0.0410678	0.0205339	1.02669	0.0205339	0.0205339	2.05339	0	0	0	0.0205339	0.0205339	2.05339
10	205	1	0.257802	0.217096	1.01764	0.108548	0.854817	0.0814111	0	0	0.027137	0	0	0	0	0.149254	0.0135685	0.0135685	1.35685	0	0	0	0	0	0	0	0	0
10	2	3	0.357143	0.164835	0.796703	0.0961538	0.590659	0.247253	0.0274725	0	0.0137363	0.0137363	0.0412088	0.0274725	0.0137363	0.0961538	0.0549451	0.0412088	1.04396	0.0412088	0	0	0.0137363	0.0137363	1.37363	0.0549451	0.0137363	0.357143
10	172	2	0.37037	0.231481	0.578704	0.0810185	0.335648	0.208333	0.0347222	0.0115741	0.0231481	0	0.0347222	0.0115741	0	0.0810185	0.0347222	0.0115741	0.393519	0.0347222	0.0231481	0.763889	0.0231481	0.0115741	0.578704	0.0578704	0.0347222	0.694444
10	206	1	0.675676	0.675676	5.40541	0.202703	2.22973	0.135135	0	0	0.27027	0	0	0	0	0	0	0	0	0	0	0	0	0	0	0	0	0
10	284	1	0.58	0.46	1.22	0.18	0.66	0.24	0	0	0.06	0	0	0	0	0.18	0.02	0	0	0	0	0	0	0	0	0	0	0
10	173	2	0.638298	0.58156	0.893617	0.22695	0.794326	0.156028	0	0	0.0425532	0.0141844	0	0	0	0.0992908	0.0141844	0.0141844	1.41844	0	0	0	0.0283688	0.0283688	1.41844	0.0283688	0.0283688	1.41844
10	125	2	0.21645	0.0757576	0.930736	0	0	0.0865801	0.0649351	0.04329	0	0.04329	0.021645	0	0	0.0649351	0.0108225	0.0108225	1.08225	0.0324675	0	0	0.0108225	0	0	0.04329	0	0
10	2	3	0.292208	0.140693	0.584416	0.04329	0.270563	0.140693	0.021645	0.0108225	0.021645	0.021645	0.021645	0	0	0.04329	0.04329	0.021645	0.541126	0.04329	0.0108225	0.281385	0.0108225	0	0	0.0541126	0.0108225	0.21645
10	206	1	0.327273	0.290909	3.2	0.0363636	0	0.0727273	0	0	0	0	0	0	0	0.0363636	0	0	0	0	0	0	0	0	0	0	0	0
10	172	2	0.505051	0.315657	0.707071	0.151515	0.530303	0.214646	0	0	0.0631313	0	0.0252525	0.0126263	0.0126263	0.227273	0.0252525	0	0	0.10101	0.0631313	0.782828	0.0505051	0.0252525	0.631313	0.151515	0.0883838	0.732323
10	47	3	0.485782	0.379147	0.699052	0.189573	0.450237	0.225118	0.0118483	0.0118483	0.07109	0.0236967	0.0118483	0	0	0.130332	0	0	0	0.0236967	0.0236967	1.18483	0.035545	0.0118483	0.402844	0.0592417	0.035545	0.7109
10	126	2	0.412371	0.309278	2.57732	0.103093	2.57732	0.257732	0	0	0	0	0	0	0	0.309278	0	0	0	0.0515464	0.0515464	5.15464	0	0	0	0.0515464	0.0515464	5.15464
10	91	3	0.383065	0.282258	1.14919	0.0403226	0	0.16129	0	0	0.0403226	0	0.0201613	0.0201613	0.0201613	0.0403226	0	0	0	0.16129	0.100806	1.25	0.0201613	0	0	0.181452	0.100806	1.12903
10	245	1	0.201613	0.0806452	1.00806	0.0201613	2.01613	0.120968	0.0201613	0	0	0	0	0	0	0.0604839	0	0	0	0.0403226	0	0	0.0201613	0	0	0.0604839	0	0
10	125	2	0.395778	0.30343	0.804749	0.118734	0.580475	0.171504	0.0131926	0.0131926	0.0263852	0.0131926	0.0131926	0	0	0.0791557	0	0	0	0.0131926	0	0	0	0	0	0.0131926	0	0
10	92	3	0.316594	0.218341	0.818777	0.0873362	0.545852	0.120087	0.0218341	0.010917	0.0327511	0.0218341	0.010917	0	0	0.0764192	0.0327511	0.0327511	1.0917	0.0327511	0.010917	0.371179	0.0436681	0.0218341	0.545852	0.0764192	0.0327511	0.458515
10	2	3	0.678733	0.226244	1.80995	0.0904977	0	0.452489	0.0904977	0	0.0452489	0	0.0452489	0.0452489	0	0.271493	0.0452489	0.0452489	4.52489	0.0452489	0.0452489	4.52489	0	0	0	0.0452489	0.0452489	4.52489
10	91	3	0.30426	0.263692	0.466531	0.0811359	0	0.223124	0	0	0.020284	0	0	0	0	0	0	0	0	0.141988	0.0811359	1.17647	0.020284	0	0	0.162272	0.0811359	1.0142
10	63	3	0.405759	0.327225	0.942408	0.13089	0.65445	0.117801	0	0	0.039267	0.013089	0.013089	0.013089	0	0.157068	0.026178	0.026178	1.3089	0.026178	0.026178	1.3089	0.026178	0.026178	1.3089	0.052356	0.052356	1.3089
10	171	2	0.417661	0.346062	0.739857	0.178998	0.560859	0.202864	0	0	0.0357995	0	0.0119332	0	0	0.190931	0.0357995	0.0357995	1.19332	0.071599	0.0477327	0.787589	0.0357995	0.0238663	0.787589	0.107399	0.071599	0.787589
10	47	3	0.309524	0.27381	0.928571	0.142857	0.797619	0.0833333	0	0	0.0119048	0	0	0	0	0.142857	0.0119048	0	0	0	0	0	0	0	0	0	0	0
10	327	1	0.361702	0.191489	1.19149	0.0638298	0.702128	0.212766	0	0	0	0	0	0	0	0.12766	0.0212766	0	0	0.0425532	0.0212766	1.06383	0.0425532	0	0	0.0851064	0.0212766	0.553191
10	284	1	0.425532	0.361702	1.61702	0.191489	1.42553	0.148936	0	0	0.0638298	0	0	0	0	0.148936	0.0212766	0.0212766	2.12766	0.0425532	0.0425532	2.12766	0	0	0	0.0425532	0.0425532	2.12766
10	125	2	0.464516	0.219355	0.683871	0.103226	0.645161	0.232258	0.0129032	0	0.0516129	0.0258065	0.0516129	0.0258065	0	0.129032	0.0258065	0	0	0.0258065	0.0129032	0.645161	0.0387097	0.0129032	0.43871	0.0645161	0.0258065	0.516129
10	63	3	0.40293	0.34188	1.05006	0.0732601	1.01343	0.0732601	0	0	0.0610501	0.02442	0.01221	0	0	0.14652	0.04884	0.03663	0.927961	0.01221	0.01221	1.221	0.01221	0.01221	1.221	0.02442	0.02442	1.221
10	174	2	0.337602	0.174622	0.779977	0.0465658	0.582072	0.16298	0.0116414	0.0116414	0.0349243	0.0116414	0.0116414	0	0	0.0465658	0	0	0	0.0116414	0	0	0.0232829	0.0116414	0.582072	0.0349243	0.0116414	0.395809
10	127	2	0.446247	0.344828	1.78499	0.121704	1.68357	0.10142	0	0	0.040568	0	0	0	0	0.0811359	0.0608519	0.040568	1.33874	0.040568	0.040568	2.0284	0.020284	0	0	0.0608519	0.040568	1.33874
10	173	2	0.354505	0.265879	1.226	0.177253	1.226	0.0738552	0.0443131	0.014771	0.0443131	0.014771	0	0	0	0.103397	0.0295421	0.014771	0.738552	0.0295421	0	0	0.014771	0.014771	1.4771	0.0443131	0.014771	0.502216
10	125	2	0.325444	0.118343	0.931953	0.0295858	0	0.162722	0.0591716	0	0	0	0	0	0	0.0887574	0.0147929	0.0147929	1.47929	0.0295858	0	0	0.0147929	0	0	0.0443787	0	0
10	126	2	0.427928	0.382883	0.88964	0.123874	0.619369	0.0900901	0	0	0.045045	0	0.0337838	0.0225225	0.0112613	0.123874	0.0337838	0.0225225	0.743243	0.0337838	0.0225225	0.743243	0	0	0	0.0337838	0.0225225	0.743243
10	47	3	0.53719	0.46832	1.12948	0.206612	0.922865	0.110193	0.0275482	0.0137741	0.0964187	0	0	0	0	0.110193	0.0137741	0.0137741	1.37741	0.0275482	0	0	0.0137741	0.0137741	1.37741	0.0413223	0.0137741	0.46832
10	91	3	0.331034	0.206897	0.924138	0.0275862	0	0.151724	0	0	0.0275862	0.0137931	0.0275862	0.0137931	0	0.0551724	0	0	0	0.124138	0.0689655	0.772414	0.0413793	0	0	0.165517	0.0689655	0.57931
10	174	2	0.715137	0.536353	0.90584	0.131108	0.536353	0.22646	0.0238379	0.011919	0.0595948	0.011919	0.011919	0	0	0.154946	0	0	0	0.011919	0	0	0.0238379	0.011919	0.595948	0.0357569	0.011919	0.405244
10	127	2	0.538278	0.382775	0.933014	0.107656	0.801435	0.179426	0.0358852	0	0.0717703	0.0239234	0.0119617	0.0119617	0	0.0717703	0.0598086	0.0478469	0.956938	0	0	0	0.0119617	0	0	0.0119617	0	0
10	172	2	0.425056	0.290828	0.604027	0.0559284	0.223714	0.223714	0.0111857	0	0.0111857	0.0111857	0.0223714	0.0223714	0.0111857	0.0671141	0.0223714	0	0	0.123043	0.0559284	0.514541	0.033557	0.0111857	0.380313	0.1566	0.0671141	0.469799
10	127	2	0.695364	0.546358	1.40728	0.0993377	1.10927	0.182119	0.0662252	0.0331126	0.0496689	0.0331126	0	0	0	0.0827815	0.0165563	0.0165563	1.65563	0	0	0	0.0165563	0.0165563	1.65563	0.0165563	0.0165563	1.65563
10	92	3	0.593081	0.494234	1.03789	0.230643	0.823723	0.197694	0.0164745	0	0.0823723	0	0	0	0	0.164745	0.0164745	0.0164745	1.64745	0.0164745	0	0	0	0	0	0.0164745	0	0
10	125	2	0.246711	0.0822368	1.64474	0.0164474	1.64474	0.131579	0.0164474	0	0.0164474	0	0.0164474	0	0	0.0822368	0.0493421	0	0	0	0	0	0.0164474	0.0164474	1.64474	0.0164474	0.0164474	1.64474
10	126	2	0.449591	0.381471	1.11717	0.122616	0.912807	0.122616	0.013624	0	0.0681199	0	0	0	0	0.190736	0.0544959	0.0408719	1.03542	0	0	0	0.013624	0	0	0.013624	0	0
10	174	2	0.55207	0.376412	0.966123	0.175659	0.890841	0.150565	0.0250941	0.0125471	0.112923	0.0501882	0.0125471	0	0	0.0627353	0.0125471	0.0125471	1.25471	0.0250941	0.0125471	0.627353	0.0376412	0.0250941	0.828105	0.0627353	0.0376412	0.752823
10	63	3	0.45134	0.394922	0.90268	0.183357	0.761636	0.183357	0.0141044	0	0.0423131	0	0	0	0	0.141044	0.0141044	0.0141044	1.41044	0.0141044	0.0141044	1.41044	0.0282087	0.0141044	0.705219	0.0423131	0.0282087	0.930889
10	2	3	0.335648	0.162037	0.659722	0.0347222	0	0.162037	0.0462963	0	0.0115741	0	0.0231481	0	0	0.0694444	0	0	0	0.0231481	0.0115741	0.578704	0.0231481	0.0115741	0.578704	0.0462963	0.0231481	0.578704
10	30	3	0.3125	0.0925926	0.729167	0.0231481	1.15741	0.138889	0.0115741	0	0	0	0.0115741	0.0115741	0	0.104167	0.0115741	0.0115741	1.15741	0.0925926	0.0231481	0.300926	0.0694444	0.0347222	0.578704	0.162037	0.0578704	0.416667
10	174	2	0.306011	0.229508	0.885246	0.0437158	0.546448	0.10929	0.010929	0.010929	0.0655738	0	0	0	0	0.0655738	0	0	0	0	0	0	0.0218579	0.010929	0.546448	0.0218579	0.010929	0.546448
10	171	2	0.228261	0.195652	0.543478	0.0869565	0.141304	0.130435	0	0	0.0326087	0	0	0	0	0.141304	0.0326087	0.0217391	0.717391	0.0434783	0.0217391	0.543478	0.0108696	0	0	0.0543478	0.0217391	0.434783
10	91	3	0.233723	0.166945	1.5025	0.0166945	0	0.066778	0	0	0	0	0.0166945	0	0	0.0166945	0	0	0	0.100167	0.033389	0.567613	0	0	0	0.100167	0.033389	0.567613
10	78	3	0.532446	0.382696	1.23128	0.166389	0.831947	0.14975	0.0332779	0	0.0332779	0.0166389	0.0166389	0	0	0.183028	0.0499168	0.0332779	1.09817	0.0332779	0	0	0	0	0	0.0332779	0	0
10	63	3	0.431655	0.316547	1.17986	0.0719424	1.15108	0.143885	0.0143885	0	0.057554	0	0	0	0	0.100719	0.028777	0.0143885	0.719424	0.0143885	0.0143885	1.43885	0	0	0	0.0143885	0.0143885	1.43885
10	30	3	0.310174	0.186104	0.831266	0.0248139	0	0.148883	0.0248139	0	0.0248139	0	0	0	0	0.0248139	0.0124069	0.0124069	1.24069	0.0124069	0	0	0	0	0	0.0124069	0	0
10	126	2	0.521092	0.459057	1.00496	0.136476	0.794045	0.148883	0.0124069	0	0.0496278	0	0	0	0	0.111663	0.0620347	0.0496278	0.992556	0	0	0	0	0	0	0	0	0
10	205	1	0.597015	0.547264	1.50912	0.182421	1.21061	0.0995025	0	0	0.066335	0	0	0	0	0.13267	0.0165837	0.0165837	1.65837	0.0331675	0	0	0	0	0	0.0331675	0	0
10	171	2	0.527859	0.483871	1.33431	0.102639	0.835777	0.0733138	0	0	0.0439883	0	0	0	0	0.102639	0.0439883	0.0439883	1.46628	0.0146628	0.0146628	1.46628	0	0	0	0.0146628	0.0146628	1.46628
10	285	2	0.352423	0.293686	1.0279	0.0293686	0.734214	0.117474	0	0	0	0	0.0293686	0	0	0.0734214	0	0	0	0.0293686	0.0293686	1.46843	0	0	0	0.0293686	0.0293686	1.46843
10	126	2	0.712366	0.645161	1.1828	0.255376	0.913978	0.094086	0.0134409	0	0.120968	0.0134409	0	0	0	0.16129	0.0268817	0.0268817	1.34409	0.0403226	0.0134409	0.456989	0	0	0	0.0403226	0.0134409	0.456989
10	30	3	0.377358	0.161725	1.01078	0.0539084	1.01078	0.202156	0.0269542	0	0.0134771	0.0134771	0	0	0	0.0808625	0	0	0	0.0673854	0.0269542	0.539084	0	0	0	0.0673854	0.0269542	0.539084
10	63	3	0.416048	0.267459	0.995542	0.13373	0.653789	0.163447	0.0297177	0	0.0594354	0.0594354	0.0148588	0	0	0.0742942	0.0297177	0.0148588	0.742942	0.0148588	0.0148588	1.48588	0	0	0	0.0148588	0.0148588	1.48588
10	173	2	0.474777	0.385757	1.02374	0.148368	0.593472	0.148368	0.0445104	0.0148368	0.0593472	0.0148368	0	0	0	0.074184	0.0296736	0.0148368	0.74184	0.0148368	0	0	0	0	0	0.0148368	0	0
10	285	2	0.129683	0.0576369	1.08069	0.0144092	0	0.0864553	0.0288184	0	0	0	0	0	0	0.0288184	0	0	0	0.0432277	0	0	0	0	0	0.0432277	0	0
10	30	3	0.444763	0.272597	1.13343	0.071736	1.14778	0.157819	0.0143472	0	0.0430416	0.0430416	0.0143472	0.0143472	0.0143472	0.0860832	0.0286944	0.0143472	0.71736	0.0286944	0.0143472	0.71736	0	0	0	0.0286944	0.0143472	0.71736
10	2	3	0.296663	0.185414	0.828183	0.0247219	0	0.13597	0.0247219	0	0	0.0247219	0.0123609	0.0123609	0	0.0494438	0.0123609	0	0	0.0370828	0.0247219	0.815822	0	0	0	0.0370828	0.0247219	0.815822
10	63	3	0.327022	0.240964	1.22203	0.10327	0.860585	0.10327	0	0	0	0.0344234	0	0	0	0.0344234	0.0172117	0.0172117	1.72117	0.0516351	0.0172117	0.585198	0	0	0	0.0516351	0.0172117	0.585198
10	2	3	0.297398	0.16109	0.954151	0.0619579	0.743494	0.123916	0.0123916	0	0.0123916	0.0123916	0.0371747	0.0123916	0.0123916	0.0619579	0.0371747	0.0247831	0.817844	0.0371747	0.0371747	1.23916	0	0	0	0.0371747	0.0371747	1.23916
10	78	3	0.655941	0.49505	0.990099	0.111386	0.693069	0.19802	0.0866337	0.0247525	0.0371287	0.0247525	0	0	0	0.136139	0.049505	0.0371287	0.940594	0.0123762	0	0	0	0	0	0.0123762	0	0
10	30	3	0.412262	0.243129	0.687104	0.0634249	0.528541	0.179704	0.0317125	0.0105708	0.0105708	0.0422833	0.0211416	0	0	0.0739958	0	0	0	0	0	0	0	0	0	0	0	0
10	126	2	0.583004	0.494071	0.790514	0.158103	0.494071	0.118577	0	0	0.0296443	0	0	0	0	0.256917	0.06917	0.0494071	0.711462	0	0	0	0	0	0	0	0	0
10	92	3	0.419162	0.279441	0.858283	0.179641	0.878244	0.239521	0.0199601	0	0.0399202	0.0199601	0	0	0	0.139721	0.0199601	0	0	0.0399202	0.0199601	0.998004	0	0	0	0.0399202	0.0199601	0.998004
10	247	2	0.285285	0.21021	1.06607	0.105105	0.855856	0.0900901	0	0	0.015015	0	0	0	0	0.15015	0.0600601	0.03003	0.750751	0.015015	0	0	0	0	0	0.015015	0	0
10	2	3	0.342556	0.158103	0.434783	0.0790514	0.223979	0.197628	0.0263505	0	0.0658762	0	0.0527009	0.0131752	0	0.144928	0.0395257	0.0131752	0.447958	0.0131752	0	0	0	0	0	0.0131752	0	0
10	63	3	0.395257	0.27668	1.13307	0.0658762	0.527009	0.105402	0.0131752	0	0.0263505	0.0131752	0.0131752	0	0	0.0922266	0.0395257	0.0131752	0.447958	0.0658762	0.0131752	0.263505	0	0	0	0.0658762	0.0131752	0.263505
10	78	3	0.641646	0.532688	0.738499	0.266344	0.544794	0.302663	0.0242131	0	0.0363196	0	0.0121065	0	0	0.217918	0.0121065	0.0121065	1.21065	0.0484262	0.0363196	0.920097	0	0	0	0.0484262	0.0363196	0.920097
10	63	3	0.311203	0.186722	1.84647	0.0622407	2.07469	0.103734	0	0	0.0414938	0	0	0	0	0.0829876	0	0	0	0.0622407	0.0207469	0.705394	0	0	0	0.0622407	0.0207469	0.705394
10	47	3	0.550595	0.46131	1.14583	0.208333	0.952381	0.14881	0.014881	0	0.0595238	0	0	0	0	0.133929	0.0297619	0.014881	0.744048	0	0	0	0	0	0	0	0	0
10	2	3	0.36635	0.162822	0.909091	0.0542741	1.01764	0.176391	0.0542741	0	0.027137	0.027137	0.0135685	0	0	0.0678426	0.0407056	0.0407056	1.35685	0.027137	0	0	0	0	0	0.027137	0	0
10	91	3	0.213777	0.130641	0.760095	0.0356295	0	0.106888	0	0	0.0118765	0	0.0356295	0.0118765	0	0	0	0	0	0.023753	0.0118765	0.593824	0	0	0	0.023753	0.0118765	0.593824
10	247	2	0.427553	0.296912	0.807601	0.118765	0.593824	0.178147	0.0118765	0.0118765	0.0475059	0	0.023753	0.0118765	0.0118765	0.106888	0.0356295	0.023753	0.783848	0.0118765	0.0118765	1.18765	0	0	0	0.0118765	0.0118765	1.18765
10	47	3	0.503145	0.398323	1.32075	0.251572	1.21593	0.230608	0	0	0.0838574	0	0	0	0	0.188679	0.0419287	0.0209644	1.04822	0.0209644	0.0209644	2.09644	0	0	0	0.0209644	0.0209644	2.09644
10	2	3	0.36075	0.10101	0.822511	0.04329	0.47619	0.20202	0.0721501	0.01443	0.01443	0.01443	0	0	0	0.0865801	0	0	0	0.01443	0	0	0	0	0	0.01443	0	0
10	30	3	0.445293	0.19084	0.852417	0.0127226	0	0.229008	0.0890585	0.0127226	0.0127226	0.0127226	0.0127226	0	0	0.114504	0	0	0	0.0381679	0.0127226	0.43257	0	0	0	0.0381679	0.0127226	0.43257
10	246	1	0.37037	0.319285	0.91954	0.114943	0.855683	0.114943	0	0	0.0127714	0	0.0127714	0.0127714	0	0.178799	0.0383142	0.0255428	0.842912	0.0255428	0	0	0	0	0	0.0255428	0	0
10	78	3	0.354167	0.270833	0.71875	0.114583	0.46875	0.145833	0.0104167	0	0.0625	0	0.0104167	0	0	0.104167	0.03125	0.0104167	0.354167	0	0	0	0	0	0	0	0	0
10	47	3	0.265625	0.265625	1.375	0.140625	1.39062	0.03125	0	0	0.03125	0	0	0	0	0.09375	0	0	0	0.015625	0.015625	1.5625	0	0	0	0.015625	0.015625	1.5625
10	2	3	0.29734	0.187793	0.907668	0.0938967	0.516432	0.172144	0.0156495	0	0.0156495	0	0.0625978	0.0625978	0.0156495	0.0938967	0	0	0	0.0938967	0.0469484	0.782473	0	0	0	0.0938967	0.0469484	0.782473
10	206	1	0.585652	0.497804	1.11274	0.204978	0.937042	0.161054	0	0	0.0878477	0.0146413	0.0146413	0	0	0.190337	0	0	0	0.0292826	0	0	0	0	0	0.0292826	0	0
10	30	3	0.412371	0.244845	1.01804	0.0128866	1.28866	0.154639	0	0	0.0128866	0.0515464	0.0128866	0.0128866	0	0.0386598	0	0	0	0.0386598	0.0257732	0.850515	0	0	0	0.0386598	0.0257732	0.850515
10	127	2	0.657216	0.528351	0.850515	0.231959	0.721649	0.257732	0.0386598	0	0.141753	0.0257732	0.0128866	0.0128866	0.0128866	0.0902062	0.0128866	0	0	0.0515464	0.0386598	0.979381	0	0	0	0.0515464	0.0386598	0.979381
10	91	3	0.2079	0.0831601	1.0395	0	0	0.12474	0	0	0	0	0	0	0	0.04158	0	0	0	0.10395	0.04158	0.831601	0	0	0	0.10395	0.04158	0.831601
10	2	3	0.239437	0.169014	0.816901	0.084507	0.239437	0.140845	0.028169	0	0.0985915	0	0.0140845	0	0	0.028169	0	0	0	0.028169	0.028169	1.40845	0	0	0	0.028169	0.028169	1.40845
10	30	3	0.311615	0.1983	0.906516	0.0708215	1.13314	0.0991501	0	0	0.0283286	0	0.0141643	0	0	0.0424929	0.0141643	0.0141643	1.41643	0.0141643	0	0	0	0	0	0.0141643	0	0
10	78	3	0.36036	0.33462	0.939511	0.19305	0.682111	0.11583	0.01287	0	0.0772201	0	0	0	0	0.0772201	0.02574	0	0	0.03861	0.01287	0.43758	0	0	0	0.03861	0.01287	0.43758
10	47	3	0.327273	0.266667	0.715152	0.145455	0.509091	0.145455	0.0242424	0.0121212	0.0242424	0.0242424	0	0	0	0.145455	0.0484848	0.0484848	1.21212	0	0	0	0	0	0	0	0	0
10	246	1	0.758197	0.655738	1.35246	0.204918	0.409836	0.245902	0	0	0.122951	0	0.0204918	0	0	0.22541	0.0409836	0.0409836	2.04918	0.0614754	0.0409836	1.35246	0	0	0	0.0614754	0.0409836	1.35246
10	30	3	0.409511	0.184941	1.04359	0.01321	0	0.184941	0.01321	0	0.0264201	0	0.01321	0	0	0.0660502	0	0	0	0.0528402	0	0	0	0	0	0.0528402	0	0
10	92	3	0.556291	0.450331	0.940397	0.291391	0.728477	0.198675	0.0397351	0	0.119205	0	0	0	0	0.119205	0	0	0	0.0264901	0.013245	0.662252	0	0	0	0.0264901	0.013245	0.662252
10	2	3	0.300375	0.20025	1.01377	0.0500626	0.312891	0.100125	0.0125156	0	0.0125156	0.0250313	0.0125156	0.0125156	0	0.0625782	0	0	0	0	0	0	0	0	0	0	0	0
10	172	2	0.406504	0.313589	0.429733	0.18583	0.29036	0.255517	0	0	0.0696864	0	0.0116144	0.0116144	0.0116144	0.139373	0.0116144	0.0116144	1.16144	0.150987	0.127758	0.97561	0	0	0	0.150987	0.127758	0.97561
10	30	3	0.590406	0.442804	3.06273	0.0369004	0	0.147601	0.0369004	0.0369004	0.0738007	0	0.0369004	0.0369004	0	0.147601	0.110701	0.0738007	2.43542	0.0738007	0.0738007	3.69004	0	0	0	0.0738007	0.0738007	3.69004
10	91	3	0.224359	0.128205	1.20192	0	0	0.128205	0	0	0	0.0160256	0.0160256	0	0	0.0480769	0	0	0	0.0961538	0.0320513	0.544872	0	0	0	0.0961538	0.0320513	0.544872
10	2	3	0.176849	0.11254	1.14148	0	0	0.0803859	0.0160772	0	0	0.0160772	0	0	0	0.0321543	0	0	0	0.0160772	0	0	0	0	0	0.0160772	0	0
10	171	2	0.588988	0.49936	0.755442	0.230474	0.49936	0.256082	0	0	0.140845	0	0	0	0	0.192061	0.0512164	0.0512164	1.28041	0.0256082	0.0128041	0.640205	0	0	0	0.0256082	0.0128041	0.640205
10	78	3	0.460948	0.358515	0.870679	0.21767	0.909091	0.192061	0.0128041	0	0.0512164	0	0	0	0	0.166453	0.0128041	0.0128041	1.28041	0.0768246	0.0128041	0.204866	0	0	0	0.0768246	0.0128041	0.204866
10	205	1	0.48	0.48	8	0.4	8	0	0	0	0.08	0	0	0	0	0.4	0	0	0	0	0	0	0	0	0	0	0	0
10	63	3	0.439122	0.279441	1.41717	0.0798403	0	0.199601	0	0	0.0598802	0	0.0199601	0.0199601	0	0.179641	0.0399202	0.0199601	0.998004	0.0199601	0	0	0	0	0	0.0199601	0	0
10	173	2	0.555556	0.410053	0.978836	0.185185	1.04497	0.185185	0.026455	0	0.0132275	0	0.0132275	0	0	0.251323	0.0396825	0.026455	0.873016	0.0396825	0.0132275	0.449735	0	0	0	0.0396825	0.0132275	0.449735
10	2	3	0.322981	0.198758	0.695652	0.0248447	0	0.186335	0.0248447	0	0	0	0.0124224	0	0	0.0372671	0.0248447	0	0	0.0248447	0.0124224	0.621118	0	0	0	0.0248447	0.0124224	0.621118
10	127	2	0.594796	0.446097	0.966543	0.173482	0.532838	0.210657	0.0123916	0	0.0991326	0.0123916	0	0	0	0.0743494	0.0123916	0.0123916	1.23916	0.0123916	0.0123916	1.23916	0	0	0	0.0123916	0.0123916	1.23916
10	328	1	0.732538	0.647359	1.56729	0.340716	1.44804	0.0851789	0	0	0.0340716	0.0170358	0	0	0	0.238501	0.0170358	0.0170358	1.70358	0.0170358	0	0	0	0	0	0.0170358	0	0
10	247	2	0.477002	0.408859	1.41397	0.102215	1.1414	0.136286	0.0170358	0	0.102215	0	0	0	0	0.0511073	0.0170358	0	0	0.0170358	0.0170358	1.70358	0	0	0	0.0170358	0.0170358	1.70358
10	30	3	0.438472	0.282885	1.13154	0.0990099	0.608204	0.169731	0.0282885	0.0141443	0.0707214	0.0141443	0.0424328	0.0282885	0.0141443	0.0565771	0.0141443	0	0	0.0565771	0.0141443	0.367751	0	0	0	0.0565771	0.0141443	0.367751
10	47	3	0.611664	0.469417	1.16643	0.241821	1.00996	0.170697	0.0426743	0	0.056899	0.0142248	0	0	0	0.056899	0	0	0	0	0	0	0	0	0	0	0	0
10	2	3	0.684411	0.519645	1.01394	0.126743	0.887199	0.190114	0.0126743	0	0.0253485	0.0380228	0.0253485	0	0	0.0253485	0.0126743	0.0126743	1.26743	0.0253485	0.0126743	0.633714	0	0	0	0.0253485	0.0126743	0.633714
10	2	3	0.309278	0.206186	1.04381	0.0386598	0.425258	0.103093	0	0	0.0257732	0.0128866	0.0386598	0.0257732	0.0128866	0.0257732	0.0386598	0	0	0	0	0	0	0	0	0	0	0
10	30	3	0.434783	0.2746	0.949657	0.0457666	0.858124	0.171625	0.102975	0.0114416	0.0114416	0.0228833	0	0	0	0.0572082	0.0114416	0	0	0.0114416	0	0	0	0	0	0.0114416	0	0
10	205	1	0.460299	0.425777	0.805524	0.13809	0.575374	0.161105	0	0	0.0460299	0	0	0	0	0.207135	0.0460299	0.0460299	1.15075	0.0575374	0.0460299	0.920598	0	0	0	0.0575374	0.0460299	0.920598
10	174	2	0.496381	0.33092	0.806618	0.0620476	0.517063	0.113754	0.0517063	0.0206825	0.0310238	0.0103413	0.0517063	0.0103413	0	0.0723888	0.0206825	0	0	0	0	0	0	0	0	0	0	0
10	172	2	0.465116	0.401691	1.67019	0.0634249	0.697674	0.0845666	0	0	0	0	0.0211416	0	0	0.12685	0	0	0	0.0422833	0.0211416	1.05708	0	0	0	0.0422833	0.0211416	1.05708
10	173	2	0.989209	0.827338	1.52878	0.161871	0.791367	0.179856	0.0359712	0	0	0	0	0	0	0.269784	0.0179856	0.0179856	1.79856	0.0719424	0.0539568	1.36691	0	0	0	0.0719424	0.0539568	1.36691
10	206	1	0.941385	0.888099	1.49201	0.35524	1.42096	0.124334	0	0	0.159858	0	0	0	0	0.0888099	0	0	0	0.017762	0	0	0	0	0	0.017762	0	0
10	92	3	0.43088	0.32316	1.40036	0.10772	1.20287	0.125673	0.0718133	0.0359066	0.0179533	0.0359066	0	0	0	0.10772	0.0359066	0	0	0.0179533	0	0	0	0	0	0.0179533	0	0
10	2	3	0.66242	0.44586	0.942675	0.089172	0.547771	0.254777	0.0127389	0	0.0127389	0	0.0382166	0	0	0.0382166	0.0127389	0.0127389	1.27389	0.0254777	0.0254777	1.27389	0	0	0	0.0254777	0.0254777	1.27389
11	4	3	0.513245	0.31457	1.30795	0.149007	1.10927	0.215232	0.0165563	0	0.0331126	0.0165563	0.0331126	0.0165563	0.0165563	0.215232	0	0	0	0.0331126	0.0165563	0.827815	0.0496689	0.0165563	0.562914	0.0827815	0.0331126	0.662252
11	31	3	0.318066	0.292621	0.890585	0.127226	0.763359	0.101781	0	0	0.0508906	0.0127226	0	0	0	0.0890585	0.0636132	0.0381679	0.763359	0.0127226	0.0127226	1.27226	0.0127226	0.0127226	1.27226	0.0254453	0.0254453	1.27226
11	93	3	0.236967	0.189573	0.959716	0.130332	1.0782	0.0829384	0.0118483	0	0.0473934	0.0118483	0	0	0	0.0829384	0.035545	0.0118483	0.402844	0.0118483	0	0	0.035545	0.035545	1.18483	0.0473934	0.035545	0.900474
11	128	2	0.390144	0.308008	1.37577	0.123203	1.02669	0.184805	0	0	0.0205339	0	0	0	0	0.0821355	0	0	0	0	0	0	0	0	0	0	0	0
11	31	3	0.540098	0.425532	1.26023	0.278232	1.06383	0.163666	0.0654664	0.0163666	0.114566	0	0.0163666	0	0	0.0981997	0.0490998	0.0327332	1.0802	0	0	0	0	0	0	0	0	0
11	93	3	0.444178	0.336134	0.948379	0.0720288	0.804322	0.120048	0.0120048	0	0.0120048	0	0	0	0	0.0840336	0.0120048	0.0120048	1.20048	0.0240096	0.0120048	0.60024	0.0360144	0.0240096	0.792317	0.060024	0.0360144	0.720288
11	4	3	0.816327	0.588235	1.05642	0.144058	0.996399	0.228091	0.0240096	0	0.0480192	0.0120048	0.0120048	0.0120048	0	0.156062	0.0120048	0	0	0.0480192	0.0240096	0.60024	0.0480192	0.0360144	0.912365	0.0960384	0.060024	0.744298
11	286	2	0.774869	0.670157	0.837696	0.251309	0.659686	0.230366	0	0	0.052356	0	0	0	0	0.26178	0	0	0	0.0732984	0.052356	0.753927	0	0	0	0.0732984	0.052356	0.753927
11	145	1	0.707071	0.505051	8.08081	0.10101	10.101	0.30303	0	0	0	0	0	0	0	0.40404	0	0	0	0	0	0	0	0	0	0	0	0
11	93	3	0.180723	0.0903614	1.00904	0.0301205	0	0.0903614	0	0	0	0	0.0301205	0	0	0.105422	0.0301205	0	0	0.0150602	0.0150602	1.50602	0.060241	0.0301205	0.753012	0.0753012	0.0451807	0.903614
11	4	3	0.381062	0.265589	0.808314	0.0692841	0.381062	0.150115	0	0	0.0115473	0.0461894	0.034642	0.0115473	0	0.127021	0.0230947	0.0115473	0.577367	0.0230947	0	0	0.0230947	0.0115473	0.577367	0.0461894	0.0115473	0.300231
11	248	1	0.347826	0.217391	1.08696	0.130435	0.717391	0.217391	0	0	0.0217391	0	0.0217391	0	0	0.0869565	0.0434783	0.0434783	2.17391	0.0217391	0	0	0.0434783	0.0217391	1.08696	0.0652174	0.0217391	0.73913
11	93	3	0.290621	0.237781	0.951123	0.0792602	0.660502	0.0924703	0.01321	0	0.0396301	0	0	0	0	0.0792602	0.0264201	0.0264201	1.321	0.0264201	0.0264201	1.321	0.01321	0	0	0.0396301	0.0264201	0.871863
11	64	3	0.528402	0.409511	0.805812	0.11889	0.739762	0.184941	0.01321	0	0.0660502	0.0264201	0	0	0	0.11889	0.0792602	0.0528402	0.871863	0.0660502	0.0396301	0.792602	0.0528402	0.01321	0.343461	0.11889	0.0528402	0.581242
11	22	3	0.528402	0.409511	0.858653	0.15852	0.660502	0.184941	0	0	0.01321	0	0	0	0	0.264201	0.0660502	0.0528402	1.0568	0.0264201	0.0264201	1.321	0.0396301	0.0396301	1.321	0.0660502	0.0660502	1.321
11	146	2	0.615942	0.483092	0.543478	0.338164	0.471014	0.362319	0.0362319	0	0.108696	0	0	0	0	0.193237	0.0241546	0.0241546	1.20773	0.0241546	0.0120773	0.603865	0.0241546	0.0120773	0.603865	0.0483092	0.0241546	0.603865
11	93	3	0.679406	0.636943	1.84713	0.14862	1.8259	0.0849257	0	0	0.0212314	0	0	0	0	0.191083	0.0212314	0.0212314	2.12314	0.0212314	0	0	0.0212314	0	0	0.0424628	0	0
11	23	3	0.59448	0.573248	1.65605	0.191083	0.934183	0.127389	0	0	0.0424628	0.0212314	0	0	0	0.14862	0.0212314	0	0	0.106157	0.0424628	0.849257	0.0424628	0.0212314	1.06157	0.14862	0.0636943	0.89172
11	147	2	0.376176	0.219436	1.00313	0.0470219	0.517241	0.141066	0	0	0	0.031348	0.015674	0	0	0.0626959	0	0	0	0.0783699	0.015674	0.31348	0	0	0	0.0783699	0.015674	0.31348
11	64	3	0.451128	0.270677	0.842105	0.105263	0.43609	0.270677	0	0	0.0150376	0	0.0300752	0.0150376	0	0.105263	0	0	0	0.0300752	0.0150376	0.75188	0.075188	0.0451128	0.902256	0.105263	0.0601504	0.87218
11	31	3	0.532468	0.480519	0.948052	0.233766	0.87013	0.168831	0.012987	0.012987	0.103896	0.025974	0.012987	0.012987	0.012987	0.155844	0.038961	0.038961	1.2987	0.038961	0.038961	1.2987	0.012987	0	0	0.0519481	0.038961	0.987013
11	249	1	0.595745	0.446809	1.91489	0.191489	1.89362	0.148936	0.0212766	0.0212766	0.0638298	0.0425532	0	0	0	0.234043	0.0212766	0.0212766	2.12766	0.0212766	0	0	0.0425532	0	0	0.0638298	0	0
11	248	1	0.361702	0.276596	1.80851	0.0425532	0	0.0851064	0	0	0.0212766	0	0.0212766	0	0	0.0425532	0.0212766	0	0	0.0212766	0	0	0.0212766	0.0212766	2.12766	0.0425532	0.0212766	1.06383
11	22	3	0.595745	0.489362	1.85106	0.0638298	2.12766	0.148936	0	0	0	0	0	0	0	0.0425532	0.0212766	0.0212766	2.12766	0	0	0	0.0425532	0	0	0.0425532	0	0
11	64	3	0.612813	0.431755	1.03064	0.097493	0.598886	0.236769	0.0278552	0	0.0417827	0.0278552	0.0278552	0.0278552	0.0139276	0.0557103	0.0278552	0.0139276	0.696379	0.0278552	0	0	0.0139276	0	0	0.0417827	0	0
11	146	2	0.536913	0.402685	0.872483	0.234899	0.794183	0.178971	0.0111857	0.0111857	0.033557	0.0111857	0	0	0	0.201342	0.0223714	0.0223714	1.11857	0	0	0	0.0111857	0	0	0.0111857	0	0
11	31	3	0.955882	0.882353	3.05147	0.404412	3.01471	0.220588	0.0367647	0	0.0735294	0	0	0	0	0.147059	0.0367647	0	0	0.0367647	0.0367647	3.67647	0	0	0	0.0367647	0.0367647	3.67647
11	248	1	0.443975	0.317125	1.54334	0.105708	1.69133	0.105708	0	0	0.0422833	0.0211416	0.0211416	0	0	0.0634249	0.0211416	0	0	0.0845666	0.0422833	1.05708	0.0211416	0	0	0.105708	0.0422833	0.845666
11	93	3	0.815603	0.797872	1.64894	0.177305	1.41844	0.035461	0	0	0.0886525	0	0.0177305	0	0	0.0531915	0.0531915	0.035461	1.17021	0.0177305	0	0	0	0	0	0.0177305	0	0
11	4	3	0.62167	0.550622	1.59858	0.124334	1.2611	0.106572	0	0	0.071048	0	0.017762	0	0	0	0	0	0	0	0	0	0	0	0	0	0	0
11	128	2	0.748792	0.700483	1.09903	0.169082	0.772947	0.0724638	0	0	0.0603865	0	0	0	0	0.108696	0.0120773	0.0120773	1.20773	0.0120773	0.0120773	1.20773	0	0	0	0.0120773	0.0120773	1.20773
11	93	3	0.231125	0.169492	1.40216	0.0616333	1.15562	0.046225	0.0154083	0	0	0	0.0154083	0	0	0.0616333	0.0154083	0	0	0	0	0	0.0154083	0.0154083	1.54083	0.0154083	0.0154083	1.54083
11	250	2	0.448223	0.370943	1.28284	0.170015	0.989181	0.139104	0	0	0.015456	0	0.015456	0	0	0.15456	0	0	0	0	0	0	0	0	0	0	0	0
11	31	3	0.385802	0.324074	1.25	0.169753	0.987654	0.108025	0.0154321	0	0.0462963	0	0	0	0	0.169753	0	0	0	0.0154321	0	0	0.0308642	0.0308642	1.54321	0.0462963	0.0308642	1.01852
11	23	3	0.216383	0.185471	1.28284	0.0772798	0.927357	0.0618238	0	0	0.015456	0	0.015456	0	0	0.0463679	0.015456	0.015456	1.5456	0.015456	0	0	0.0309119	0.015456	0.772798	0.0463679	0.015456	0.525502
11	146	2	0.309789	0.285006	0.805452	0.123916	0.619579	0.123916	0	0	0.0619579	0	0	0	0	0.0743494	0	0	0	0.0123916	0	0	0.0123916	0.0123916	1.23916	0.0247831	0.0123916	0.619579
11	148	2	0.586371	0.554675	1.04596	0.316957	0.792393	0.22187	0.0158479	0	0.110935	0	0	0	0	0.158479	0.0316957	0.0158479	0.792393	0.0158479	0.0158479	1.58479	0.0316957	0	0	0.0475436	0.0158479	0.538827
11	145	1	0.680787	0.620272	1.25567	0.226929	0.801815	0.151286	0.0151286	0.0151286	0.0605144	0.0151286	0.0302572	0.0151286	0.0151286	0.121029	0.0302572	0.0302572	1.51286	0.0151286	0	0	0	0	0	0.0151286	0	0
11	147	2	0.256798	0.166163	0.966767	0.0755287	0.906344	0.0755287	0.0151057	0.0151057	0.0302115	0.0151057	0.0302115	0.0151057	0	0.060423	0.0151057	0.0151057	1.51057	0.060423	0.0302115	0.755287	0.0302115	0.0151057	0.755287	0.0906344	0.0453172	0.755287
11	329	2	0.592194	0.497981	0.982503	0.228802	0.955585	0.201884	0	0	0.0538358	0	0	0	0	0.121131	0	0	0	0.0403769	0.0269179	0.888291	0	0	0	0.0403769	0.0269179	0.888291
11	4	3	0.580297	0.377868	0.917679	0.0944669	0.769231	0.269906	0.0269906	0	0.0539811	0.0269906	0	0	0	0.0944669	0	0	0	0.0539811	0.0134953	0.350877	0.0134953	0.0134953	1.34953	0.0674764	0.0269906	0.539811
11	287	1	0.479167	0.354167	1.58333	0.0625	0.6875	0.1875	0	0	0	0.0208333	0.0208333	0	0	0.0833333	0	0	0	0.0208333	0	0	0.104167	0.0625	1.25	0.125	0.0625	1.04167
11	148	2	0.580737	0.495751	1.17564	0.226629	1.06232	0.113314	0	0	0.113314	0.0141643	0.0141643	0	0	0.127479	0.0283286	0.0283286	1.41643	0	0	0	0.0141643	0.0141643	1.41643	0.0141643	0.0141643	1.41643
11	147	2	0.371353	0.238727	0.742706	0.066313	0.530504	0.212202	0	0	0.0132626	0	0	0	0	0.0397878	0.0265252	0.0265252	1.32626	0.0795756	0.0132626	0.212202	0.0265252	0	0	0.106101	0.0132626	0.159151
11	22	3	0.47561	0.414634	1.10976	0.0609756	0.97561	0.0853659	0	0	0.0487805	0	0.0121951	0	0	0.134146	0.0121951	0	0	0.0365854	0.0243902	0.804878	0.0121951	0.0121951	1.21951	0.0487805	0.0365854	0.926829
11	23	3	0.5	0.45122	0.890244	0.219512	0.817073	0.158537	0.0243902	0	0.0365854	0	0.0121951	0.0121951	0.0121951	0.0731707	0	0	0	0.0121951	0.0121951	1.21951	0.0243902	0.0121951	0.609756	0.0365854	0.0243902	0.804878
11	207	1	0.364742	0.227964	0.805471	0.0759878	0.303951	0.182371	0.0455927	0.0303951	0.0151976	0.0151976	0	0	0	0.0759878	0.0151976	0	0	0.0303951	0.0151976	0.759878	0	0	0	0.0303951	0.0151976	0.759878
11	147	2	0.238429	0.140252	0.56101	0.056101	0	0.126227	0.0140252	0.0140252	0.0140252	0.0280505	0.0140252	0.0140252	0.0140252	0.0280505	0	0	0	0.112202	0	0	0.0280505	0.0140252	0.701262	0.140252	0.0140252	0.140252
11	23	3	0.392707	0.238429	0.995792	0.0841515	0.939691	0.210379	0.0280505	0	0.0280505	0.0140252	0.0140252	0	0	0.0701262	0	0	0	0.0420757	0.0140252	0.476858	0.0280505	0.0140252	0.701262	0.0701262	0.0280505	0.56101
11	128	2	0.448808	0.350631	1.12202	0.140252	0.981767	0.140252	0	0	0.0701262	0	0.0140252	0.0140252	0	0.182328	0.0280505	0.0140252	0.701262	0.0140252	0.0140252	1.40252	0.0280505	0.0280505	1.40252	0.0420757	0.0420757	1.40252
11	146	2	0.544794	0.460048	0.702179	0.31477	0.653753	0.242131	0.0121065	0	0.0726392	0	0	0	0	0.169492	0.0363196	0.0363196	1.21065	0	0	0	0.0242131	0.0121065	0.605327	0.0242131	0.0121065	0.605327
11	148	2	0.616302	0.596421	1.84891	0.238569	1.6501	0.0397614	0	0	0.0994036	0	0	0	0	0.0795229	0.0397614	0.0397614	1.98807	0.0596421	0.0198807	0.675944	0	0	0	0.0596421	0.0198807	0.675944
11	207	1	0.407855	0.302115	1.13293	0.0453172	0.498489	0.10574	0.0151057	0	0.0453172	0	0	0	0	0.0302115	0.0151057	0	0	0.10574	0.0302115	0.422961	0.0302115	0.0151057	0.755287	0.135952	0.0453172	0.513595
11	31	3	0.904977	0.769231	1.29713	0.180995	1.25189	0.165913	0.0904977	0.0452489	0.0603318	0.015083	0	0	0	0.15083	0	0	0	0.0301659	0.015083	0.754148	0.015083	0.015083	1.5083	0.0452489	0.0301659	0.995475
11	251	2	0.482094	0.454545	1.21212	0.192837	1.08815	0.0550964	0	0	0.0413223	0	0	0	0	0.0688705	0.0137741	0.0137741	1.37741	0.0275482	0.0137741	0.688705	0	0	0	0.0275482	0.0137741	0.688705
11	249	1	0.497018	0.437376	1.70974	0.238569	1.6501	0.0795229	0.0596421	0.0198807	0.0795229	0.0198807	0	0	0	0	0.0596421	0.0397614	1.31213	0	0	0	0.0198807	0	0	0.0198807	0	0
11	251	2	0.337972	0.298211	1.72962	0.0795229	0.994036	0.0795229	0	0	0.0198807	0	0	0	0	0.119284	0.0397614	0.0397614	1.98807	0	0	0	0	0	0	0	0	0
11	128	2	0.361842	0.230263	1.52961	0.0493421	1.10197	0.131579	0	0	0	0	0	0	0	0.164474	0	0	0	0.0328947	0.0164474	0.822368	0	0	0	0.0328947	0.0164474	0.822368
11	23	3	0.181818	0.153846	0.769231	0.013986	0	0.0699301	0	0	0.013986	0	0	0	0	0.041958	0.041958	0.041958	1.3986	0.013986	0	0	0.013986	0	0	0.027972	0	0
11	145	1	0.586081	0.500611	1.01343	0.14652	0.818071	0.0976801	0.01221	0.01221	0.04884	0	0	0	0	0.0610501	0.01221	0.01221	1.221	0	0	0	0	0	0	0	0	0
11	147	2	0.252632	0.189474	1.87368	0.0210526	0	0.0842105	0	0	0.0210526	0	0.0210526	0.0210526	0.0210526	0	0.0210526	0	0	0.0631579	0.0421053	1.38947	0.0631579	0.0210526	0.715789	0.126316	0.0631579	1.05263
11	287	1	0.16158	0.125673	0.771993	0.0359066	0	0.0718133	0	0	0	0	0	0	0	0.10772	0.0179533	0	0	0	0	0	0	0	0	0	0	0
11	4	3	0.437318	0.262391	0.976676	0.0728863	0.58309	0.189504	0.0145773	0	0	0	0.0291545	0	0	0.116618	0.0291545	0.0145773	0.728863	0.0145773	0.0145773	1.45773	0.0291545	0.0145773	0.728863	0.0437318	0.0291545	0.962099
11	148	2	0.366013	0.300654	0.849673	0.104575	0.496732	0.143791	0	0	0.0130719	0	0	0	0	0.117647	0.0522876	0.0522876	1.30719	0.0392157	0.0261438	0.862745	0	0	0	0.0392157	0.0261438	0.862745
11	145	1	0.339426	0.287206	0.887728	0.117493	0.430809	0.130548	0	0	0.0652742	0.0261097	0	0	0	0.104439	0.0130548	0.0130548	1.30548	0	0	0	0.078329	0.0652742	1.09661	0.078329	0.0652742	1.09661
11	22	3	0.552326	0.537791	1.33721	0.0436047	0.973837	0.0436047	0	0	0.0145349	0	0	0	0	0.101744	0.0290698	0.0290698	1.45349	0.0145349	0	0	0	0	0	0.0145349	0	0
11	48	3	0.318379	0.144718	0.868307	0	0	0.173661	0.0434153	0	0	0.0144718	0.0144718	0.0144718	0	0.0289436	0	0	0	0.0289436	0	0	0.0289436	0	0	0.0578871	0	0
11	64	3	0.672547	0.463065	0.970232	0.0992282	0.981257	0.187431	0.0220507	0.0110254	0	0	0.0330761	0.0110254	0.0110254	0.154355	0.0110254	0.0110254	1.10254	0.0110254	0.0110254	1.10254	0.0110254	0	0	0.0220507	0.0110254	0.551268
11	31	3	0.681342	0.587002	0.838574	0.167715	0.660377	0.178197	0.0524109	0.0104822	0.0628931	0	0.0209644	0.0104822	0.0104822	0.0943396	0.0314465	0.0314465	1.04822	0.0209644	0.0209644	1.04822	0.0104822	0.0104822	1.04822	0.0314465	0.0314465	1.04822
11	4	3	0.43022	0.314795	0.870934	0.0839454	0.9234	0.136411	0.0104932	0	0.0104932	0	0.0104932	0	0	0.0209864	0	0	0	0	0	0	0.0524659	0.0419727	0.839454	0.0524659	0.0419727	0.839454
11	48	3	0.304414	0.121766	1.14155	0.0152207	0	0.152207	0	0	0.0152207	0	0.0456621	0.0456621	0.0304414	0.0761035	0	0	0	0.106545	0.0304414	0.42618	0	0	0	0.106545	0.0304414	0.42618
11	145	1	0.378215	0.3177	1.07413	0.121029	0.75643	0.136157	0	0	0.0605144	0	0.0151286	0	0	0.0453858	0.0151286	0.0151286	1.51286	0	0	0	0	0	0	0	0	0
11	128	2	0.248042	0.182768	1.2141	0.0391645	0.874674	0.0652742	0	0	0	0	0	0	0	0.130548	0.0391645	0.0391645	1.30548	0	0	0	0	0	0	0	0	0
11	64	3	0.526316	0.324748	0.739082	0.0895857	0.55991	0.223964	0	0	0.055991	0	0.0111982	0	0	0.12318	0.055991	0.0447928	0.895857	0.0223964	0	0	0	0	0	0.0223964	0	0
11	4	3	0.403135	0.268757	0.884658	0.111982	0.895857	0.145577	0.0111982	0	0.0335946	0.0111982	0	0	0	0.111982	0.0223964	0.0223964	1.11982	0	0	0	0	0	0	0	0	0
11	145	1	0.59098	0.482115	1.35303	0.139969	1.04199	0.171073	0	0	0.0466563	0	0.0155521	0	0	0.0933126	0.0466563	0.0311042	1.02644	0.0311042	0.0155521	0.777605	0	0	0	0.0311042	0.0155521	0.777605
11	22	3	0.386997	0.309598	1.08359	0.0928793	0.773994	0.154799	0	0	0.0154799	0.0154799	0	0	0	0.232198	0.0619195	0.0619195	1.54799	0.0928793	0.0309598	0.526316	0	0	0	0.0928793	0.0309598	0.526316
11	4	3	0.486842	0.355263	1.06579	0.131579	1.05263	0.184211	0.0131579	0	0.0394737	0	0	0	0	0.118421	0.0263158	0.0131579	0.657895	0	0	0	0	0	0	0	0	0
11	31	3	0.5	0.394737	1.09211	0.171053	0.907895	0.105263	0.0131579	0	0.0263158	0	0	0	0	0.105263	0	0	0	0	0	0	0	0	0	0	0	0
11	148	2	0.59752	0.518602	0.935738	0.202931	0.879369	0.124014	0	0	0.011274	0.011274	0.0338219	0.0225479	0	0.0901917	0.0338219	0.011274	0.383315	0.0789177	0.0338219	0.473506	0	0	0	0.0789177	0.0338219	0.473506
11	93	3	0.22869	0.16632	1.55925	0.0623701	0.686071	0.0831601	0	0	0.02079	0	0	0	0	0.0831601	0.04158	0	0	0	0	0	0	0	0	0	0	0
11	249	1	0.29106	0.22869	1.33056	0.10395	0.4158	0.12474	0	0	0	0	0	0	0	0.0831601	0.0623701	0	0	0	0	0	0	0	0	0	0	0
11	250	2	0.571429	0.442857	1.01429	0.242857	0.757143	0.185714	0	0	0.0428571	0	0.0142857	0.0142857	0.0142857	0.2	0.0285714	0.0142857	0.714286	0.0285714	0.0142857	0.714286	0	0	0	0.0285714	0.0142857	0.714286
11	147	2	0.344828	0.215517	0.675287	0.0574713	0.718391	0.172414	0.0287356	0	0.0431034	0	0.0143678	0	0	0.0718391	0.0287356	0.0287356	1.43678	0.0431034	0.0143678	0.488506	0	0	0	0.0431034	0.0143678	0.488506
11	251	2	0.537241	0.41514	1.00122	0.17094	0.964591	0.10989	0.01221	0	0.0610501	0	0	0	0	0.19536	0.03663	0.03663	1.221	0	0	0	0	0	0	0	0	0
11	31	3	0.615385	0.478632	1.35043	0.239316	0.974359	0.188034	0.0854701	0.017094	0.034188	0.017094	0.034188	0	0	0.119658	0	0	0	0.017094	0	0	0	0	0	0.017094	0	0
11	22	3	0.641201	0.613915	1.1869	0.136426	0.545703	0.109141	0	0	0.0409277	0	0	0	0	0.109141	0.0136426	0.0136426	1.36426	0.0272851	0	0	0	0	0	0.0272851	0	0
11	48	3	0.299728	0.245232	1.06267	0.0408719	0.912807	0.0953678	0.013624	0	0.013624	0.013624	0.027248	0.013624	0.013624	0.0408719	0	0	0	0.0544959	0.027248	0.681199	0	0	0	0.0544959	0.027248	0.681199
11	4	3	0.631835	0.388821	0.9113	0.0972053	0.461725	0.279465	0.0121507	0	0.0607533	0.0243013	0.0243013	0.0121507	0	0.109356	0.0121507	0.0121507	1.21507	0.0121507	0	0	0	0	0	0.0121507	0	0
11	23	3	0.36452	0.303767	0.972053	0.036452	0.814095	0.0850547	0	0	0.0243013	0	0	0	0	0.0850547	0.0243013	0.0243013	1.21507	0.0607533	0.036452	0.72904	0	0	0	0.0607533	0.036452	0.72904
11	4	3	0.511727	0.277186	1.47122	0.0639659	0	0.21322	0	0	0.021322	0.021322	0	0	0	0.127932	0	0	0	0.0426439	0	0	0	0	0	0.0426439	0	0
11	23	3	0.341151	0.234542	1.7484	0.0852878	1.0661	0.10661	0.021322	0.021322	0.021322	0	0	0	0	0.10661	0.0426439	0.0426439	2.1322	0.021322	0	0	0	0	0	0.021322	0	0
11	330	2	0.741797	0.64194	1.29815	0.185449	0.984308	0.128388	0	0	0.0570613	0	0	0	0	0.128388	0.0142653	0	0	0.0142653	0.0142653	1.42653	0	0	0	0.0142653	0.0142653	1.42653
11	48	3	0.342368	0.199715	0.912981	0.042796	0.470756	0.156919	0	0	0.0142653	0	0.042796	0.0142653	0.0142653	0.0570613	0.042796	0.0142653	0.485021	0.042796	0	0	0	0	0	0.042796	0	0
11	288	2	0.563035	0.477356	0.783354	0.244798	0.550796	0.208078	0.0122399	0	0.0489596	0	0	0	0	0.0856793	0.0244798	0	0	0.0122399	0	0	0	0	0	0.0122399	0	0
11	207	1	0.424242	0.262626	1.39394	0.020202	0	0.181818	0.020202	0.020202	0	0.040404	0.0808081	0	0	0.040404	0	0	0	0.0606061	0.040404	1.33333	0	0	0	0.0606061	0.040404	1.33333
11	22	3	0.341207	0.275591	0.931759	0.131234	0.787402	0.144357	0	0	0.0524934	0	0.0131234	0	0	0.209974	0.0262467	0.0131234	0.656168	0.0524934	0.0393701	0.997375	0	0	0	0.0524934	0.0393701	0.997375
11	48	3	0.538373	0.24055	0.985109	0.045819	0.572738	0.21764	0.0229095	0.0114548	0.0114548	0.0343643	0.091638	0.045819	0.0114548	0.0801833	0.0229095	0.0229095	1.14548	0.0114548	0.0114548	1.14548	0	0	0	0.0114548	0.0114548	1.14548
11	286	2	0.424799	0.390356	0.780712	0.241102	0.65442	0.137773	0	0	0.0803674	0	0	0	0	0.137773	0.0114811	0	0	0.0688863	0.0574053	0.964409	0	0	0	0.0688863	0.0574053	0.964409
11	64	3	0.59596	0.414141	0.808081	0.111111	0.646465	0.212121	0	0	0.0707071	0.040404	0.040404	0.030303	0.010101	0.0505051	0.020202	0	0	0.010101	0	0	0	0	0	0.010101	0	0
11	48	3	0.33241	0.277008	1.93906	0.0277008	0	0.138504	0.0277008	0	0.0277008	0	0	0	0	0	0	0	0	0	0	0	0	0	0	0	0	0
11	23	3	0.39886	0.25641	0.954416	0.0712251	0.854701	0.156695	0.014245	0	0.02849	0.014245	0	0	0	0.128205	0.014245	0	0	0.0712251	0.014245	0.2849	0	0	0	0.0712251	0.014245	0.2849
11	4	3	0.484061	0.295159	1.03896	0.0472255	0.885478	0.12987	0	0	0.0354191	0.0354191	0.0354191	0.0118064	0	0.0708383	0.0590319	0.0472255	0.94451	0.0354191	0	0	0	0	0	0.0354191	0	0
11	146	2	0.588235	0.411765	0.811765	0.152941	0.447059	0.223529	0.0705882	0.0117647	0.0823529	0.0117647	0	0	0	0.152941	0.0588235	0.0470588	0.941176	0.0117647	0.0117647	1.17647	0	0	0	0.0117647	0.0117647	1.17647
11	23	3	0.390947	0.288066	1.46091	0.0617284	1.3786	0.102881	0	0	0.0411523	0	0.0205761	0	0	0.0411523	0.0823045	0.0411523	1.02881	0.0205761	0	0	0	0	0	0.0205761	0	0
11	128	2	0.51395	0.469897	1.38032	0.176211	1.2188	0.0587372	0	0	0.0440529	0	0	0	0	0.0734214	0.0146843	0	0	0	0	0	0	0	0	0	0	0
11	64	3	0.779944	0.501393	1.28134	0.125348	1.08635	0.222841	0.0278552	0	0.0557103	0.0139276	0.0278552	0.0139276	0	0.139276	0.0139276	0.0139276	1.39276	0	0	0	0	0	0	0	0	0
11	331	2	0.359869	0.207197	0.687023	0.0218103	0	0.185387	0	0	0.0327154	0.0218103	0.0545256	0.0327154	0.0109051	0.0436205	0	0	0	0.0763359	0.0327154	0.458015	0	0	0	0.0763359	0.0327154	0.458015
11	23	3	0.345528	0.203252	1.62602	0.121951	1.36179	0.162602	0	0	0.0203252	0	0.0406504	0	0	0.0406504	0	0	0	0.0406504	0.0203252	1.01626	0	0	0	0.0406504	0.0203252	1.01626
11	31	3	0.536278	0.410095	1.15142	0.189274	0.914826	0.173502	0.0157729	0.0157729	0.0473186	0.0157729	0	0	0	0.205047	0.0473186	0.0473186	1.57729	0.0157729	0.0157729	1.57729	0	0	0	0.0157729	0.0157729	1.57729
11	22	3	0.378973	0.317848	0.99022	0.0733496	0.611247	0.110024	0	0	0	0	0.0122249	0	0	0.146699	0.0366748	0.0244499	0.806846	0.0244499	0.0122249	0.611247	0	0	0	0.0244499	0.0122249	0.611247
11	148	2	0.661605	0.531453	0.845987	0.27115	0.694143	0.206074	0	0	0.0759219	0	0.010846	0	0	0.173536	0.021692	0.010846	0.542299	0.021692	0.010846	0.542299	0	0	0	0.021692	0.010846	0.542299
11	288	2	0.400867	0.28169	0.834236	0.0650054	0.541712	0.130011	0.0108342	0	0.0541712	0	0.0216685	0.0108342	0	0.0758397	0.0216685	0.0108342	0.541712	0.0108342	0	0	0	0	0	0.0108342	0	0
11	23	3	0.4	0.289655	1.18621	0.0689655	0.827586	0.0965517	0	0	0	0	0.0275862	0.0137931	0	0.0965517	0	0	0	0.0413793	0.0275862	0.910345	0	0	0	0.0413793	0.0275862	0.910345
11	48	3	0.387275	0.262794	0.802213	0.138313	0.55325	0.179806	0.0138313	0	0.0276625	0.0276625	0.0691563	0.0276625	0.0138313	0.055325	0	0	0	0.0276625	0.0138313	0.691563	0	0	0	0.0276625	0.0138313	0.691563
11	64	3	0.808989	0.629213	0.988764	0.123596	0.820225	0.179775	0.0337079	0.0224719	0.0674157	0.0561798	0.0674157	0.0224719	0.011236	0.0898876	0.011236	0	0	0.011236	0.011236	1.1236	0	0	0	0.011236	0.011236	1.1236
11	4	3	0.536913	0.369128	0.950783	0.0559284	0.447427	0.123043	0.0111857	0	0.033557	0.0782998	0.0223714	0.0111857	0.0111857	0.0447427	0	0	0	0.0223714	0.0111857	0.559284	0	0	0	0.0223714	0.0111857	0.559284
11	22	3	0.764636	0.657109	1.00358	0.155317	0.740741	0.203106	0	0	0.107527	0.0119474	0.0119474	0	0	0.250896	0.0358423	0.0238949	0.78853	0.0358423	0.0238949	0.78853	0	0	0	0.0358423	0.0238949	0.78853
11	128	2	0.30581	0.229358	1.02446	0.137615	1.02446	0.137615	0	0	0.0152905	0	0	0	0	0.198777	0.030581	0.030581	1.52905	0.0458716	0.0152905	0.519878	0	0	0	0.0458716	0.0152905	0.519878
11	31	3	0.244648	0.229358	0.917431	0.137615	0.672783	0.0917431	0	0	0	0	0	0	0	0.0917431	0	0	0	0.0152905	0	0	0	0	0	0.0152905	0	0
11	64	3	0.530726	0.321229	0.907821	0.0977654	0.600559	0.251397	0.0139665	0	0.0977654	0.0139665	0	0	0	0.153631	0.027933	0.027933	1.39665	0.027933	0.027933	1.39665	0	0	0	0.027933	0.027933	1.39665
11	48	3	0.251142	0.125571	0.627854	0.0228311	0	0.159817	0.0114155	0	0.0114155	0	0.0228311	0.0114155	0	0.0456621	0	0	0	0.0456621	0.0114155	0.296804	0	0	0	0.0456621	0.0114155	0.296804
11	4	3	0.320733	0.171821	0.767468	0.0572738	0.687285	0.183276	0.045819	0.0114548	0.0114548	0	0.0114548	0	0	0.091638	0.0343643	0.0114548	0.389462	0.0343643	0.0114548	0.389462	0	0	0	0.0343643	0.0114548	0.389462
11	48	3	0.303514	0.14377	0.894569	0.0159744	1.59744	0.207668	0	0	0	0	0.0159744	0	0	0.0319489	0.0319489	0	0	0.0159744	0.0159744	1.59744	0	0	0	0.0159744	0.0159744	1.59744
11	4	3	0.725146	0.467836	0.935673	0.128655	0.959064	0.233918	0.0350877	0.0116959	0.0701754	0.0584795	0.0233918	0	0	0.105263	0.0233918	0.0233918	1.16959	0.0233918	0.0116959	0.584795	0	0	0	0.0233918	0.0116959	0.584795
11	22	3	0.66823	0.621336	1.06682	0.128957	0.855803	0.0586166	0	0	0.117233	0	0.0117233	0	0	0.269637	0.0234467	0.0234467	1.17233	0.03517	0.0117233	0.398593	0	0	0	0.03517	0.0117233	0.398593
11	23	3	0.579235	0.349727	0.819672	0.120219	0.699454	0.251366	0.0437158	0.0218579	0.0218579	0.0218579	0.0218579	0	0	0.196721	0.0218579	0.010929	0.546448	0.0327869	0.0218579	0.721311	0	0	0	0.0327869	0.0218579	0.721311
11	4	3	0.525253	0.282828	1.29293	0.0808081	1.0101	0.161616	0	0	0	0.10101	0.020202	0	0	0.141414	0.020202	0	0	0.040404	0	0	0	0	0	0.040404	0	0
11	22	3	0.20202	0.141414	1.43434	0.10101	1.21212	0.0808081	0	0	0.020202	0	0	0	0	0.0606061	0.0606061	0.020202	0.686869	0	0	0	0	0	0	0	0	0
11	31	3	0.363636	0.30303	1.61616	0.181818	1.35354	0.121212	0	0	0.020202	0.020202	0	0	0	0.121212	0.020202	0	0	0	0	0	0	0	0	0	0	0
11	64	3	0.392405	0.189873	0.848101	0.0632911	0.253165	0.189873	0.0126582	0	0.0253165	0.0126582	0	0	0	0.0506329	0.0253165	0.0126582	0.632911	0.0253165	0	0	0	0	0	0.0253165	0	0
11	48	3	0.240175	0.196507	0.611354	0.0764192	0.316594	0.0982533	0	0	0	0.010917	0.0436681	0.0218341	0.010917	0.0436681	0.010917	0	0	0.0436681	0.0327511	0.829694	0	0	0	0.0436681	0.0327511	0.829694
11	207	1	0.226337	0.144033	1.76955	0.0205761	2.05761	0.102881	0	0	0.0205761	0	0.0205761	0.0205761	0	0.0617284	0.0205761	0	0	0.0205761	0	0	0	0	0	0.0205761	0	0
11	22	3	0.411523	0.411523	1.64609	0.185185	1.3786	0.0823045	0	0	0.0823045	0	0	0	0	0.123457	0	0	0	0.102881	0.0823045	1.64609	0	0	0	0.102881	0.0823045	1.64609
11	23	3	0.528634	0.337739	1.08664	0.0440529	0.983847	0.176211	0.0146843	0	0.0146843	0	0.0146843	0.0146843	0	0.132159	0.0146843	0	0	0.0440529	0	0	0	0	0	0.0440529	0	0
11	250	2	0.632353	0.588235	1.22059	0.264706	1.05882	0.117647	0	0	0.0441176	0.0147059	0.0147059	0.0147059	0	0.25	0.0294118	0.0294118	1.47059	0.117647	0.102941	1.29412	0	0	0	0.117647	0.102941	1.29412
11	332	2	0.319489	0.28754	0.351438	0.159744	0	0.255591	0	0	0.0319489	0	0	0	0	0.0958466	0.0319489	0.0319489	3.19489	0	0	0	0	0	0	0	0	0
11	22	3	0.543933	0.502092	1.24128	0.111576	1.22734	0.041841	0	0	0.097629	0	0	0	0	0.125523	0	0	0	0.027894	0	0	0	0	0	0.027894	0	0
11	146	2	0.443686	0.375427	0.76223	0.216155	0.773606	0.159272	0.0113766	0	0.0568828	0	0	0	0	0.0910125	0.0455063	0.0227531	0.568828	0	0	0	0	0	0	0	0	0
11	48	3	0.31746	0.170068	1.05442	0.0113379	1.13379	0.136054	0	0	0.0113379	0	0.0113379	0.0113379	0	0.0907029	0.0226757	0.0226757	1.13379	0.0340136	0	0	0	0	0	0.0340136	0	0
11	4	3	0.61086	0.384615	0.769231	0.0791855	0.328054	0.282805	0.0113122	0.0113122	0.0339367	0	0	0	0	0.10181	0.0678733	0.0339367	0.565611	0	0	0	0	0	0	0	0	0
14	175	2	0.659574	0.595745	1.44681	0.297872	1.21277	0.234043	0	0	0.0851064	0	0.0212766	0	0	0.170213	0.0638298	0.0425532	1.40426	0	0	0	0.0638298	0	0	0.0638298	0	0
14	3	3	0.755245	0.699301	0.951049	0.265734	0.657343	0.223776	0.013986	0.013986	0.125874	0.013986	0	0	0	0.293706	0.027972	0.027972	1.3986	0.0559441	0.041958	1.06294	0.027972	0.027972	1.3986	0.0839161	0.0699301	1.17483
14	94	2	0.406162	0.266106	1.03641	0.0420168	0.462185	0.168067	0	0	0.0140056	0	0.0560224	0	0	0.0560224	0.0280112	0.0140056	0.70028	0.140056	0.070028	0.70028	0.0280112	0.0280112	1.40056	0.168067	0.0980392	0.812325
14	149	2	0.335664	0.13986	0.699301	0.0559441	0.34965	0.167832	0	0	0.027972	0	0.013986	0	0	0.0559441	0.013986	0.013986	1.3986	0.013986	0	0	0.027972	0.027972	1.3986	0.041958	0.027972	0.923077
14	79	3	0.653442	0.536756	0.910152	0.128355	0.42007	0.140023	0.0583431	0.0233372	0.0816803	0.0233372	0.0116686	0	0	0.105018	0.0233372	0.0116686	0.583431	0.0350058	0	0	0.0350058	0.0233372	0.770128	0.0700117	0.0233372	0.396733
14	95	2	0.279503	0.124224	0.388199	0.0310559	0	0.201863	0	0	0.015528	0	0.0310559	0.015528	0.015528	0.0621118	0.0310559	0.015528	0.776398	0.0310559	0.015528	0.776398	0.0465839	0.0310559	1.02484	0.0776398	0.0465839	0.931677
14	79	3	0.1321	0.0792602	1.09643	0.0528402	0.990753	0.0660502	0	0	0	0	0	0	0	0.0792602	0.01321	0	0	0.01321	0	0	0	0	0	0.01321	0	0
14	94	2	0.290237	0.184697	1.04222	0.0131926	0	0.118734	0	0	0.0131926	0.0131926	0	0	0	0.0527704	0.0527704	0	0	0.0527704	0.0395778	1.00264	0.0659631	0.0263852	0.527704	0.118734	0.0659631	0.738786
14	149	2	0.342105	0.223684	0.618421	0.0789474	0.434211	0.171053	0	0	0.0263158	0.0131579	0	0	0	0.118421	0.0131579	0.0131579	1.31579	0.0263158	0.0263158	1.31579	0.0263158	0.0263158	1.31579	0.0526316	0.0526316	1.31579
14	3	3	0.28136	0.164127	0.504103	0.07034	0.199297	0.187573	0	0	0.03517	0	0.0117233	0	0	0.117233	0.0468933	0.03517	0.890973	0.0117233	0	0	0.0586166	0.0468933	0.937866	0.07034	0.0468933	0.77374
14	149	2	0.317919	0.216763	0.968208	0.0867052	0.968208	0.144509	0	0	0.0433526	0.0144509	0	0	0	0.0433526	0	0	0	0.0144509	0	0	0.0289017	0.0144509	0.722543	0.0433526	0.0144509	0.491329
14	65	3	0.544612	0.382387	1.0197	0.115875	1.04287	0.1854	0.023175	0.0115875	0.0811124	0.0115875	0.0115875	0	0	0.150637	0	0	0	0.0347625	0.0115875	0.393975	0.023175	0	0	0.0579374	0.0115875	0.23175
14	3	3	0.369515	0.288684	0.646651	0.103926	0.508083	0.138568	0	0	0.034642	0.0230947	0.034642	0.0230947	0	0.0808314	0.0230947	0.0230947	1.15473	0.0461894	0.0230947	0.577367	0.0115473	0	0	0.0577367	0.0230947	0.461894
14	95	2	0.443038	0.158228	0.706751	0.0632911	0.706751	0.242616	0.0316456	0.0105485	0.021097	0.021097	0.0316456	0.021097	0	0.0632911	0.0316456	0.021097	0.696203	0.0421941	0.0105485	0.274262	0.021097	0	0	0.0632911	0.0105485	0.168776
14	94	2	0.241851	0.105152	0.630915	0.0210305	0.525762	0.105152	0	0	0	0	0.0315457	0.0105152	0.0105152	0.0525762	0.0315457	0.0315457	1.05152	0.0946372	0.042061	0.462671	0.042061	0.0315457	0.799159	0.136698	0.0736067	0.567823
14	149	2	0.59098	0.419907	1.25972	0.0933126	0.777605	0.139969	0.0466563	0.0155521	0.0311042	0.0777605	0	0	0	0.0622084	0.0155521	0	0	0.0155521	0	0	0	0	0	0.0155521	0	0
14	3	3	0.408922	0.309789	1.04089	0.0371747	0.830235	0.136307	0.0247831	0	0.0247831	0	0.0619579	0.0123916	0	0.0247831	0.0123916	0.0123916	1.23916	0	0	0	0	0	0	0	0	0
14	49	3	0.892193	0.780669	1.10285	0.123916	0.86741	0.148699	0.0123916	0	0.0495663	0.0371747	0.0371747	0	0	0.0991326	0.0123916	0.0123916	1.23916	0	0	0	0.0371747	0.0247831	0.817844	0.0371747	0.0247831	0.817844
14	32	3	0.501567	0.39185	1.25392	0.0783699	0.626959	0.141066	0	0	0.015674	0.031348	0.015674	0.015674	0	0.219436	0.0783699	0.0470219	0.940439	0.0470219	0.031348	1.03448	0.031348	0.031348	1.5674	0.0783699	0.0626959	1.25392
14	3	3	0.608187	0.397661	0.865497	0.163743	0.748538	0.233918	0.0116959	0	0.0935673	0.0116959	0.0467836	0.0116959	0	0.163743	0.0467836	0.0350877	0.888889	0	0	0	0.0350877	0.0233918	0.77193	0.0350877	0.0233918	0.77193
14	79	3	0.643275	0.526316	0.935673	0.175439	1.01754	0.140351	0.0584795	0.0116959	0.0233918	0.0233918	0	0	0	0.0818713	0.0116959	0.0116959	1.16959	0	0	0	0.0233918	0.0116959	0.584795	0.0233918	0.0116959	0.584795
14	65	3	0.632911	0.485232	1.91983	0.126582	1.75105	0.105485	0	0	0.0421941	0	0	0	0	0.105485	0.021097	0.021097	2.1097	0.021097	0.021097	2.1097	0	0	0	0.021097	0.021097	2.1097
14	32	3	0.502431	0.437601	1.3128	0.0972447	1.34522	0.113452	0	0	0.0324149	0	0	0	0	0.194489	0.0486224	0.0162075	0.551053	0.0486224	0.0324149	1.06969	0	0	0	0.0486224	0.0324149	1.06969
14	333	1	0.711974	0.66343	1.3754	0.291262	1.16505	0.12945	0	0	0.0161812	0	0	0	0	0.177994	0.0323625	0.0323625	1.61812	0.0323625	0.0161812	0.809061	0.0485437	0.0485437	1.61812	0.0809061	0.0647249	1.2945
14	79	3	0.605653	0.484522	1.00942	0.201884	0.713324	0.215343	0.013459	0	0.0403769	0	0	0	0	0.121131	0.0269179	0.013459	0.672948	0.0403769	0.013459	0.457604	0	0	0	0.0403769	0.013459	0.457604
14	149	2	0.528169	0.36385	1.10329	0.140845	0.974178	0.129108	0.0352113	0.0117371	0.0352113	0.0234742	0	0	0	0.0821596	0.0352113	0.0234742	0.774648	0.0117371	0.0117371	1.17371	0.0117371	0.0117371	1.17371	0.0234742	0.0234742	1.17371
14	149	2	0.416667	0.25	1.33333	0.0666667	1.25	0.166667	0.0166667	0	0.0166667	0.0666667	0	0	0	0.05	0.0333333	0.0166667	0.833333	0	0	0	0.05	0	0	0.05	0	0
14	334	2	0.288462	0.192308	0.590659	0.0274725	0	0.164835	0	0	0.0137363	0	0.0137363	0	0	0.0824176	0.0686813	0.0686813	1.37363	0	0	0	0.0274725	0.0137363	0.686813	0.0274725	0.0137363	0.686813
14	150	2	0.381992	0.341064	1.20055	0.0682128	1.09141	0.0682128	0	0	0.0682128	0	0.0136426	0	0	0.122783	0.0545703	0.0409277	1.03683	0	0	0	0.0409277	0.0409277	1.36426	0.0409277	0.0409277	1.36426
14	79	3	0.43943	0.308789	0.688836	0.190024	0.522565	0.178147	0	0	0.0118765	0	0	0	0	0.130641	0.0356295	0.0356295	1.18765	0.0356295	0.0118765	0.4038	0.023753	0	0	0.0593824	0.0118765	0.23753
14	49	3	0.391459	0.344009	1.02017	0.106762	0.925267	0.059312	0	0	0.0474496	0.0118624	0	0	0	0.118624	0.0118624	0.0118624	1.18624	0.0474496	0.0118624	0.308422	0.0118624	0.0118624	1.18624	0.059312	0.0237248	0.474496
14	3	3	0.437828	0.262697	1.52364	0.0700525	1.31349	0.140105	0	0	0.0350263	0	0.0700525	0.0525394	0.0175131	0.105079	0	0	0	0.0175131	0	0	0.0350263	0	0	0.0525394	0	0
14	49	3	0.385965	0.350877	1.49123	0.122807	1.24561	0.0877193	0	0	0.0526316	0.0350877	0.0175439	0.0175439	0	0.0350877	0.0175439	0	0	0.0175439	0	0	0.0350877	0.0175439	0.877193	0.0526316	0.0175439	0.596491
14	150	2	0.563725	0.514706	1.05392	0.147059	0.919118	0.0857843	0	0	0.0612745	0	0.0122549	0	0	0.196078	0.0122549	0.0122549	1.22549	0.0612745	0.0245098	0.490196	0.0490196	0.0367647	0.931373	0.110294	0.0612745	0.686275
14	252	1	0.676533	0.655391	1.90275	0.105708	1.69133	0.0845666	0	0	0.0634249	0	0	0	0	0.105708	0	0	0	0.0211416	0	0	0.0211416	0	0	0.0422833	0	0
14	175	2	0.513219	0.451011	1.33748	0.139969	1.21306	0.0933126	0.0155521	0	0.0622084	0	0	0	0	0.0933126	0.0311042	0	0	0.0155521	0	0	0	0	0	0.0155521	0	0
14	49	3	0.388802	0.326594	1.25972	0.0622084	1.16641	0.108865	0.0155521	0	0.0466563	0.0155521	0.0155521	0	0	0.0466563	0.0311042	0.0311042	1.55521	0	0	0	0.0466563	0	0	0.0466563	0	0
14	3	3	0.357143	0.232919	1.4441	0.0310559	0.776398	0.108696	0.015528	0	0.015528	0	0	0	0	0.0931677	0.0310559	0.015528	0.776398	0	0	0	0.0776398	0.0310559	0.621118	0.0776398	0.0310559	0.621118
14	150	2	0.46595	0.41816	1.02748	0.0358423	0.800478	0.0716846	0.0119474	0	0	0	0	0	0	0.0955795	0.0358423	0.0238949	0.78853	0	0	0	0.0119474	0.0119474	1.19474	0.0119474	0.0119474	1.19474
14	79	3	0.421053	0.300752	0.601504	0.195489	0.466165	0.255639	0.0300752	0	0.0601504	0	0	0	0	0.135338	0.0601504	0.0300752	0.75188	0.0451128	0.0150376	0.511278	0.0150376	0.0150376	1.50376	0.0601504	0.0300752	0.75188
14	65	3	0.352782	0.284939	1.09905	0.0814111	1.12619	0.108548	0	0	0.027137	0.0135685	0.027137	0.0135685	0	0.0407056	0	0	0	0.0135685	0	0	0.0135685	0.0135685	1.35685	0.027137	0.0135685	0.678426
14	32	3	0.474898	0.379919	1.16689	0.0949796	0.773406	0.108548	0	0	0.0407056	0	0	0	0	0.203528	0	0	0	0.0542741	0.0135685	0.352782	0.027137	0.027137	1.35685	0.0814111	0.0407056	0.678426
14	175	2	0.526316	0.394737	0.873206	0.179426	0.801435	0.179426	0	0	0.0358852	0.0119617	0	0	0	0.155502	0.0239234	0.0119617	0.598086	0.0119617	0.0119617	1.19617	0.0239234	0.0119617	0.598086	0.0358852	0.0239234	0.789474
14	3	3	0.286738	0.143369	0.800478	0.0358423	0	0.143369	0	0	0.0119474	0	0.0119474	0	0	0.0716846	0.0119474	0	0	0.0119474	0.0119474	1.19474	0.0358423	0.0238949	0.78853	0.0477897	0.0358423	0.908005
14	96	3	0.374787	0.221465	0.783646	0.0851789	1.36286	0.187394	0.0170358	0.0170358	0.0340716	0	0.0170358	0.0170358	0	0.0340716	0	0	0	0.0681431	0.0170358	0.44293	0.0170358	0	0	0.0851789	0.0170358	0.340716
14	150	2	0.327869	0.286885	0.969945	0.0956284	0.587432	0.10929	0	0	0.068306	0	0	0	0	0.122951	0.0136612	0	0	0.0136612	0	0	0.0273224	0.0136612	0.68306	0.0409836	0.0136612	0.464481
14	3	3	0.395634	0.245566	0.600273	0.109141	0.341064	0.245566	0.0136426	0	0.0682128	0	0.0136426	0	0	0.122783	0.0409277	0.0136426	0.463847	0.0136426	0	0	0.0272851	0	0	0.0409277	0	0
14	95	2	0.412797	0.165119	0.577915	0.0309598	0.340557	0.185759	0.0619195	0.0309598	0	0.0412797	0.0309598	0.0103199	0	0.0309598	0.0103199	0	0	0.0412797	0	0	0.0309598	0.0103199	0.350877	0.0722394	0.0103199	0.144479
14	97	3	0.212072	0.146819	0.717781	0.0652529	0.40783	0.146819	0	0	0.0163132	0	0.0163132	0	0	0.0815661	0.0326264	0.0163132	0.815661	0.0489396	0.0326264	1.07667	0.0652529	0.0163132	0.424144	0.114192	0.0489396	0.685155
14	3	3	0.412214	0.320611	1.23664	0.0458015	0.503817	0.122137	0	0	0.0610687	0.0305344	0	0	0	0.10687	0.0458015	0.0305344	1.00763	0.0152672	0	0	0	0	0	0.0152672	0	0
14	175	2	0.389016	0.331808	0.675057	0.171625	0.606407	0.148741	0	0	0.0114416	0.0114416	0	0	0	0.148741	0.0114416	0.0114416	1.14416	0.0114416	0	0	0.0114416	0.0114416	1.14416	0.0228833	0.0114416	0.572082
14	79	3	0.538991	0.424312	0.711009	0.16055	0.240826	0.206422	0.0344037	0	0.0229358	0	0	0	0	0.137615	0.0573394	0.0458716	0.917431	0.0229358	0.0229358	1.14679	0.0458716	0	0	0.0688073	0.0229358	0.389908
14	65	3	0.342262	0.282738	1.3244	0.0744048	0.892857	0.0744048	0	0	0.014881	0.014881	0	0	0	0.014881	0	0	0	0	0	0	0.0297619	0.0297619	1.4881	0.0297619	0.0297619	1.4881
14	150	2	0.52	0.4	1.02667	0.106667	0.506667	0.186667	0.0266667	0.0266667	0.0533333	0.0266667	0	0	0	0.106667	0.0266667	0.0266667	1.33333	0.0133333	0.0133333	1.33333	0.0133333	0.0133333	1.33333	0.0266667	0.0266667	1.33333
14	335	2	1.00437	0.884279	0.971616	0.207424	0.80786	0.163755	0	0	0.0655022	0	0.010917	0.010917	0	0.18559	0.010917	0.010917	1.0917	0.010917	0.010917	1.0917	0.0218341	0.0218341	1.0917	0.0327511	0.0327511	1.0917
14	49	3	0.545256	0.501636	0.948746	0.130862	0.730643	0.087241	0	0	0.0654308	0	0.0109051	0	0	0.0109051	0.0109051	0.0109051	1.09051	0.0218103	0	0	0.0218103	0.0218103	1.09051	0.0436205	0.0218103	0.545256
14	3	3	0.415755	0.273523	0.962801	0.0547046	0.656455	0.109409	0	0	0.0328228	0.0109409	0.0218818	0.0109409	0	0.0984683	0.0109409	0.0109409	1.09409	0	0	0	0	0	0	0	0	0
14	49	3	0.83815	0.606936	2.60116	0.115607	2.16763	0.260116	0.0867052	0	0.0578035	0	0.0289017	0	0	0.0289017	0	0	0	0.0578035	0	0	0.0289017	0.0289017	2.89017	0.0867052	0.0289017	0.982659
14	96	3	0.361446	0.144578	0.698795	0.0481928	0.301205	0.168675	0.0481928	0	0.0240964	0.0120482	0.0361446	0.0120482	0	0.13253	0.0361446	0.0120482	0.409639	0.060241	0.0240964	0.481928	0.0481928	0.0240964	0.60241	0.108434	0.0481928	0.53012
14	3	3	0.473313	0.302115	0.735146	0.191339	0.745217	0.161128	0.0503525	0.0302115	0.0906344	0.040282	0.020141	0	0	0.171198	0.0100705	0	0	0	0	0	0.0100705	0	0	0.0100705	0	0
14	253	2	0.221106	0.140704	0.864322	0.040201	0.753769	0.080402	0	0	0	0	0.0301508	0	0	0.0100503	0	0	0	0.0201005	0.0100503	0.502513	0.0201005	0.0100503	0.502513	0.040201	0.0201005	0.502513
14	98	3	0.38633	0.297177	1.18871	0.104012	0.846954	0.104012	0	0	0	0	0	0	0	0.148588	0.0148588	0.0148588	1.48588	0	0	0	0.0148588	0	0	0.0148588	0	0
14	97	3	0.210804	0.158103	0.764163	0.0263505	0	0.0790514	0.0131752	0	0	0	0	0	0	0.0527009	0.0131752	0.0131752	1.31752	0	0	0	0.0263505	0	0	0.0263505	0	0
14	79	3	0.460449	0.401417	0.590319	0.236128	0.531287	0.236128	0.0118064	0	0.0354191	0.0118064	0	0	0	0.12987	0.0708383	0.0590319	0.991736	0.0354191	0	0	0.0472255	0.0354191	0.897285	0.0826446	0.0354191	0.495868
14	96	3	0.177725	0.07109	0.983412	0	0	0.0947867	0.0236967	0	0	0.035545	0	0	0	0.106635	0	0	0	0.0236967	0	0	0.0473934	0.0118483	0.308057	0.07109	0.0118483	0.189573
14	32	3	0.308422	0.225386	0.628707	0.106762	0.260973	0.166074	0	0	0.0237248	0	0.0237248	0.0118624	0.0118624	0.142349	0.0474496	0.0355872	0.901542	0.0118624	0.0118624	1.18624	0.0237248	0.0237248	1.18624	0.0355872	0.0355872	1.18624
14	96	3	0.429936	0.302548	1.4172	0.0636943	1.19427	0.0955414	0	0	0.0159236	0	0.0159236	0	0	0.0636943	0.0318471	0	0	0.143312	0.0636943	0.700637	0	0	0	0.143312	0.0636943	0.700637
14	175	2	0.779014	0.620032	1.25596	0.27027	0.937997	0.238474	0	0	0.0953895	0	0.0158983	0	0	0.238474	0.0158983	0	0	0.0317965	0.0158983	0.794913	0	0	0	0.0317965	0.0158983	0.794913
14	98	3	0.458453	0.358166	1.20344	0.12894	0.802292	0.143266	0	0	0.0716332	0.0143266	0.0429799	0.0143266	0.0143266	0.0859599	0.0286533	0.0143266	0.716332	0.0573066	0.0286533	0.716332	0	0	0	0.0573066	0.0286533	0.716332
14	65	3	0.630372	0.530086	1.23209	0.17192	0.830946	0.100287	0.0286533	0.0143266	0.0716332	0.0573066	0	0	0	0.114613	0	0	0	0	0	0	0	0	0	0	0	0
14	253	2	0.158537	0.0731707	0.817073	0.0365854	0.402439	0.0731707	0	0	0.0121951	0	0.0121951	0	0	0.0365854	0.0121951	0	0	0.0243902	0.0121951	0.609756	0	0	0	0.0243902	0.0121951	0.609756
14	49	3	0.464217	0.367505	0.909091	0.116054	0.32882	0.212766	0	0	0.0386847	0	0	0	0	0.232108	0.0580271	0.0580271	1.93424	0.0386847	0.0193424	0.967118	0	0	0	0.0386847	0.0193424	0.967118
14	97	3	0.116054	0.0773694	0.967118	0.0193424	0	0.0580271	0	0	0	0	0	0	0	0.0580271	0.0193424	0	0	0.0386847	0	0	0	0	0	0.0386847	0	0
14	252	1	0.706052	0.648415	1.21037	0.244957	1.0951	0.129683	0	0	0.129683	0	0.0144092	0	0	0.129683	0	0	0	0.0432277	0.0432277	1.44092	0	0	0	0.0432277	0.0432277	1.44092
14	95	2	0.317919	0.0867052	0.722543	0.0433526	0	0.216763	0.0289017	0	0.0289017	0	0.0144509	0	0	0.0867052	0.0289017	0.0144509	0.722543	0	0	0	0	0	0	0	0	0
14	32	3	0.488095	0.428571	1.11905	0.0595238	0.952381	0.0595238	0	0	0.0238095	0	0.0119048	0.0119048	0	0.0952381	0.0119048	0.0119048	1.19048	0.047619	0.0119048	0.309524	0	0	0	0.047619	0.0119048	0.309524
14	96	3	0.329897	0.164948	1.81443	0.0824742	1.54639	0.14433	0	0	0	0	0.0206186	0	0	0.0824742	0.0206186	0.0206186	2.06186	0.0206186	0.0206186	2.06186	0	0	0	0.0206186	0.0206186	2.06186
14	3	3	0.474227	0.329897	1.42268	0.164948	1.29897	0.206186	0.0412371	0.0206186	0.0412371	0.0206186	0	0	0	0.103093	0.0618557	0.0618557	2.06186	0.0206186	0	0	0	0	0	0.0206186	0	0
14	253	2	0.247423	0.0824742	1.54639	0	0	0.103093	0	0	0.0206186	0	0	0	0	0.0412371	0.0206186	0	0	0.0618557	0	0	0	0	0	0.0618557	0	0
14	32	3	0.597938	0.536082	1.58763	0.164948	1.03093	0.14433	0	0	0.0206186	0	0	0	0	0.164948	0.0206186	0.0206186	2.06186	0.123711	0.0618557	1.03093	0	0	0	0.123711	0.0618557	1.03093
14	150	2	0.466583	0.390921	0.895334	0.189155	0.592686	0.126103	0.037831	0.0126103	0.0252207	0	0	0	0	0.0630517	0.0252207	0.0252207	1.26103	0.037831	0	0	0	0	0	0.037831	0	0
14	32	3	0.955316	0.878274	1.26348	0.200308	0.832049	0.1849	0.0154083	0	0.123267	0.0154083	0	0	0	0.154083	0.0154083	0.0154083	1.54083	0.0616333	0	0	0	0	0	0.0616333	0	0
14	3	3	0.695187	0.508021	1.1631	0.0802139	0.668449	0.187166	0.0534759	0	0.026738	0.013369	0.026738	0	0	0.0935829	0	0	0	0.013369	0	0	0	0	0	0.013369	0	0
14	97	3	0.293333	0.253333	1.12	0.04	0	0.0666667	0	0	0.0133333	0.0133333	0.0133333	0	0	0.0533333	0	0	0	0.0266667	0.0266667	1.33333	0	0	0	0.0266667	0.0266667	1.33333
14	95	2	0.671141	0.458613	0.738255	0.1566	0.480984	0.313199	0.111857	0.0223714	0.100671	0.0111857	0.0223714	0.0223714	0.0111857	0.0894855	0.0447427	0.0223714	0.559284	0.0223714	0.0111857	0.559284	0	0	0	0.0223714	0.0111857	0.559284
14	96	3	0.368764	0.21692	1.73536	0.021692	0	0.10846	0.0433839	0	0.021692	0.021692	0	0	0	0.130152	0.021692	0	0	0	0	0	0	0	0	0	0	0
14	65	3	0.540541	0.43758	1.01673	0.21879	0.836551	0.15444	0.03861	0.02574	0.10296	0.03861	0	0	0	0.0900901	0	0	0	0	0	0	0	0	0	0	0	0
14	3	3	0.451031	0.296392	0.786082	0.193299	0.773196	0.206186	0.0257732	0	0.064433	0.0128866	0.0257732	0.0128866	0	0.141753	0.064433	0.064433	1.28866	0.0128866	0.0128866	1.28866	0	0	0	0.0128866	0.0128866	1.28866
14	49	3	0.618436	0.536756	0.910152	0.140023	0.490082	0.175029	0.0116686	0	0.0466744	0	0.0116686	0	0	0.151692	0.0116686	0	0	0.0700117	0.0233372	0.396733	0	0	0	0.0700117	0.0233372	0.396733
14	94	2	0.219539	0.131723	0.911087	0.0109769	1.09769	0.0768386	0	0	0	0	0.0219539	0.0219539	0.0109769	0.0219539	0	0	0	0.0439078	0.0219539	0.548847	0	0	0	0.0439078	0.0219539	0.548847
14	176	2	0.312036	0.222883	1.18871	0.0297177	1.48588	0.089153	0.0148588	0.0148588	0.0148588	0.0445765	0	0	0	0.0445765	0.0148588	0	0	0	0	0	0	0	0	0	0	0
14	98	3	0.178571	0.104167	1.27976	0.0297619	1.4881	0.0297619	0	0	0.0297619	0	0	0	0	0.0297619	0.0446429	0.014881	0.505952	0.014881	0	0	0	0	0	0.014881	0	0
14	208	2	0.276316	0.236842	1.17105	0.157895	1.09211	0.0526316	0	0	0.0131579	0	0	0	0	0.0789474	0	0	0	0	0	0	0	0	0	0	0	0
14	65	3	0.394218	0.302234	1.02497	0.131406	0.788436	0.144547	0	0	0.0788436	0.0131406	0.0131406	0.0131406	0	0.0919842	0.0131406	0.0131406	1.31406	0	0	0	0	0	0	0	0	0
14	32	3	0.283353	0.200708	0.838253	0.106257	0.791027	0.0590319	0	0	0.0354191	0	0.0236128	0.0236128	0.0118064	0.141677	0	0	0	0.0118064	0	0	0	0	0	0.0118064	0	0
14	65	3	0.565149	0.455259	1.19309	0.298273	1.1617	0.204082	0.0156986	0	0.172684	0	0	0	0	0.0784929	0	0	0	0.0156986	0.0156986	1.56986	0	0	0	0.0156986	0.0156986	1.56986
14	97	3	0.302158	0.172662	1.19424	0.028777	0.719424	0.115108	0	0	0	0.0143885	0.0143885	0	0	0.0863309	0	0	0	0.0431655	0.0143885	0.489209	0	0	0	0.0431655	0.0143885	0.489209
14	49	3	0.359712	0.330935	1.00719	0.115108	0.546763	0.115108	0	0	0.0431655	0	0	0	0	0.0863309	0.028777	0.0143885	0.719424	0	0	0	0	0	0	0	0	0
14	95	2	0.417163	0.190703	0.822408	0.0476758	0.595948	0.22646	0.0595948	0	0.0476758	0.0357569	0.011919	0.011919	0	0.0357569	0.011919	0.011919	1.1919	0	0	0	0	0	0	0	0	0
14	208	2	0.608592	0.48926	1.07399	0.22673	0.942721	0.131265	0	0	0.0596659	0	0.0119332	0	0	0.0954654	0.0238663	0.0238663	1.19332	0	0	0	0	0	0	0	0	0
14	3	3	0.442623	0.262295	1.44262	0.0491803	0.540984	0.131148	0.0819672	0	0	0	0	0	0	0.0491803	0.0163934	0	0	0	0	0	0	0	0	0	0	0
14	97	3	0.277778	0.163399	0.980392	0.0163399	0	0.147059	0	0	0	0	0.0163399	0	0	0.0490196	0.0490196	0.0326797	1.07843	0.0490196	0.0163399	0.555556	0	0	0	0.0490196	0.0163399	0.555556
14	176	2	0.568475	0.335917	1.09819	0.0387597	0.865633	0.206718	0.0258398	0.0129199	0.0129199	0.0387597	0.0387597	0.0129199	0.0129199	0.116279	0.0387597	0.0258398	0.852713	0.0129199	0.0129199	1.29199	0	0	0	0.0129199	0.0129199	1.29199
14	32	3	0.595506	0.505618	0.898876	0.134831	0.561798	0.146067	0	0	0.0561798	0.0224719	0.011236	0.011236	0	0.224719	0.0898876	0.0561798	0.696629	0.0449438	0.0337079	0.853933	0	0	0	0.0449438	0.0337079	0.853933
14	98	3	0.403587	0.302691	0.997758	0.0560538	1.12108	0.0672646	0	0	0.0224215	0.0224215	0.0224215	0.0112108	0	0.112108	0	0	0	0.0336323	0.0224215	0.73991	0	0	0	0.0336323	0.0224215	0.73991
14	3	3	0.402542	0.29661	1.97034	0.105932	1.69492	0.0635593	0.0211864	0	0.0847458	0	0	0	0	0.105932	0.0423729	0	0	0.0211864	0	0	0	0	0	0.0211864	0	0
14	252	1	0.826271	0.741525	1.82203	0.211864	1.48305	0.169492	0	0	0.0211864	0	0	0	0	0.190678	0	0	0	0.0635593	0.0423729	1.39831	0	0	0	0.0635593	0.0423729	1.39831
14	94	2	0.20979	0.167832	1.04895	0.027972	0	0.0699301	0	0	0.013986	0	0	0	0	0.027972	0	0	0	0.027972	0	0	0	0	0	0.027972	0	0
14	98	3	0.477454	0.397878	1.02122	0.0928382	0.941645	0.119363	0	0	0.0795756	0	0.0265252	0.0265252	0.0265252	0.0530504	0	0	0	0.0397878	0.0265252	0.875332	0	0	0	0.0397878	0.0265252	0.875332
14	32	3	0.729443	0.676393	1.06101	0.106101	0.994695	0.132626	0	0	0.0530504	0.0132626	0	0	0	0.159151	0.0265252	0.0132626	0.66313	0.0132626	0	0	0	0	0	0.0132626	0	0
14	336	1	0.97166	0.809717	1.78138	0.222672	1.11336	0.242915	0	0	0.0202429	0	0.0202429	0	0	0.222672	0	0	0	0.0404858	0.0202429	1.01215	0	0	0	0.0404858	0.0202429	1.01215
14	337	1	0.676923	0.569231	1.36923	0.138462	1.03077	0.138462	0	0	0	0	0	0	0	0.138462	0.0153846	0.0153846	1.53846	0.0153846	0	0	0	0	0	0.0153846	0	0
14	176	2	0.448223	0.262751	0.911901	0.015456	0	0.247295	0.0309119	0	0.015456	0.015456	0	0	0	0.139104	0.015456	0.015456	1.5456	0	0	0	0	0	0	0	0	0
14	98	3	0.430556	0.319444	1.20833	0.0277778	1.38889	0.152778	0	0	0.0277778	0	0	0	0	0.111111	0.0555556	0.0277778	0.694444	0.0416667	0.0138889	0.472222	0	0	0	0.0416667	0.0138889	0.472222
14	95	2	0.449827	0.184544	0.934256	0.0346021	0.77278	0.230681	0.0230681	0	0.011534	0	0.0230681	0	0	0.0461361	0.011534	0.011534	1.1534	0	0	0	0	0	0	0	0	0
14	98	3	0.835866	0.744681	1.33739	0.182371	1.13982	0.167173	0	0	0.0303951	0.0151976	0	0	0	0.121581	0.0455927	0.0455927	1.51976	0.0455927	0.0151976	0.516717	0	0	0	0.0455927	0.0151976	0.516717
14	208	2	0.398936	0.37234	0.944149	0.119681	0.43883	0.119681	0.0265957	0	0.0265957	0	0	0	0	0.0398936	0.0398936	0.0265957	0.87766	0	0	0	0	0	0	0	0	0
14	32	3	0.572852	0.523039	1.00872	0.136986	0.684932	0.14944	0	0	0.0249066	0	0	0	0	0.161893	0.0124533	0	0	0.0871731	0.0498132	0.722291	0	0	0	0.0871731	0.0498132	0.722291
14	94	2	0.211443	0.161692	1.05721	0.0248756	0.621891	0.0248756	0	0	0	0	0	0	0	0.0248756	0	0	0	0.0870647	0.0124378	0.174129	0	0	0	0.0870647	0.0124378	0.174129
14	49	3	0.708955	0.671642	1.00746	0.223881	0.758706	0.149254	0.0124378	0	0.124378	0	0.0124378	0	0	0.0995025	0.0248756	0.0124378	0.621891	0	0	0	0	0	0	0	0	0
14	208	2	0.369231	0.215385	2.18462	0.0923077	1.01538	0.184615	0.0615385	0	0	0	0.0307692	0	0	0.0615385	0	0	0	0.0307692	0	0	0	0	0	0.0307692	0	0
14	32	3	0.353535	0.252525	1.0101	0.0841751	0	0.16835	0	0	0.03367	0.016835	0	0	0	0.10101	0.016835	0	0	0.016835	0	0	0	0	0	0.016835	0	0
14	97	3	0.191257	0.122951	0.915301	0.0273224	0.68306	0.0546448	0	0	0.0136612	0.0136612	0	0	0	0.0136612	0.068306	0.0273224	0.546448	0.068306	0.0273224	0.546448	0	0	0	0.068306	0.0273224	0.546448
14	94	2	0.245566	0.122783	1.06412	0.0272851	0	0.0818554	0	0	0.0136426	0	0	0	0	0.0818554	0.0136426	0	0	0.122783	0.0545703	0.600273	0	0	0	0.122783	0.0545703	0.600273
14	97	3	0.230088	0.176991	1.06195	0	0	0.123894	0	0	0	0.0176991	0.0353982	0	0	0.0353982	0	0	0	0.123894	0.0530973	0.743363	0	0	0	0.123894	0.0530973	0.743363
14	79	3	0.603908	0.44405	1.42096	0.142096	1.11901	0.213144	0.035524	0	0.053286	0	0	0	0	0.071048	0	0	0	0.017762	0	0	0	0	0	0.017762	0	0
14	3	3	0.355872	0.266904	1.19217	0.106762	0.587189	0.142349	0.0177936	0	0.088968	0	0.0177936	0.0177936	0	0.0177936	0.0355872	0.0355872	1.77936	0	0	0	0	0	0	0	0	0
14	65	3	0.704057	0.560859	0.966587	0.238663	0.894988	0.202864	0.0119332	0.0119332	0.119332	0.0357995	0	0	0	0.167064	0.0596659	0.0477327	0.954654	0	0	0	0	0	0	0	0	0
14	96	3	0.363128	0.27933	0.977654	0.125698	0.782123	0.153631	0	0	0.0139665	0.0139665	0.0139665	0.0139665	0.0139665	0.139665	0.0139665	0.0139665	1.39665	0.027933	0.027933	1.39665	0	0	0	0.027933	0.027933	1.39665
14	94	2	0.402778	0.25	0.930556	0	0	0.166667	0	0	0.0138889	0	0.0416667	0.0277778	0.0138889	0.0416667	0.0277778	0.0138889	0.694444	0.111111	0.0138889	0.166667	0	0	0	0.111111	0.0138889	0.166667
14	176	2	0.354796	0.21025	1.06439	0	0	0.118265	0	0	0	0.0131406	0.0131406	0	0	0.105125	0.065703	0.0525624	1.05125	0.0131406	0	0	0	0	0	0.0131406	0	0
14	65	3	0.432503	0.327654	0.838794	0.183486	0.655308	0.131062	0	0	0.0262123	0	0	0	0	0.0655308	0.0131062	0	0	0.0262123	0	0	0	0	0	0.0262123	0	0
14	95	2	0.503673	0.220357	0.797482	0.0734523	0.598111	0.220357	0	0	0.0419727	0.0104932	0.0104932	0	0	0.115425	0.0104932	0	0	0.0629591	0.0104932	0.167891	0	0	0	0.0629591	0.0104932	0.167891
14	96	3	0.381992	0.341064	0.873124	0.177353	0.627558	0.136426	0.0272851	0.0136426	0.0272851	0	0	0	0	0.109141	0.0409277	0.0409277	1.36426	0.0409277	0.0136426	0.463847	0	0	0	0.0409277	0.0136426	0.463847
14	176	2	0.356265	0.22113	0.823096	0.04914	0.307125	0.14742	0.036855	0	0.02457	0	0.012285	0	0	0.036855	0.02457	0.02457	1.2285	0	0	0	0	0	0	0	0	0
14	49	3	0.468227	0.412486	1.02564	0.0891862	0.702341	0.0668896	0	0	0.0111483	0	0	0	0	0.100334	0.0334448	0.0334448	1.11483	0.0222965	0	0	0	0	0	0.0222965	0	0
14	98	3	0.467706	0.400891	0.991091	0.111359	0.890869	0.0668151	0	0	0.0556793	0.0222717	0	0	0	0.111359	0.0445434	0.0445434	1.11359	0.0111359	0	0	0	0	0	0.0111359	0	0
13	177	1	0.504202	0.420168	1.57563	0.315126	1.40756	0.147059	0	0	0.147059	0	0	0	0	0.189076	0.0840336	0.0630252	1.59664	0.0210084	0	0	0.0210084	0	0	0.0420168	0	0
13	99	1	0.386473	0.37037	0.982287	0.128824	0.402576	0.161031	0	0	0.0483092	0.0161031	0.0161031	0	0	0.0966184	0.0805153	0.0322061	0.644122	0.0483092	0.0322061	1.0628	0.0805153	0.0644122	1.28824	0.128824	0.0966184	1.22383
13	50	3	0.37859	0.221932	0.770235	0.078329	0.221932	0.182768	0.0130548	0.0130548	0.0391645	0	0.0261097	0	0	0.0130548	0	0	0	0.0261097	0.0130548	0.652742	0.0130548	0	0	0.0391645	0.0130548	0.443864
13	51	3	0.489297	0.397554	1.23853	0.137615	0.856269	0.122324	0	0	0.030581	0	0.030581	0	0	0.198777	0.030581	0.0152905	0.764526	0.0152905	0	0	0.030581	0.0152905	0.764526	0.0458716	0.0152905	0.519878
13	151	2	0.661479	0.505837	0.894942	0.207523	0.726329	0.233463	0.0518807	0.0129702	0.077821	0.0389105	0	0	0	0.194553	0.0518807	0.0518807	1.29702	0	0	0	0.0259403	0.0129702	0.648508	0.0259403	0.0129702	0.648508
13	209	2	0.45045	0.236486	0.698198	0.0788288	0.326577	0.27027	0.0563063	0.0112613	0.045045	0.0225225	0.045045	0.0225225	0	0.0337838	0	0	0	0.0900901	0.045045	0.563063	0.0900901	0.0225225	0.292793	0.18018	0.0675676	0.427928
13	100	2	0.330579	0.247934	1.36364	0.165289	1.03306	0.247934	0	0	0	0	0	0	0	0.247934	0.0413223	0.0413223	4.13223	0.123967	0.0413223	1.40496	0	0	0	0.123967	0.0413223	1.40496
13	33	3	0.240296	0.147874	1.16451	0.0554529	0	0.12939	0	0	0.0184843	0	0.0184843	0.0184843	0.0184843	0.0554529	0.0554529	0.0369686	1.21996	0.0184843	0	0	0	0	0	0.0184843	0	0
13	178	1	0.405797	0.173913	1.94203	0.0869565	0.956522	0.289855	0	0	0.057971	0	0.0289855	0	0	0.0869565	0.0289855	0	0	0.144928	0.0869565	0	0.057971	0.057971	2.89855	0.202899	0.144928	2.08696
13	338	1	0.343643	0.223368	1.46048	0.0343643	0.859107	0.137457	0	0	0	0	0.0171821	0	0	0.0343643	0.0171821	0.0171821	1.71821	0.0859107	0.0515464	1.03093	0.0343643	0.0171821	0.859107	0.120275	0.0687285	0.996564
13	50	3	0.413081	0.309811	0.860585	0.172117	0.688468	0.223752	0.0172117	0.0172117	0.0688468	0.0172117	0	0	0	0.154905	0.0516351	0.0516351	1.72117	0.0344234	0	0	0	0	0	0.0344234	0	0
13	179	1	0.617496	0.566038	1.35506	0.25729	1.02916	0.154374	0	0	0.120069	0	0	0	0	0.120069	0.051458	0.0343053	1.13208	0	0	0	0.0343053	0.0171527	0.857633	0.0343053	0.0171527	0.857633
13	99	1	0.533911	0.44733	1.06782	0.0865801	0.47619	0.12987	0.01443	0	0.0577201	0	0	0	0	0.10101	0.02886	0.02886	1.443	0.02886	0	0	0	0	0	0.02886	0	0
13	209	2	0.422705	0.229469	0.821256	0.0120773	1.20773	0.2657	0.0241546	0	0.0241546	0	0.0362319	0	0	0.0603865	0	0	0	0.0483092	0.0241546	0.603865	0.0241546	0	0	0.0724638	0.0241546	0.410628
13	99	1	0.5	0.347826	1.63043	0.108696	1.30435	0.195652	0.0217391	0	0.0869565	0	0.0217391	0	0	0.130435	0.0217391	0	0	0.0434783	0	0	0.0434783	0	0	0.0869565	0	0
13	51	3	0.751342	0.715564	1.43113	0.232558	1.23435	0.143113	0	0	0.0894454	0	0	0	0	0.143113	0.0357782	0.0178891	0.894454	0	0	0	0.0357782	0.0357782	1.78891	0.0357782	0.0357782	1.78891
13	177	1	0.464286	0.446429	1.35714	0.196429	0.803571	0.125	0	0	0	0	0	0	0	0.125	0.0357143	0.0357143	1.78571	0.0357143	0.0178571	0.892857	0.0357143	0.0357143	1.78571	0.0714286	0.0535714	1.35714
13	34	3	0.426471	0.338235	1.14706	0.117647	0.558824	0.132353	0.0147059	0	0.0441176	0.0147059	0	0	0	0.191176	0.0294118	0.0294118	1.47059	0.0294118	0.0147059	0.735294	0	0	0	0.0294118	0.0147059	0.735294
13	151	2	0.606796	0.533981	1.04369	0.169903	0.776699	0.109223	0.0364078	0.0121359	0.0970874	0.0242718	0	0	0	0.0485437	0.0242718	0.0242718	1.21359	0.0121359	0	0	0.0242718	0.0121359	0.606796	0.0364078	0.0121359	0.412621
13	289	1	0.242718	0.210356	1.24595	0.0809061	0.970874	0.0809061	0.0161812	0	0.0485437	0	0	0	0	0.0323625	0	0	0	0.0161812	0	0	0	0	0	0.0161812	0	0
13	100	2	0.486202	0.381078	0.906702	0.144547	0.840999	0.197109	0	0	0.065703	0	0	0	0	0.170828	0.0262812	0.0262812	1.31406	0.0394218	0.0131406	0.446781	0.0131406	0.0131406	1.31406	0.0525624	0.0262812	0.65703
13	66	3	0.394737	0.289474	0.960526	0.144737	0.723684	0.144737	0	0	0.0394737	0	0	0	0	0.118421	0.0263158	0	0	0	0	0	0.0131579	0	0	0.0131579	0	0
13	50	3	0.590319	0.42503	0.885478	0.153483	0.637544	0.200708	0	0	0.0236128	0	0.0118064	0	0	0.224321	0.0354191	0.0354191	1.18064	0.0354191	0.0118064	0.401417	0.0354191	0.0118064	0.401417	0.0708383	0.0236128	0.401417
13	254	2	0.482921	0.435807	0.918728	0.223793	0.800942	0.106007	0	0	0.0588928	0	0	0	0	0.141343	0	0	0	0.0353357	0.0117786	0.400471	0.0353357	0.0235571	0.777385	0.0706714	0.0353357	0.588928
13	34	3	0.63593	0.508744	1.04928	0.206677	0.73132	0.27027	0.0158983	0	0.0794913	0	0.0158983	0	0	0.190779	0.0317965	0.0317965	1.58983	0	0	0	0	0	0	0	0	0
13	66	3	0.524642	0.461049	1.20827	0.111288	0.683625	0.174881	0	0	0.0158983	0	0	0	0	0.174881	0.0476948	0.0317965	1.04928	0.0158983	0.0158983	1.58983	0.0158983	0	0	0.0317965	0.0158983	0.794913
13	99	1	0.509554	0.382166	1.40127	0.127389	1.19427	0.143312	0.0159236	0	0.0796178	0.0159236	0.0159236	0	0	0.0955414	0.0159236	0.0159236	1.59236	0.0159236	0.0159236	1.59236	0.0318471	0	0	0.0477707	0.0159236	0.541401
13	33	3	0.486936	0.285036	1.04513	0.0593824	0.712589	0.154394	0.0118765	0	0.0118765	0.0356295	0.0593824	0.0356295	0	0.0831354	0.023753	0.0118765	0.593824	0.0475059	0.0118765	0.308789	0	0	0	0.0475059	0.0118765	0.308789
13	100	2	0.639731	0.527497	0.953984	0.224467	0.841751	0.145903	0.0112233	0	0.0785634	0	0	0	0	0.16835	0.0561167	0.03367	0.673401	0.03367	0	0	0.0224467	0	0	0.0561167	0	0
13	51	3	0.501567	0.360502	1.22257	0.141066	0.877743	0.188088	0	0	0	0	0	0	0	0.172414	0.015674	0.015674	1.5674	0.0470219	0.015674	0.532915	0.0470219	0.031348	1.03448	0.0940439	0.0470219	0.783699
13	33	3	0.469484	0.266041	1.28326	0.0469484	1.56495	0.187793	0	0	0.0156495	0.0312989	0.0625978	0.0312989	0	0.0312989	0.0312989	0.0156495	0.782473	0.0782473	0.0156495	0.312989	0	0	0	0.0782473	0.0156495	0.312989
13	151	2	0.286885	0.191257	1.27049	0.0409836	1.36612	0.0546448	0.0273224	0	0.0409836	0.0136612	0	0	0	0.0273224	0.0136612	0	0	0	0	0	0.0273224	0.0136612	0.68306	0.0273224	0.0136612	0.68306
13	50	3	0.436562	0.381992	1.02319	0.163711	0.682128	0.150068	0.0272851	0	0.0272851	0.0136426	0	0	0	0.122783	0.0409277	0.0272851	0.900409	0.0409277	0.0272851	0.900409	0.0136426	0.0136426	1.36426	0.0545703	0.0409277	1.03683
13	34	3	0.585683	0.498915	1.60521	0.130152	1.0846	0.195228	0	0	0	0	0	0	0	0.0867679	0.0867679	0.0650759	1.64859	0.021692	0	0	0.021692	0	0	0.0433839	0	0
13	254	2	0.629067	0.520607	1.71367	0.32538	1.45336	0.173536	0	0	0.0433839	0	0	0	0	0.303688	0.0650759	0.0433839	1.43167	0.0650759	0.021692	0.737527	0.021692	0.021692	2.1692	0.0867679	0.0433839	1.0846
13	51	3	0.552486	0.497238	1.56538	0.165746	1.23389	0.110497	0	0	0.0736648	0	0	0	0	0.110497	0.0184162	0.0184162	1.84162	0.0184162	0.0184162	1.84162	0.0184162	0	0	0.0368324	0.0184162	0.92081
13	50	3	0.483221	0.322148	0.95302	0.120805	0.590604	0.241611	0.0268456	0.0134228	0.0268456	0.0134228	0	0	0	0.120805	0.0268456	0.0134228	0.671141	0.0268456	0.0134228	0.671141	0.0134228	0	0	0.0402685	0.0134228	0.456376
13	100	2	0.644028	0.538642	0.843091	0.351288	0.667447	0.199063	0.0117096	0.0117096	0.0819672	0.0117096	0	0	0	0.163934	0.0351288	0.0234192	0.772834	0.0117096	0.0117096	1.17096	0.0117096	0.0117096	1.17096	0.0234192	0.0234192	1.17096
13	33	3	0.520231	0.462428	3.64162	0.115607	2.89017	0.231214	0	0	0	0	0	0	0	0	0	0	0	0	0	0	0	0	0	0	0	0
13	178	1	0.37415	0.204082	2.82313	0.0680272	1.70068	0.102041	0	0	0.0340136	0	0.0340136	0.0340136	0	0	0	0	0	0.0680272	0.0680272	0	0.0680272	0	0	0.136054	0.0680272	1.70068
13	50	3	0.347323	0.202605	0.926194	0.0289436	0.723589	0.173661	0.0144718	0	0	0	0	0	0	0.101302	0.0434153	0.0434153	1.44718	0.0144718	0	0	0.0289436	0	0	0.0434153	0	0
13	66	3	0.477569	0.434153	1.25904	0.0868307	0.969609	0.0723589	0	0	0.0144718	0	0.0144718	0	0	0.115774	0	0	0	0	0	0	0.0289436	0.0144718	0.723589	0.0289436	0.0144718	0.723589
13	177	1	0.5	0.44186	0.918605	0.174419	0.616279	0.139535	0	0	0.0465116	0	0.0116279	0	0	0.127907	0.0116279	0.0116279	1.16279	0.0581395	0	0	0.0232558	0.0116279	0.581395	0.0813953	0.0116279	0.162791
13	151	2	0.556439	0.381558	1.25596	0.143084	1.24006	0.190779	0.063593	0	0.0158983	0.0317965	0.0158983	0	0	0.111288	0.0476948	0.0476948	1.58983	0	0	0	0	0	0	0	0	0
13	50	3	0.408163	0.176871	0.938776	0.0272109	0	0.190476	0.0816327	0.0136054	0.0136054	0	0.0136054	0	0	0.0816327	0	0	0	0.0272109	0.0272109	1.36054	0.0136054	0.0136054	1.36054	0.0408163	0.0408163	1.36054
13	66	3	0.437284	0.356732	0.886076	0.126582	0.632911	0.103567	0.0115075	0	0.023015	0	0.0115075	0	0	0.115075	0	0	0	0.0460299	0.023015	0.575374	0.0460299	0.0115075	0.299194	0.0920598	0.0345224	0.437284
13	51	3	0.828025	0.764331	1.32166	0.175159	0.875796	0.175159	0	0	0.0796178	0.0159236	0	0	0	0.22293	0.0318471	0.0318471	1.59236	0.0318471	0.0159236	0.796178	0.0159236	0.0159236	1.59236	0.0477707	0.0318471	1.05096
13	66	3	0.499343	0.420499	1.10381	0.131406	0.788436	0.105125	0	0	0.0788436	0.0131406	0	0	0	0.0394218	0	0	0	0.0131406	0.0131406	1.31406	0.0394218	0.0262812	0.86728	0.0525624	0.0394218	0.998686
13	177	1	0.790514	0.698287	1.1726	0.289855	1.01449	0.131752	0.0131752	0	0.0790514	0	0	0	0	0.158103	0.0131752	0.0131752	1.31752	0.0263505	0.0131752	0.658762	0	0	0	0.0263505	0.0131752	0.658762
13	50	3	0.584795	0.51462	0.877193	0.163743	0.502924	0.140351	0.0233918	0	0.0935673	0.0233918	0	0	0	0.0818713	0	0	0	0.0467836	0.0233918	0.584795	0.0116959	0.0116959	1.16959	0.0584795	0.0350877	0.701754
13	50	3	0.248834	0.155521	0.933126	0.0466563	0.513219	0.139969	0	0	0.0155521	0	0	0	0	0.124417	0.0466563	0.0311042	1.02644	0.0311042	0.0311042	1.55521	0.0311042	0.0311042	1.55521	0.0622084	0.0622084	1.55521
13	34	3	0.326087	0.326087	1.04037	0.15528	0.621118	0.108696	0	0	0.0310559	0	0.015528	0	0	0.170807	0.0310559	0.0310559	1.5528	0.015528	0	0	0.0465839	0.015528	0.52795	0.0621118	0.015528	0.403727
13	151	2	0.38835	0.249653	1.15118	0.0554785	1.38696	0.138696	0.0138696	0	0.0554785	0	0	0	0	0.138696	0.0416089	0.0416089	1.38696	0	0	0	0	0	0	0	0	0
13	66	3	0.327485	0.315789	0.783626	0.163743	0.502924	0.116959	0	0	0.0467836	0.0116959	0	0	0	0.163743	0.0233918	0.0116959	0.584795	0	0	0	0.0935673	0.0467836	0.584795	0.0935673	0.0467836	0.584795
13	100	2	0.280702	0.222222	0.432749	0.128655	0.105263	0.163743	0	0	0.0350877	0	0.0116959	0.0116959	0	0.152047	0.0350877	0.0233918	0.77193	0.0116959	0.0116959	1.16959	0.0233918	0.0233918	1.16959	0.0350877	0.0350877	1.16959
13	99	1	0.32	0.208	0.992	0.048	0	0.144	0.048	0.016	0.048	0.016	0.016	0	0	0.064	0	0	0	0.016	0	0	0	0	0	0.016	0	0
13	101	2	0.393604	0.246002	0.861009	0.0492005	0.307503	0.184502	0	0	0	0	0.0861009	0.0246002	0.0123001	0.0492005	0.0123001	0	0	0.0861009	0.0492005	0.713407	0.0246002	0.0123001	0.615006	0.110701	0.0615006	0.688807
13	34	3	0.368304	0.323661	0.770089	0.178571	0.625	0.133929	0.0111607	0	0.0334821	0.0111607	0	0	0	0.178571	0.0223214	0.0223214	1.11607	0.0446429	0	0	0.0223214	0.0111607	0.558036	0.0669643	0.0111607	0.178571
13	33	3	0.357542	0.223464	0.726257	0.0558659	0.670391	0.156425	0.0223464	0	0.0335196	0.0111732	0	0	0	0.0782123	0	0	0	0.0223464	0.0111732	0.558659	0	0	0	0.0223464	0.0111732	0.558659
13	178	1	0.526976	0.313676	0.953576	0.0250941	0.627353	0.200753	0.0250941	0	0.0125471	0.0250941	0.0627353	0.0250941	0.0125471	0.0878294	0.0125471	0.0125471	1.25471	0.0501882	0.0376412	0.953576	0	0	0	0.0501882	0.0376412	0.953576
13	66	3	0.391414	0.366162	1.08586	0.138889	0.808081	0.0505051	0	0	0.0126263	0	0.0126263	0	0	0.0757576	0.0252525	0	0	0	0	0	0.0252525	0	0	0.0252525	0	0
13	34	3	0.65389	0.496054	0.96956	0.124014	0.822999	0.169109	0.0338219	0.011274	0.0901917	0.011274	0.011274	0	0	0.248027	0.0338219	0.0338219	1.1274	0.0225479	0.011274	0.563698	0.0225479	0.0225479	1.1274	0.0450958	0.0338219	0.856821
13	179	1	0.406504	0.373984	1.56098	0.146341	1.44715	0.0487805	0	0	0.0325203	0	0.0162602	0	0	0.0487805	0.0162602	0.0162602	1.62602	0	0	0	0	0	0	0	0	0
13	178	1	0.345711	0.268886	1.03713	0.0256082	0.640205	0.102433	0.0256082	0	0	0	0.0128041	0	0	0.0128041	0.0384123	0.0128041	0.435339	0.0256082	0	0	0	0	0	0.0256082	0	0
13	102	1	0.46332	0.3861	1.19691	0.0514801	0.965251	0.0772201	0	0	0.0514801	0.01287	0.02574	0.01287	0.01287	0.0643501	0.0900901	0.01287	0.18018	0	0	0	0	0	0	0	0	0
13	209	2	0.431739	0.210035	0.910152	0.0350058	0.781797	0.175029	0.0583431	0.0116686	0.0116686	0	0.0233372	0.0116686	0	0.0583431	0.0466744	0.0466744	1.16686	0.0116686	0	0	0	0	0	0.0116686	0	0
13	152	2	0.480657	0.375147	0.91442	0.117233	0.937866	0.14068	0.03517	0.0117233	0.0117233	0	0	0	0	0.0937866	0.03517	0.03517	1.17233	0.0234467	0.0117233	0.586166	0	0	0	0.0234467	0.0117233	0.586166
13	102	1	0.602606	0.423453	1.25407	0.130293	0.618893	0.228013	0.0325733	0.0162866	0.0651466	0.0325733	0.0325733	0	0	0.0977199	0.0162866	0.0162866	1.62866	0.0162866	0	0	0	0	0	0.0162866	0	0
13	152	2	0.64557	0.455696	1.05063	0.139241	0.924051	0.189873	0.0126582	0	0.0126582	0.0126582	0.0379747	0.0253165	0	0.240506	0.0506329	0.0379747	0.962025	0.0253165	0.0126582	0.632911	0	0	0	0.0253165	0.0126582	0.632911
13	209	2	0.518519	0.232804	0.719577	0.042328	0.529101	0.222222	0.042328	0.031746	0.031746	0.031746	0.031746	0.010582	0	0.0529101	0.010582	0.010582	1.0582	0.042328	0.042328	1.0582	0	0	0	0.042328	0.042328	1.0582
13	66	3	0.487288	0.413136	1.00636	0.137712	1.05932	0.0741525	0	0	0.0317797	0	0	0	0	0.105932	0.0317797	0.0105932	0.360169	0	0	0	0	0	0	0	0	0
13	101	2	0.28632	0.212089	0.742312	0.0530223	0.636267	0.116649	0	0	0.0106045	0.0106045	0.0106045	0.0106045	0.0106045	0.0424178	0.0106045	0	0	0.0954401	0.0318134	0.360551	0	0	0	0.0954401	0.0318134	0.360551
13	51	3	0.453074	0.307443	1.01942	0.210356	0.873786	0.194175	0	0	0.0647249	0.0161812	0.0161812	0	0	0.177994	0.0323625	0.0323625	1.61812	0.0323625	0	0	0	0	0	0.0323625	0	0
13	66	3	0.383523	0.3125	1.09375	0.0568182	1.06534	0.0994318	0	0	0.0426136	0.0142045	0	0	0	0.184659	0.0426136	0.0142045	0.482955	0	0	0	0	0	0	0	0	0
13	34	3	0.37037	0.327635	1.11111	0.128205	1.11111	0.0854701	0.014245	0	0.02849	0	0	0	0	0.0997151	0.02849	0.02849	1.4245	0	0	0	0	0	0	0	0	0
13	180	2	0.33105	0.262557	0.799087	0.125571	0.627854	0.114155	0	0	0.0684932	0	0	0	0	0.125571	0	0	0	0.0114155	0	0	0	0	0	0.0114155	0	0
13	100	2	0.422374	0.319635	0.810502	0.125571	0.410959	0.159817	0	0	0.0913242	0	0.0114155	0	0	0.194064	0.0570776	0.0456621	0.913242	0.0456621	0.0114155	0.296804	0	0	0	0.0456621	0.0114155	0.296804
13	177	1	0.281996	0.21692	2.1692	0.0650759	2.1692	0.0650759	0	0	0	0	0	0	0	0.0650759	0.021692	0	0	0.021692	0	0	0	0	0	0.021692	0	0
13	33	3	0.500808	0.387722	1.21163	0.113086	1.14701	0.193861	0.0323102	0	0.0161551	0.0161551	0.0484653	0.0161551	0	0.113086	0.0323102	0	0	0.0323102	0.0161551	0.807754	0	0	0	0.0323102	0.0161551	0.807754
13	51	3	0.546624	0.498392	1.18971	0.160772	0.482315	0.144695	0	0	0.0803859	0.0160772	0.0160772	0	0	0.144695	0.0482315	0.0482315	1.60772	0.0321543	0.0160772	0.803859	0	0	0	0.0321543	0.0160772	0.803859
13	151	2	0.555556	0.396825	1.0582	0.10582	0.661376	0.185185	0.0661376	0.0396825	0.0661376	0.0396825	0.0132275	0	0	0.026455	0.0132275	0	0	0.026455	0	0	0	0	0	0.026455	0	0
13	34	3	0.634146	0.512195	0.987805	0.170732	0.695122	0.207317	0.0365854	0	0.0731707	0.0243902	0.0243902	0.0121951	0	0.146341	0.0121951	0.0121951	1.21951	0.0121951	0.0121951	1.21951	0	0	0	0.0121951	0.0121951	1.21951
13	102	1	0.516499	0.387374	1.11908	0.0860832	0.243902	0.143472	0	0	0.0143472	0	0	0	0	0.186514	0.0286944	0.0143472	0.71736	0	0	0	0	0	0	0	0	0
13	33	3	0.491184	0.302267	0.793451	0.0755668	0.415617	0.264484	0.0629723	0.0125945	0.0125945	0.0251889	0.0125945	0	0	0	0.0125945	0	0	0.0251889	0.0125945	0.629723	0	0	0	0.0251889	0.0125945	0.629723
13	100	2	0.316027	0.282167	0.857788	0.146727	0.699774	0.0677201	0	0	0.0564334	0	0.0112867	0	0	0.13544	0.0112867	0.0112867	1.12867	0.0564334	0.0225734	0.451467	0	0	0	0.0564334	0.0225734	0.451467
13	152	2	0.462754	0.440181	0.699774	0.1693	0.451467	0.158014	0.0112867	0.0112867	0.0790068	0	0	0	0	0.0902935	0.0225734	0.0112867	0.564334	0.0112867	0	0	0	0	0	0.0112867	0	0
13	101	2	0.406321	0.327314	0.857788	0.03386	0.756208	0.13544	0	0	0.0112867	0.0225734	0.0112867	0.0112867	0.0112867	0.0790068	0	0	0	0.112867	0.0677201	0.677201	0	0	0	0.112867	0.0677201	0.677201
13	51	3	0.493421	0.427632	1.39803	0.148026	0.921053	0.0986842	0	0	0.0657895	0	0.0164474	0	0	0.0657895	0.0164474	0	0	0	0	0	0	0	0	0	0	0
13	179	1	0.445026	0.366492	0.890052	0.222513	0.693717	0.170157	0	0	0.078534	0	0	0	0	0.13089	0	0	0	0.026178	0.013089	0.65445	0	0	0	0.026178	0.013089	0.65445
13	101	2	0.510471	0.379581	1.03403	0.039267	0.431937	0.170157	0	0	0.052356	0.013089	0.039267	0	0	0.052356	0	0	0	0.078534	0.026178	0.445026	0	0	0	0.078534	0.026178	0.445026
13	33	3	0.474407	0.299625	1.09863	0.062422	0.998752	0.124844	0.062422	0.0249688	0	0.0249688	0.0124844	0	0	0.062422	0.0124844	0	0	0.0249688	0.0124844	0.62422	0	0	0	0.0249688	0.0124844	0.62422
13	254	2	0.3875	0.3625	1.075	0.1125	0.975	0.05	0.0125	0	0.05	0.0125	0.0125	0.0125	0	0.075	0	0	0	0	0	0	0	0	0	0	0	0
13	99	1	0.519751	0.39501	1.10187	0.24948	0.686071	0.27027	0	0	0.12474	0	0	0	0	0.18711	0.0831601	0.0831601	2.079	0	0	0	0	0	0	0	0	0
13	33	3	0.29703	0.181518	0.742574	0.0990099	1.10561	0.19802	0.0165017	0	0.0165017	0.0165017	0	0	0	0.049505	0.0165017	0.0165017	1.65017	0.0165017	0	0	0	0	0	0.0165017	0	0
13	152	2	0.498339	0.365449	1.06312	0.166113	0.830565	0.199336	0	0	0.0166113	0	0	0	0	0.116279	0.0332226	0.0332226	1.66113	0.0830565	0.0498339	0.996678	0	0	0	0.0830565	0.0498339	0.996678
13	34	3	0.513447	0.452323	0.99022	0.158924	0.660147	0.0977995	0.0244499	0.0244499	0.0122249	0.0366748	0	0	0	0.0366748	0	0	0	0	0	0	0	0	0	0	0	0
13	153	1	0.439024	0.268293	0.939024	0.0487805	0.609756	0.207317	0.0243902	0	0	0	0.0121951	0.0121951	0	0.0609756	0.0121951	0.0121951	1.21951	0.0243902	0	0	0	0	0	0.0243902	0	0
13	180	2	0.327103	0.140187	1.54206	0.140187	1.54206	0.140187	0	0	0.046729	0	0	0	0	0.280374	0	0	0	0.046729	0.046729	4.6729	0	0	0	0.046729	0.046729	4.6729
13	179	1	0.398551	0.289855	2.28261	0.181159	1.44928	0.144928	0	0	0.108696	0	0	0	0	0.181159	0	0	0	0.0362319	0	0	0	0	0	0.0362319	0	0
13	153	1	0.246914	0.200617	1.31173	0.0617284	0.771605	0.0308642	0	0	0.0154321	0.0154321	0	0	0	0.0308642	0.0308642	0.0154321	0.771605	0.0154321	0	0	0	0	0	0.0154321	0	0
13	102	1	0.340776	0.27027	0.763807	0.105758	0.12926	0.117509	0	0	0.0352526	0	0	0	0	0.117509	0	0	0	0	0	0	0	0	0	0	0	0
13	101	2	0.293772	0.211516	1.04583	0.0352526	0.387779	0.105758	0	0	0	0	0.0235018	0.0235018	0	0.0117509	0	0	0	0.0705053	0.0470035	0.775558	0	0	0	0.0705053	0.0470035	0.775558
13	102	1	0.60241	0.466867	1.15964	0.120482	0.376506	0.240964	0.0150602	0	0.0451807	0.0150602	0.0150602	0	0	0.120482	0	0	0	0	0	0	0	0	0	0	0	0
13	99	1	0.526316	0.43609	1.24812	0.165414	1.09774	0.135338	0.0150376	0	0.0300752	0	0.0150376	0	0	0.135338	0	0	0	0	0	0	0	0	0	0	0	0
13	153	1	0.412371	0.283505	0.876289	0.141753	0.824742	0.193299	0.0128866	0	0.064433	0.0257732	0.0128866	0	0	0.0386598	0.0128866	0	0	0.0128866	0	0	0	0	0	0.0128866	0	0
13	101	2	0.370787	0.224719	0.786517	0.0674157	0.561798	0.157303	0	0	0.011236	0	0.0561798	0.011236	0	0.101124	0	0	0	0.11236	0.0449438	0.449438	0	0	0	0.11236	0.0449438	0.449438
13	100	2	0.458613	0.302013	0.659955	0.145414	0.425056	0.190157	0.0111857	0	0.0223714	0	0.0111857	0.0111857	0.0111857	0.201342	0.0447427	0.033557	0.850112	0.033557	0.033557	1.11857	0	0	0	0.033557	0.033557	1.11857
13	99	1	#DIV/0!	#DIV/0!	#DIV/0!	#DIV/0!	#DIV/0!	#DIV/0!	#DIV/0!	#DIV/0!	#DIV/0!	#DIV/0!	#DIV/0!	#DIV/0!	#DIV/0!	#DIV/0!	#DIV/0!	#DIV/0!	#DIV/0!	#DIV/0!	#DIV/0!	#DIV/0!	#DIV/0!	#DIV/0!	#DIV/0!	#DIV/0!	#DIV/0!	#DIV/0!
13	153	1	0.209644	0.0838574	1.04822	0.0419287	1.04822	0.146751	0	0	0.0419287	0	0	0	0	0.0628931	0	0	0	0.0209644	0.0209644	2.09644	0	0	0	0.0209644	0.0209644	2.09644
13	102	1	0.524109	0.398323	1.65618	0.104822	1.25786	0.146751	0	0	0.0209644	0	0	0	0	0.0838574	0.0628931	0	0	0	0	0	0	0	0	0	0	0
13	152	2	0.65534	0.521845	0.958738	0.109223	0.813107	0.169903	0.0121359	0	0.0364078	0	0.0121359	0.0121359	0	0.109223	0.0485437	0.0121359	0.315534	0.0242718	0	0	0	0	0	0.0242718	0	0
13	34	3	0.475113	0.384615	0.859729	0.124434	0.50905	0.135747	0	0	0.0452489	0.0113122	0.0226244	0.0113122	0	0.135747	0.0113122	0.0113122	1.13122	0.0113122	0.0113122	1.13122	0	0	0	0.0113122	0.0113122	1.13122
13	66	3	0.276008	0.276008	1.80467	0.0636943	0.700637	0.0424628	0	0	0.0212314	0	0	0	0	0.0849257	0.0212314	0	0	0.0212314	0	0	0	0	0	0.0212314	0	0
13	290	1	0.550847	0.409605	0.974576	0.0706215	0.282486	0.240113	0.0141243	0	0.0141243	0	0.0282486	0.0141243	0	0.0847458	0.0141243	0.0141243	1.41243	0.155367	0.0423729	0.39548	0	0	0	0.155367	0.0423729	0.39548
13	33	3	0.415225	0.299885	1.10727	0.0807382	0.991926	0.0576701	0.011534	0	0.011534	0.011534	0.0346021	0.0230681	0.0230681	0.0346021	0.0230681	0.011534	0.576701	0.0346021	0.0230681	0.761246	0	0	0	0.0346021	0.0230681	0.761246
13	180	2	0.449561	0.405702	0.833333	0.197368	0.66886	0.142544	0	0	0.0328947	0	0	0	0	0.230263	0	0	0	0	0	0	0	0	0	0	0	0
13	152	2	0.547046	0.426696	0.787746	0.142232	0.59081	0.153173	0.0218818	0.0109409	0.0547046	0	0.0328228	0.0109409	0	0.0547046	0.0109409	0.0109409	1.09409	0.0328228	0.0218818	0.722101	0	0	0	0.0328228	0.0218818	0.722101
13	179	1	0.622407	0.518672	1.90871	0.165975	1.55602	0.103734	0	0	0.0622407	0.0207469	0	0	0	0.165975	0.0207469	0	0	0.0207469	0	0	0	0	0	0.0207469	0	0
13	50	3	0.541353	0.421053	1.23308	0.105263	0.857143	0.120301	0.0150376	0	0.0601504	0.0150376	0	0	0	0.0601504	0	0	0	0	0	0	0	0	0	0	0	0
13	101	2	0.225904	0.165663	1.23494	0	0	0.0903614	0	0	0.0150602	0	0	0	0	0.0150602	0.0301205	0.0150602	0.753012	0.0451807	0.0150602	0.512048	0	0	0	0.0451807	0.0150602	0.512048
13	34	3	0.67696	0.653207	1.0095	0.225653	0.938242	0.106888	0	0	0.118765	0.0118765	0.0118765	0	0	0.0475059	0.0118765	0.0118765	1.18765	0	0	0	0	0	0	0	0	0
13	51	3	0.657596	0.634921	1.05442	0.136054	0.85034	0.0680272	0	0	0.0680272	0	0	0	0	0.0680272	0.0226757	0	0	0.0226757	0	0	0	0	0	0.0226757	0	0
13	153	1	0.276008	0.169851	1.86837	0.0212314	0	0.127389	0.0212314	0	0	0	0	0	0	0.0212314	0.0212314	0	0	0.0212314	0	0	0	0	0	0.0212314	0	0
13	51	3	0.488323	0.44586	1.71975	0.106157	1.27389	0.106157	0	0	0.0636943	0	0.0212314	0	0	0.0636943	0.0636943	0	0	0.0212314	0	0	0	0	0	0.0212314	0	0
13	180	2	0.563607	0.515298	1.25604	0.177134	0.885668	0.144928	0	0	0.0644122	0	0	0	0	0.193237	0	0	0	0.0161031	0.0161031	1.61031	0	0	0	0.0161031	0.0161031	1.61031
13	33	3	0.473684	0.355263	1.02632	0.0789474	0.657895	0.144737	0.0394737	0.0131579	0.0131579	0.0263158	0.0131579	0.0131579	0	0.0131579	0.0131579	0.0131579	1.31579	0	0	0	0	0	0	0	0	0
13	34	3	0.497685	0.451389	1.00694	0.185185	0.798611	0.0925926	0.0115741	0	0.104167	0.0347222	0.0115741	0.0115741	0	0.127315	0.0231481	0.0231481	1.15741	0	0	0	0	0	0	0	0	0
13	50	3	0.286576	0.211161	1.07089	0.0603318	0.377074	0.0603318	0.015083	0	0.015083	0.015083	0.015083	0.015083	0	0.0452489	0.015083	0.015083	1.5083	0.0301659	0.015083	0.754148	0	0	0	0.0301659	0.015083	0.754148
13	102	1	1.0574	0.876133	1.35952	0.166163	0.679758	0.21148	0.0302115	0.0151057	0.0906344	0	0.0151057	0	0	0.151057	0.0302115	0.0302115	1.51057	0	0	0	0	0	0	0	0	0
13	101	2	0.377074	0.226244	1.20664	0	0	0.15083	0	0	0	0	0	0	0	0.0301659	0	0	0	0.105581	0.0452489	0.633484	0	0	0	0.105581	0.0452489	0.633484
13	180	2	0.994962	0.881612	1.12091	0.34005	0.93199	0.188917	0	0	0.0503778	0	0.0125945	0.0125945	0	0.188917	0.0377834	0.0251889	0.831234	0.0755668	0.0377834	0.629723	0	0	0	0.0755668	0.0377834	0.629723
13	33	3	0.330296	0.23918	0.922551	0.0341686	0.375854	0.113895	0.0341686	0.0113895	0.022779	0	0.022779	0.0113895	0.0113895	0.0683371	0	0	0	0	0	0	0	0	0	0	0	0
13	339	1	0.873016	0.793651	3.76984	0.15873	3.96825	0.119048	0.0396825	0	0.0396825	0	0	0	0	0.0793651	0	0	0	0	0	0	0	0	0	0	0	0
13	290	1	0.209205	0.104603	1.67364	0.0209205	0	0.125523	0	0	0	0	0.0627615	0	0	0.0209205	0	0	0	0.0209205	0.0209205	2.09205	0	0	0	0.0209205	0.0209205	2.09205
13	51	3	1.10879	0.983264	1.69456	0.230126	1.33891	0.313808	0.0209205	0	0.167364	0	0.0627615	0.041841	0	0.230126	0.0627615	0.0627615	2.09205	0.041841	0	0	0	0	0	0.041841	0	0
13	289	1	0.551948	0.38961	1.42857	0.0487013	0	0.178571	0.0324675	0	0.0162338	0.0162338	0	0	0	0.0487013	0.0324675	0.0324675	1.62338	0.0162338	0	0	0	0	0	0.0162338	0	0
13	178	1	0.705726	0.57257	1.11851	0.0798935	0.439414	0.146471	0.0399467	0	0.0399467	0.0133156	0.0133156	0	0	0.0665779	0	0	0	0.0133156	0.0133156	1.33156	0	0	0	0.0133156	0.0133156	1.33156
2	291	1	0.913043	0.913043	1.91304	0.23913	1.19565	0.108696	0	0	0.108696	0.0217391	0	0	0	0.0869565	0.0434783	0.0434783	2.17391	0	0	0	0.0652174	0.0434783	1.43478	0.0652174	0.0434783	1.43478
2	340	1	0.247678	0.170279	1.13003	0	0	0.0928793	0	0	0	0.0154799	0.0309598	0	0	0.0619195	0	0	0	0.216718	0.108359	0.773994	0.0154799	0	0	0.232198	0.108359	0.712074
2	120	2	0.578512	0.46832	1.08815	0.123967	0.77135	0.179063	0.0137741	0	0.0826446	0	0.0413223	0.0137741	0	0.0550964	0	0	0	0.0413223	0.0275482	0.909091	0.0137741	0	0	0.0550964	0.0275482	0.688705
2	67	3	1.03448	0.910345	1.17241	0.275862	0.896552	0.193103	0.0413793	0	0.110345	0.0137931	0	0	0	0.0689655	0.0137931	0.0137931	1.37931	0	0	0	0.0275862	0.0137931	0.689655	0.0275862	0.0137931	0.689655
2	52	3	0.742574	0.668317	1.07673	0.29703	0.928218	0.123762	0.049505	0.0371287	0.136139	0.0371287	0	0	0	0.160891	0.049505	0.049505	1.23762	0	0	0	0.0123762	0	0	0.0123762	0	0
2	210	2	0.824524	0.697674	1.67019	0.147992	1.20507	0.190275	0	0	0.0845666	0.0422833	0.0422833	0.0422833	0	0.190275	0.0211416	0.0211416	2.11416	0.0211416	0.0211416	2.11416	0.0845666	0.0211416	0.549683	0.105708	0.0422833	0.845666
2	10	3	0.781711	0.575221	1.28319	0.0147493	1.47493	0.221239	0.0737463	0.0147493	0.0294985	0.0147493	0.0294985	0	0	0.0737463	0.0294985	0.0294985	1.47493	0.0147493	0	0	0.0147493	0	0	0.0294985	0	0
2	211	1	0.929204	0.825959	1.40118	0.235988	1.29794	0.132743	0.0442478	0	0.103245	0.0147493	0.0294985	0	0	0.0589971	0	0	0	0	0	0	0	0	0	0	0	0
2	52	3	0.862745	0.705882	1.13725	0.248366	1.09804	0.169935	0.104575	0.0261438	0.0784314	0.0261438	0	0	0	0.117647	0.0130719	0.0130719	1.30719	0.0392157	0.0130719	0.444444	0.0130719	0	0	0.0522876	0.0130719	0.339869
2	120	2	0.502994	0.347305	1.07784	0.0359281	1.1976	0.143713	0.011976	0	0.0239521	0.0359281	0.0359281	0	0	0.131737	0.0479042	0.0479042	1.1976	0.0359281	0.011976	0.407186	0.0239521	0	0	0.0598802	0.011976	0.239521
2	24	3	0.582192	0.496575	1.4726	0.171233	1.0274	0.119863	0.0171233	0	0.0684932	0.0171233	0	0	0	0.10274	0	0	0	0.0171233	0.0171233	1.71233	0.0171233	0	0	0.0342466	0.0171233	0.856164
2	255	1	0.461538	0.307692	1.33333	0.034188	1.7094	0.188034	0.0512821	0.017094	0	0	0	0	0	0.119658	0.0512821	0.034188	1.12821	0	0	0	0.0683761	0.017094	0.444444	0.0683761	0.017094	0.444444
2	52	3	0.609911	0.508259	1.05464	0.21601	1.04193	0.139771	0.0508259	0.0127065	0.0762389	0	0.0127065	0	0	0.114358	0.025413	0.025413	1.27065	0.0381194	0.0127065	0.43202	0.0127065	0	0	0.0508259	0.0127065	0.330368
2	67	3	0.612009	0.415704	0.935335	0.0461894	0.866051	0.230947	0.034642	0.0230947	0.0115473	0.0230947	0.034642	0.0115473	0.0115473	0.138568	0.034642	0.0230947	0.762125	0.0230947	0.0230947	1.15473	0.034642	0.0230947	0.762125	0.0577367	0.0461894	0.923788
2	52	3	0.493562	0.407725	1.58798	0.128755	1.43777	0.150215	0.0429185	0.0214592	0	0	0	0	0	0.0858369	0	0	0	0	0	0	0	0	0	0	0	0
2	10	3	0.511696	0.292398	1.24269	0.0438596	1.46199	0.190058	0.0730994	0	0	0	0.0438596	0	0	0.102339	0	0	0	0	0	0	0	0	0	0	0	0
2	67	3	0.474968	0.29525	1.00128	0.0641849	0.513479	0.231065	0.012837	0	0.012837	0.0256739	0.0385109	0.012837	0	0.0770218	0.102696	0.0641849	0.795892	0	0	0	0.0256739	0.0256739	1.2837	0.0256739	0.0256739	1.2837
2	13	3	0.377953	0.267717	1.02362	0.0629921	0.787402	0.188976	0.015748	0	0.0472441	0.015748	0.015748	0.015748	0.015748	0.0629921	0.0787402	0.0314961	0.629921	0.0629921	0.015748	0.409449	0.0314961	0	0	0.0944882	0.015748	0.251969
2	24	3	0.630915	0.55205	1.30915	0.173502	0.867508	0.0946372	0	0	0.0315457	0	0.0315457	0	0	0.126183	0.0157729	0.0157729	1.57729	0.0315457	0.0157729	0.788644	0.0157729	0.0157729	1.57729	0.0473186	0.0315457	1.04101
2	67	3	0.443038	0.363924	1.17089	0.142405	0.696203	0.142405	0	0	0.0158228	0	0.0158228	0	0	0.158228	0.0474684	0.0474684	1.58228	0.0316456	0	0	0.0474684	0.0158228	0.537975	0.0791139	0.0158228	0.316456
2	181	2	0.766182	0.634082	1.01717	0.184941	0.660502	0.15852	0.0264201	0	0.0396301	0.0264201	0	0	0	0.1321	0.0396301	0.0264201	0.871863	0.01321	0	0	0.0264201	0.01321	0.660502	0.0396301	0.01321	0.449141
2	120	2	0.608899	0.444965	1.07728	0.117096	1.05386	0.105386	0.0351288	0.0117096	0.0468384	0.0117096	0.0234192	0.0117096	0	0.163934	0.0351288	0.0351288	1.17096	0.0351288	0.0234192	0.772834	0.0468384	0.0351288	0.88993	0.0819672	0.058548	0.843091
2	67	3	0.323974	0.151188	1.2311	0.0215983	2.15983	0.215983	0.0215983	0	0	0	0.0215983	0	0	0.0431965	0	0	0	0.0215983	0	0	0.0863931	0	0	0.107991	0	0
2	341	1	0.843949	0.700637	1.4172	0.191083	1.32166	0.159236	0.0159236	0.0159236	0.0796178	0	0	0	0	0.0955414	0.0159236	0.0159236	1.59236	0	0	0	0	0	0	0	0	0
2	154	3	0.54902	0.496732	1.03268	0.169935	0.810458	0.143791	0.0130719	0.0130719	0.0522876	0	0	0	0	0.0653595	0.0261438	0.0130719	0.653595	0	0	0	0.0261438	0.0130719	0.653595	0.0261438	0.0130719	0.653595
2	291	1	0.431937	0.405759	1.17801	0.196335	1.04712	0.039267	0	0	0.026178	0	0	0	0	0.078534	0.026178	0.026178	1.3089	0.013089	0.013089	1.3089	0.039267	0.026178	0.863874	0.052356	0.039267	0.994764
2	292	2	0.613267	0.538173	1.05131	0.28786	0.97622	0.125156	0.0125156	0	0.0750939	0	0	0	0	0.112641	0.0250313	0.0125156	0.625782	0.0250313	0.0125156	0.625782	0.0375469	0.0250313	0.826033	0.0625782	0.0375469	0.750939
2	211	1	0.886076	0.780591	1.87764	0.147679	1.81435	0.168776	0	0	0.0421941	0	0.021097	0	0	0.168776	0.0632911	0.0632911	2.1097	0.0421941	0	0	0	0	0	0.0421941	0	0
2	24	3	1.07595	1.01266	1.98312	0.232068	1.54008	0.126582	0.021097	0	0.126582	0	0	0	0	0.126582	0.021097	0.021097	2.1097	0.021097	0.021097	2.1097	0	0	0	0.021097	0.021097	2.1097
2	210	2	0.917942	0.792768	1.23783	0.292072	1.12656	0.139082	0.0973574	0.0556328	0.236439	0.0278164	0.0139082	0	0	0.15299	0.0556328	0.0556328	1.39082	0	0	0	0	0	0	0	0	0
2	154	3	0.89172	0.853503	1.10828	0.203822	0.713376	0.140127	0.0127389	0	0.101911	0.0127389	0.0127389	0	0	0.11465	0.0127389	0	0	0.0127389	0.0127389	1.27389	0.0127389	0.0127389	1.27389	0.0254777	0.0254777	1.27389
2	211	1	0.520607	0.390456	1.0846	0.260304	0.715835	0.303688	0	0	0.0650759	0.0433839	0	0	0	0.238612	0.021692	0	0	0.021692	0.021692	2.1692	0.0433839	0.0433839	2.1692	0.0650759	0.0650759	2.1692
2	67	3	0.238764	0.140449	1.1236	0.0561798	0.702247	0.0842697	0.0140449	0	0	0	0.0280899	0	0	0.0702247	0.0702247	0.0421348	0.842697	0.0140449	0	0	0.0842697	0.0140449	0.224719	0.0983146	0.0140449	0.196629
2	13	3	0.477528	0.365169	0.758427	0.0702247	0.280899	0.252809	0.0280899	0	0.0280899	0	0.0140449	0.0140449	0.0140449	0.0561798	0.0280899	0.0280899	1.40449	0	0	0	0.0421348	0	0	0.0421348	0	0
2	52	3	0.716889	0.656136	0.838396	0.376671	0.741191	0.243013	0.036452	0	0.072904	0.0121507	0	0	0	0.170109	0.0486027	0.0486027	1.21507	0.0121507	0	0	0.0121507	0.0121507	1.21507	0.0243013	0.0121507	0.607533
2	155	1	0.877193	0.701754	5.38012	0.0584795	5.84795	0.116959	0.0584795	0.0584795	0.116959	0	0.0584795	0	0	0.116959	0	0	0	0	0	0	0	0	0	0	0	0
2	255	1	0.523077	0.338462	1.12308	0.0923077	0.769231	0.169231	0.0615385	0.0153846	0.0153846	0	0.0153846	0.0153846	0	0.0461538	0.0153846	0.0153846	1.53846	0.0615385	0.0307692	0.769231	0	0	0	0.0615385	0.0307692	0.769231
2	67	3	0.917085	0.778894	1.05528	0.263819	0.841709	0.175879	0.0502513	0	0.113065	0.0125628	0.0251256	0	0	0.0753769	0.0125628	0	0	0.0251256	0.0251256	1.25628	0.0628141	0.0376884	0.753769	0.0879397	0.0628141	0.904523
2	256	2	0.47619	0.438596	1.11529	0.0125313	1.25313	0.0626566	0	0	0.075188	0	0	0	0	0.037594	0	0	0	0.0626566	0.0501253	1.00251	0.0250627	0	0	0.0877193	0.0501253	0.726817
2	10	3	0.667634	0.478955	1.27721	0.130624	1.29173	0.11611	0.0435414	0.0145138	0.0435414	0.0145138	0.0145138	0.0145138	0.0145138	0.0725689	0.0290276	0.0290276	1.45138	0	0	0	0.0145138	0.0145138	1.45138	0.0145138	0.0145138	1.45138
2	24	3	0.378549	0.262881	0.84122	0.084122	0.525762	0.126183	0.0210305	0.0105152	0.0105152	0.0210305	0.0105152	0.0105152	0	0.126183	0.0210305	0.0105152	0.525762	0.0210305	0.0210305	1.05152	0.042061	0.0105152	0.273396	0.0630915	0.0315457	0.525762
2	293	1	0.576923	0.346154	3	0.0384615	3.84615	0.230769	0	0	0.0384615	0	0	0	0	0.0384615	0	0	0	0	0	0	0.0384615	0	0	0.0384615	0	0
2	24	3	0.700637	0.636943	1.69851	0.169851	1.33758	0.106157	0.0212314	0.0212314	0.106157	0.0212314	0	0	0	0.127389	0	0	0	0.106157	0.0424628	0.849257	0	0	0	0.106157	0.0424628	0.849257
2	10	3	0.658174	0.44586	1.8259	0.106157	1.69851	0.191083	0.0849257	0.0424628	0	0.0212314	0.0212314	0.0212314	0	0.14862	0.0212314	0.0212314	2.12314	0.0212314	0	0	0.0212314	0	0	0.0424628	0	0
2	13	3	0.445946	0.283784	1.02703	0.0540541	1.01351	0.189189	0.0135135	0	0.0135135	0	0	0	0	0.0540541	0.0405405	0.0405405	1.35135	0.027027	0	0	0.0405405	0.027027	0.891892	0.0675676	0.027027	0.540541
2	120	2	0.566802	0.418354	0.958165	0.202429	0.809717	0.188934	0.0269906	0	0.0809717	0	0.0134953	0	0	0.175439	0.0269906	0.0269906	1.34953	0.0674764	0.0404858	0.809717	0.0404858	0.0404858	1.34953	0.107962	0.0809717	1.02564
2	52	3	0.989583	0.9375	1.02865	0.338542	0.755208	0.221354	0.0260417	0	0.0651042	0.0130208	0	0	0	0.182292	0.0390625	0.0390625	1.30208	0.0520833	0.0130208	0.338542	0	0	0	0.0520833	0.0130208	0.338542
2	53	3	0.433884	0.371901	1.3843	0.123967	1.03306	0.103306	0	0	0.0826446	0	0	0	0	0.165289	0	0	0	0	0	0	0.0413223	0.0413223	2.06612	0.0413223	0.0413223	2.06612
2	10	3	0.330579	0.330579	1.54959	0.144628	1.46694	0.0826446	0	0	0.0619835	0	0	0	0	0.0413223	0	0	0	0.0206612	0.0206612	2.06612	0	0	0	0.0206612	0.0206612	2.06612
2	210	2	0.635104	0.496536	0.750577	0.242494	0.715935	0.254042	0.0577367	0.0230947	0.0923788	0.0115473	0.0115473	0.0115473	0	0.115473	0	0	0	0.0230947	0.0230947	1.15473	0	0	0	0.0230947	0.0230947	1.15473
2	13	3	0.33526	0.242775	0.820809	0.0924855	0.578035	0.138728	0.0231214	0	0.0115607	0.0231214	0	0	0	0.0924855	0.0346821	0.0231214	0.763006	0	0	0	0.0231214	0	0	0.0231214	0	0
2	212	1	0.892857	0.607143	1.26786	0.107143	0.892857	0.339286	0.0357143	0	0.0535714	0	0.0714286	0.0178571	0.0178571	0.214286	0.0357143	0.0357143	1.78571	0.0714286	0.0357143	0.892857	0.0357143	0	0	0.107143	0.0357143	0.607143
2	10	3	0.65073	0.504648	1.22178	0.172643	1.32802	0.132802	0.0398406	0	0.0265604	0.0132802	0.0132802	0.0132802	0.0132802	0.106242	0	0	0	0.0132802	0	0	0.0132802	0.0132802	1.32802	0.0265604	0.0132802	0.664011
2	53	3	0.385126	0.345286	1.22178	0.106242	1.32802	0.0132802	0.0132802	0	0.0265604	0.0132802	0.0265604	0.0132802	0	0.0796813	0	0	0	0.0265604	0.0132802	0.664011	0.0132802	0	0	0.0398406	0.0132802	0.451527
2	155	1	0.732601	0.634921	0.793651	0.17094	0.525031	0.30525	0	0	0.0732601	0.01221	0.01221	0	0	0.10989	0.02442	0.02442	1.221	0.04884	0.03663	0.927961	0.02442	0.02442	1.221	0.0732601	0.0610501	1.02564
2	181	2	0.729927	0.559611	0.766423	0.279805	0.583942	0.340633	0.0243309	0	0.206813	0	0.0243309	0	0	0.243309	0.0729927	0.0486618	0.80292	0.0121655	0.0121655	1.21655	0.0243309	0.0121655	0.608273	0.0364964	0.0243309	0.80292
2	294	1	0.282686	0.176678	3.53357	0.0353357	3.53357	0.0353357	0	0	0	0	0	0	0	0.176678	0	0	0	0.0706714	0.0353357	1.76678	0.0706714	0.0353357	1.76678	0.141343	0.0706714	1.76678
2	10	3	0.293255	0.205279	1.36364	0.0146628	0	0.0733138	0.0293255	0	0.0293255	0.0293255	0	0	0	0.0879765	0.0146628	0	0	0.0146628	0.0146628	1.46628	0	0	0	0.0146628	0.0146628	1.46628
2	120	2	0.631424	0.543319	1.14537	0.234949	0.82232	0.146843	0	0	0.132159	0	0	0	0	0.10279	0.0440529	0.0293686	0.969163	0.0293686	0.0146843	0.734214	0	0	0	0.0293686	0.0146843	0.734214
2	24	3	0.364706	0.294118	0.847059	0.117647	0.470588	0.141176	0	0	0.0470588	0.0117647	0	0	0	0.117647	0	0	0	0.0117647	0.0117647	1.17647	0.0117647	0	0	0.0235294	0.0117647	0.588235
2	13	3	0.364277	0.235018	0.881316	0.12926	0.646298	0.176263	0.0705053	0	0.0822562	0	0.0235018	0.0117509	0.0117509	0.0705053	0.0117509	0.0117509	1.17509	0.0117509	0	0	0.0117509	0	0	0.0235018	0	0
2	255	1	0.268595	0.144628	2.06612	0.0206612	2.06612	0.0826446	0.0206612	0	0.0413223	0	0	0	0	0.0619835	0.0206612	0	0	0.0413223	0.0206612	1.03306	0.0206612	0	0	0.0619835	0.0206612	0.702479
2	53	3	0.285285	0.225225	1.2012	0.015015	1.5015	0.0900901	0	0	0.03003	0	0	0	0	0.105105	0.03003	0.015015	0.750751	0.015015	0.015015	1.5015	0.045045	0.015015	0.510511	0.0600601	0.03003	0.750751
2	13	3	0.508221	0.358744	0.866966	0.134529	0.493274	0.224215	0.0597907	0.0149477	0.0149477	0	0.0149477	0.0149477	0	0.0896861	0.0149477	0.0149477	1.49477	0.0149477	0	0	0.0298954	0.0298954	1.49477	0.044843	0.0298954	0.986547
2	295	2	0.37246	0.30474	0.880361	0.112867	0.902935	0.0677201	0	0	0.03386	0.0112867	0	0	0	0.1693	0	0	0	0.0451467	0.0225734	0.564334	0.0225734	0.0112867	0.564334	0.0677201	0.03386	0.564334
2	155	1	0.659574	0.468085	1.55319	0.12766	1.06383	0.191489	0	0	0.0425532	0.0851064	0.0212766	0	0	0.12766	0	0	0	0.0638298	0.0425532	1.40426	0	0	0	0.0638298	0.0425532	1.40426
2	13	3	0.457903	0.310192	0.84195	0.132939	0.827179	0.221566	0.0295421	0.014771	0.0590842	0	0.0295421	0.014771	0.014771	0.0886263	0.014771	0.014771	1.4771	0.014771	0.014771	1.4771	0	0	0	0.014771	0.014771	1.4771
2	10	3	0.559647	0.515464	1.31075	0.103093	1.04566	0.0736377	0.0147275	0	0.0589102	0.0147275	0	0	0	0.0294551	0.0294551	0.0147275	0.736377	0	0	0	0	0	0	0	0	0
2	52	3	0.854139	0.814717	1.06439	0.407359	0.932983	0.144547	0.0131406	0.0131406	0.105125	0.0131406	0	0	0	0.0919842	0.0131406	0.0131406	1.31406	0.0131406	0	0	0	0	0	0.0131406	0	0
2	256	2	0.460993	0.378251	1.04019	0.035461	0.791962	0.130024	0	0	0.0118203	0.0118203	0.035461	0.0118203	0.0118203	0.035461	0	0	0	0.106383	0.070922	0.780142	0	0	0	0.106383	0.070922	0.780142
2	10	3	0.290135	0.251451	1.6441	0.116054	1.60542	0.0386847	0.0193424	0	0.0193424	0.0193424	0.0193424	0	0	0.0386847	0.0193424	0	0	0.0193424	0	0	0	0	0	0.0193424	0	0
2	67	3	0.522244	0.386847	1.45068	0.251451	1.33462	0.232108	0.0580271	0	0.0967118	0	0.0193424	0	0	0.0967118	0.0580271	0.0580271	1.93424	0.0193424	0.0193424	1.93424	0	0	0	0.0193424	0.0193424	1.93424
2	53	3	0.367505	0.270793	1.66344	0.0967118	1.54739	0.116054	0	0	0.0386847	0	0	0	0	0.232108	0	0	0	0	0	0	0	0	0	0	0	0
2	24	3	0.449198	0.28877	0.748663	0.0641711	0.181818	0.171123	0.0106952	0	0.0748663	0.0106952	0.0106952	0	0	0.149733	0.0106952	0.0106952	1.06952	0.0534759	0.0106952	0.213904	0	0	0	0.0534759	0.0106952	0.213904
2	13	3	0.267094	0.224359	0.662393	0.0534188	0.42735	0.106838	0.0106838	0	0.0320513	0	0.0106838	0	0	0.0534188	0.0213675	0.0106838	0.534188	0.042735	0.0106838	0.277778	0	0	0	0.042735	0.0106838	0.277778
2	53	3	0.297872	0.255319	1.23404	0.106383	1.2766	0.106383	0	0	0	0	0	0	0	0.170213	0.0212766	0	0	0	0	0	0	0	0	0	0	0
2	120	2	0.52356	0.401396	1.29145	0.191972	1.11693	0.191972	0.052356	0	0.122164	0	0	0	0	0.08726	0.017452	0	0	0	0	0	0	0	0	0	0	0
2	293	1	0.28021	0.210158	0.875657	0.0700525	0.437828	0.157618	0.0175131	0	0.0175131	0	0	0	0	0.0700525	0.0175131	0	0	0.0175131	0	0	0	0	0	0.0175131	0	0
2	52	3	0.454545	0.314685	0.769231	0.27972	0.664336	0.27972	0.0174825	0	0.0524476	0	0	0	0	0.244755	0.034965	0.034965	1.74825	0.0174825	0	0	0	0	0	0.0174825	0	0
2	52	3	0.637681	0.594203	0.913043	0.289855	0.724638	0.246377	0.0434783	0	0.101449	0	0	0	0	0.0869565	0.0289855	0.0289855	1.44928	0	0	0	0	0	0	0	0	0
2	213	1	0.40404	0.27417	0.909091	0.12987	0.634921	0.1443	0.02886	0	0.01443	0	0.01443	0	0	0.10101	0.01443	0.01443	1.443	0.02886	0.01443	0.721501	0	0	0	0.02886	0.01443	0.721501
2	10	3	0.587558	0.357143	0.93318	0.126728	0.9447	0.218894	0.126728	0	0.0460829	0.0115207	0.0115207	0	0	0.16129	0.0115207	0	0	0.0230415	0	0	0	0	0	0.0230415	0	0
2	53	3	0.322581	0.264977	0.806452	0.0921659	0.725806	0.103687	0.0115207	0	0.0345622	0	0	0	0	0.16129	0.0230415	0.0230415	1.15207	0.0691244	0.0345622	0.576037	0	0	0	0.0691244	0.0345622	0.576037
2	24	3	0.344468	0.19833	0.824635	0.0835073	0.521921	0.114823	0.0313152	0.0208768	0.0521921	0.0417537	0.0313152	0.0104384	0.0104384	0.0521921	0	0	0	0.0417537	0.0104384	0.271399	0	0	0	0.0417537	0.0104384	0.271399
2	67	3	0.447761	0.405117	1.57783	0.127932	1.0661	0.10661	0.0426439	0	0.021322	0	0	0	0	0.0639659	0.021322	0.021322	2.1322	0.021322	0.021322	2.1322	0	0	0	0.021322	0.021322	2.1322
2	24	3	0.432526	0.294118	1.02076	0.17301	0.692042	0.224913	0.0519031	0	0.0865052	0.017301	0.017301	0.017301	0	0.0865052	0	0	0	0	0	0	0	0	0	0	0	0
2	10	3	0.484429	0.346021	1.47059	0.0865052	0.692042	0.155709	0.0346021	0.017301	0.017301	0	0.0346021	0.017301	0.017301	0.0865052	0.0346021	0.017301	0.865052	0	0	0	0	0	0	0	0	0
2	256	2	0.417391	0.365217	1.4087	0.0173913	1.73913	0.104348	0	0	0.0173913	0.0173913	0.0173913	0.0173913	0.0173913	0.0869565	0	0	0	0.0521739	0.0521739	1.73913	0	0	0	0.0521739	0.0521739	1.73913
2	13	3	0.401506	0.250941	1.00376	0.0501882	0.627353	0.163112	0.0376412	0.0125471	0.0376412	0.0125471	0.0125471	0.0125471	0	0.125471	0.0250941	0.0250941	1.25471	0.0250941	0	0	0	0	0	0.0250941	0	0
2	24	3	0.403397	0.29724	1.35881	0.14862	0.615711	0.14862	0	0	0.0636943	0.0424628	0	0	0	0.127389	0.0424628	0.0424628	2.12314	0.0424628	0.0212314	1.06157	0	0	0	0.0424628	0.0212314	1.06157
2	295	2	0.509554	0.467091	1.74098	0.14862	1.8259	0.106157	0	0	0.0636943	0	0	0	0	0.169851	0.0636943	0.0424628	1.40127	0	0	0	0	0	0	0	0	0
2	13	3	0.353461	0.279823	0.618557	0.103093	0.206186	0.191458	0.0294551	0.0147275	0.0147275	0	0.0147275	0	0	0.103093	0.0294551	0.0147275	0.736377	0.0294551	0	0	0	0	0	0.0294551	0	0
2	155	1	0.834553	0.556369	0.995608	0.161054	0.658858	0.33675	0.0292826	0	0.0732064	0.0292826	0.0585652	0.0292826	0	0.161054	0	0	0	0.0732064	0.0292826	0.585652	0	0	0	0.0732064	0.0292826	0.585652
2	10	3	0.498652	0.390836	1.15903	0.107817	1.01078	0.134771	0.0539084	0	0.0134771	0	0	0	0	0.0808625	0.0404313	0.0404313	1.34771	0	0	0	0	0	0	0	0	0
2	214	1	0.347826	0.26087	2.17391	0.0434783	0	0.130435	0	0	0	0	0	0	0	0.0869565	0.0434783	0.0434783	4.34783	0	0	0	0	0	0	0	0	0
2	210	2	0.361613	0.292072	0.987483	0.111266	0.69541	0.111266	0.0556328	0.0278164	0.0556328	0	0.0139082	0	0	0.0278164	0.0139082	0	0	0.0278164	0.0139082	0.69541	0	0	0	0.0278164	0.0139082	0.69541
2	13	3	0.472879	0.403338	1.25174	0.139082	1.11266	0.111266	0.0556328	0	0.069541	0	0	0	0	0.0417246	0.0139082	0.0139082	1.39082	0.0139082	0	0	0	0	0	0.0139082	0	0
2	53	3	0.791027	0.779221	1.03896	0.212515	0.979929	0.094451	0	0	0.141677	0.0118064	0	0	0	0.236128	0.0354191	0.0236128	0.779221	0	0	0	0	0	0	0	0	0
2	182	1	0.390016	0.187207	1.17005	0	0	0.140406	0.0624025	0	0.0156006	0.0156006	0.0468019	0	0	0.0936037	0.0468019	0.0312012	1.02964	0.0156006	0.0156006	1.56006	0	0	0	0.0156006	0.0156006	1.56006
2	213	1	0.5	0.40625	1.14062	0.09375	0.265625	0.140625	0	0	0.125	0.046875	0	0	0	0.140625	0.03125	0.015625	0.78125	0.03125	0	0	0	0	0	0.03125	0	0
2	181	2	0.752972	0.620872	1.01717	0.290621	0.898283	0.184941	0.0264201	0.01321	0.14531	0	0	0	0	0.15852	0.0528402	0.0528402	1.321	0	0	0	0	0	0	0	0	0
2	53	3	0.488771	0.449141	0.858653	0.14531	0.356671	0.171731	0	0	0.0792602	0	0.0264201	0	0	0.15852	0.01321	0	0	0	0	0	0	0	0	0	0	0
2	24	3	0.444444	0.30303	0.838384	0.10101	0.606061	0.151515	0	0	0.030303	0.040404	0.010101	0	0	0.131313	0.030303	0	0	0.030303	0.010101	0.343434	0	0	0	0.030303	0.010101	0.343434
2	211	1	0.839695	0.725191	1.50763	0.381679	1.52672	0.171756	0	0	0.0954198	0	0	0	0	0.229008	0.0572519	0.0381679	1.25954	0.019084	0.019084	1.9084	0	0	0	0.019084	0.019084	1.9084
2	13	3	0.553435	0.381679	1.4313	0.0954198	1.14504	0.19084	0.019084	0	0.0572519	0	0	0	0	0.114504	0.0572519	0.0381679	1.25954	0.019084	0.019084	1.9084	0	0	0	0.019084	0.019084	1.9084
2	10	3	0.500736	0.397644	1.03093	0.11782	0.927835	0.147275	0.0294551	0.0147275	0.0441826	0	0.0147275	0	0	0.0589102	0	0	0	0.0147275	0	0	0	0	0	0.0147275	0	0
2	181	2	0.812408	0.649926	1.18168	0.369276	1.00443	0.221566	0.0443131	0	0.132939	0.014771	0	0	0	0.162482	0.014771	0.014771	1.4771	0	0	0	0	0	0	0	0	0
2	53	3	0.502959	0.473373	1.30178	0.147929	1.18343	0.0591716	0	0	0.0739645	0.0147929	0	0	0	0.177515	0.0295858	0	0	0.0443787	0.0147929	0.502959	0	0	0	0.0443787	0.0147929	0.502959
2	212	1	0.77686	0.578512	1.50413	0.0826446	1.32231	0.181818	0.0330579	0	0.0330579	0.0165289	0.0495868	0.0165289	0.0165289	0.0661157	0	0	0	0.0165289	0.0165289	1.65289	0	0	0	0.0165289	0.0165289	1.65289
2	181	2	0.711921	0.678808	1.49007	0.165563	1.15894	0.0827815	0.0331126	0	0.0993377	0.0165563	0	0	0	0.13245	0	0	0	0.0165563	0	0	0	0	0	0.0165563	0	0
2	182	1	0.461285	0.214168	1.64745	0.0329489	1.64745	0.197694	0.0329489	0	0.0494234	0	0.0988468	0.0494234	0.0329489	0.0823723	0.0494234	0.0329489	1.08731	0.0329489	0.0164745	0.823723	0	0	0	0.0329489	0.0164745	0.823723
2	214	1	0.36193	0.254692	0.77748	0.0402145	0.442359	0.160858	0	0	0.0134048	0	0.0402145	0.0268097	0	0.0536193	0.0268097	0.0268097	1.34048	0.0134048	0	0	0	0	0	0.0134048	0	0
2	155	1	0.9113	0.826245	1.02066	0.170109	0.959903	0.170109	0.0486027	0.0121507	0.157959	0.072904	0	0	0	0.0972053	0.0121507	0.0121507	1.21507	0.0243013	0.0243013	1.21507	0	0	0	0.0243013	0.0243013	1.21507
2	67	3	0.467091	0.339703	1.59236	0.212314	1.27389	0.191083	0.0424628	0	0.0424628	0	0	0	0	0.169851	0.0424628	0.0424628	2.12314	0.0424628	0.0212314	1.06157	0	0	0	0.0424628	0.0212314	1.06157
2	53	3	0.403397	0.360934	1.38004	0.14862	0.912951	0.169851	0	0	0.0636943	0	0.0212314	0	0	0.254777	0.0636943	0.0636943	2.12314	0.0849257	0.0636943	1.61359	0	0	0	0.0849257	0.0636943	1.61359
2	182	1	0.434109	0.232558	1.13178	0.0620155	0.387597	0.186047	0.0310078	0	0.0155039	0.0155039	0.0310078	0	0	0.0620155	0	0	0	0.0465116	0	0	0	0	0	0.0465116	0	0
2	212	1	0.681115	0.448916	1.22291	0.139319	1.20743	0.232198	0	0	0.0928793	0.0154799	0.0464396	0.0154799	0	0.170279	0.0154799	0	0	0.0309598	0.0309598	1.54799	0	0	0	0.0309598	0.0309598	1.54799
2	53	3	0.39501	0.33264	1.82952	0.04158	1.0395	0.10395	0.02079	0	0.02079	0.02079	0.02079	0	0	0.12474	0.0623701	0.04158	1.37214	0.02079	0	0	0	0	0	0.02079	0	0
2	342	1	0.39501	0.31185	1.93347	0.0831601	2.079	0.0831601	0	0	0.10395	0	0.02079	0	0	0.10395	0	0	0	0.02079	0	0	0	0	0	0.02079	0	0
2	182	1	0.4158	0.29106	1.33056	0.10395	1.2474	0.18711	0.02079	0	0.02079	0.02079	0	0	0	0.04158	0.02079	0.02079	2.079	0	0	0	0	0	0	0	0	0
2	214	1	0.16632	0.0623701	2.079	0	0	0.10395	0	0	0	0	0.02079	0	0	0.04158	0	0	0	0.0623701	0	0	0	0	0	0.0623701	0	0
2	52	3	0.485175	0.32345	2.47978	0.161725	2.2372	0.0808625	0.0808625	0.0539084	0.0808625	0.0269542	0	0	0	0.107817	0.0269542	0.0269542	2.69542	0	0	0	0	0	0	0	0	0
2	212	1	0.560606	0.333333	1.10606	0.0606061	0	0.227273	0.030303	0.0151515	0	0.0151515	0.030303	0.0151515	0.0151515	0.0909091	0.0454545	0.030303	1	0.0151515	0.0151515	1.51515	0	0	0	0.0151515	0.0151515	1.51515
2	155	1	0.529501	0.393343	1.22542	0.196672	1.1649	0.2118	0	0	0.1059	0.0151286	0.0302572	0.0302572	0.0151286	0.0605144	0.0151286	0	0	0	0	0	0	0	0	0	0	0
2	24	3	0.487805	0.352304	0.880759	0.135501	0.406504	0.243902	0.0271003	0	0.0542005	0	0	0	0	0.189702	0.0135501	0.0135501	1.35501	0	0	0	0	0	0	0	0	0
2	10	3	0.569878	0.46133	1.15332	0.0814111	0.909091	0.108548	0	0	0.027137	0.0135685	0.0135685	0	0	0.135685	0.0135685	0.0135685	1.35685	0	0	0	0	0	0	0	0	0
2	214	1	0.245902	0.163934	0	0	0	0.245902	0	0	0	0	0.0819672	0	0	0.163934	0	0	0	0	0	0	0	0	0	0	0	0
2	52	3	0.621762	0.518135	4.66321	0.207254	3.88601	0.103627	0	0	0	0	0	0	0	0.103627	0.0518135	0.0518135	5.18135	0	0	0	0	0	0	0	0	0
2	213	1	0.690979	0.575816	1.66987	0.0959693	0.383877	0.153551	0	0	0.0575816	0	0.0383877	0.0191939	0	0.153551	0.0383877	0.0383877	1.91939	0.0191939	0.0191939	1.91939	0	0	0	0.0191939	0.0191939	1.91939
2	10	3	0.479846	0.403071	1.72745	0.0959693	1.53551	0.0767754	0.0383877	0.0191939	0	0.0383877	0	0	0	0.0959693	0.0383877	0.0383877	1.91939	0.0191939	0.0191939	1.91939	0	0	0	0.0191939	0.0191939	1.91939
2	24	3	0.664557	0.553797	1.36076	0.126582	0.996835	0.142405	0.0632911	0.0158228	0.0949367	0.0158228	0	0	0	0.0474684	0.0474684	0.0474684	1.58228	0.0158228	0	0	0	0	0	0.0158228	0	0
2	13	3	0.39185	0.282132	1.12853	0.0626959	0.783699	0.125392	0.015674	0	0.015674	0.015674	0.015674	0	0	0.0783699	0	0	0	0	0	0	0	0	0	0	0	0
2	182	1	0.292096	0.171821	1.54639	0.0515464	1.1512	0.120275	0	0	0	0.0171821	0.0343643	0.0171821	0	0.0859107	0.0515464	0.0343643	1.13402	0.0515464	0	0	0	0	0	0.0515464	0	0
2	294	1	0.377358	0.274443	1.50943	0.0857633	1.02916	0.102916	0.0171527	0	0.0343053	0.0171527	0	0	0	0.102916	0.0171527	0.0171527	1.71527	0	0	0	0	0	0	0	0	0
2	213	1	0.534351	0.412214	0.961832	0.183206	0.641221	0.21374	0	0	0.122137	0.0305344	0.0152672	0.0152672	0.0152672	0.0763359	0.0305344	0.0305344	1.52672	0.0458015	0.0152672	0.519084	0	0	0	0.0458015	0.0152672	0.519084
2	13	3	0.335878	0.152672	0.916031	0.0763359	0.610687	0.183206	0.0305344	0.0152672	0.0305344	0	0.0152672	0	0	0.0763359	0	0	0	0.0152672	0	0	0	0	0	0.0152672	0	0
2	292	2	0.46832	0.385675	0.936639	0.110193	0.867769	0.165289	0.0137741	0	0	0.0275482	0	0	0	0.179063	0.0275482	0.0275482	1.37741	0.0413223	0.0413223	1.37741	0	0	0	0.0413223	0.0413223	1.37741
1	68	3	0.5919	0.404984	1.13707	0.140187	0.872274	0.233645	0.046729	0.0155763	0.0623053	0.0155763	0.0155763	0	0	0.0155763	0.0311526	0.0155763	0.778816	0.0155763	0	0	0.0311526	0.0311526	1.55763	0.046729	0.0311526	1.02804
1	11	3	0.746501	0.606532	1.19751	0.186625	0.653188	0.202177	0.0466563	0.0155521	0.0933126	0	0	0	0	0.139969	0.0155521	0.0155521	1.55521	0	0	0	0.0311042	0	0	0.0311042	0	0
1	103	2	0.944149	0.824468	1.07713	0.37234	0.904255	0.239362	0.0132979	0	0.0398936	0	0.0132979	0	0	0.172872	0.0398936	0.0398936	1.32979	0.0398936	0.0398936	1.32979	0.0265957	0.0265957	1.32979	0.0664894	0.0664894	1.32979
1	215	2	0.182013	0.149893	0.760171	0.0321199	0.353319	0.0642398	0	0	0	0.0107066	0.0107066	0.0107066	0	0.0214133	0	0	0	0.0963597	0.0428266	0.471092	0.0321199	0	0	0.12848	0.0428266	0.364026
1	11	3	1.0582	0.917108	1.53439	0.141093	0.881834	0.194004	0.10582	0.0176367	0.0705467	0	0	0	0	0.15873	0.0176367	0.0176367	1.76367	0.0176367	0.0176367	1.76367	0	0	0	0.0176367	0.0176367	1.76367
1	68	3	0.882353	0.644258	1.0084	0.182073	0.644258	0.35014	0.0840336	0.0140056	0.0560224	0	0.0280112	0.0140056	0	0.0980392	0.0140056	0.0140056	1.40056	0.0140056	0.0140056	1.40056	0.0140056	0	0	0.0280112	0.0140056	0.70028
1	215	2	0.209424	0.13089	1.04712	0	0	0.065445	0	0	0	0	0.039267	0.013089	0.013089	0.052356	0	0	0	0.013089	0	0	0.065445	0	0	0.078534	0	0
1	103	2	0.863874	0.811518	1.24346	0.196335	1.13874	0.039267	0	0	0.117801	0	0	0	0	0.157068	0.039267	0.013089	0.445026	0.013089	0	0	0	0	0	0.013089	0	0
1	35	3	0.707733	0.629096	0.930537	0.209699	0.576671	0.196592	0.0262123	0.0131062	0.078637	0.0262123	0.0131062	0	0	0.104849	0.0262123	0.0262123	1.31062	0.0262123	0.0131062	0.655308	0	0	0	0.0262123	0.0131062	0.655308
1	296	1	0.934183	0.870488	1.54989	0.29724	0.615711	0.276008	0	0	0.106157	0	0	0	0	0.29724	0.0636943	0.0636943	2.12314	0.106157	0.0636943	1.27389	0	0	0	0.106157	0.0636943	1.27389
1	104	3	0.766773	0.607029	1.38978	0.111821	1.13419	0.207668	0	0	0.0798722	0.0159744	0.0159744	0	0	0.0958466	0.0159744	0.0159744	1.59744	0.0159744	0.0159744	1.59744	0.0638978	0.0319489	0.798722	0.0798722	0.0479233	0.958466
1	153	1	0.576923	0.480769	1.23397	0.160256	0.801282	0.160256	0	0	0.0320513	0.0160256	0	0	0	0.0641026	0.0320513	0.0320513	1.60256	0	0	0	0	0	0	0	0	0
1	54	3	0.61599	0.563565	1.15334	0.17038	0.904325	0.0917431	0	0	0.0524246	0	0	0	0	0.235911	0.0393185	0.0393185	1.31062	0.104849	0.0524246	0.655308	0.0393185	0.0131062	0.445609	0.144168	0.0655308	0.602883
1	35	3	0.706806	0.589005	0.929319	0.209424	0.732984	0.235602	0.013089	0	0.078534	0	0.013089	0.013089	0	0.078534	0.026178	0.026178	1.3089	0.013089	0.013089	1.3089	0.013089	0.013089	1.3089	0.026178	0.026178	1.3089
1	68	3	0.696379	0.543175	1.07242	0.153203	0.766017	0.194986	0.0696379	0	0.0835655	0.0139276	0.0139276	0	0	0.0696379	0.0417827	0.0139276	0.473538	0	0	0	0.0557103	0	0	0.0557103	0	0
1	11	3	1.33148	1.20666	1.26214	0.249653	0.846047	0.194175	0.0554785	0.0138696	0.166436	0	0.0138696	0	0	0.0970874	0.0138696	0.0138696	1.38696	0	0	0	0.0277393	0.0277393	1.38696	0.0277393	0.0277393	1.38696
1	104	3	1.1358	0.950617	1.08642	0.17284	0.876543	0.209877	0	0	0.037037	0.0246914	0.0493827	0.0246914	0	0.148148	0.0123457	0.0123457	1.23457	0.0123457	0.0123457	1.23457	0.0246914	0.0123457	0.617284	0.037037	0.0246914	0.814815
1	215	2	0.161031	0.0966184	1.33655	0	0	0.0483092	0	0	0	0.0483092	0.0161031	0	0	0.0644122	0	0	0	0.0644122	0	0	0.0161031	0	0	0.0805153	0	0
1	11	3	0.486842	0.407895	1.18421	0.144737	1.07895	0.105263	0.0263158	0	0.0657895	0	0.0131579	0	0	0.0921053	0.0131579	0.0131579	1.31579	0	0	0	0	0	0	0	0	0
1	104	3	0.527523	0.401376	1.04358	0.0229358	1.14679	0.114679	0.0229358	0.0114679	0.0344037	0.0229358	0.0114679	0	0	0.0917431	0.0344037	0.0229358	0.756881	0	0	0	0.0229358	0.0114679	0.573394	0.0229358	0.0114679	0.573394
1	68	3	0.676157	0.498221	1.01423	0.19573	0.640569	0.266904	0.0533808	0.0177936	0.0533808	0	0.0533808	0.0177936	0	0.213523	0.0177936	0	0	0.0177936	0.0177936	1.77936	0.0533808	0.0177936	0.604982	0.0711744	0.0355872	0.88968
1	14	3	0.875	0.714286	1.51786	0.125	1.26786	0.25	0.0714286	0	0.107143	0.0178571	0.0357143	0	0	0.142857	0.0178571	0.0178571	1.78571	0.0357143	0.0357143	1.78571	0.0714286	0.0357143	0.892857	0.107143	0.0714286	1.17857
1	55	3	0.541272	0.446549	1.1502	0.135318	0.811908	0.14885	0.0541272	0	0.0135318	0.0135318	0	0	0	0.121786	0.0135318	0	0	0.0135318	0.0135318	1.35318	0	0	0	0.0135318	0.0135318	1.35318
1	36	3	0.487145	0.2977	1.10961	0.0405954	0.906631	0.135318	0.067659	0.0135318	0.0135318	0.0135318	0.0135318	0	0	0.108254	0.0135318	0.0135318	1.35318	0.067659	0.0135318	0.270636	0	0	0	0.067659	0.0135318	0.270636
1	129	2	0.832313	0.820073	1.13831	0.305998	1.07711	0.0734394	0	0	0.0611995	0.0122399	0	0	0	0.195838	0	0	0	0	0	0	0.0122399	0.0122399	1.22399	0.0122399	0.0122399	1.22399
1	55	3	0.550847	0.487288	1.48305	0.211864	1.05932	0.190678	0.0423729	0	0.0211864	0	0	0	0	0.105932	0	0	0	0.0211864	0.0211864	2.11864	0.0423729	0	0	0.0635593	0.0211864	0.720339
1	54	3	0.338983	0.254237	1.75847	0.0847458	1.58898	0.127119	0	0	0.0211864	0	0	0	0	0.190678	0.0211864	0.0211864	2.11864	0.0211864	0.0211864	2.11864	0.0635593	0.0423729	1.39831	0.0847458	0.0635593	1.61017
1	11	3	0.47619	0.420168	0.980392	0.140056	0.70028	0.12605	0.0140056	0.0140056	0.070028	0.0140056	0	0	0	0.0980392	0.0280112	0.0280112	1.40056	0.0280112	0.0140056	0.70028	0.0140056	0.0140056	1.40056	0.0420168	0.0280112	0.92437
1	36	3	0.257069	0.154242	1.06684	0.0385604	0.424165	0.0514139	0.0642674	0.0257069	0.0128535	0.0128535	0.0128535	0	0	0.0257069	0.0385604	0.0128535	0.437018	0.0257069	0	0	0.0385604	0.0128535	0.437018	0.0642674	0.0128535	0.257069
1	216	2	0.219895	0.115183	0.670157	0.0209424	0	0.136126	0	0	0	0	0.052356	0.0209424	0.0209424	0.0628272	0.0104712	0	0	0.0314136	0.0314136	1.04712	0.0104712	0.0104712	1.04712	0.0418848	0.0418848	1.04712
1	14	3	0.718954	0.614379	0.96732	0.183007	0.562092	0.20915	0.0261438	0	0.117647	0	0.0130719	0	0	0.104575	0.0130719	0.0130719	1.30719	0	0	0	0	0	0	0	0	0
1	36	3	0.234568	0.185185	1.07407	0.0493827	0.925926	0.0740741	0.0123457	0	0.0123457	0	0.0123457	0.0123457	0	0.037037	0.0246914	0.0246914	1.23457	0.0493827	0.0246914	0.617284	0.037037	0	0	0.0864198	0.0246914	0.345679
1	104	3	0.625767	0.490798	0.981595	0.171779	0.785276	0.171779	0.0122699	0	0.0368098	0.0245399	0.0122699	0.0122699	0	0.0245399	0	0	0	0	0	0	0	0	0	0	0	0
1	54	3	0.404949	0.359955	1.09111	0.101237	1.00112	0.0224972	0	0	0.0112486	0	0	0	0	0.0787402	0	0	0	0.0112486	0	0	0	0	0	0.0112486	0	0
1	104	3	0.846774	0.645161	1.89516	0.221774	1.65323	0.201613	0	0	0.0806452	0.0201613	0.0403226	0	0	0.120968	0.0403226	0.0201613	1.00806	0.0201613	0	0	0	0	0	0.0201613	0	0
1	36	3	0.362903	0.221774	1.65323	0.0403226	1.00806	0.141129	0.0604839	0	0.0201613	0	0.0201613	0	0	0.0806452	0.0604839	0.0403226	1.33065	0	0	0	0	0	0	0	0	0
1	35	3	0.937063	0.769231	1.27273	0.20979	1.11888	0.181818	0.0699301	0.013986	0.0699301	0.013986	0	0	0	0.167832	0.013986	0.013986	1.3986	0.0559441	0.027972	0.699301	0	0	0	0.0559441	0.027972	0.699301
1	215	2	0.13986	0.0839161	1.3986	0	0	0.027972	0	0	0	0	0.013986	0.013986	0	0.027972	0	0	0	0.013986	0	0	0.0559441	0.027972	0.699301	0.0699301	0.027972	0.559441
1	129	2	0.591327	0.565046	1.28778	0.157687	1.20894	0.0262812	0	0	0.0525624	0	0.0131406	0	0	0.144547	0.0262812	0	0	0.0262812	0.0131406	0.65703	0.0131406	0.0131406	1.31406	0.0394218	0.0262812	0.86728
1	14	3	0.525394	0.472855	1.22592	0.192644	1.12084	0.105079	0.0175131	0.0175131	0.0700525	0.0175131	0	0	0	0.0700525	0.0350263	0	0	0.0175131	0	0	0.0525394	0.0175131	0.595447	0.0700525	0.0175131	0.455342
1	36	3	0.42328	0.31746	0.992063	0.026455	0.661376	0.119048	0	0	0.0132275	0	0.0396825	0.026455	0.0132275	0.0529101	0.0132275	0	0	0	0	0	0.026455	0	0	0.026455	0	0
1	104	3	0.571081	0.425273	0.972053	0.0607533	0.486027	0.18226	0	0	0.036452	0.0243013	0.0243013	0.0243013	0.0121507	0.0121507	0	0	0	0.0121507	0	0	0.0121507	0	0	0.0243013	0	0
1	54	3	0.473301	0.436893	0.910194	0.182039	0.643204	0.133495	0	0	0.0606796	0	0	0	0	0.157767	0.0242718	0.0121359	0.606796	0.0121359	0.0121359	1.21359	0.0364078	0.0242718	0.800971	0.0485437	0.0364078	0.92233
1	14	3	0.903704	0.785185	1.28889	0.133333	0.82963	0.192593	0.0296296	0	0.133333	0.0148148	0	0	0	0.103704	0.0444444	0.0148148	0.503704	0	0	0	0	0	0	0	0	0
1	54	3	0.654762	0.607143	1.02381	0.202381	0.904762	0.0833333	0	0	0.047619	0.0238095	0.0119048	0	0	0.166667	0.0357143	0.0357143	1.19048	0.0595238	0.047619	0.952381	0.0357143	0.0119048	0.404762	0.0952381	0.0595238	0.738095
1	36	3	0.498812	0.356295	0.985748	0.0593824	0.950119	0.178147	0.0593824	0	0	0	0	0	0	0.0593824	0.023753	0.023753	1.18765	0.023753	0	0	0.0118765	0	0	0.0356295	0	0
1	104	3	0.805785	0.71281	0.89876	0.206612	0.72314	0.165289	0.0103306	0	0.0929752	0.0103306	0	0	0	0.0826446	0.0206612	0.0206612	1.03306	0.0206612	0.0206612	1.03306	0.0309917	0.0206612	0.681818	0.0516529	0.0413223	0.826446
1	55	3	0.557851	0.402893	1.00207	0.0826446	1.03306	0.0929752	0.0619835	0.0309917	0.0309917	0.0103306	0	0	0	0.072314	0.0103306	0.0103306	1.03306	0.0103306	0	0	0.0206612	0	0	0.0309917	0	0
1	104	3	0.77551	0.591837	1.61224	0.183673	1.14286	0.285714	0	0	0.122449	0	0.0408163	0	0	0.0816327	0.0204082	0	0	0.0204082	0.0204082	2.04082	0.0612245	0.0204082	0.693878	0.0816327	0.0408163	1.02041
1	54	3	0.428571	0.387755	1.93878	0.0612245	2.04082	0.0612245	0	0	0.0816327	0	0	0	0	0.102041	0	0	0	0.0408163	0.0204082	1.02041	0	0	0	0.0408163	0.0204082	1.02041
1	36	3	0.507343	0.307076	1.04139	0.0667557	0.801068	0.186916	0.12016	0.0133511	0.0267023	0.0133511	0	0	0	0.0400534	0.0267023	0.0267023	1.33511	0.0133511	0.0133511	1.33511	0.0133511	0	0	0.0267023	0.0133511	0.667557
1	55	3	0.558659	0.458101	1.03911	0.178771	0.98324	0.0893855	0.0446927	0	0.0670391	0.0223464	0	0	0	0.0558659	0.0111732	0.0111732	1.11732	0.0223464	0	0	0.0111732	0	0	0.0335196	0	0
1	14	3	0.88565	0.762332	0.941704	0.134529	0.751121	0.168161	0.0112108	0	0.112108	0	0.0560538	0	0	0.112108	0.0112108	0.0112108	1.12108	0.0224215	0.0112108	0.560538	0.0112108	0	0	0.0336323	0.0112108	0.381166
1	36	3	0.426929	0.229885	1.0509	0.0164204	1.64204	0.197044	0.0164204	0	0	0	0	0	0	0.0985222	0.0164204	0.0164204	1.64204	0.0164204	0.0164204	1.64204	0.0328407	0.0164204	0.821018	0.0492611	0.0328407	1.08374
1	14	3	0.64133	0.558195	0.985748	0.106888	0.795724	0.142518	0.023753	0.0118765	0.0712589	0	0.0118765	0.0118765	0.0118765	0.0712589	0	0	0	0.0118765	0	0	0.023753	0.0118765	0.593824	0.0356295	0.0118765	0.4038
1	35	3	0.443299	0.340206	0.876289	0.0618557	0.690722	0.113402	0.0206186	0	0.0515464	0	0.0206186	0.0206186	0.0103093	0.0515464	0.0206186	0.0103093	0.515464	0.0309278	0.0103093	0.350515	0.0103093	0	0	0.0412371	0.0103093	0.268041
1	54	3	0.384615	0.3663	1.4652	0.10989	0.915751	0.0732601	0	0	0.0915751	0	0	0	0	0.0732601	0.018315	0.018315	1.8315	0.0549451	0	0	0	0	0	0.0549451	0	0
1	55	3	0.389972	0.334262	1.10028	0.125348	0.612813	0.097493	0.0278552	0	0.0417827	0	0	0	0	0.111421	0.0139276	0	0	0.0417827	0.0139276	0.473538	0	0	0	0.0417827	0.0139276	0.473538
1	11	3	0.584958	0.487465	1.19777	0.194986	0.988858	0.125348	0.0278552	0	0.0557103	0.0139276	0	0	0	0.153203	0	0	0	0.0278552	0.0139276	0.696379	0.0417827	0.0139276	0.473538	0.0696379	0.0278552	0.557103
1	14	3	0.715884	0.592841	0.782998	0.167785	0.447427	0.234899	0.033557	0.0111857	0.123043	0.0223714	0.0111857	0	0	0.0782998	0.033557	0.0223714	0.738255	0.0111857	0.0111857	1.11857	0.0223714	0.0223714	1.11857	0.033557	0.033557	1.11857
1	103	2	0.483619	0.421217	1.32605	0.124805	1.17005	0.124805	0.0156006	0	0.0780031	0	0.0156006	0	0	0.187207	0	0	0	0.0780031	0.0468019	0.936037	0	0	0	0.0780031	0.0468019	0.936037
1	257	1	0.263975	0.15528	1.08696	0.015528	0	0.108696	0.015528	0	0	0	0.0310559	0.015528	0.015528	0.0465839	0.0310559	0.0310559	1.5528	0.0621118	0.0465839	1.18012	0.0310559	0.015528	0.776398	0.0931677	0.0621118	1.02484
1	14	3	0.88785	0.76324	1.43302	0.202492	1.19938	0.140187	0.046729	0.0155763	0.0934579	0.0311526	0.0155763	0	0	0.124611	0	0	0	0.0155763	0	0	0.0155763	0	0	0.0311526	0	0
1	55	3	0.635324	0.559085	1.09276	0.165184	0.978399	0.127065	0.0381194	0	0.025413	0	0	0	0	0.101652	0.025413	0.025413	1.27065	0.0127065	0.0127065	1.27065	0.025413	0.0127065	0.635324	0.0381194	0.025413	0.838628
1	129	2	0.825921	0.762389	1.1817	0.203304	1.02922	0.101652	0	0	0.114358	0	0	0	0	0.152478	0	0	0	0	0	0	0.0127065	0.0127065	1.27065	0.0127065	0.0127065	1.27065
1	36	3	0.153257	0.0957854	1.53257	0.0191571	0	0.0574713	0.0191571	0	0	0	0	0	0	0.0191571	0	0	0	0	0	0	0	0	0	0	0	0
1	14	3	0.554723	0.47976	1.25937	0.134933	0.65967	0.089955	0.0149925	0	0.0449775	0	0	0	0	0.029985	0	0	0	0.0149925	0.0149925	1.49925	0	0	0	0.0149925	0.0149925	1.49925
1	11	3	0.627262	0.603136	1.08565	0.205066	0.856454	0.0844391	0	0	0.120627	0	0	0	0	0.0844391	0.0361882	0.0241255	0.79614	0.0241255	0.0120627	0.603136	0	0	0	0.0241255	0.0120627	0.603136
1	216	2	0.274669	0.17294	0.661241	0.0203459	1.01729	0.152594	0	0	0	0.0101729	0.0508647	0.0101729	0.0101729	0.0610376	0.0203459	0.0203459	1.01729	0.0203459	0.0203459	1.01729	0	0	0	0.0203459	0.0203459	1.01729
1	138	1	0.803662	0.651068	0.925738	0.142421	0.803662	0.17294	0.0406918	0.0203459	0.0915565	0.0406918	0.0203459	0.0101729	0	0.0203459	0.0101729	0	0	0	0	0	0	0	0	0	0	0
1	257	1	0.25	0.178571	2.14286	0	0	0.107143	0	0	0	0	0.0357143	0	0	0.0357143	0	0	0	0	0	0	0	0	0	0	0	0
1	343	1	0.318725	0.278884	1.85259	0	0	0.0398406	0	0	0.0199203	0	0.0199203	0	0	0.059761	0.0398406	0.0199203	0.996016	0.0398406	0.0199203	0	0	0	0	0.0398406	0.0199203	0.996016
1	68	3	0.78105	0.486556	1.04994	0.115237	0.717029	0.256082	0.0768246	0.0128041	0.0512164	0	0.0768246	0.0128041	0	0.128041	0.0256082	0.0256082	1.28041	0.0128041	0.0128041	1.28041	0	0	0	0.0128041	0.0128041	1.28041
1	55	3	0.486556	0.384123	1.06274	0.128041	1.02433	0.115237	0.0512164	0.0256082	0.0512164	0.0384123	0	0	0	0.115237	0.0128041	0	0	0.0128041	0	0	0	0	0	0.0128041	0	0
1	103	2	0.68477	0.625738	1.02715	0.0708383	0.590319	0.118064	0.0236128	0	0.0354191	0.0354191	0.0118064	0.0118064	0.0118064	0.118064	0.0354191	0.0118064	0.401417	0	0	0	0	0	0	0	0	0
1	14	3	0.956341	0.873181	1.93347	0.16632	1.82952	0.14553	0.0623701	0	0.0623701	0	0	0	0	0.0831601	0.02079	0	0	0	0	0	0	0	0	0	0	0
1	35	3	0.582121	0.47817	1.80873	0.10395	1.2474	0.16632	0.02079	0	0.04158	0.02079	0.04158	0.02079	0.02079	0.0623701	0	0	0	0.02079	0	0	0	0	0	0.02079	0	0
1	68	3	0.77266	0.579495	1.3373	0.0594354	1.11441	0.222883	0.0297177	0	0.0148588	0.0148588	0.0594354	0.0148588	0	0.089153	0	0	0	0	0	0	0	0	0	0	0	0
1	103	2	0.601589	0.488082	1.03292	0.0794552	0.805902	0.113507	0.0681044	0.045403	0.0340522	0.0227015	0.0113507	0	0	0.045403	0.0113507	0.0113507	1.13507	0.0340522	0.0113507	0.385925	0	0	0	0.0340522	0.0113507	0.385925
1	55	3	0.744921	0.665914	1.07223	0.180587	1.06095	0.0902935	0.03386	0.0225734	0.0677201	0.0225734	0.0112867	0	0	0.124153	0.0225734	0.0225734	1.12867	0	0	0	0	0	0	0	0	0
1	55	3	0.456554	0.427099	0.913108	0.132548	0.324006	0.17673	0	0	0.0147275	0	0	0	0	0.11782	0.0147275	0.0147275	1.47275	0	0	0	0	0	0	0	0	0
1	129	2	0.545685	0.482234	0.964467	0.215736	0.748731	0.152284	0	0	0.0634518	0.0253807	0	0	0	0.164975	0.0126904	0	0	0.0253807	0.0126904	0.634518	0	0	0	0.0253807	0.0126904	0.634518
1	68	3	0.435268	0.290179	0.982143	0.0223214	0.558036	0.145089	0.0111607	0	0.0223214	0.0223214	0.0111607	0	0	0.111607	0.0334821	0.0223214	0.736607	0.0223214	0.0111607	0.558036	0	0	0	0.0223214	0.0111607	0.558036
1	11	3	0.669643	0.580357	0.970982	0.223214	0.725446	0.133929	0.0111607	0	0.078125	0	0	0	0	0.100446	0.0223214	0	0	0.0334821	0.0111607	0.379464	0	0	0	0.0334821	0.0111607	0.379464
1	297	2	0.247117	0.164745	1.31796	0.0329489	1.64745	0.0988468	0	0	0	0	0	0	0	0.0658979	0.0164745	0	0	0	0	0	0	0	0	0	0	0
1	68	3	0.478548	0.363036	1.27063	0.115512	0.709571	0.165017	0.049505	0.0165017	0.0990099	0.0330033	0	0	0	0.0660066	0.0165017	0.0165017	1.65017	0	0	0	0	0	0	0	0	0
1	14	3	0.770492	0.622951	1.37705	0.180328	1.04918	0.163934	0.0327869	0	0.0327869	0.0163934	0.0327869	0.0163934	0	0.180328	0.0163934	0.0163934	1.63934	0	0	0	0	0	0	0	0	0
1	35	3	0.328283	0.290404	0.883838	0.10101	0.631313	0.10101	0	0	0.0252525	0.0252525	0.0126263	0.0126263	0.0126263	0.0757576	0.0252525	0.0126263	0.631313	0.0252525	0	0	0	0	0	0.0252525	0	0
1	11	3	0.54505	0.478309	1.01224	0.111235	0.778643	0.0778643	0	0	0.0889878	0.0111235	0	0	0	0.111235	0.0222469	0.0222469	1.11235	0.0111235	0	0	0	0	0	0.0111235	0	0
1	116	3	0.483619	0.358814	1.01404	0.0468019	0.514821	0.218409	0	0	0.0312012	0	0.0312012	0	0	0.109204	0.0156006	0.0156006	1.56006	0.0468019	0.0312012	1.02964	0	0	0	0.0468019	0.0312012	1.02964
1	11	3	0.65123	0.593343	1.27352	0.15919	0.926194	0.0723589	0	0	0.0578871	0.0144718	0	0	0	0.101302	0.0434153	0.0289436	0.955137	0	0	0	0	0	0	0	0	0
1	129	2	0.931587	0.887918	1.31004	0.305677	1.31004	0.116448	0.014556	0	0.0291121	0	0	0	0	0.174672	0.0582242	0.014556	0.378457	0.0291121	0	0	0	0	0	0.0291121	0	0
1	216	2	0.388889	0.266667	0.788889	0.0666667	0.366667	0.155556	0.0111111	0.0111111	0.0111111	0.0222222	0.0777778	0.0222222	0.0222222	0.0333333	0	0	0	0.0222222	0.0111111	0.555556	0	0	0	0.0222222	0.0111111	0.555556
1	54	3	0.790646	0.77951	0.957684	0.222717	0.835189	0.111359	0	0	0.0111359	0	0	0	0	0.13363	0.0222717	0	0	0.0334076	0.0334076	1.11359	0	0	0	0.0334076	0.0334076	1.11359
1	14	3	0.429688	0.332031	1.71875	0.0585938	1.30859	0.0976562	0.0195312	0	0	0	0	0	0	0.0976562	0.0390625	0.0390625	1.95312	0.0195312	0	0	0	0	0	0.0195312	0	0
1	68	3	0.492866	0.311284	0.869001	0.077821	0.428016	0.272374	0.0907912	0	0.077821	0.0389105	0	0	0	0.129702	0.0389105	0.0389105	1.29702	0	0	0	0	0	0	0	0	0
1	116	3	0.2574	0.18018	0.913771	0.02574	0	0.10296	0	0	0.02574	0	0.03861	0.02574	0.02574	0.03861	0	0	0	0.02574	0.02574	1.287	0	0	0	0.02574	0.02574	1.287
1	35	3	0.518135	0.479275	1.08808	0.207254	0.971503	0.0777202	0	0	0.0518135	0	0	0	0	0.0906736	0.0129534	0.0129534	1.29534	0.0259067	0.0129534	0.647668	0	0	0	0.0259067	0.0129534	0.647668
1	11	3	0.242656	0.217114	1.12388	0.0510856	1.27714	0.0510856	0	0	0.0127714	0	0	0	0	0.0510856	0.0255428	0.0127714	0.63857	0.0127714	0	0	0	0	0	0.0127714	0	0
1	129	2	0.595238	0.527211	1.42857	0.204082	0.986395	0.153061	0	0	0.0680272	0	0	0	0	0.102041	0.0340136	0.0170068	0.85034	0.0340136	0	0	0	0	0	0.0340136	0	0
1	116	3	0.382436	0.254958	1.01983	0.0566572	0.708215	0.113314	0	0	0	0.0141643	0.0141643	0.0141643	0	0.0566572	0.0283286	0.0141643	0.708215	0.0283286	0.0141643	0.708215	0	0	0	0.0283286	0.0141643	0.708215
1	55	3	0.568182	0.46875	1.16477	0.113636	0.894886	0.170455	0.0710227	0.0142045	0.0142045	0.0284091	0	0	0	0.113636	0.0142045	0	0	0.0142045	0.0142045	1.42045	0	0	0	0.0142045	0.0142045	1.42045
1	11	3	0.443599	0.392902	1.10266	0.126743	1.01394	0.0506971	0	0	0.0760456	0.0126743	0	0	0	0.0760456	0.0380228	0.0126743	0.430925	0.0126743	0.0126743	1.26743	0	0	0	0.0126743	0.0126743	1.26743
1	35	3	0.494924	0.418782	0.926396	0.114213	0.558376	0.164975	0.0126904	0	0.0634518	0.0126904	0.0126904	0	0	0.0761421	0.0126904	0.0126904	1.26904	0.0253807	0.0126904	0.634518	0	0	0	0.0253807	0.0126904	0.634518
1	36	3	0.33264	0.10395	1.6632	0	0	0.16632	0.0623701	0.02079	0	0.02079	0.02079	0	0	0.02079	0	0	0	0.04158	0	0	0	0	0	0.04158	0	0
1	54	3	0.373692	0.343797	1.24066	0.19432	1.15097	0.0896861	0	0	0.134529	0	0	0	0	0.119581	0	0	0	0.044843	0.0298954	0.986547	0	0	0	0.044843	0.0298954	0.986547
1	35	3	0.27894	0.223152	0.69735	0.055788	0.348675	0.125523	0	0	0.013947	0	0	0	0	0.041841	0	0	0	0.013947	0.013947	1.3947	0	0	0	0.013947	0.013947	1.3947
1	344	2	0.519337	0.453039	0.883978	0.187845	0.718232	0.0994475	0	0	0.0220994	0	0	0	0	0.198895	0.0110497	0.0110497	1.10497	0.132597	0.0994475	0.839779	0	0	0	0.132597	0.0994475	0.839779
1	103	2	0.629139	0.529801	0.871965	0.13245	0.640177	0.143488	0.0331126	0.0110375	0.0441501	0.0110375	0.0110375	0.0110375	0	0.110375	0.0441501	0.0441501	1.10375	0.0110375	0	0	0	0	0	0.0110375	0	0
1	54	3	0.482866	0.358255	1.35514	0.140187	1.21495	0.140187	0	0	0	0.0155763	0	0	0	0.186916	0.0155763	0.0155763	1.55763	0.046729	0.0311526	1.02804	0	0	0	0.046729	0.0311526	1.02804
1	257	1	0.29595	0.233645	1.13707	0.046729	0.514019	0.0778816	0	0	0.0155763	0	0.0311526	0.0155763	0	0.0155763	0.046729	0.0155763	0.529595	0.0778816	0.046729	0.934579	0	0	0	0.0778816	0.046729	0.934579
1	36	3	0.496894	0.310559	1.31988	0.108696	1.3354	0.15528	0.0931677	0	0.0310559	0.0776398	0.015528	0	0	0.0621118	0.015528	0.015528	1.5528	0.0310559	0	0	0	0	0	0.0310559	0	0
1	35	3	0.600801	0.493992	1.18825	0.200267	1.16155	0.12016	0.0267023	0.0267023	0.0667557	0.0133511	0.0133511	0	0	0.133511	0.0133511	0.0133511	1.33511	0.0133511	0.0133511	1.33511	0	0	0	0.0133511	0.0133511	1.33511
1	103	2	0.581948	0.43943	1.05701	0.178147	0.866983	0.154394	0.0118765	0	0.0593824	0	0.0118765	0	0	0.166271	0.023753	0.023753	1.18765	0.023753	0	0	0	0	0	0.023753	0	0
1	14	3	0.431472	0.35533	2.18274	0.0761421	1.70051	0.0761421	0	0	0	0	0	0	0	0.0253807	0	0	0	0.0507614	0	0	0	0	0	0.0507614	0	0
1	103	2	0.644491	0.582121	1.78794	0.14553	0.893971	0.14553	0.02079	0	0.02079	0.02079	0	0	0	0.04158	0.04158	0.04158	2.079	0.02079	0	0	0	0	0	0.02079	0	0
1	11	3	0.941781	0.890411	1.64384	0.273973	1.60959	0.0684932	0.0171233	0.0171233	0.171233	0.0171233	0	0	0	0.136986	0.0342466	0.0342466	1.71233	0	0	0	0	0	0	0	0	0
1	298	2	0.711701	0.639324	1.02533	0.144753	0.808203	0.13269	0.0120627	0	0.13269	0	0	0	0	0.168878	0.0361882	0.0241255	0.79614	0.0361882	0.0120627	0.410133	0	0	0	0.0361882	0.0120627	0.410133
1	35	3	0.483676	0.399033	1.10036	0.0725514	0.810157	0.108827	0.0120919	0	0.0120919	0	0	0	0	0.0846433	0.0241838	0.0120919	0.604595	0	0	0	0	0	0	0	0	0
1	116	3	0.281924	0.199005	1.37645	0.0331675	0.829187	0.066335	0	0	0.0165837	0	0.0331675	0	0	0.0829187	0.0165837	0.0165837	1.65837	0.0497512	0.0331675	1.09453	0	0	0	0.0497512	0.0331675	1.09453
1	11	3	0.461133	0.382082	1.04084	0.158103	0.764163	0.131752	0	0	0.0131752	0	0.0131752	0	0	0.131752	0.0263505	0.0263505	1.31752	0.0131752	0	0	0	0	0	0.0131752	0	0
1	68	3	0.627854	0.43379	0.844749	0.136986	0.6621	0.239726	0.0456621	0.0114155	0.0228311	0.0228311	0.0799087	0.0114155	0	0.0799087	0.0228311	0.0228311	1.14155	0.0228311	0.0228311	1.14155	0	0	0	0.0228311	0.0228311	1.14155
1	36	3	0.407701	0.203851	0.690827	0.0566251	0.226501	0.15855	0.0339751	0.0226501	0.0226501	0.0226501	0.011325	0	0	0.0792752	0.011325	0	0	0.0453001	0.011325	0.294451	0	0	0	0.0453001	0.011325	0.294451
1	129	2	0.595506	0.505618	0.797753	0.213483	0.651685	0.168539	0.011236	0.011236	0.0337079	0.0224719	0.0224719	0.011236	0	0.11236	0.0224719	0.0224719	1.1236	0.0449438	0.011236	0.292135	0	0	0	0.0449438	0.011236	0.292135
1	116	3	0.354839	0.16129	3.22581	0.0322581	3.22581	0.129032	0	0	0	0.0322581	0	0	0	0.0322581	0.0322581	0	0	0	0	0	0	0	0	0	0	0
1	296	1	0.653465	0.574257	1.36634	0.217822	0.891089	0.237624	0	0	0.0792079	0	0	0	0	0.217822	0.019802	0	0	0.019802	0.019802	1.9802	0	0	0	0.019802	0.019802	1.9802
1	54	3	0.638607	0.624093	1.42235	0.11611	1.27721	0.0290276	0	0	0.0580552	0	0	0	0	0.0870827	0	0	0	0.0435414	0	0	0	0	0	0.0435414	0	0
1	35	3	0.436836	0.318772	1.05077	0.0236128	0.590319	0.106257	0.0472255	0.0118064	0	0.0236128	0	0	0	0.0472255	0	0	0	0.0118064	0	0	0	0	0	0.0118064	0	0
1	11	3	0.286533	0.157593	1.17479	0.0143266	0	0.12894	0	0	0	0	0.0143266	0	0	0.114613	0.0286533	0.0143266	0.716332	0.0143266	0	0	0	0	0	0.0143266	0	0
1	55	3	0.255556	0.155556	0.788889	0.0666667	0.555556	0.111111	0.0222222	0.0111111	0	0.0111111	0	0	0	0.0777778	0.0333333	0.0222222	0.733333	0.0222222	0	0	0	0	0	0.0222222	0	0
1	216	2	0.25355	0.162272	0.821501	0.030426	0.679513	0.10142	0	0	0.010142	0	0.020284	0	0	0.0608519	0.020284	0.020284	1.0142	0.020284	0.010142	0.507099	0	0	0	0.020284	0.010142	0.507099
1	345	1	0.552017	0.424628	1.69851	0.0636943	1.42251	0.169851	0	0	0	0	0	0	0	0.0849257	0	0	0	0.0636943	0.0424628	1.40127	0	0	0	0.0636943	0.0424628	1.40127
1	298	2	0.89172	0.828025	1.67728	0.191083	1.18896	0.212314	0	0	0.0636943	0	0	0	0	0.169851	0.0424628	0.0424628	2.12314	0.106157	0.0636943	1.27389	0	0	0	0.106157	0.0636943	1.27389
1	297	2	0.318878	0.165816	0.982143	0.0510204	0.637755	0.127551	0.0382653	0	0.0127551	0	0.0127551	0.0127551	0	0.0510204	0	0	0	0.0255102	0.0255102	1.27551	0	0	0	0.0255102	0.0255102	1.27551
1	14	3	0.635641	0.476731	0.91941	0.124858	0.510783	0.170261	0.0567537	0.0113507	0.0567537	0.0340522	0	0	0	0.124858	0.0227015	0.0227015	1.13507	0.0113507	0.0113507	1.13507	0	0	0	0.0113507	0.0113507	1.13507
5	156	1	0.321678	0.265734	1.1049	0.125874	0.937063	0.0699301	0.013986	0	0.027972	0	0	0	0	0.0839161	0.0559441	0.013986	0.363636	0.027972	0	0	0.013986	0	0	0.041958	0	0
5	8	3	0.238429	0.168303	0.813464	0.126227	0.939691	0.0981767	0	0	0.056101	0	0.0140252	0	0	0.0701262	0.0140252	0	0	0.0280505	0	0	0	0	0	0.0280505	0	0
5	15	3	0.436409	0.274314	1.07232	0.0872818	1.07232	0.112219	0	0	0.0249377	0.0124688	0	0	0	0.174564	0.0623441	0.0623441	1.24688	0.0374065	0.0124688	0.42394	0.0498753	0.0249377	0.623441	0.0872818	0.0374065	0.523691
5	217	2	0.398506	0.336239	0.734745	0.14944	0.523039	0.1868	0	0	0.0747198	0	0.0124533	0.0124533	0.0124533	0.224159	0.0249066	0.0124533	0.622665	0.0373599	0.0249066	0.821918	0.0373599	0.0249066	0.821918	0.0747198	0.0498132	0.821918
5	80	3	0.457589	0.290179	0.859375	0.122768	0.714286	0.15625	0.0223214	0.0111607	0.0669643	0.0334821	0.0111607	0	0	0.078125	0.0334821	0.0223214	0.736607	0	0	0	0.0111607	0	0	0.0111607	0	0
5	8	3	0.367454	0.275591	1.06299	0.11811	0.879265	0.131234	0	0	0.0131234	0.0131234	0.0131234	0	0	0.144357	0.0131234	0.0131234	1.31234	0.0524934	0.0262467	0.656168	0.0524934	0.0262467	0.656168	0.104987	0.0524934	0.656168
5	156	1	0.62425	0.468187	0.864346	0.216086	0.732293	0.252101	0.0360144	0	0.0480192	0	0	0	0	0.120048	0.0720288	0.060024	1.0084	0.0360144	0.0360144	1.20048	0.0120048	0	0	0.0480192	0.0360144	0.912365
5	184	2	0.425985	0.319489	0.820021	0.106496	0.532481	0.149095	0	0	0.0425985	0	0	0	0	0.223642	0.0532481	0.0532481	1.06496	0.0958466	0.0532481	0.596379	0.0425985	0.0106496	0.27689	0.138445	0.0638978	0.489883
5	69	3	0.537791	0.421512	0.799419	0.159884	0.799419	0.232558	0.0145349	0	0.0436047	0.0145349	0	0	0	0.0872093	0	0	0	0	0	0	0.0290698	0.0145349	0.726744	0.0290698	0.0145349	0.726744
5	37	3	0.509554	0.343949	0.853503	0.191083	0.764331	0.229299	0.0127389	0	0.0382166	0	0	0	0	0.242038	0.0764331	0.0382166	0.636943	0.0382166	0.0254777	0.840764	0	0	0	0.0382166	0.0254777	0.840764
5	15	3	0.407643	0.305732	1.00637	0.11465	0.993631	0.11465	0	0	0.0254777	0.0127389	0.0127389	0.0127389	0	0.0764331	0.0127389	0.0127389	1.27389	0.0127389	0.0127389	1.27389	0.0127389	0	0	0.0254777	0.0127389	0.636943
5	80	3	0.495495	0.427928	0.855856	0.0900901	0.563063	0.146396	0.0112613	0	0.045045	0	0.0112613	0.0112613	0	0.0337838	0.045045	0.0112613	0.292793	0.0225225	0.0112613	0.563063	0.0112613	0.0112613	1.12613	0.0337838	0.0225225	0.743243
5	69	3	0.276923	0.184615	2.55385	0.0307692	0	0.0615385	0	0	0	0	0	0	0	0.0923077	0.0307692	0.0307692	3.07692	0	0	0	0	0	0	0	0	0
5	156	1	0.361702	0.297872	1.3617	0.170213	1.06383	0.12766	0	0	0.0425532	0	0	0	0	0.12766	0.0638298	0.0425532	1.40426	0.0425532	0	0	0	0	0	0.0425532	0	0
5	15	3	0.275229	0.17038	0.904325	0.0655308	0.524246	0.117955	0.0131062	0	0.0262123	0.0131062	0	0	0	0.144168	0.0131062	0	0	0.0131062	0	0	0.0131062	0.0131062	1.31062	0.0262123	0.0131062	0.655308
5	8	3	0.318949	0.131332	0.806754	0.0375235	0	0.187617	0	0	0	0	0.0750469	0.0375235	0.0187617	0.0375235	0.0562852	0.0187617	0.637899	0.0187617	0	0	0.0375235	0.0187617	0.938086	0.0562852	0.0187617	0.637899
5	299	1	0.281924	0.149254	0.92869	0.066335	0.414594	0.13267	0.0165837	0.0165837	0.0497512	0.0331675	0.0331675	0.0165837	0	0.0497512	0	0	0	0.0995025	0.0497512	0.829187	0.0331675	0.0331675	1.65837	0.13267	0.0829187	1.02819
5	184	2	0.578035	0.520231	1.04046	0.202312	0.621387	0.144509	0	0	0.0578035	0.0144509	0	0	0	0.15896	0.0289017	0.0289017	1.44509	0.115607	0.0433526	0.549133	0.0433526	0.0289017	0.953757	0.15896	0.0722543	0.66474
5	8	3	0.501166	0.361305	0.897436	0.0815851	0.664336	0.16317	0	0	0.04662	0.011655	0.0582751	0.04662	0.011655	0.0582751	0	0	0	0.011655	0	0	0.011655	0.011655	1.1655	0.02331	0.011655	0.582751
5	156	1	0.868167	0.803859	2.9582	0.192926	2.66881	0.128617	0.0321543	0	0.096463	0	0	0	0	0.0643087	0	0	0	0	0	0	0.0321543	0	0	0.0321543	0	0
5	15	3	0.629067	0.520607	1.6269	0.130152	0.368764	0.21692	0.021692	0	0.0433839	0	0.021692	0	0	0.0650759	0.021692	0	0	0	0	0	0	0	0	0	0	0
5	8	3	0.672451	0.607375	1.93059	0.0867679	2.1692	0.0867679	0.021692	0	0.0433839	0	0	0	0	0.021692	0	0	0	0.0433839	0.021692	1.0846	0.0433839	0.0433839	2.1692	0.0867679	0.0650759	1.64859
5	218	2	0.878477	0.849195	1.21523	0.278184	0.995608	0.161054	0.0146413	0.0146413	0.175695	0	0	0	0	0.11713	0.0146413	0.0146413	1.46413	0.0146413	0.0146413	1.46413	0.0292826	0.0292826	1.46413	0.0439239	0.0439239	1.46413
5	219	2	0.344371	0.225166	0.940397	0.0264901	0	0.18543	0	0	0.013245	0.013245	0.0529801	0.0264901	0.0264901	0.0529801	0.013245	0.013245	1.3245	0.0529801	0.0397351	1.00662	0.013245	0.013245	1.3245	0.0662252	0.0529801	1.0596
5	218	2	0.444811	0.428336	1.26853	0.115321	0.939044	0.0988468	0	0	0.0494234	0	0	0	0	0.131796	0.0329489	0.0329489	1.64745	0	0	0	0	0	0	0	0	0
5	80	3	0.435967	0.286104	1.10354	0.0681199	0.817439	0.149864	0	0	0.0544959	0	0.0408719	0.013624	0.013624	0.0544959	0	0	0	0	0	0	0.013624	0	0	0.013624	0	0
5	15	3	0.314961	0.191226	0.596175	0.056243	0.674916	0.134983	0	0	0.0674916	0.0224972	0.0112486	0.0112486	0	0.0449944	0	0	0	0	0	0	0.0112486	0.0112486	1.12486	0.0112486	0.0112486	1.12486
5	37	3	0.452781	0.310479	0.866753	0.155239	0.866753	0.206986	0.0388098	0	0.0646831	0	0	0	0	0.142303	0.0776197	0.0646831	1.08668	0.0258732	0.0129366	0.646831	0	0	0	0.0258732	0.0129366	0.646831
5	80	3	0.466321	0.297927	0.958549	0.168394	0.893782	0.168394	0	0	0.0906736	0.0129534	0.0259067	0	0	0.11658	0.0129534	0.0129534	1.29534	0	0	0	0.0129534	0	0	0.0129534	0	0
5	15	3	0.339367	0.248869	0.723982	0.0678733	0.373303	0.124434	0	0	0.0452489	0.0226244	0.0113122	0	0	0.0452489	0	0	0	0.0113122	0	0	0.0226244	0.0113122	0.565611	0.0339367	0.0113122	0.384615
5	299	1	0.220126	0.125786	3.14465	0	0	0	0	0	0	0	0	0	0	0.0943396	0.0314465	0.0314465	3.14465	0.125786	0.0314465	0.81761	0.0314465	0.0314465	3.14465	0.157233	0.0628931	1.25786
5	102	1	0.660377	0.345912	2.86164	0.125786	2.35849	0.220126	0.0314465	0	0.0628931	0	0.0628931	0	0	0.125786	0.0628931	0.0628931	3.14465	0	0	0	0.0628931	0	0	0.0628931	0	0
5	69	3	0.514019	0.342679	1.13707	0.0623053	1.16822	0.233645	0.046729	0	0	0.046729	0	0	0	0.0778816	0	0	0	0.0155763	0.0155763	1.55763	0.0155763	0.0155763	1.55763	0.0311526	0.0311526	1.55763
5	219	2	0.334646	0.19685	1.37795	0.0590551	1.9685	0.177165	0	0	0	0.019685	0.0393701	0.0393701	0.019685	0.0787402	0.019685	0	0	0.177165	0.0787402	0	0.0393701	0.019685	0.984252	0.216535	0.0984252	0.905512
5	15	3	0.365112	0.20284	1.62272	0.0811359	1.0142	0.121704	0	0	0	0.020284	0.040568	0.020284	0	0.121704	0	0	0	0	0	0	0.020284	0.020284	2.0284	0.020284	0.020284	2.0284
5	300	1	0.673235	0.574713	1.36289	0.246305	1.31363	0.147783	0.0656814	0.0164204	0.0656814	0.0164204	0	0	0	0.0821018	0.0164204	0.0164204	1.64204	0.0656814	0	0	0.0328407	0.0164204	0.821018	0.0985222	0.0164204	0.262726
5	80	3	0.730028	0.509642	0.964187	0.192837	0.881543	0.261708	0	0	0.0826446	0.0413223	0	0	0	0.123967	0.0137741	0.0137741	1.37741	0	0	0	0.0275482	0	0	0.0275482	0	0
5	300	1	0.552677	0.466321	1.34715	0.224525	1.07081	0.172712	0.0345423	0.0172712	0.0518135	0	0.0172712	0	0	0.103627	0	0	0	0	0	0	0	0	0	0	0	0
5	258	1	0.463122	0.377358	1.40652	0.120069	1.21784	0.137221	0	0	0.051458	0.0343053	0	0	0	0.051458	0.051458	0.0343053	1.13208	0.051458	0.0343053	1.13208	0.0171527	0	0	0.0686106	0.0343053	0.857633
5	37	3	0.487805	0.360046	0.940767	0.127758	0.638792	0.127758	0.0116144	0	0.0116144	0	0.0116144	0	0	0.0696864	0.0116144	0.0116144	1.16144	0	0	0	0.0232288	0.0116144	0.58072	0.0232288	0.0116144	0.58072
5	15	3	0.552017	0.424628	0.828025	0.116773	0.774947	0.201699	0.0318471	0	0.0530786	0	0	0	0	0.07431	0	0	0	0.0212314	0	0	0.0212314	0	0	0.0424628	0	0
5	258	1	0.4329	0.281385	0.995671	0.108225	0.865801	0.25974	0	0	0.04329	0	0.04329	0.021645	0	0.151515	0.0649351	0.0649351	2.1645	0.0865801	0.04329	1.08225	0	0	0	0.0865801	0.04329	1.08225
5	8	3	0.635155	0.516987	1.226	0.14771	1.18168	0.192024	0	0	0.0738552	0.0295421	0.014771	0	0	0.14771	0.0738552	0.0443131	0.886263	0.0443131	0	0	0.014771	0.014771	1.4771	0.0590842	0.014771	0.384047
5	219	2	0.40201	0.251256	0.565327	0.0628141	0.251256	0.276382	0	0	0.0502513	0.0125628	0.0502513	0.0251256	0.0125628	0.100503	0	0	0	0.0502513	0.0376884	0.954774	0.0125628	0.0125628	1.25628	0.0628141	0.0502513	1.00503
5	37	3	0.29476	0.207424	0.917031	0.0655022	0.545852	0.0764192	0.0436681	0.0218341	0.010917	0.0218341	0.010917	0	0	0.0436681	0	0	0	0.0545852	0.0218341	0.436681	0.010917	0	0	0.0655022	0.0218341	0.371179
5	15	3	0.447598	0.360262	0.862445	0.174672	0.687773	0.152838	0.010917	0	0.0764192	0.010917	0	0	0	0.0436681	0.010917	0	0	0.0218341	0.010917	0.545852	0.010917	0	0	0.0327511	0.010917	0.371179
5	259	1	0.782241	0.718816	1.98732	0.211416	1.90275	0.0845666	0.0211416	0	0.0634249	0	0	0	0	0.12685	0.0211416	0.0211416	2.11416	0	0	0	0.0211416	0	0	0.0211416	0	0
5	80	3	0.435459	0.357698	1.29082	0.0622084	1.55521	0.108865	0	0	0.0155521	0.0466563	0.0311042	0.0155521	0	0.0311042	0	0	0	0	0	0	0.0466563	0.0155521	0.528771	0.0466563	0.0155521	0.528771
5	69	3	0.544323	0.404355	1.43079	0.0622084	1.55521	0.139969	0.0777605	0	0.0466563	0.0466563	0.0155521	0	0	0.0155521	0	0	0	0	0	0	0.0155521	0.0155521	1.55521	0.0155521	0.0155521	1.55521
5	15	3	0.39653	0.247831	0.929368	0.0619579	0.247831	0.173482	0	0	0.0495663	0.0123916	0.0123916	0	0	0.0495663	0.0247831	0.0123916	0.619579	0.0123916	0	0	0.0123916	0	0	0.0247831	0	0
5	37	3	0.382387	0.2781	0.730012	0.13905	0.382387	0.1854	0.023175	0.0115875	0.0347625	0.0115875	0.0115875	0.0115875	0	0.127462	0.0463499	0.0347625	0.880649	0	0	0	0	0	0	0	0	0
5	69	3	0.421053	0.342105	1.42105	0.131579	1.57895	0.210526	0.0263158	0	0.0526316	0.0526316	0.0263158	0	0	0.0526316	0	0	0	0	0	0	0.0263158	0	0	0.0263158	0	0
5	37	3	0.481696	0.404624	1.36802	0.192678	1.15607	0.115607	0.0192678	0	0.115607	0	0	0	0	0.0963391	0	0	0	0.0192678	0.0192678	1.92678	0.0578035	0.0192678	0.655106	0.0770713	0.0385356	0.963391
5	184	2	0.233196	0.178326	0.85048	0.0548697	0.342936	0.0960219	0	0	0.0274348	0	0.0137174	0	0	0.0960219	0.0274348	0.0137174	0.685871	0.0137174	0.0137174	1.37174	0	0	0	0.0137174	0.0137174	1.37174
5	259	1	0.273598	0.205198	1.09439	0.0957592	0.971272	0.109439	0.0136799	0	0.0410397	0	0.0136799	0	0	0.0957592	0	0	0	0	0	0	0	0	0	0	0	0
5	15	3	0.362205	0.267717	1.11811	0.0787402	0.944882	0.125984	0	0	0.0629921	0.0314961	0.015748	0	0	0.0314961	0	0	0	0	0	0	0.0314961	0.015748	0.787402	0.0314961	0.015748	0.787402
5	81	3	0.33241	0.193906	0.98338	0.0831025	0.927978	0.152355	0.0277008	0.0277008	0.0277008	0.0277008	0	0	0	0.0554017	0.0415512	0.0415512	1.38504	0.0138504	0.0138504	1.38504	0.0277008	0	0	0.0415512	0.0138504	0.470914
5	184	2	0.37594	0.313283	0.902256	0.112782	0.413534	0.100251	0	0	0.075188	0.0125313	0.0626566	0	0	0.162907	0.0125313	0.0125313	1.25313	0	0	0	0.037594	0.0250627	0.827068	0.037594	0.0250627	0.827068
5	157	2	0.275689	0.225564	0.977444	0.075188	1.0401	0.0877193	0	0	0.0626566	0.0125313	0	0	0	0.112782	0.0250627	0.0250627	1.25313	0.0125313	0	0	0	0	0	0.0125313	0	0
5	8	3	0.275344	0.150188	1.0388	0.100125	1.10138	0.100125	0.0125156	0	0.0375469	0	0.0375469	0.0125156	0.0125156	0.0375469	0	0	0	0	0	0	0.0125156	0.0125156	1.25156	0.0125156	0.0125156	1.25156
5	346	1	0.319149	0.234043	1.3617	0.0851064	0.531915	0.12766	0.0212766	0	0	0.0425532	0	0	0	0.0425532	0.0212766	0.0212766	2.12766	0.0425532	0	0	0	0	0	0.0425532	0	0
5	15	3	0.191489	0.170213	1.59574	0.0638298	1.42553	0.0638298	0	0	0.0212766	0	0.0212766	0	0	0.0425532	0	0	0	0.0425532	0	0	0	0	0	0.0425532	0	0
5	80	3	0.510638	0.319149	1.42553	0.0851064	0.531915	0.255319	0	0	0.0851064	0.0425532	0.0212766	0	0	0.106383	0	0	0	0.0425532	0.0212766	1.06383	0	0	0	0.0425532	0.0212766	1.06383
5	258	1	0.297203	0.174825	1.22378	0.0699301	0.437063	0.13986	0	0	0.034965	0	0.034965	0	0	0.0524476	0	0	0	0.13986	0.034965	0.454545	0	0	0	0.13986	0.034965	0.454545
5	157	2	0.493333	0.426667	1	0.24	0.96	0.16	0.0133333	0	0.0666667	0.0133333	0	0	0	0.186667	0.0533333	0.0266667	0.666667	0.0133333	0	0	0	0	0	0.0133333	0	0
5	80	3	0.55794	0.37196	1.1588	0.143062	1.00143	0.18598	0.0143062	0	0.0715308	0.0572246	0.0143062	0	0	0.0858369	0	0	0	0.0429185	0.0286123	0.944206	0	0	0	0.0429185	0.0286123	0.944206
5	81	3	0.496084	0.221932	0.926893	0.0391645	0.874674	0.261097	0.0391645	0	0.0130548	0	0.0522193	0.0261097	0.0130548	0.0913838	0.0261097	0	0	0.0261097	0	0	0	0	0	0.0261097	0	0
5	157	2	0.486111	0.37037	0.833333	0.115741	0.462963	0.150463	0.0694444	0.0347222	0.0578704	0.0347222	0	0	0	0.127315	0.0231481	0.0231481	1.15741	0.0115741	0.0115741	1.15741	0	0	0	0.0115741	0.0115741	1.15741
5	8	3	0.452436	0.301624	0.672854	0.162413	0.580046	0.208817	0.0232019	0	0.0464037	0.0116009	0.0348028	0.0232019	0.0116009	0.150812	0.0116009	0	0	0.0116009	0	0	0	0	0	0.0116009	0	0
5	220	1	0.583153	0.431965	1.72786	0.172786	1.07991	0.215983	0.0215983	0	0.107991	0	0.0431965	0.0431965	0	0.194384	0.0431965	0.0215983	1.07991	0.0431965	0.0431965	2.15983	0	0	0	0.0431965	0.0431965	2.15983
5	81	3	0.308748	0.205832	1.42367	0.0171527	0	0.0857633	0.0171527	0	0.0171527	0.0343053	0.0171527	0.0171527	0	0.051458	0	0	0	0.0343053	0	0	0	0	0	0.0343053	0	0
5	347	1	0.493827	0.246914	4.62963	0.123457	3.08642	0.185185	0	0	0.185185	0	0.0617284	0.0617284	0.0617284	0.246914	0	0	0	0.0617284	0.0617284	0	0	0	0	0.0617284	0.0617284	6.17284
5	219	2	0.344828	0.224888	1.0045	0.0449775	1.0045	0.164918	0.0149925	0	0.029985	0	0.029985	0.0149925	0	0.0749625	0	0	0	0.029985	0.0149925	0.749625	0	0	0	0.029985	0.0149925	0.749625
5	80	3	0.625931	0.402385	0.879285	0.119225	0.745156	0.298063	0.0149031	0	0.0596125	0.0447094	0.0447094	0	0	0.134128	0.0745156	0.0447094	0.894188	0.0298063	0.0298063	1.49031	0	0	0	0.0298063	0.0298063	1.49031
5	259	1	0.492813	0.431211	1.45791	0.102669	0.410678	0.164271	0	0	0.0410678	0	0	0	0	0.123203	0.0410678	0.0410678	2.05339	0.0821355	0.0410678	1.02669	0	0	0	0.0821355	0.0410678	1.02669
5	221	2	0.377049	0.213115	1.2623	0.0819672	1.31148	0.0983607	0.0163934	0	0.0327869	0.0163934	0.0163934	0.0163934	0	0.114754	0.0327869	0.0163934	0.819672	0.0163934	0	0	0	0	0	0.0163934	0	0
5	81	3	0.446686	0.331412	1.00865	0.100865	0.821326	0.201729	0	0	0.0432277	0.0288184	0.0288184	0	0	0.0288184	0	0	0	0.0144092	0	0	0	0	0	0.0144092	0	0
5	217	2	0.61745	0.550336	1.04698	0.147651	0.738255	0.147651	0	0	0.107383	0	0	0	0	0.201342	0.0134228	0.0134228	1.34228	0.0536913	0.0402685	1.02013	0	0	0	0.0536913	0.0402685	1.02013
5	8	3	0.254351	0.160643	1.33869	0.0535475	1.33869	0.0937082	0.0267738	0	0.0133869	0	0	0	0	0.0267738	0	0	0	0.0267738	0	0	0	0	0	0.0267738	0	0
5	220	1	0.359408	0.274841	1.31078	0.0634249	0	0.190275	0	0	0.0211416	0	0	0	0	0.190275	0.0211416	0.0211416	2.11416	0.0845666	0.0211416	0.549683	0	0	0	0.0845666	0.0211416	0.549683
5	37	3	0.477569	0.376266	1.17221	0.130246	1.1288	0.144718	0.0289436	0	0.0434153	0	0.0144718	0	0	0.0868307	0.0289436	0	0	0.0578871	0.0144718	0.376266	0	0	0	0.0578871	0.0144718	0.376266
5	8	3	0.65051	0.446429	1.16071	0.153061	1.17347	0.191327	0.0255102	0.0127551	0.0510204	0.0127551	0.0127551	0.0127551	0	0.191327	0	0	0	0.0510204	0.0382653	0.969388	0	0	0	0.0510204	0.0382653	0.969388
5	221	2	0.347044	0.205656	0.886889	0.102828	0.488432	0.128535	0	0	0.0514139	0.0128535	0.0257069	0	0	0.0257069	0	0	0	0.0257069	0	0	0	0	0	0.0257069	0	0
5	8	3	0.481366	0.341615	1.3354	0.108696	1.3354	0.139752	0	0	0.0776398	0.015528	0.0465839	0.015528	0	0.0465839	0.015528	0	0	0.015528	0	0	0	0	0	0.015528	0	0
5	69	3	0.945736	0.806202	1.22481	0.186047	0.775194	0.20155	0.0465116	0.0310078	0.139535	0.0775194	0.0310078	0	0	0.0310078	0.0155039	0	0	0	0	0	0	0	0	0	0	0
5	157	2	0.665025	0.591133	1.10837	0.147783	0.923645	0.135468	0.0246305	0	0.0615764	0	0	0	0	0.160099	0.0123153	0.0123153	1.23153	0.0246305	0.0246305	1.23153	0	0	0	0.0246305	0.0246305	1.23153
5	15	3	0.455063	0.36405	0.955631	0.0682594	0.944255	0.125142	0	0	0.0455063	0.0227531	0.0113766	0	0	0.0568828	0.0113766	0.0113766	1.13766	0.0341297	0.0227531	0.750853	0	0	0	0.0341297	0.0227531	0.750853
5	218	2	0.853242	0.750853	1.03527	0.284414	1.00114	0.125142	0.0227531	0	0.0796359	0	0.0113766	0	0	0.136519	0.0227531	0.0227531	1.13766	0	0	0	0	0	0	0	0	0
5	156	1	0.379747	0.337553	1.58228	0.189873	1.18143	0.0843882	0	0	0.0843882	0	0	0	0	0.126582	0.0843882	0.0632911	1.60338	0	0	0	0	0	0	0	0	0
5	37	3	0.439024	0.341463	1.08943	0.146341	0.715447	0.146341	0.0325203	0	0.0487805	0	0	0	0	0.113821	0	0	0	0.0162602	0.0162602	1.62602	0	0	0	0.0162602	0.0162602	1.62602
5	221	2	0.268741	0.155587	1.03253	0.0565771	0.353607	0.0990099	0.0141443	0.0141443	0.0424328	0.0282885	0	0	0	0.0707214	0	0	0	0.0424328	0.0141443	0.480905	0	0	0	0.0424328	0.0141443	0.480905
5	81	3	0.296774	0.180645	0.735484	0.0258065	0.645161	0.167742	0.0129032	0	0.0129032	0	0.0258065	0	0	0.0774194	0	0	0	0.0258065	0	0	0	0	0	0.0258065	0	0
5	157	2	0.164835	0.164835	1.81319	0.10989	2.74725	0.10989	0	0	0	0	0	0	0	0.10989	0	0	0	0.0549451	0.0549451	5.49451	0	0	0	0.0549451	0.0549451	5.49451
5	260	1	0.222576	0.190779	1.06518	0.0317965	0.794913	0.0794913	0	0	0	0	0	0	0	0.063593	0	0	0	0.0158983	0	0	0	0	0	0.0158983	0	0
5	8	3	0.255591	0.159744	1.11821	0.0319489	1.59744	0.0798722	0.0159744	0.0159744	0	0.0159744	0.0159744	0	0	0.0958466	0.0319489	0.0319489	1.59744	0.0319489	0.0159744	0.798722	0	0	0	0.0319489	0.0159744	0.798722
5	156	1	0.437352	0.330969	0.969267	0.177305	0.862884	0.141844	0.0118203	0	0.0472813	0	0.0118203	0.0118203	0	0.0945626	0.035461	0.035461	1.18203	0.0236407	0	0	0	0	0	0.0236407	0	0
5	81	3	0.28436	0.14218	0.49763	0.0592417	0.236967	0.118483	0.0118483	0.0118483	0.0236967	0.0236967	0.035545	0.0236967	0.0118483	0.0592417	0.0236967	0.0236967	1.18483	0	0	0	0	0	0	0	0	0
5	217	2	0.488323	0.424628	1.91083	0.127389	1.76221	0.0424628	0	0	0.0636943	0.0212314	0.0212314	0.0212314	0	0.106157	0.0212314	0	0	0.0424628	0.0212314	1.06157	0	0	0	0.0424628	0.0212314	1.06157
5	260	1	0.636943	0.509554	1.50743	0.127389	0	0.212314	0	0	0.0636943	0	0	0	0	0.212314	0.0212314	0.0212314	2.12314	0.0636943	0.0212314	0.721868	0	0	0	0.0636943	0.0212314	0.721868
5	8	3	0.422764	0.325203	1.05691	0.097561	0.536585	0.162602	0.0162602	0	0.0162602	0.0162602	0.0162602	0.0162602	0	0.0813008	0	0	0	0.0325203	0.0325203	1.62602	0	0	0	0.0325203	0.0325203	1.62602
5	81	3	0.298103	0.176152	1.04336	0.0406504	1.35501	0.0948509	0.0135501	0	0.0406504	0	0.0135501	0	0	0.0542005	0.0271003	0.0135501	0.677507	0	0	0	0	0	0	0	0	0
5	37	3	0.341463	0.243902	0.97561	0.097561	0.768293	0.121951	0.0609756	0.0121951	0	0	0	0	0	0.0731707	0	0	0	0.0243902	0.0121951	0.609756	0	0	0	0.0243902	0.0121951	0.609756
5	81	3	0.255814	0.0697674	2.32558	0.0232558	2.32558	0.139535	0.0465116	0	0	0.0232558	0	0	0	0.0930233	0	0	0	0.0232558	0	0	0	0	0	0.0232558	0	0
5	260	1	0.549777	0.505201	0.876672	0.38633	0.742942	0.237741	0	0	0.118871	0	0	0	0	0.2526	0.0148588	0.0148588	1.48588	0.0445765	0.0445765	1.48588	0	0	0	0.0445765	0.0445765	1.48588
5	157	2	0.583016	0.443599	0.975919	0.152091	0.849176	0.202788	0.0253485	0	0.0633714	0	0	0	0	0.114068	0.0253485	0.0126743	0.633714	0.0126743	0	0	0	0	0	0.0126743	0	0
5	37	3	0.507614	0.380711	0.888325	0.152284	0.532995	0.164975	0.0507614	0.0253807	0.0380711	0.0253807	0	0	0	0.241117	0.0634518	0.0507614	1.01523	0.0507614	0.0253807	0.634518	0	0	0	0.0507614	0.0253807	0.634518
5	8	3	0.453401	0.289673	0.881612	0.138539	0.566751	0.2267	0	0	0.0629723	0.0125945	0.0125945	0	0	0.100756	0.0125945	0.0125945	1.25945	0.0755668	0.0503778	0.831234	0	0	0	0.0755668	0.0503778	0.831234
5	220	1	1.01089	0.917574	1.52411	0.248834	1.4619	0.0777605	0	0	0.0622084	0	0	0	0	0.108865	0	0	0	0	0	0	0	0	0	0	0	0
5	69	3	0.831234	0.730479	1.10831	0.163728	0.780856	0.125945	0.0251889	0.0125945	0.0251889	0.0377834	0	0	0	0.0251889	0.0251889	0.0125945	0.629723	0	0	0	0	0	0	0	0	0
5	301	2	0.542888	0.466884	0.781759	0.0977199	0.358306	0.19544	0	0	0.0651466	0	0	0	0	0.0760043	0.0325733	0.0217155	0.716612	0.0325733	0.0325733	1.08578	0	0	0	0.0325733	0.0325733	1.08578
5	301	2	0.369844	0.312945	0.910384	0.113798	0.540541	0.156472	0	0	0.0284495	0	0	0	0	0.0711238	0.0284495	0.0284495	1.42248	0	0	0	0	0	0	0	0	0
5	220	1	0.759162	0.706806	1.1911	0.222513	0.929319	0.117801	0	0	0.039267	0	0.013089	0	0	0.091623	0.026178	0.026178	1.3089	0.026178	0.013089	0.65445	0	0	0	0.026178	0.013089	0.65445
5	69	3	0.825688	0.629096	1.11402	0.157274	0.982962	0.196592	0.0131062	0	0.078637	0.0393185	0.0393185	0.0131062	0.0131062	0.078637	0	0	0	0	0	0	0	0	0	0	0	0
5	184	2	0.390456	0.303688	1.54013	0.0433839	2.1692	0.0867679	0.021692	0	0.021692	0	0	0	0	0.0433839	0.021692	0.021692	2.1692	0.021692	0	0	0	0	0	0.021692	0	0
5	8	3	0.527132	0.434109	1.37984	0.139535	1.03876	0.139535	0	0	0.0465116	0	0.0155039	0.0155039	0	0.0775194	0.0465116	0.0310078	1.02326	0	0	0	0	0	0	0	0	0
5	69	3	0.839002	0.714286	0.85034	0.249433	0.668934	0.226757	0.0226757	0	0.0907029	0.0340136	0	0	0	0.0680272	0	0	0	0.0113379	0	0	0	0	0	0.0113379	0	0
5	348	1	0.444444	0.37037	3.33333	0.111111	2.48148	0.111111	0	0	0	0	0	0	0	0.148148	0	0	0	0	0	0	0	0	0	0	0	0
5	15	3	0.344828	0.30853	1.28857	0.163339	1.01633	0.108893	0	0	0.0907441	0	0.0181488	0	0	0.0362976	0.0181488	0.0181488	1.81488	0.0544465	0.0181488	0.61706	0	0	0	0.0544465	0.0181488	0.61706
5	221	2	0.562613	0.471869	1.54265	0.127042	1.28857	0.145191	0	0	0.0362976	0	0	0	0	0.0544465	0	0	0	0	0	0	0	0	0	0	0	0
5	37	3	0.48926	0.381862	0.966587	0.143198	0.799523	0.131265	0.0596659	0.0238663	0.0357995	0.0238663	0	0	0	0.119332	0	0	0	0.0119332	0	0	0	0	0	0.0119332	0	0
5	217	2	0.391924	0.344418	0.938242	0.106888	0.795724	0.106888	0	0	0.0593824	0.023753	0.023753	0.0118765	0	0.0712589	0.023753	0.0118765	0.593824	0.0118765	0	0	0	0	0	0.0118765	0	0
5	69	3	0.499195	0.402576	1.35266	0.0483092	0.531401	0.144928	0	0	0.0805153	0.0161031	0.0161031	0	0	0.0644122	0	0	0	0	0	0	0	0	0	0	0	0
5	37	3	0.288925	0.224719	1.13965	0.144462	0.898876	0.0963082	0.0321027	0.0160514	0	0	0	0	0	0.0963082	0.0160514	0.0160514	1.60514	0	0	0	0	0	0	0	0	0
5	81	3	0.413016	0.275344	0.801001	0.0876095	0.362954	0.112641	0.0250313	0.0250313	0.0375469	0.0876095	0	0	0	0.0750939	0.0125156	0.0125156	1.25156	0.0125156	0	0	0	0	0	0.0125156	0	0
5	218	2	0.406321	0.37246	0.925508	0.180587	0.778781	0.10158	0	0	0.0677201	0	0.0112867	0	0	0.124153	0.0225734	0.0225734	1.12867	0.03386	0.0225734	0.744921	0	0	0	0.03386	0.0225734	0.744921
5	8	3	0.293454	0.20316	0.688488	0.0677201	0.756208	0.124153	0	0	0.0225734	0.0112867	0.0564334	0.0112867	0	0.0677201	0.0112867	0	0	0.0564334	0.03386	0.677201	0	0	0	0.0564334	0.03386	0.677201
16	25	3	0.461285	0.362438	1.26853	0.0988468	0.543657	0.131796	0	0	0.0494234	0	0.0329489	0.0164745	0.0164745	0.0823723	0.0329489	0.0329489	1.64745	0.0164745	0	0	0.0329489	0.0164745	0.823723	0.0494234	0.0164745	0.560132
16	70	3	0.330033	0.214521	0.759076	0.115512	0.709571	0.19802	0	0	0.0165017	0	0.0330033	0	0	0.148515	0.049505	0.0330033	1.08911	0.0330033	0	0	0.0660066	0	0	0.0990099	0	0
16	82	3	0.268741	0.169731	0.947666	0.0424328	0.466761	0.0848656	0.0282885	0	0	0	0	0	0	0.0990099	0.0141443	0	0	0.0141443	0	0	0	0	0	0.0141443	0	0
16	56	3	0.919378	0.834512	1.27298	0.226308	0.975955	0.127298	0	0	0.0848656	0	0	0	0	0.155587	0	0	0	0	0	0	0.0141443	0.0141443	1.41443	0.0141443	0.0141443	1.41443
16	71	3	0.597403	0.519481	1.1039	0.103896	0.649351	0.142857	0.012987	0	0.025974	0	0	0	0	0.0779221	0.025974	0.025974	1.2987	0.025974	0.025974	1.2987	0.025974	0	0	0.0519481	0.025974	0.649351
16	83	3	0.32538	0.173536	1.6269	0.0650759	0.715835	0.151844	0	0	0	0.021692	0	0	0	0.0867679	0.0433839	0.021692	1.0846	0	0	0	0	0	0	0	0	0
16	25	3	0.432	0.24	1.28	0.064	0.4	0.224	0	0	0.032	0.016	0.032	0.016	0	0.08	0.016	0.016	1.6	0.048	0	0	0.048	0.016	0.544	0.096	0.016	0.256
16	185	1	0.601399	0.503497	0.937063	0.251748	0.783217	0.20979	0	0	0.0699301	0	0.027972	0.013986	0	0.20979	0	0	0	0.027972	0.013986	0.699301	0.041958	0	0	0.0699301	0.013986	0.27972
16	261	1	0.272	0.192	1.072	0.096	0.528	0.112	0.016	0.016	0.032	0	0.016	0	0	0.064	0.048	0.032	1.056	0.048	0	0	0.016	0.016	1.6	0.064	0.016	0.416
16	84	3	0.601399	0.503497	0.937063	0.251748	0.783217	0.20979	0	0	0.0699301	0	0.027972	0.013986	0	0.20979	0	0	0	0.027972	0.013986	0.699301	0.041958	0	0	0.0699301	0.013986	0.27972
16	302	2	0.43659	0.33264	1.82952	0.0831601	1.55925	0.0831601	0.02079	0	0.0831601	0.02079	0.04158	0	0	0.0623701	0	0	0	0	0	0	0	0	0	0	0	0
16	130	1	1.0395	0.790021	1.47609	0.45738	1.0395	0.39501	0.0623701	0	0.10395	0	0	0	0	0.31185	0.02079	0.02079	2.079	0	0	0	0.0623701	0.04158	1.37214	0.0623701	0.04158	1.37214
16	186	1	0.548673	0.389381	1.36283	0.123894	1.00885	0.159292	0.0353982	0	0	0.0176991	0	0	0	0.141593	0.0353982	0.0353982	1.76991	0	0	0	0.0353982	0.0353982	1.76991	0.0353982	0.0353982	1.76991
16	56	3	0.588235	0.544118	1.14706	0.161765	0.529412	0.147059	0	0	0.0882353	0	0	0	0	0.117647	0.0147059	0.0147059	1.47059	0.0147059	0.0147059	1.47059	0	0	0	0.0147059	0.0147059	1.47059
16	25	3	0.291139	0.202532	1.18987	0.0253165	0.632911	0.0886076	0.0126582	0	0	0	0	0	0	0.0506329	0.0126582	0	0	0.0379747	0.0126582	0.43038	0.0126582	0.0126582	1.26582	0.0506329	0.0253165	0.632911
16	84	3	0.521415	0.409683	1.527	0.0931099	0.744879	0.111732	0.018622	0.018622	0.0744879	0.018622	0.018622	0	0	0.111732	0.018622	0.018622	1.8622	0.0372439	0	0	0.0558659	0.0372439	1.22905	0.0931099	0.0372439	0.744879
16	186	1	0.442623	0.409836	1.04918	0.180328	0.737705	0.147541	0	0	0.0327869	0	0	0	0	0.0819672	0.0327869	0.0163934	0.819672	0.0163934	0	0	0.0327869	0.0163934	0.819672	0.0491803	0.0163934	0.557377
16	130	1	0.822368	0.608553	1.20066	0.3125	0.871711	0.3125	0.0493421	0	0.0493421	0.0328947	0	0	0	0.180921	0.0493421	0.0328947	1.08553	0.0328947	0	0	0	0	0	0.0328947	0	0
16	83	3	0.368272	0.240793	0.835694	0.0424929	0.949008	0.169972	0	0	0	0	0.0283286	0	0	0.113314	0.0283286	0	0	0.0283286	0	0	0.0849858	0.0141643	0.226629	0.113314	0.0141643	0.169972
16	187	1	0.706861	0.623701	1.8711	0.29106	1.64241	0.0623701	0	0	0.04158	0	0	0	0	0.14553	0.04158	0.04158	2.079	0.02079	0	0	0.02079	0	0	0.04158	0	0
16	84	3	0.587413	0.517483	1.2028	0.111888	1.04895	0.111888	0.013986	0	0.0559441	0	0	0	0	0.0699301	0.027972	0.013986	0.699301	0.013986	0	0	0.041958	0.027972	0.923077	0.0559441	0.027972	0.699301
16	262	1	0.448808	0.364656	1.29032	0.0140252	1.40252	0.0981767	0	0	0.0280505	0.0140252	0	0	0	0.0420757	0	0	0	0.0140252	0	0	0.0280505	0.0280505	1.40252	0.0420757	0.0280505	0.925666
16	82	3	0.348259	0.273632	1.18159	0.0497512	0.932836	0.0746269	0	0	0.0248756	0	0.0124378	0	0	0.0248756	0	0	0	0	0	0	0.0124378	0.0124378	1.24378	0.0124378	0.0124378	1.24378
16	71	3	0.620525	0.548926	1.01432	0.0835322	0.847255	0.131265	0.0119332	0	0.071599	0	0.0119332	0	0	0.0954654	0.0357995	0.0238663	0.787589	0	0	0	0.0357995	0.0119332	0.405728	0.0357995	0.0119332	0.405728
16	83	3	0.568862	0.389222	2.54491	0.0299401	0	0.209581	0	0	0.0299401	0	0.0299401	0	0	0.0898204	0.0299401	0	0	0	0	0	0.0598802	0.0299401	1.49701	0.0598802	0.0299401	1.49701
16	105	3	0.260304	0.130152	1.0846	0.0867679	1.0846	0.173536	0.021692	0	0.021692	0	0	0	0	0.0650759	0.021692	0.021692	2.1692	0.021692	0.021692	2.1692	0.021692	0	0	0.0433839	0.021692	1.0846
16	26	3	0.361068	0.188383	1.56986	0.0156986	1.56986	0.141287	0	0	0	0	0.0156986	0	0	0.10989	0.0313972	0.0156986	0.784929	0.0627943	0.0156986	0.408163	0.0627943	0.0313972	0.784929	0.125589	0.0470958	0.596546
16	56	3	0.595611	0.485893	1.41066	0.0626959	1.17555	0.125392	0	0	0.031348	0	0.015674	0	0	0.141066	0.031348	0	0	0.015674	0	0	0.015674	0	0	0.031348	0	0
16	82	3	0.296392	0.206186	1.21134	0.0257732	0.64433	0.064433	0	0	0.0128866	0	0.0128866	0	0	0.0128866	0	0	0	0.0386598	0	0	0.0128866	0	0	0.0515464	0	0
16	70	3	0.245023	0.107198	0.444104	0.0612557	0.382848	0.137825	0.0306279	0.0153139	0	0	0.0306279	0.0306279	0	0.0306279	0	0	0	0.0153139	0	0	0.0765697	0.0306279	0.612557	0.0918836	0.0306279	0.520674
16	84	3	0.566038	0.477987	0.666667	0.226415	0.352201	0.289308	0	0	0.0628931	0.0125786	0.0125786	0	0	0.238994	0.0377358	0.0377358	1.25786	0.0503145	0.0377358	0.955975	0.0628931	0.0377358	0.754717	0.113208	0.0754717	0.830189
16	187	1	0.301887	0.213836	0.742138	0.0754717	0.415094	0.163522	0	0	0.0377358	0.0125786	0	0	0	0.113208	0	0	0	0.125786	0.0628931	0.628931	0.0125786	0.0125786	1.25786	0.138365	0.0754717	0.679245
16	26	3	0.288845	0.189243	0.527888	0.0498008	0.59761	0.109562	0	0	0	0.00996016	0.0199203	0	0	0.059761	0.00996016	0	0	0.109562	0.0298805	0.278884	0.0498008	0.0398406	0.796813	0.159363	0.0697211	0.438247
16	25	3	0.297872	0.276596	1.14894	0.0638298	0.702128	0.106383	0	0	0.0212766	0.0212766	0	0	0	0.0851064	0.0212766	0.0212766	2.12766	0.0212766	0.0212766	2.12766	0.0638298	0	0	0.0851064	0.0212766	0.553191
16	187	1	0.382979	0.340426	1.59574	0.106383	0.851064	0.0851064	0.0212766	0	0	0	0	0	0	0.0212766	0	0	0	0.0851064	0.0212766	0.553191	0	0	0	0.0851064	0.0212766	0.553191
16	71	3	0.607029	0.559105	1.3738	0.111821	0.910543	0.0798722	0	0	0.0479233	0.0159744	0.0159744	0.0159744	0	0.111821	0.0159744	0.0159744	1.59744	0.0159744	0	0	0.0159744	0.0159744	1.59744	0.0319489	0.0159744	0.798722
16	26	3	0.23088	0.12987	0.808081	0.0577201	0	0.10101	0	0	0.01443	0	0.02886	0	0	0.01443	0	0	0	0.0577201	0.02886	0.721501	0.04329	0.01443	0.49062	0.10101	0.04329	0.606061
16	70	3	0.510204	0.280612	1.86224	0.0255102	0	0.204082	0.0255102	0	0.0510204	0	0.0255102	0	0	0.127551	0.0255102	0.0255102	2.55102	0	0	0	0.0510204	0.0510204	2.55102	0.0510204	0.0510204	2.55102
16	25	3	0.2537	0.12685	1.41649	0.0211416	0	0.105708	0	0	0	0	0	0	0	0.105708	0	0	0	0.0422833	0.0211416	1.05708	0.0211416	0.0211416	2.11416	0.0634249	0.0422833	1.39535
16	83	3	0.32	0.24	1.392	0.048	0.528	0.096	0	0	0.032	0	0	0	0	0.048	0.016	0.016	1.6	0	0	0	0.016	0	0	0.016	0	0
16	71	3	0.390738	0.376266	0.998553	0.144718	0.723589	0.130246	0	0	0.0289436	0	0	0	0	0.0868307	0.0578871	0.0289436	0.723589	0.0289436	0	0	0.0144718	0.0144718	1.44718	0.0434153	0.0144718	0.492041
16	263	2	0.344828	0.293742	0.996169	0.0893997	0.906769	0.0893997	0	0	0.0510856	0	0	0	0	0.0766284	0.0255428	0.0255428	1.27714	0.0127714	0	0	0	0	0	0.0127714	0	0
16	84	3	0.537084	0.44757	1.02302	0.11509	0.56266	0.16624	0	0	0.0383632	0	0	0	0	0.191816	0.0127877	0	0	0.0511509	0.0255754	0.639386	0.0767263	0.0255754	0.434783	0.127877	0.0511509	0.511509
16	26	3	0.339426	0.182768	0.75718	0.0522193	0	0.261097	0	0	0.0261097	0	0.0261097	0	0	0.078329	0	0	0	0.130548	0.0522193	1.04439	0.0261097	0	0	0.156658	0.0522193	0.887728
16	71	3	0.479167	0.4375	1.58333	0.125	1.04167	0.125	0	0	0.0625	0.0208333	0.0208333	0.0208333	0	0.125	0.0208333	0.0208333	2.08333	0	0	0	0.0625	0.0416667	1.375	0.0625	0.0416667	1.375
16	186	1	0.596591	0.568182	1.03693	0.213068	0.46875	0.170455	0	0	0.0284091	0	0	0	0	0.198864	0.0426136	0.0426136	1.42045	0.0142045	0.0142045	1.42045	0.0426136	0.0284091	0.9375	0.0568182	0.0426136	1.07955
16	83	3	0.5919	0.280374	2.08723	0.0934579	2.08723	0.373832	0	0	0.0934579	0.0623053	0.0311526	0	0	0.186916	0.0311526	0.0311526	3.11526	0.0311526	0.0311526	0	0.0934579	0.0623053	2.05607	0.124611	0.0934579	2.3676
16	70	3	0.150754	0.0628141	1.00503	0	0	0.0753769	0	0	0	0	0.0251256	0	0	0.0125628	0.0376884	0.0251256	0.829146	0.0376884	0	0	0.0251256	0	0	0.0628141	0	0
16	84	3	0.294118	0.196078	2.18954	0.0980392	2.18954	0.163399	0.0326797	0	0.0326797	0	0	0	0	0.0980392	0.0326797	0.0326797	3.26797	0	0	0	0.0326797	0	0	0.0326797	0	0
16	262	1	0.204678	0.146199	0.584795	0	0	0.146199	0	0	0.0584795	0	0.0292398	0	0	0	0	0	0	0.0292398	0.0292398	2.92398	0	0	0	0.0292398	0.0292398	2.92398
16	26	3	0.263158	0.161943	1.2753	0.0607287	1.35628	0.0809717	0	0	0	0	0	0	0	0	0.0202429	0.0202429	2.02429	0.0809717	0.0202429	0.526316	0.0404858	0	0	0.121457	0.0202429	0.323887
16	105	3	0.268256	0.208644	1.05812	0.0596125	0.745156	0.0894188	0	0	0.0298063	0.0149031	0	0	0	0.104322	0.0149031	0.0149031	1.49031	0.0149031	0	0	0.0447094	0.0149031	0.506706	0.0596125	0.0149031	0.387481
16	130	1	0.596125	0.432191	0.923994	0.23845	0.834575	0.283159	0.0298063	0.0149031	0.0596125	0.0149031	0	0	0	0.134128	0.0149031	0.0149031	1.49031	0.0596125	0.0298063	0.745156	0.0298063	0.0149031	0.745156	0.0894188	0.0447094	0.745156
16	186	1	0.745501	0.616967	1.72237	0.257069	1.02828	0.308483	0	0	0.0771208	0	0	0	0	0.179949	0	0	0	0	0	0	0.102828	0.102828	2.57069	0.102828	0.102828	2.57069
16	185	1	0.217028	0.166945	1.00167	0.066778	0.417362	0.116861	0	0	0.0166945	0	0	0	0	0.066778	0	0	0	0	0	0	0	0	0	0	0	0
16	25	3	0.231959	0.180412	1.01804	0.0257732	1.28866	0.0773196	0	0	0.0386598	0.0128866	0.0128866	0.0128866	0.0128866	0.0515464	0.0257732	0.0128866	0.64433	0	0	0	0.064433	0.0257732	0.515464	0.064433	0.0257732	0.515464
16	83	3	0.452781	0.310479	1.02199	0.0646831	0.776197	0.168176	0	0	0.0388098	0	0	0	0	0.103493	0.0258732	0.0129366	0.646831	0.0129366	0	0	0.0129366	0	0	0.0258732	0	0
16	70	3	0.220207	0.142487	0.829016	0.0388601	0.867876	0.0906736	0	0	0	0	0	0	0	0.0518135	0.0129534	0	0	0	0	0	0.0388601	0	0	0.0388601	0	0
16	26	3	0.362976	0.290381	1.25227	0.0362976	0.907441	0.145191	0	0	0	0	0.0181488	0.0181488	0	0.0544465	0.0181488	0.0181488	1.81488	0.108893	0.0181488	0.290381	0.0725953	0.0181488	0.471869	0.181488	0.0362976	0.362976
16	84	3	0.434783	0.326087	1.25776	0.108696	1.10248	0.15528	0	0	0.0621118	0.015528	0	0	0	0.0310559	0.015528	0.015528	1.5528	0.015528	0	0	0.015528	0.015528	1.5528	0.0310559	0.015528	0.776398
16	105	3	0.310559	0.186335	1.28882	0.0621118	0.776398	0.124224	0.015528	0	0.015528	0	0	0	0	0.0621118	0	0	0	0.015528	0	0	0.0621118	0.0310559	0.776398	0.0776398	0.0310559	0.621118
16	71	3	0.307692	0.237762	1.23077	0.0559441	1.04895	0.0699301	0	0	0.013986	0	0.013986	0	0	0.111888	0.027972	0.013986	0.699301	0	0	0	0	0	0	0	0	0
16	25	3	0.167598	0.139665	1.25698	0.0139665	0	0.0418994	0	0	0	0	0	0	0	0.0139665	0	0	0	0	0	0	0.027933	0	0	0.027933	0	0
16	84	3	0.44164	0.268139	1.29338	0.0788644	1.26183	0.173502	0	0	0.0315457	0.0473186	0.0157729	0.0157729	0	0.126183	0.0630915	0.0630915	1.57729	0.0630915	0.0315457	0.788644	0.0473186	0.0315457	1.04101	0.11041	0.0630915	0.914826
16	262	1	0.204724	0.110236	1.11811	0.015748	0	0.110236	0	0	0.015748	0	0.0472441	0.015748	0.015748	0	0	0	0	0.0314961	0	0	0.0314961	0.015748	0.787402	0.0629921	0.015748	0.409449
16	56	3	0.444744	0.377358	0.916442	0.161725	0.566038	0.175202	0.0134771	0	0.0404313	0.0134771	0	0	0	0.107817	0	0	0	0.0269542	0	0	0.0673854	0.0404313	0.808625	0.0943396	0.0404313	0.566038
16	105	3	0.256065	0.148248	1.10512	0.0269542	0.673854	0.0673854	0	0	0.0269542	0	0.0269542	0.0269542	0	0.0134771	0	0	0	0.0269542	0	0	0	0	0	0.0269542	0	0
16	303	2	0.296097	0.188425	0.672948	0.0942127	0.188425	0.148048	0	0	0.0672948	0	0	0	0	0.107672	0	0	0	0	0	0	0.013459	0.013459	1.3459	0.013459	0.013459	1.3459
16	26	3	0.200893	0.133929	2.23214	0	0	0.0669643	0.0223214	0	0	0	0	0	0	0.0223214	0	0	0	0.0892857	0	0	0	0	0	0.0892857	0	0
16	185	1	0.417495	0.357853	1.43141	0.218688	1.27237	0.159046	0	0	0.0198807	0	0	0	0	0.178926	0	0	0	0.0198807	0.0198807	1.98807	0	0	0	0.0198807	0.0198807	1.98807
16	188	1	0.255319	0.170213	1.41844	0	0	0.070922	0	0	0	0	0	0	0	0.0283688	0.0141844	0.0141844	1.41844	0.0283688	0	0	0	0	0	0.0283688	0	0
16	261	1	0.439093	0.410765	1.17564	0.0991501	0.807365	0.0849858	0	0	0.0566572	0	0	0	0	0.0424929	0	0	0	0	0	0	0	0	0	0	0	0
16	189	2	0.4047	0.339426	1.20104	0.078329	0.874674	0.0913838	0	0	0	0	0	0	0	0.078329	0.0130548	0.0130548	1.30548	0.0261097	0.0130548	0.652742	0.0391645	0	0	0.0652742	0.0130548	0.261097
16	130	1	0.619718	0.450704	1.77465	0.112676	1.40845	0.28169	0.028169	0	0	0	0	0	0	0.140845	0	0	0	0.028169	0	0	0	0	0	0.028169	0	0
16	56	3	1.01911	0.912951	1.86837	0.212314	1.27389	0.14862	0	0	0.0212314	0.0212314	0	0	0	0.14862	0.0424628	0.0424628	2.12314	0	0	0	0	0	0	0	0	0
16	188	1	0.251969	0.125984	1.1811	0.015748	0	0.0944882	0.015748	0	0.015748	0	0.0629921	0.015748	0	0	0	0	0	0.015748	0	0	0	0	0	0.015748	0	0
16	189	2	0.754717	0.72327	1.50943	0.235849	1.36792	0.0314465	0	0	0	0	0	0	0	0.0628931	0.0314465	0.0314465	1.57233	0.0157233	0.0157233	1.57233	0	0	0	0.0157233	0.0157233	1.57233
16	25	3	0.24	0.186667	1.24	0.0133333	1.33333	0.0533333	0	0	0	0	0.0133333	0.0133333	0	0.08	0.0533333	0.0133333	0.346667	0	0	0	0	0	0	0	0	0
16	26	3	0.313531	0.181518	1.05611	0.0660066	0	0.19802	0	0	0.0165017	0	0.0330033	0	0	0.0660066	0.0165017	0.0165017	1.65017	0.0330033	0.0165017	0.825083	0	0	0	0.0330033	0.0165017	0.825083
16	190	1	0.449102	0.404192	1.33234	0.134731	1.00299	0.0598802	0	0	0.0149701	0	0	0	0	0.10479	0.0149701	0.0149701	1.49701	0.0449102	0.0449102	1.49701	0	0	0	0.0449102	0.0449102	1.49701
16	84	3	0.597907	0.44843	0.941704	0.149477	0.298954	0.239163	0	0	0.0747384	0	0.0149477	0.0149477	0.0149477	0.104634	0.0747384	0.0597907	1.19581	0.044843	0	0	0	0	0	0.044843	0	0
16	71	3	0.437158	0.34153	1.03825	0.0819672	1.13388	0.177596	0	0	0.0409836	0	0	0	0	0.0546448	0.0136612	0.0136612	1.36612	0	0	0	0	0	0	0	0	0
16	25	3	0.34153	0.245902	1.13388	0.0136612	0	0.0956284	0	0	0.0136612	0.0273224	0	0	0	0.0273224	0.0136612	0.0136612	1.36612	0.0136612	0	0	0	0	0	0.0136612	0	0
16	188	1	0.259481	0.159681	0.758483	0.0598802	0.658683	0.139721	0.0199601	0.0199601	0.0199601	0.0399202	0	0	0	0.0598802	0	0	0	0.11976	0.0399202	0.678643	0	0	0	0.11976	0.0399202	0.678643
16	83	3	0.205047	0.141956	1.05678	0.0473186	0.520505	0.0946372	0.0157729	0.0157729	0.0157729	0.0315457	0.0315457	0.0315457	0	0.0157729	0	0	0	0	0	0	0	0	0	0	0	0
16	105	3	0.194553	0.116732	0.869001	0.0518807	0.972763	0.116732	0	0	0.0129702	0	0.0259403	0.0259403	0.0129702	0.0648508	0	0	0	0.0129702	0	0	0	0	0	0.0129702	0	0
16	304	2	0.26824	0.203863	0.622318	0.0858369	0.26824	0.107296	0.0107296	0	0.0214592	0	0	0	0	0.0965665	0.0321888	0.0107296	0.364807	0	0	0	0	0	0	0	0	0
16	56	3	0.268528	0.236305	0.784103	0.107411	0.644468	0.0966702	0	0	0.0214823	0	0.0107411	0	0	0.0966702	0.0322234	0.0322234	1.07411	0.0107411	0	0	0	0	0	0.0107411	0	0
16	25	3	0.223752	0.137694	1.72117	0.0344234	1.72117	0.0860585	0	0	0	0.0172117	0	0	0	0.0516351	0.0172117	0.0172117	1.72117	0.0172117	0	0	0	0	0	0.0172117	0	0
16	261	1	0.464716	0.344234	0.860585	0.10327	0.292599	0.240964	0	0	0.0688468	0.0172117	0	0	0	0.137694	0	0	0	0.0516351	0.0344234	1.13597	0	0	0	0.0516351	0.0344234	1.13597
16	105	3	0.429864	0.282805	0.81448	0.10181	0.497738	0.169683	0.0339367	0	0.0226244	0	0.0113122	0	0	0.0678733	0.0226244	0.0113122	0.565611	0.0113122	0.0113122	1.13122	0	0	0	0.0113122	0.0113122	1.13122
16	222	2	0.322234	0.236305	0.687433	0.182599	0.56928	0.161117	0	0	0.0322234	0	0.0214823	0.0214823	0.0107411	0.139635	0.0322234	0.0322234	1.07411	0.0537057	0.0214823	0.429646	0	0	0	0.0537057	0.0214823	0.429646
16	56	3	0.386681	0.290011	0.719656	0.0966702	0.354458	0.118153	0.0107411	0	0.0322234	0	0	0	0	0.204082	0	0	0	0.0214823	0.0107411	0.537057	0	0	0	0.0214823	0.0107411	0.537057
16	26	3	0.477178	0.248963	1.39004	0.0207469	0	0.248963	0	0	0.0207469	0	0	0	0	0.124481	0.0414938	0.0207469	1.03734	0.0622407	0.0207469	0.705394	0	0	0	0.0622407	0.0207469	0.705394
16	190	1	0.290456	0.228216	1.14108	0.124481	0.684647	0.145228	0	0	0.0207469	0	0	0	0	0.0829876	0	0	0	0	0	0	0	0	0	0	0	0
16	70	3	0.464744	0.272436	1.50641	0.0641026	1.60256	0.160256	0	0	0	0.0160256	0	0	0	0.112179	0.0160256	0.0160256	1.60256	0.0320513	0	0	0	0	0	0.0320513	0	0
16	82	3	0.367554	0.278834	1.08999	0.0887199	1.08999	0.101394	0	0	0.0126743	0	0.0126743	0	0	0.0506971	0.0253485	0.0126743	0.633714	0.0380228	0.0380228	1.26743	0	0	0	0.0380228	0.0380228	1.26743
16	349	2	0.663616	0.594966	1.00686	0.183066	0.926773	0.102975	0	0	0.0572082	0	0.0114416	0.0114416	0	0.160183	0.0686499	0.0572082	0.961098	0.0343249	0.0228833	0.755149	0	0	0	0.0343249	0.0228833	0.755149
16	190	1	0.819328	0.819328	1.78571	0.315126	1.53361	0.105042	0	0	0	0	0	0	0	0.210084	0	0	0	0.0210084	0	0	0	0	0	0.0210084	0	0
16	83	3	0.378151	0.273109	1.61765	0.0840336	1.05042	0.12605	0	0	0.0210084	0	0	0	0	0.0840336	0.0210084	0.0210084	2.10084	0	0	0	0	0	0	0	0	0
16	70	3	0.328947	0.164474	0.986842	0.0328947	0.822368	0.180921	0	0	0	0	0	0	0	0.0822368	0	0	0	0.0657895	0	0	0	0	0	0.0657895	0	0
16	71	3	0.509915	0.453258	1.14731	0.0849858	0.708215	0.141643	0	0	0.0849858	0	0.0141643	0	0	0.0283286	0.0283286	0.0283286	1.41643	0	0	0	0	0	0	0	0	0
16	188	1	0.247117	0.214168	1.02142	0.0658979	0.411862	0.115321	0	0	0	0.0494234	0	0	0	0.0329489	0	0	0	0.0988468	0.0329489	0.560132	0	0	0	0.0988468	0.0329489	0.560132
16	70	3	0.413223	0.231405	1.05785	0.0495868	1.10744	0.247934	0.0165289	0	0.0165289	0	0.0330579	0	0	0.115702	0	0	0	0.0165289	0.0165289	1.65289	0	0	0	0.0165289	0.0165289	1.65289
16	82	3	0.168776	0.140647	0.984529	0.0421941	0.464135	0.0421941	0	0	0.0281294	0	0.0140647	0	0	0.0281294	0.0281294	0.0281294	1.40647	0.0281294	0	0	0	0	0	0.0281294	0	0
16	222	2	0.525164	0.459519	0.864333	0.164114	0.579869	0.142232	0	0	0.0547046	0	0	0	0	0.131291	0	0	0	0.0218818	0.0218818	1.09409	0	0	0	0.0218818	0.0218818	1.09409
16	71	3	0.514223	0.47046	0.886214	0.109409	0.656455	0.0875274	0	0	0.0984683	0	0	0	0	0.12035	0.0328228	0.0109409	0.371991	0.0328228	0.0218818	0.722101	0	0	0	0.0328228	0.0218818	0.722101
16	82	3	0.360902	0.255639	1.32331	0.0300752	1.50376	0.105263	0.0300752	0	0.0150376	0.0300752	0	0	0	0.0451128	0.0150376	0.0150376	1.50376	0.0300752	0.0150376	0.75188	0	0	0	0.0300752	0.0150376	0.75188
16	188	1	0.281065	0.251479	1.12426	0.0591716	0.739645	0.0887574	0	0	0	0	0	0	0	0.0887574	0.0295858	0	0	0.0591716	0.0295858	0.739645	0	0	0	0.0591716	0.0295858	0.739645
16	70	3	0.435931	0.343461	1.07001	0.0792602	0.660502	0.11889	0	0	0.0264201	0.0264201	0.01321	0	0	0.0660502	0.01321	0.01321	1.321	0.01321	0	0	0	0	0	0.01321	0	0
16	303	2	0.236531	0.183968	0.932983	0.0919842	0.565046	0.0525624	0	0	0.0131406	0	0	0	0	0.0788436	0	0	0	0.0131406	0	0	0	0	0	0.0131406	0	0
16	302	2	0.643729	0.477248	0.854606	0.0776915	0.321865	0.210877	0.0110988	0	0.0443951	0.0221976	0.0221976	0	0	0.0554939	0.0110988	0.0110988	1.10988	0.0221976	0.0110988	0.554939	0	0	0	0.0221976	0.0110988	0.554939
16	185	1	0.400763	0.343511	1.27863	0.305344	1.20229	0.171756	0	0	0	0	0	0	0	0.0954198	0	0	0	0.019084	0	0	0	0	0	0.019084	0	0
16	83	3	0.458015	0.248092	1.62214	0.0572519	1.27863	0.209924	0	0	0.0763359	0	0.019084	0	0	0.133588	0.0381679	0.019084	0.954198	0.019084	0	0	0	0	0	0.019084	0	0
16	25	3	0.292683	0.211382	1.25203	0.0325203	0.813008	0.097561	0	0	0.0162602	0	0.0162602	0.0162602	0.0162602	0.0813008	0.0325203	0.0162602	0.813008	0	0	0	0	0	0	0	0	0
16	26	3	0.260586	0.179153	0.895765	0.0488599	0.537459	0.162866	0	0	0.0162866	0	0	0	0	0.0488599	0	0	0	0.0977199	0.0325733	0.553746	0	0	0	0.0977199	0.0325733	0.553746
16	189	2	0.326895	0.282318	0.936107	0.118871	0.742942	0.13373	0.0297177	0	0.0148588	0.0148588	0	0	0	0.104012	0.0445765	0	0	0.0297177	0.0148588	0.742942	0	0	0	0.0297177	0.0148588	0.742942
16	187	1	0.424628	0.318471	1.97452	0.0424628	1.06157	0.127389	0	0	0.0212314	0	0	0	0	0.106157	0.0212314	0.0212314	2.12314	0.0424628	0	0	0	0	0	0.0424628	0	0
16	189	2	0.520984	0.463097	1.21563	0.130246	0.636758	0.0723589	0	0	0.0289436	0	0	0	0	0.0578871	0.0144718	0.0144718	1.44718	0.0578871	0.0289436	0.723589	0	0	0	0.0578871	0.0289436	0.723589
16	25	3	0.373333	0.226667	1.17333	0.0533333	0.666667	0.16	0	0	0	0	0	0	0	0.0933333	0.0266667	0.0266667	1.33333	0.0533333	0	0	0	0	0	0.0533333	0	0
16	26	3	0.306667	0.186667	1.05333	0.0266667	0.666667	0.106667	0	0	0	0	0	0	0	0.106667	0.04	0.04	1.33333	0.0933333	0.04	0.56	0	0	0	0.0933333	0.04	0.56
16	222	2	0.484472	0.385093	0.881988	0.173913	0.621118	0.186335	0	0	0.0372671	0	0	0	0	0.149068	0	0	0	0.0248447	0	0	0	0	0	0.0248447	0	0
16	70	3	0.190678	0.0847458	2.11864	0	0	0.0635593	0	0	0	0	0	0	0	0.0211864	0	0	0	0	0	0	0	0	0	0	0	0
16	71	3	0.190678	0.148305	1.82203	0.0211864	2.11864	0.0635593	0	0	0	0	0	0	0	0.105932	0	0	0	0.0211864	0	0	0	0	0	0.0211864	0	0
16	56	3	0.402542	0.338983	1.46186	0.148305	0.911017	0.148305	0	0	0	0	0	0	0	0.148305	0.0211864	0	0	0	0	0	0	0	0	0	0	0
16	187	1	0.191638	0.191638	1.42857	0.0174216	1.74216	0.0348432	0	0	0	0	0	0	0	0	0	0	0	0.0522648	0.0174216	0.592334	0	0	0	0.0522648	0.0174216	0.592334
16	82	3	0.250696	0.167131	0.933148	0.0278552	0	0.125348	0	0	0.0417827	0	0	0	0	0.0417827	0	0	0	0	0	0	0	0	0	0	0	0
16	350	1	0.324232	0.273038	1.07509	0.0682594	0.426621	0.119454	0	0	0	0	0	0	0	0.0853242	0.0341297	0.0341297	1.70648	0.0170648	0.0170648	1.70648	0	0	0	0.0170648	0.0170648	1.70648
16	189	2	0.439414	0.386152	1.05193	0.0932091	0.758988	0.11984	0	0	0.0266312	0	0	0	0	0.133156	0.0133156	0.0133156	1.33156	0.0266312	0.0133156	0.665779	0	0	0	0.0266312	0.0133156	0.665779
16	25	3	0.467626	0.395683	0.947242	0.0959233	0.755396	0.131894	0	0	0.0479616	0.0119904	0	0	0	0.0479616	0	0	0	0.0359712	0.0119904	0.407674	0	0	0	0.0359712	0.0119904	0.407674
16	304	2	0.430622	0.370813	1.04067	0.0837321	0.849282	0.0956938	0	0	0.0358852	0	0	0	0	0.0598086	0.0358852	0.0119617	0.406699	0.0119617	0	0	0	0	0	0.0119617	0	0
16	263	2	0.45509	0.347305	0.946108	0.131737	0.766467	0.143713	0	0	0.0239521	0	0.011976	0	0	0.11976	0.0479042	0.0359281	0.91018	0.011976	0	0	0	0	0	0.011976	0	0
16	105	3	0.413355	0.238474	1.47854	0.0158983	0	0.143084	0	0	0.0158983	0.0158983	0.0158983	0	0	0.0953895	0.0476948	0.0158983	0.540541	0.0158983	0	0	0	0	0	0.0158983	0	0
16	56	3	0.757098	0.630915	1.1041	0.315457	1.02524	0.252366	0	0	0.0946372	0.0157729	0	0	0	0.315457	0.0157729	0.0157729	1.57729	0	0	0	0	0	0	0	0	0
16	82	3	0.396197	0.237718	1.15689	0.0475436	0.522979	0.174326	0.0158479	0	0.0475436	0.0316957	0.0475436	0	0	0.0316957	0	0	0	0.0158479	0	0	0	0	0	0.0158479	0	0
16	190	1	0.41514	0.31746	0.940171	0.10989	0.537241	0.13431	0	0	0.04884	0	0	0	0	0.19536	0.02442	0.01221	0.610501	0.02442	0.01221	0.610501	0	0	0	0.02442	0.01221	0.610501
16	26	3	0.31746	0.21978	0.818071	0.02442	0.610501	0.14652	0	0	0.01221	0.01221	0.01221	0	0	0.03663	0	0	0	0.1221	0.02442	0.2442	0	0	0	0.1221	0.02442	0.2442
16	190	1	0.340136	0.340136	2.72109	0.204082	2.2449	0.136054	0	0	0.0680272	0	0	0	0	0.0680272	0	0	0	0	0	0	0	0	0	0	0	0
16	185	1	0.352941	0.254902	1.35294	0.0980392	0.784314	0.156863	0	0	0.0392157	0	0	0	0	0.196078	0	0	0	0.0392157	0.0196078	0.980392	0	0	0	0.0392157	0.0196078	0.980392
16	26	3	0.342262	0.238095	1.11607	0.0595238	0.744048	0.14881	0	0	0.0297619	0.014881	0	0	0	0.0446429	0	0	0	0.0892857	0.0297619	0.505952	0	0	0	0.0892857	0.0297619	0.505952
16	56	3	0.401737	0.314875	0.716612	0.173724	0.684039	0.173724	0	0	0.0217155	0.0108578	0	0	0	0.141151	0.0108578	0	0	0	0	0	0	0	0	0	0	0
16	105	3	0.271444	0.0760043	0.933768	0.0217155	1.08578	0.141151	0	0	0	0	0.0217155	0.0217155	0	0.0542888	0	0	0	0.0108578	0	0	0	0	0	0.0108578	0	0
16	186	1	0.430622	0.311005	2.20096	0.0478469	1.19617	0.0956938	0.0478469	0.0239234	0.0239234	0	0	0	0	0.0717703	0	0	0	0.0478469	0	0	0	0	0	0.0478469	0	0
16	222	2	0.315789	0.273684	1.62105	0.126316	1.05263	0.105263	0	0	0.0210526	0	0	0	0	0.105263	0	0	0	0	0	0	0	0	0	0	0	0
16	82	3	0.378947	0.315789	1.83158	0.0842105	1.05263	0.0842105	0	0	0.0421053	0	0	0	0	0.0631579	0.0210526	0	0	0.0210526	0.0210526	2.10526	0	0	0	0.0210526	0.0210526	2.10526
16	56	3	0.390016	0.327613	0.74883	0.140406	0.343214	0.187207	0.0156006	0	0.0468019	0	0	0	0	0.140406	0	0	0	0.0468019	0.0156006	0.530421	0	0	0	0.0468019	0.0156006	0.530421
16	263	2	0.81761	0.566038	2.61006	0.188679	2.10692	0.251572	0.0314465	0	0.0628931	0	0.0314465	0	0	0.283019	0.0314465	0.0314465	3.14465	0	0	0	0	0	0	0	0	0
8	131	2	0.649718	0.621469	1.18644	0.19774	1.00282	0.112994	0	0	0.0988701	0	0	0	0	0.155367	0.0282486	0.0141243	0.706215	0.0282486	0	0	0.0141243	0.0141243	1.41243	0.0423729	0.0141243	0.480226
8	223	2	0.607345	0.466102	1.28531	0.112994	1.05932	0.169492	0.0423729	0	0.0423729	0	0	0	0	0.112994	0.0423729	0.0423729	1.41243	0.0141243	0	0	0.0282486	0.0141243	0.706215	0.0423729	0.0141243	0.480226
8	1	3	0.695553	0.490308	0.980616	0.13683	0.855188	0.193843	0.0798176	0.0114025	0.0114025	0.022805	0.0342075	0	0	0.159635	0.04561	0.0342075	0.866591	0.0570125	0.022805	0.4561	0.04561	0.0114025	0.296465	0.102623	0.0342075	0.387685
8	106	3	0.707763	0.513699	0.890411	0.194064	0.605023	0.228311	0.125571	0.0228311	0.10274	0.0114155	0.0114155	0	0	0.159817	0.0114155	0.0114155	1.14155	0.0228311	0	0	0.0114155	0.0114155	1.14155	0.0342466	0.0114155	0.388128
8	1	3	0.547504	0.402576	1.35266	0.112721	0.917874	0.144928	0.0322061	0.0161031	0.0322061	0.0161031	0	0	0	0.0805153	0.0322061	0	0	0.0161031	0	0	0.0161031	0	0	0.0322061	0	0
8	106	3	0.607595	0.455696	1.02532	0.139241	0.696203	0.189873	0.0126582	0	0.0253165	0	0.0253165	0	0	0.151899	0	0	0	0.0379747	0.0126582	0.43038	0.0126582	0	0	0.0506329	0.0126582	0.329114
8	9	3	0.465872	0.335861	0.769231	0.0650054	0.541712	0.162514	0.0325027	0.0108342	0.0325027	0.0216685	0.0216685	0.0108342	0	0.0650054	0	0	0	0.0325027	0.0108342	0.368364	0.0216685	0	0	0.0541712	0.0108342	0.216685
8	131	2	0.644491	0.540541	1.76715	0.14553	1.47609	0.10395	0	0	0.04158	0	0	0	0	0.22869	0.02079	0.02079	2.079	0	0	0	0.04158	0.02079	1.0395	0.04158	0.02079	1.0395
8	16	3	0.372751	0.257069	0.96401	0.0514139	0.321337	0.128535	0	0	0.0385604	0	0.0385604	0	0	0.102828	0.0257069	0.0128535	0.642674	0.0128535	0	0	0	0	0	0.0128535	0	0
8	9	3	0.39897	0.33462	1.23552	0.0643501	1.287	0.0772201	0.02574	0	0	0.01287	0	0	0	0.02574	0.01287	0.01287	1.287	0	0	0	0.01287	0	0	0.01287	0	0
8	27	3	0.803571	0.680804	0.78125	0.234375	0.368304	0.267857	0	0	0.111607	0.0334821	0.0223214	0	0	0.111607	0.078125	0.0558036	0.803571	0	0	0	0.0223214	0.0111607	0.558036	0.0223214	0.0111607	0.558036
8	107	2	0.200893	0.100446	0.625	0.0111607	1.11607	0.100446	0.0111607	0.0111607	0	0.0334821	0.0111607	0.0111607	0	0.0446429	0.0111607	0.0111607	1.11607	0.0446429	0.0111607	0.290179	0.0223214	0	0	0.0669643	0.0111607	0.178571
8	106	3	1.12676	0.985915	1.38833	0.503018	1.04628	0.402414	0	0	0.120724	0	0	0	0	0.301811	0.0402414	0.0201207	1.00604	0.0402414	0.0402414	2.01207	0.0201207	0	0	0.0603622	0.0402414	1.32797
8	107	2	0.342936	0.205761	0.823045	0.0137174	0	0.164609	0	0	0	0	0.0137174	0.0137174	0	0.0685871	0	0	0	0.0548697	0.0137174	0.356653	0.0685871	0.0137174	0.274348	0.123457	0.0274348	0.301783
8	1	3	0.370879	0.274725	1.03022	0.0824176	0.453297	0.151099	0.0412088	0	0.0412088	0	0	0	0	0.0961538	0.0137363	0.0137363	1.37363	0	0	0	0.0137363	0.0137363	1.37363	0.0137363	0.0137363	1.37363
8	131	2	0.452055	0.39726	0.986301	0.109589	0.684932	0.150685	0	0	0.0410959	0	0	0	0	0.150685	0	0	0	0.0273973	0.0273973	1.36986	0.0136986	0	0	0.0410959	0.0273973	0.90411
8	16	3	0.240334	0.14629	0.825496	0.0626959	0.522466	0.104493	0.0104493	0	0.0208986	0	0	0	0	0.0626959	0.0417973	0.0208986	0.522466	0.0104493	0.0104493	1.04493	0.0208986	0	0	0.031348	0.0104493	0.355277
8	38	3	0.471698	0.408805	1.1478	0.110063	0.676101	0.125786	0	0	0.0471698	0	0	0	0	0.141509	0.0157233	0	0	0.0157233	0.0157233	1.57233	0	0	0	0.0157233	0.0157233	1.57233
8	1	3	0.449438	0.325843	0.741573	0.0674157	0.370787	0.157303	0.011236	0	0	0	0.0337079	0.011236	0	0.0898876	0.0337079	0.0224719	0.741573	0.0449438	0.011236	0.292135	0.011236	0	0	0.0561798	0.011236	0.224719
8	9	3	0.37037	0.246914	0.920314	0.0448934	0.561167	0.112233	0.0224467	0	0	0	0.0112233	0	0	0.0785634	0.0112233	0	0	0.0112233	0	0	0.0112233	0	0	0.0224467	0	0
8	1	3	0.563991	0.281996	0.997831	0.130152	0.715835	0.303688	0.0433839	0.021692	0.0650759	0.0433839	0.0650759	0	0	0.130152	0.021692	0.021692	2.1692	0	0	0	0.021692	0.021692	2.1692	0.021692	0.021692	2.1692
8	16	3	0.247934	0.227273	1.69421	0.0413223	1.03306	0.0619835	0	0	0.0206612	0.0206612	0	0	0	0.0413223	0	0	0	0	0	0	0.0206612	0.0206612	2.06612	0.0206612	0.0206612	2.06612
8	264	2	0.203735	0.101868	1.40917	0	0	0.0509338	0	0	0	0	0.0169779	0.0169779	0	0.0679117	0.0169779	0	0	0.0339559	0.0169779	0.848896	0.0509338	0	0	0.0848896	0.0169779	0.339559
8	38	3	0.288625	0.237691	1.08659	0.101868	0.560272	0.118846	0	0	0.0339559	0	0.0339559	0.0169779	0	0.0848896	0	0	0	0.0169779	0	0	0.0509338	0.0339559	1.12054	0.0679117	0.0339559	0.848896
8	27	3	0.239726	0.205479	1.71233	0.10274	0	0.136986	0	0	0.0342466	0	0	0	0	0.0342466	0	0	0	0	0	0	0	0	0	0	0	0
8	351	1	0.32	0.24	1.5	0.04	1	0.12	0.02	0	0	0	0	0	0	0.06	0	0	0	0	0	0	0.02	0	0	0.02	0	0
8	305	1	0.58	0.44	1.18	0.14	0.86	0.26	0.02	0.02	0.08	0.02	0	0	0	0.12	0.04	0.04	2	0.02	0	0	0.02	0	0	0.04	0	0
8	158	1	0.88	0.78	1.7	0.34	1.52	0.16	0.02	0.02	0.12	0.02	0	0	0	0.2	0	0	0	0.02	0.02	2	0.02	0.02	2	0.04	0.04	2
8	1	3	0.636095	0.443787	0.739645	0.162722	0.399408	0.325444	0.0443787	0	0.0739645	0.0443787	0	0	0	0.10355	0.0443787	0.0443787	1.47929	0.0147929	0.0147929	1.47929	0.0295858	0.0147929	0.739645	0.0443787	0.0295858	0.976331
8	16	3	0.378378	0.324324	0.897297	0.0540541	0.432432	0.0972973	0	0	0.0108108	0	0.0108108	0.0108108	0.0108108	0.0756757	0.0540541	0.0540541	1.08108	0.0216216	0.0108108	0.540541	0.0108108	0	0	0.0324324	0.0108108	0.367568
8	106	3	0.759219	0.629067	1.56182	0.238612	0.780911	0.281996	0	0	0.0433839	0	0	0	0	0.151844	0.0433839	0.021692	1.0846	0.021692	0.021692	2.1692	0.021692	0	0	0.0433839	0.021692	1.0846
8	16	3	0.347072	0.238612	1.97397	0	0	0.0867679	0	0	0	0	0.021692	0.021692	0.021692	0.0433839	0.0650759	0.021692	0.737527	0	0	0	0.0650759	0	0	0.0650759	0	0
8	1	3	0.509461	0.291121	0.655022	0.0873362	0.975255	0.349345	0.014556	0	0.0291121	0	0.014556	0	0	0.203785	0.0727802	0.0727802	1.4556	0.014556	0	0	0.0582242	0.0291121	0.727802	0.0727802	0.0291121	0.582242
8	38	3	0.535714	0.521978	1.19505	0.123626	0.769231	0.0686813	0	0	0.0549451	0	0	0	0	0.0412088	0	0	0	0	0	0	0.0412088	0.0274725	0.906593	0.0412088	0.0274725	0.906593
8	9	3	0.413043	0.23913	0.891304	0.076087	0.467391	0.195652	0.0108696	0	0.0108696	0	0.0108696	0.0108696	0.0108696	0.108696	0.0108696	0.0108696	1.08696	0.0217391	0	0	0.0108696	0.0108696	1.08696	0.0326087	0.0108696	0.369565
8	305	1	0.412148	0.303688	1.54013	0.0867679	1.0846	0.195228	0.021692	0	0.0433839	0	0	0	0	0.021692	0	0	0	0	0	0	0.0433839	0.021692	1.0846	0.0433839	0.021692	1.0846
8	306	1	0.715835	0.672451	1.54013	0.281996	0.824295	0.173536	0	0	0.0650759	0	0	0	0	0.195228	0.021692	0.021692	2.1692	0.0433839	0.021692	1.0846	0.021692	0.021692	2.1692	0.0650759	0.0433839	1.43167
8	1	3	0.432	0.288	1.072	0.064	1.2	0.192	0.016	0.016	0.032	0.016	0.016	0.016	0	0.128	0.016	0	0	0.048	0.016	0.544	0.032	0.016	0.8	0.08	0.032	0.64
8	27	3	0.717423	0.673499	1.14202	0.234261	0.819912	0.190337	0	0	0.146413	0.0146413	0	0	0	0.0292826	0.0146413	0	0	0.0292826	0.0146413	0.732064	0	0	0	0.0292826	0.0146413	0.732064
8	223	2	0.560292	0.47503	0.90134	0.194884	0.609013	0.182704	0.0243605	0	0.0730816	0.0121803	0.0121803	0	0	0.121803	0.0243605	0.0121803	0.609013	0.0243605	0.0243605	1.21803	0.0121803	0	0	0.0365408	0.0243605	0.803898
8	1	3	0.497835	0.367965	1.64502	0.194805	1.45022	0.194805	0.021645	0	0.0649351	0.021645	0	0	0	0.108225	0	0	0	0	0	0	0.0865801	0.0649351	1.64502	0.0865801	0.0649351	1.64502
8	16	3	0.174129	0.136816	0.90796	0.0373134	0.410448	0.0621891	0.0124378	0	0.0373134	0	0	0	0	0.0497512	0.0497512	0.0373134	0.945274	0.0124378	0	0	0.0124378	0.0124378	1.24378	0.0248756	0.0124378	0.621891
8	27	3	0.915842	0.75495	0.928218	0.321782	0.767327	0.29703	0	0	0.173267	0	0.0371287	0	0	0.160891	0.0123762	0.0123762	1.23762	0	0	0	0.0247525	0.0123762	0.618812	0.0247525	0.0123762	0.618812
8	9	3	0.280899	0.179775	0.775281	0.0449438	0.280899	0.123596	0	0	0.011236	0	0.011236	0	0	0.0561798	0.0337079	0.0337079	1.1236	0.011236	0.011236	1.1236	0.0224719	0	0	0.0337079	0.011236	0.382022
8	106	3	0.778947	0.652632	1.62105	0.210526	1.26316	0.273684	0	0	0.0421053	0	0	0	0	0.210526	0.0421053	0.0421053	2.10526	0	0	0	0.0631579	0.0421053	1.38947	0.0631579	0.0421053	1.38947
8	1	3	0.421512	0.290698	1.16279	0.0872093	0.726744	0.159884	0.0145349	0	0.0290698	0.0145349	0.0145349	0.0145349	0	0.101744	0.0290698	0.0145349	0.726744	0.0290698	0	0	0.0145349	0.0145349	1.45349	0.0436047	0.0145349	0.494186
8	27	3	0.718563	0.586826	0.874251	0.203593	0.562874	0.191617	0	0	0.107784	0.0239521	0.0239521	0	0	0.131737	0.0598802	0.0479042	0.958084	0	0	0	0.0359281	0.0359281	1.1976	0.0359281	0.0359281	1.1976
8	16	3	0.264106	0.156062	0.92437	0.0360144	0.396158	0.0960384	0	0	0.0360144	0.0120048	0.0240096	0.0120048	0.0120048	0.144058	0.0480192	0.0480192	1.20048	0.0120048	0.0120048	1.20048	0.0120048	0	0	0.0240096	0.0120048	0.60024
8	107	2	0.348315	0.157303	0.797753	0.0224719	0	0.168539	0.0337079	0	0.011236	0.011236	0.0224719	0	0	0.0224719	0.011236	0.011236	1.1236	0.011236	0	0	0.011236	0	0	0.0224719	0	0
8	1	3	0.368764	0.238612	1.97397	0.0650759	1.45336	0.130152	0	0	0.021692	0	0.021692	0	0	0.10846	0.021692	0.021692	2.1692	0.021692	0	0	0.0433839	0	0	0.0650759	0	0
8	27	3	0.672451	0.563991	1.84382	0.130152	1.0846	0.151844	0	0	0.0867679	0	0	0	0	0.10846	0	0	0	0	0	0	0.0650759	0	0	0.0650759	0	0
8	158	1	0.303688	0.151844	1.54013	0.0433839	0	0.195228	0	0	0	0	0	0	0	0.10846	0	0	0	0	0	0	0.021692	0	0	0.021692	0	0
8	16	3	0.277778	0.169082	0.954106	0.0845411	0.688406	0.120773	0	0	0.0241546	0	0	0	0	0.120773	0.0241546	0.0241546	1.20773	0	0	0	0	0	0	0	0	0
8	264	2	0.3433	0.188261	0.786268	0.055371	0.442968	0.155039	0.0110742	0	0.0221484	0.0110742	0.0110742	0	0	0.0996678	0.0221484	0.0221484	1.10742	0.0885936	0.0332226	0.420819	0	0	0	0.0885936	0.0332226	0.420819
8	352	1	1.14232	1.08614	1.61049	0.430712	1.31086	0.168539	0	0	0.0749064	0	0	0	0	0.224719	0	0	0	0.0374532	0.0374532	1.87266	0	0	0	0.0374532	0.0374532	1.87266
8	131	2	0.725034	0.588235	1.08071	0.218878	0.861833	0.191518	0	0	0.0547196	0.0136799	0	0	0	0.177839	0.0136799	0.0136799	1.36799	0.0683995	0.0273598	0.547196	0.0410397	0.0273598	0.902873	0.109439	0.0547196	0.683995
8	9	3	0.616438	0.39726	1.23288	0.0273973	0.684932	0.164384	0.0273973	0.0136986	0	0.0273973	0.0136986	0	0	0.0547945	0	0	0	0	0	0	0.0821918	0.0410959	0.684932	0.0821918	0.0410959	0.684932
8	107	2	0.280778	0.226782	0.928726	0.0539957	0.647948	0.0539957	0.0107991	0	0.0323974	0.0107991	0.0107991	0.0107991	0	0.0107991	0	0	0	0	0	0	0.0215983	0.0107991	0.539957	0.0215983	0.0107991	0.539957
8	158	1	0.733549	0.658037	0.852211	0.21575	0.701187	0.183387	0	0	0.0323625	0	0	0	0	0.118662	0.021575	0.021575	1.07875	0.0539374	0.021575	0.431499	0.0107875	0	0	0.0647249	0.021575	0.366775
8	131	2	0.427699	0.386965	1.81263	0	0	0.0610998	0	0	0	0	0	0	0	0.101833	0.0203666	0.0203666	2.03666	0.0203666	0.0203666	2.03666	0.0203666	0	0	0.0407332	0.0203666	1.01833
8	158	1	0.468432	0.448065	1.56823	0.142566	0.590631	0.0814664	0	0	0.0203666	0	0	0	0	0.101833	0.0610998	0.0203666	0.692464	0.0407332	0.0407332	2.03666	0.0203666	0.0203666	2.03666	0.0610998	0.0610998	2.03666
8	27	3	0.816944	0.680787	1.2708	0.2118	0.96823	0.196672	0.0151286	0.0151286	0.0907716	0	0.0453858	0	0	0.1059	0.0151286	0.0151286	1.51286	0	0	0	0	0	0	0	0	0
8	1	3	0.314961	0.209974	0.826772	0.0787402	0.656168	0.131234	0.0131234	0	0.0262467	0.0131234	0.0393701	0.0131234	0	0.0131234	0	0	0	0	0	0	0.0393701	0	0	0.0393701	0	0
8	223	2	0.499405	0.428062	0.856124	0.19025	0.59453	0.142687	0.0356718	0.0118906	0.107015	0.0356718	0	0	0	0.0713436	0.0118906	0.0118906	1.18906	0.0118906	0	0	0.0356718	0.0237812	0.78478	0.0475624	0.0237812	0.59453
8	307	1	0.346535	0.29703	1.46865	0.0825083	1.32013	0.049505	0.0330033	0.0165017	0.0165017	0.0330033	0	0	0	0.0330033	0.0165017	0.0165017	1.65017	0.0165017	0.0165017	1.65017	0	0	0	0.0165017	0.0165017	1.65017
8	38	3	0.614597	0.550576	1.03713	0.192061	0.768246	0.140845	0	0	0.0512164	0	0	0	0	0.204866	0	0	0	0.0256082	0.0256082	1.28041	0.0384123	0.0128041	0.435339	0.0640205	0.0384123	0.768246
8	16	3	0.192308	0.141026	1.05128	0.025641	0.641026	0.0641026	0	0	0	0.0128205	0.0384615	0.0128205	0	0.0769231	0.0128205	0.0128205	1.28205	0.0384615	0.025641	0.846154	0	0	0	0.0384615	0.025641	0.846154
8	107	2	0.268692	0.163551	0.829439	0.0116822	1.16822	0.10514	0	0	0	0.0116822	0.0233645	0	0	0.046729	0	0	0	0.0350467	0.0116822	0.397196	0.0116822	0	0	0.046729	0.0116822	0.303738
8	9	3	0.549065	0.338785	0.806075	0.0350467	0	0.198598	0.0233645	0	0.0116822	0.0116822	0.0116822	0	0	0.0817757	0.046729	0.046729	1.16822	0.0116822	0.0116822	1.16822	0.0233645	0.0116822	0.584112	0.0350467	0.0233645	0.771028
8	158	1	0.234043	0.170213	1.87234	0	0	0.0425532	0.0212766	0.0212766	0	0.0212766	0	0	0	0.0638298	0.0851064	0.0425532	1.06383	0	0	0	0	0	0	0	0	0
8	16	3	0.268908	0.168067	1.68067	0	0	0.0504202	0	0	0.0168067	0.0168067	0.0168067	0.0168067	0	0.0336134	0.0168067	0.0168067	1.68067	0	0	0	0	0	0	0	0	0
8	308	2	1.02521	0.87395	1.47899	0.252101	1.22689	0.168067	0	0	0.134454	0.0168067	0.0168067	0	0	0.117647	0	0	0	0.0168067	0.0168067	1.68067	0	0	0	0.0168067	0.0168067	1.68067
8	265	2	0.551905	0.473062	1.09067	0.170828	0.709593	0.144547	0	0	0.0131406	0	0	0	0	0.183968	0.0262812	0.0131406	0.65703	0.0131406	0	0	0	0	0	0.0131406	0	0
8	1	3	0.595238	0.404762	0.845238	0.107143	0.928571	0.261905	0.0357143	0	0.0595238	0.0119048	0.0238095	0.0119048	0.0119048	0.0952381	0.0595238	0.047619	0.952381	0.0119048	0	0	0	0	0	0.0119048	0	0
8	1	3	0.1849	0.0924499	1.03236	0.046225	0.508475	0.0616333	0.0308166	0.0154083	0.0154083	0.0308166	0	0	0	0.046225	0	0	0	0.046225	0.0154083	0.523883	0	0	0	0.046225	0.0154083	0.523883
8	27	3	0.625	0.503049	0.929878	0.228659	0.716463	0.27439	0.0152439	0	0.182927	0	0.0152439	0	0	0.106707	0.0152439	0	0	0	0	0	0	0	0	0	0	0
8	9	3	0.306279	0.245023	1.24043	0.0459418	1.02603	0.0765697	0.0153139	0	0.0612557	0.0153139	0	0	0	0.0612557	0.0153139	0.0153139	1.53139	0.0306279	0	0	0	0	0	0.0306279	0	0
8	307	1	#DIV/0!	#DIV/0!	#DIV/0!	#DIV/0!	#DIV/0!	#DIV/0!	#DIV/0!	#DIV/0!	#DIV/0!	#DIV/0!	#DIV/0!	#DIV/0!	#DIV/0!	#DIV/0!	#DIV/0!	#DIV/0!	#DIV/0!	#DIV/0!	#DIV/0!	#DIV/0!	#DIV/0!	#DIV/0!	#DIV/0!	#DIV/0!	#DIV/0!	#DIV/0!
8	16	3	0.210136	0.123609	1.11248	0	0	0.0865266	0.0123609	0	0	0	0.0123609	0.0123609	0	0.111248	0.0370828	0.0123609	0.420272	0	0	0	0	0	0	0	0	0
8	306	1	0.838323	0.678643	1.87625	0.219561	1.99601	0.139721	0.0598802	0	0.0399202	0	0.0399202	0.0199601	0	0.11976	0	0	0	0.0199601	0.0199601	1.99601	0	0	0	0.0199601	0.0199601	1.99601
8	38	3	0.874674	0.809399	1.27937	0.156658	1.20104	0.0261097	0	0	0.169713	0.0130548	0.0130548	0.0130548	0	0.0913838	0.0261097	0.0130548	0.652742	0.0130548	0.0130548	1.30548	0	0	0	0.0130548	0.0130548	1.30548
8	9	3	0.574359	0.4	0.810256	0.0717949	0.584615	0.184615	0.0410256	0.0410256	0.0205128	0.0307692	0.0205128	0	0	0.0615385	0.0205128	0.0205128	1.02564	0.0102564	0.0102564	1.02564	0	0	0	0.0102564	0.0102564	1.02564
8	38	3	0.348837	0.232558	5.81395	0.116279	0	0.232558	0	0	0	0	0	0	0	0.232558	0	0	0	0	0	0	0	0	0	0	0	0
8	107	2	0.291411	0.122699	0.582822	0.0460123	0	0.230061	0	0	0	0	0.0460123	0.0306748	0	0.0613497	0	0	0	0.0306748	0.0306748	1.53374	0	0	0	0.0306748	0.0306748	1.53374
8	27	3	0.815085	0.656934	0.924574	0.291971	0.705596	0.279805	0.0364964	0	0.13382	0.0121655	0.0243309	0	0	0.170316	0.0121655	0	0	0	0	0	0	0	0	0	0	0
8	1	3	0.511571	0.316687	0.986602	0.133983	0.779537	0.194884	0.0243605	0	0.0487211	0.0243605	0.0365408	0	0	0.146163	0.0487211	0.0243605	0.609013	0	0	0	0	0	0	0	0	0
8	16	3	0.243013	0.206561	0.923451	0.036452	0.814095	0.0850547	0	0	0.0121507	0.0121507	0.0121507	0	0	0.072904	0.036452	0.0243013	0.801944	0	0	0	0	0	0	0	0	0
8	223	2	0.376569	0.334728	3.68201	0.209205	3.34728	0	0	0	0	0	0	0	0	0.125523	0.083682	0.041841	2.09205	0.041841	0	0	0	0	0	0.041841	0	0
8	72	3	0.434783	0.351967	1.94617	0.0828157	1.5528	0.10352	0.0207039	0	0.0414079	0	0.0207039	0	0	0.0621118	0.10352	0.0621118	1.24224	0	0	0	0	0	0	0	0	0
8	9	3	0.372671	0.207039	1.86335	0.0207039	2.07039	0.0828157	0.0414079	0	0	0	0.0207039	0.0207039	0	0.0414079	0	0	0	0.0621118	0	0	0	0	0	0.0621118	0	0
8	308	2	0.561798	0.421348	1.08146	0.210674	0.744382	0.196629	0.0140449	0	0.0702247	0.0280899	0	0	0	0.0842697	0.0140449	0	0	0	0	0	0	0	0	0	0	0
8	266	2	0.481771	0.377604	0.898438	0.143229	0.46875	0.182292	0.0260417	0	0.0390625	0	0	0	0	0.143229	0.0130208	0.0130208	1.30208	0.0130208	0	0	0	0	0	0.0130208	0	0
8	72	3	0.747218	0.651828	1.20827	0.222576	0.9062	0.190779	0.0158983	0	0.0953895	0	0	0	0	0.254372	0.111288	0.0794913	1.14467	0.0794913	0.063593	1.27186	0	0	0	0.0794913	0.063593	1.27186
8	9	3	0.474138	0.316092	0.91954	0.0718391	0.574713	0.229885	0.0143678	0	0.0431034	0	0.0287356	0.0143678	0	0.114943	0.0287356	0.0143678	0.718391	0.0718391	0.0287356	0.574713	0	0	0	0.0718391	0.0287356	0.574713
8	265	2	0.385714	0.342857	1.01429	0.128571	0.628571	0.128571	0.0142857	0	0	0	0	0	0	0.171429	0.0142857	0.0142857	1.42857	0.0857143	0.0571429	0.942857	0	0	0	0.0857143	0.0571429	0.942857
8	1	3	0.491429	0.331429	0.822857	0.0685714	0.377143	0.194286	0.0228571	0	0.0342857	0.0228571	0.0342857	0.0114286	0	0.08	0.0228571	0.0228571	1.14286	0.0342857	0.0228571	0.754286	0	0	0	0.0342857	0.0228571	0.754286
8	72	3	0.566038	0.356394	2.09644	0.0419287	2.09644	0.167715	0.0209644	0	0	0.0209644	0.0209644	0	0	0.146751	0.0628931	0.0419287	1.38365	0	0	0	0	0	0	0	0	0
8	267	2	0.896785	0.659898	1.25212	0.287648	0.795262	0.321489	0	0	0.0338409	0	0	0	0	0.270728	0.0507614	0.0338409	1.11675	0	0	0	0	0	0	0	0	0
8	27	3	0.846024	0.659898	1.30288	0.304569	0.947547	0.321489	0.0169205	0	0.236887	0.0169205	0.0338409	0	0	0.219966	0.0338409	0.0338409	1.69205	0	0	0	0	0	0	0	0	0
8	9	3	0.409712	0.227618	1.41123	0.0151745	1.51745	0.151745	0.060698	0	0	0.030349	0.030349	0	0	0.0758725	0.030349	0.0151745	0.758725	0	0	0	0	0	0	0	0	0
8	131	2	0.400471	0.3298	0.836278	0.0706714	0	0.129564	0	0	0.0235571	0.0117786	0	0	0	0.117786	0.0471143	0.0235571	0.588928	0.0235571	0	0	0	0	0	0.0235571	0	0
8	9	3	0.259319	0.12966	1.21556	0.0324149	0	0.145867	0	0	0.0162075	0	0	0	0	0.0486224	0.0486224	0.0162075	0.551053	0	0	0	0	0	0	0	0	0
8	27	3	0.56899	0.455192	0.896159	0.184922	0.768137	0.241821	0	0	0.0995733	0	0	0	0	0.128023	0.0284495	0.0142248	0.711238	0	0	0	0	0	0	0	0	0
8	1	3	0.327169	0.256046	1.10953	0.056899	0.355619	0.0853485	0.0142248	0	0.0142248	0.0142248	0	0	0	0.0426743	0.056899	0.0284495	0.711238	0.0142248	0	0	0	0	0	0.0142248	0	0
8	16	3	0.276775	0.204573	0.986763	0.0240674	0.601685	0.108303	0	0	0.0120337	0	0	0	0	0.0962696	0.0722022	0.0240674	0.409146	0.0120337	0	0	0	0	0	0.0120337	0	0
8	72	3	0.421179	0.336943	0.902527	0.132371	0.541516	0.120337	0	0	0.0240674	0	0	0	0	0.216606	0.108303	0.0722022	0.794224	0.0601685	0.0240674	0.481348	0	0	0	0.0601685	0.0240674	0.481348
8	1	3	0.50813	0.264228	1.09756	0.162602	1.01626	0.325203	0.0203252	0	0	0.0203252	0.0609756	0.0203252	0	0.182927	0.0203252	0.0203252	2.03252	0.0406504	0.0203252	1.01626	0	0	0	0.0406504	0.0203252	1.01626
8	72	3	0.599739	0.482399	1.09518	0.195567	0.873533	0.143416	0	0	0.0782269	0.0260756	0	0	0	0.247718	0.065189	0.0391134	0.782269	0	0	0	0	0	0	0	0	0
8	38	3	0.521512	0.469361	1.12125	0.169492	0.899609	0.0912647	0	0	0.0521512	0.0130378	0	0	0	0.156454	0	0	0	0.0391134	0.0260756	0.860495	0	0	0	0.0391134	0.0260756	0.860495
8	16	3	0.225564	0.100251	0.93985	0.0250627	0.626566	0.137845	0	0	0.0125313	0	0.037594	0.0125313	0.0125313	0.037594	0.0250627	0.0250627	1.25313	0	0	0	0	0	0	0	0	0
8	106	3	0.469484	0.340376	0.892019	0.105634	0.657277	0.140845	0.0352113	0.0352113	0.0469484	0.0117371	0	0	0	0.152582	0.0117371	0.0117371	1.17371	0.0117371	0	0	0	0	0	0.0117371	0	0
8	131	2	0.649087	0.588235	1.54158	0.121704	1.35903	0.182556	0	0	0.020284	0	0	0	0	0.223124	0.040568	0.020284	1.0142	0.020284	0.020284	2.0284	0	0	0	0.020284	0.020284	2.0284
8	158	1	0.488959	0.347003	1.21451	0.0788644	0.946372	0.173502	0.0157729	0	0.0315457	0.0157729	0	0	0	0.173502	0.0473186	0.0473186	1.57729	0.0630915	0.0315457	0.788644	0	0	0	0.0630915	0.0315457	0.788644
8	72	3	0.283912	0.205047	1.21451	0.0788644	0.630915	0.126183	0	0	0.0157729	0	0.0157729	0	0	0.0473186	0	0	0	0.0473186	0.0315457	1.04101	0	0	0	0.0473186	0.0315457	1.04101
8	265	2	0.593792	0.472335	1.03914	0.22942	0.71525	0.188934	0	0	0.0134953	0	0	0	0	0.134953	0	0	0	0.0674764	0.0539811	1.07962	0	0	0	0.0674764	0.0539811	1.07962
8	107	2	0.267559	0.144928	0.691193	0.0445931	0.557414	0.122631	0.0111483	0	0.0445931	0.0222965	0.0111483	0.0111483	0	0.0222965	0.0111483	0.0111483	1.11483	0.0111483	0	0	0	0	0	0.0111483	0	0
8	106	3	0.679305	0.616114	1.34281	0.110585	0.900474	0.157978	0	0	0.0631912	0.0157978	0.0157978	0	0	0.0947867	0	0	0	0	0	0	0	0	0	0	0	0
8	1	3	0.443038	0.332278	0.981013	0.110759	0.458861	0.205696	0.0158228	0	0.0632911	0.0158228	0.0474684	0	0	0.0316456	0.0158228	0	0	0	0	0	0	0	0	0	0	0
8	107	2	0.338542	0.208333	1.05469	0.0130208	0	0.130208	0.0130208	0	0	0	0.0651042	0.0390625	0.0130208	0.0260417	0	0	0	0.0260417	0.0130208	0.651042	0	0	0	0.0260417	0.0130208	0.651042
8	38	3	0.775194	0.684755	1.17571	0.155039	0.968992	0.116279	0.0129199	0	0.0904393	0.0129199	0.0129199	0	0	0.193798	0.0645995	0.0387597	0.775194	0.0129199	0.0129199	1.29199	0	0	0	0.0129199	0.0129199	1.29199
8	9	3	0.39759	0.253012	1.08434	0.0120482	1.20482	0.0963855	0.0361446	0.0120482	0	0.0361446	0	0	0	0.0481928	0.0361446	0.0240964	0.795181	0	0	0	0	0	0	0	0	0
8	72	3	0.344828	0.324544	1.39959	0.040568	0	0.10142	0	0	0	0	0	0	0	0.040568	0.0608519	0.040568	1.33874	0	0	0	0	0	0	0	0	0
8	266	2	0.843882	0.745429	1.22363	0.21097	0.942335	0.140647	0.0703235	0	0.0562588	0.0281294	0	0	0	0.0703235	0.0281294	0.0140647	0.703235	0.0281294	0.0140647	0.703235	0	0	0	0.0281294	0.0140647	0.703235
8	38	3	0.830986	0.774648	1.25352	0.183099	1.19718	0.084507	0	0	0.0704225	0	0.0140845	0	0	0.140845	0	0	0	0	0	0	0	0	0	0	0	0
8	9	3	0.534826	0.360697	1.06965	0.0870647	0.883085	0.149254	0.0373134	0.0248756	0.0248756	0.0248756	0.0124378	0	0	0.0746269	0.0373134	0.0124378	0.422886	0	0	0	0	0	0	0	0	0
8	27	3	0.934685	0.855856	0.878378	0.349099	0.686937	0.225225	0.0112613	0	0.292793	0.0225225	0.0225225	0	0	0.101351	0.0225225	0	0	0	0	0	0	0	0	0	0	0
8	38	3	0.691421	0.614597	1.12676	0.204866	0.883483	0.140845	0	0	0.0384123	0.0128041	0	0	0	0.0640205	0	0	0	0.0128041	0	0	0	0	0	0.0128041	0	0
8	72	3	0.616175	0.487805	1.01412	0.179718	0.731707	0.115533	0.012837	0	0.0513479	0	0.012837	0	0	0.12837	0.0256739	0.012837	0.641849	0.0256739	0.012837	0.641849	0	0	0	0.0256739	0.012837	0.641849
8	106	3	0.543981	0.416667	0.902778	0.173611	0.775463	0.196759	0.0231481	0.0115741	0.0231481	0.0115741	0	0	0	0.127315	0	0	0	0.0115741	0.0115741	1.15741	0	0	0	0.0115741	0.0115741	1.15741
8	9	3	0.622837	0.392157	0.980392	0.0230681	0.576701	0.207612	0.0461361	0.011534	0.0346021	0.0230681	0.0346021	0.0230681	0	0.0922722	0.011534	0.011534	1.1534	0	0	0	0	0	0	0	0	0
8	27	3	0.717439	0.640177	0.871965	0.264901	0.739514	0.1766	0	0	0.13245	0.0220751	0.0220751	0	0	0.121413	0	0	0	0.0110375	0	0	0	0	0	0.0110375	0	0
8	38	3	0.532374	0.503597	1.19424	0.158273	0.791367	0.0863309	0	0	0.0719424	0	0	0	0	0.100719	0.0143885	0	0	0.028777	0	0	0	0	0	0.028777	0	0
8	1	3	0.445402	0.316092	1.04885	0.0431034	0.962644	0.158046	0.0143678	0.0143678	0.0431034	0.0143678	0.0287356	0.0143678	0.0143678	0.114943	0.0287356	0.0143678	0.718391	0.0143678	0	0	0	0	0	0.0143678	0	0
8	266	2	0.707851	0.540541	0.978121	0.19305	0.514801	0.18018	0.0514801	0.02574	0.03861	0.02574	0	0	0	0.0900901	0	0	0	0.02574	0.02574	1.287	0	0	0	0.02574	0.02574	1.287
8	72	3	0.514801	0.39897	1.04247	0.1287	0.900901	0.15444	0	0	0.03861	0.02574	0	0	0	0.16731	0.03861	0.01287	0.43758	0.01287	0.01287	1.287	0	0	0	0.01287	0.01287	1.287
8	267	2	0.528053	0.462046	0.836084	0.165017	0.517052	0.165017	0	0	0.0660066	0	0	0	0	0.121012	0.0330033	0.0110011	0.374037	0.0220022	0.0220022	1.10011	0	0	0	0.0220022	0.0220022	1.10011
8	267	2	0.43152	0.412758	1.78236	0.0375235	0.938086	0.0375235	0	0	0.0375235	0	0	0	0	0.0375235	0.0187617	0.0187617	1.87617	0	0	0	0	0	0	0	0	0
8	264	2	0.269179	0.121131	1.0498	0.0403769	0.90175	0.13459	0.013459	0	0	0	0	0	0	0.107672	0	0	0	0.013459	0.013459	1.3459	0	0	0	0.013459	0.013459	1.3459
8	38	3	0.446009	0.422535	0.915493	0.187793	0.739437	0.117371	0	0	0.0352113	0.0117371	0	0	0	0.117371	0	0	0	0.0234742	0.0234742	1.17371	0	0	0	0.0234742	0.0234742	1.17371
8	72	3	0.56272	0.445487	0.926143	0.164127	0.504103	0.164127	0	0	0.03517	0.0117233	0	0	0	0.164127	0.07034	0.0586166	0.98476	0.0234467	0.0117233	0.586166	0	0	0	0.0234467	0.0117233	0.586166
8	1	3	0.407041	0.286029	0.847085	0.121012	0.70407	0.165017	0.0220022	0	0.0440044	0	0.0220022	0.0110011	0.0110011	0.0770077	0.0330033	0.0330033	1.10011	0	0	0	0	0	0	0	0	0
7	159	1	0.198413	0.0793651	3.96825	0.0396825	3.96825	0.0793651	0.0396825	0	0	0	0.0793651	0.0396825	0	0	0	0	0	0	0	0	0	0	0	0	0	0
7	108	3	0.269151	0.165631	1.30435	0.0207039	0	0.144928	0	0	0	0	0	0	0	0.0207039	0	0	0	0.0414079	0.0207039	1.0352	0.0207039	0	0	0.0621118	0.0207039	0.703934
7	224	2	0.576923	0.519231	1.34615	0.211538	1.23077	0.211538	0	0	0.0192308	0.0192308	0	0	0	0.269231	0	0	0	0	0	0	0.0576923	0.0576923	1.92308	0.0576923	0.0576923	1.92308
7	39	3	0.360481	0.267023	0.867824	0.106809	0.667557	0.146862	0.0267023	0	0.0267023	0	0.0267023	0.0133511	0	0.0801068	0.0133511	0.0133511	1.33511	0.0133511	0	0	0	0	0	0.0133511	0	0
7	5	3	0.559254	0.519308	1.0253	0.159787	0.665779	0.133156	0	0	0.106525	0.0266312	0	0	0	0.199734	0.0133156	0	0	0	0	0	0.0133156	0	0	0.0133156	0	0
7	191	2	0.333333	0.238095	1.06349	0.0634921	1.19048	0.111111	0.015873	0	0	0.015873	0	0	0	0.0952381	0.0634921	0.047619	1.20635	0	0	0	0.015873	0.015873	1.5873	0.015873	0.015873	1.5873
7	5	3	0.529986	0.488145	1.07392	0.195258	0.794979	0.111576	0	0	0.097629	0.013947	0	0	0	0.111576	0	0	0	0.013947	0	0	0	0	0	0.013947	0	0
7	225	2	0.502336	0.385514	1.06308	0.046729	1.16822	0.0934579	0.0116822	0	0.046729	0.0116822	0	0	0	0.128505	0.0233645	0.0233645	1.16822	0.0233645	0.0116822	0.584112	0.0350467	0.0233645	0.771028	0.0584112	0.0350467	0.700935
7	160	2	0.373396	0.268378	1.06184	0.0583431	0.933489	0.0933489	0	0	0.0350058	0.0233372	0	0	0	0.0816803	0.0116686	0.0116686	1.16686	0.0116686	0.0116686	1.16686	0.0466744	0	0	0.0583431	0.0116686	0.233372
7	17	3	0.753846	0.692308	1.12308	0.261538	0.907692	0.215385	0	0	0.0923077	0	0.0153846	0.0153846	0.0153846	0.184615	0.0307692	0.0307692	1.53846	0.0461538	0.0153846	0.523077	0.0153846	0.0153846	1.53846	0.0615385	0.0307692	0.769231
7	5	3	0.798771	0.721966	1.27496	0.138249	1.02919	0.168971	0.015361	0	0.0921659	0	0	0	0	0.15361	0	0	0	0.0460829	0.030722	1.01382	0.015361	0	0	0.0614439	0.030722	0.768049
7	159	1	0.702211	0.481144	1.0143	0.195059	0.871261	0.273082	0.0520156	0.0130039	0.0390117	0.0260078	0.0260078	0	0	0.195059	0.0260078	0.0130039	0.650195	0.0130039	0.0130039	1.30039	0	0	0	0.0130039	0.0130039	1.30039
7	160	2	0.482986	0.373216	0.965971	0.0329308	1.09769	0.0878156	0	0	0.0219539	0.0109769	0.0219539	0	0	0.0768386	0.0109769	0	0	0.0329308	0.0109769	0.373216	0.0329308	0.0109769	0.373216	0.0658617	0.0219539	0.373216
7	109	2	0.658174	0.636943	1.97452	0.127389	1.42251	0.0424628	0	0	0.0424628	0	0	0	0	0.0636943	0	0	0	0.0424628	0.0212314	1.06157	0	0	0	0.0424628	0.0212314	1.06157
7	75	3	0.467091	0.339703	1.86837	0.0424628	1.06157	0.127389	0	0	0	0	0	0	0	0.0424628	0	0	0	0	0	0	0.0424628	0	0	0.0424628	0	0
7	110	3	0.601227	0.404908	1.07975	0.0858896	1.05521	0.159509	0	0	0.0490798	0	0.0122699	0.0122699	0.0122699	0.0490798	0.0368098	0.0122699	0.417178	0.0122699	0	0	0.0245399	0.0122699	0.613497	0.0368098	0.0122699	0.417178
7	224	2	0.977995	0.91687	1.11247	0.366748	1.06357	0.0977995	0	0	0.0366748	0	0.0122249	0	0	0.293399	0.0244499	0.0122249	0.611247	0.0733496	0.0488998	0.806846	0.0122249	0	0	0.0855746	0.0488998	0.709046
7	5	3	0.887793	0.850801	1.19605	0.197287	1.08508	0.0493218	0	0	0.0986436	0	0	0	0	0.0739827	0	0	0	0.0123305	0	0	0.0123305	0	0	0.0246609	0	0
7	5	3	0.405983	0.363248	1.88034	0.0854701	1.60256	0.042735	0	0	0.0641026	0	0	0	0	0.106838	0.106838	0.0641026	1.28205	0.042735	0.0213675	1.06838	0.0213675	0	0	0.0641026	0.0213675	0.726496
7	75	3	0.41116	0.264317	1.14537	0.0881057	0.983847	0.146843	0.0146843	0	0.0146843	0	0.0293686	0.0293686	0	0.0440529	0	0	0	0.0440529	0.0146843	0.499266	0	0	0	0.0440529	0.0146843	0.499266
7	39	3	0.406213	0.262843	0.812425	0.0477897	0.597372	0.191159	0.0358423	0.0119474	0.0238949	0.0358423	0.0119474	0	0	0.107527	0.0358423	0.0358423	1.19474	0.0358423	0.0238949	0.78853	0	0	0	0.0358423	0.0238949	0.78853
7	309	1	0.349076	0.26694	1.2731	0.0821355	0.513347	0.164271	0.0205339	0	0.0205339	0	0.0205339	0.0205339	0	0.0205339	0.0616016	0.0410678	1.35524	0.0205339	0	0	0	0	0	0.0205339	0	0
7	268	1	0.718686	0.595483	1.76591	0.26694	1.41684	0.184805	0	0	0.123203	0	0	0	0	0.143737	0	0	0	0.0410678	0.0205339	1.02669	0	0	0	0.0410678	0.0205339	1.02669
7	226	2	0.701513	0.550206	0.962861	0.151307	0.756534	0.247593	0.0412655	0.0137552	0.0550206	0.0137552	0.0412655	0	0	0.123796	0.0137552	0	0	0	0	0	0.0137552	0.0137552	1.37552	0.0137552	0.0137552	1.37552
7	17	3	0.589595	0.520231	0.947977	0.17341	0.693642	0.150289	0.0231214	0	0.0809249	0	0.0115607	0	0	0.0809249	0.0115607	0	0	0.0231214	0.0115607	0.578035	0.0231214	0.0115607	0.578035	0.0462428	0.0231214	0.578035
7	110	3	0.349794	0.246914	1.19342	0.0617284	0.679012	0.164609	0	0	0.0205761	0.0205761	0	0	0	0.0823045	0.0411523	0.0411523	2.05761	0	0	0	0.0411523	0	0	0.0411523	0	0
7	226	2	0.555556	0.433604	1.09756	0.108401	0.514905	0.162602	0.0135501	0	0.0135501	0	0.0135501	0.0135501	0	0.0677507	0.0135501	0.0135501	1.35501	0	0	0	0.0135501	0	0	0.0135501	0	0
7	75	3	0.393487	0.27137	1.08548	0.0542741	0.339213	0.135685	0	0	0.027137	0	0.0135685	0.0135685	0	0.0542741	0.027137	0.027137	1.35685	0	0	0	0.0407056	0	0	0.0407056	0	0
7	109	2	0.875161	0.836551	1.17117	0.16731	0.888031	0.10296	0	0	0.02574	0	0	0	0	0.18018	0	0	0	0.0900901	0.0514801	0.746461	0.01287	0.01287	1.287	0.10296	0.0643501	0.797941
7	193	2	0.760986	0.653805	0.857449	0.321543	0.825295	0.192926	0.0214362	0.0214362	0.139335	0.0214362	0	0	0	0.22508	0.0214362	0.0214362	1.07181	0.0750268	0.0321543	0.450161	0	0	0	0.0750268	0.0321543	0.450161
7	5	3	0.757825	0.691928	1.36738	0.0988468	0.823723	0.131796	0	0	0.0823723	0	0.0164745	0	0	0.131796	0.0164745	0	0	0.0164745	0	0	0.0494234	0.0164745	0.560132	0.0658979	0.0164745	0.428336
7	225	2	0.702028	0.639626	1.32605	0.124805	1.17005	0.124805	0	0	0.0468019	0	0	0	0	0.187207	0.0156006	0	0	0.0156006	0.0156006	1.56006	0.0468019	0.0156006	0.530421	0.0624025	0.0312012	0.780031
7	39	3	0.518868	0.448113	1.04953	0.0825472	0.67217	0.0943396	0.0117925	0.0117925	0.0707547	0.0353774	0.0117925	0	0	0.0235849	0.0235849	0.0235849	1.17925	0	0	0	0.0471698	0	0	0.0471698	0	0
7	109	2	0.66365	0.633484	1.3273	0.286576	1.26697	0.0904977	0	0	0	0	0	0	0	0.105581	0.015083	0.015083	1.5083	0	0	0	0.0603318	0.0452489	1.1463	0.0603318	0.0452489	1.1463
7	161	1	0.406015	0.315789	1.35338	0.0601504	0.75188	0.0902256	0	0	0.0150376	0.0150376	0.0601504	0.0451128	0.0451128	0.0300752	0.0300752	0.0150376	0.75188	0.0300752	0.0150376	0.75188	0.0150376	0.0150376	1.50376	0.0451128	0.0300752	0.992481
7	17	3	0.960961	0.885886	1.32132	0.18018	1.00601	0.165165	0	0	0.0750751	0.03003	0	0	0	0.15015	0.03003	0.015015	0.750751	0	0	0	0.0600601	0.0600601	1.5015	0.0600601	0.0600601	1.5015
7	159	1	0.829563	0.739065	1.35747	0.196078	1.16139	0.105581	0.0301659	0.015083	0.0452489	0	0.0301659	0.015083	0	0.0603318	0.015083	0.015083	1.5083	0.015083	0.015083	1.5083	0.0301659	0.015083	0.754148	0.0452489	0.0301659	0.995475
7	224	2	0.771313	0.67659	1.1908	0.243572	0.97429	0.108254	0	0	0.067659	0	0.0135318	0	0	0.175913	0	0	0	0.0270636	0.0270636	1.35318	0.0135318	0	0	0.0405954	0.0270636	0.893099
7	161	1	0.403727	0.279503	1.45963	0	0	0.0931677	0.015528	0	0	0	0	0	0	0.0465839	0.015528	0.015528	1.5528	0	0	0	0	0	0	0	0	0
7	17	3	0.690571	0.61089	1.18194	0.146082	0.730412	0.106242	0	0	0.0664011	0	0.0132802	0.0132802	0	0.0796813	0.0398406	0.0265604	0.876494	0	0	0	0.0132802	0.0132802	1.32802	0.0132802	0.0132802	1.32802
7	225	2	0.792541	0.699301	1.08392	0.128205	0.955711	0.11655	0	0	0.0699301	0	0.011655	0	0	0.11655	0.011655	0	0	0.011655	0	0	0.011655	0.011655	1.1655	0.02331	0.011655	0.582751
7	109	2	0.883721	0.77907	1.11628	0.197674	1.09302	0.0930233	0	0	0.0697674	0	0	0	0	0.127907	0.0581395	0.0465116	0.930233	0.0116279	0.0116279	1.16279	0	0	0	0.0116279	0.0116279	1.16279
7	193	2	0.589474	0.505263	1.85263	0.147368	1.81053	0.147368	0.0210526	0	0.0210526	0	0	0	0	0.189474	0	0	0	0.0631579	0.0421053	1.38947	0.0210526	0	0	0.0842105	0.0421053	1.05263
7	160	2	0.344828	0.172414	1.37931	0	0	0.155172	0	0	0.0172414	0	0.0172414	0	0	0.0517241	0.0344828	0.0172414	0.862069	0.0172414	0	0	0	0	0	0.0172414	0	0
7	17	3	0.446429	0.342262	1.29464	0.0892857	0.744048	0.119048	0.014881	0.014881	0.0446429	0	0.014881	0	0	0.0744048	0.0297619	0.014881	0.744048	0	0	0	0.0297619	0.014881	0.744048	0.0297619	0.014881	0.744048
7	75	3	0.439815	0.335648	0.763889	0.104167	0.648148	0.173611	0.0231481	0.0231481	0.0231481	0.0231481	0.0347222	0.0115741	0.0115741	0.0578704	0.0115741	0	0	0.0115741	0.0115741	1.15741	0	0	0	0.0115741	0.0115741	1.15741
7	39	3	0.450346	0.277136	1.01617	0.0923788	1.01617	0.138568	0	0	0.0692841	0.0230947	0.0115473	0.0115473	0	0.115473	0.0577367	0.0461894	0.923788	0.0115473	0	0	0.0577367	0.0230947	0.461894	0.0692841	0.0230947	0.39261
7	353	1	0.392157	0.392157	0	0.196078	0	0.392157	0	0	0	0	0	0	0	0	0	0	0	0	0	0	0	0	0	0	0	0
7	159	1	0.413223	0.330579	1.81818	0.0413223	2.06612	0.0826446	0.0206612	0	0	0	0	0	0	0.18595	0.0619835	0.0413223	1.36364	0.0206612	0	0	0.0206612	0.0206612	2.06612	0.0413223	0.0206612	1.03306
7	193	2	0.473815	0.411471	0.947631	0.124688	0.623441	0.137157	0	0	0.0124688	0	0	0	0	0.149626	0	0	0	0.0374065	0.0124688	0.42394	0	0	0	0.0374065	0.0124688	0.42394
7	110	3	0.6875	0.45	0.9	0.1125	0.55	0.225	0.025	0.0125	0.025	0.025	0.0125	0	0	0.0875	0.0125	0.0125	1.25	0.0375	0	0	0.025	0.0125	0.625	0.0625	0.0125	0.25
7	39	3	0.694598	0.529217	0.937155	0.0661521	0.363837	0.198456	0.0110254	0	0.0441014	0	0.0441014	0.0110254	0	0.0882029	0.0220507	0.0110254	0.551268	0	0	0	0.0330761	0.0110254	0.374862	0.0330761	0.0110254	0.374862
7	224	2	0.702479	0.661157	1.81818	0.247934	1.54959	0.123967	0	0	0.0413223	0	0	0	0	0.227273	0.0206612	0.0206612	2.06612	0.0619835	0.0413223	1.36364	0	0	0	0.0619835	0.0413223	1.36364
7	161	1	0.516529	0.371901	1.4876	0.0619835	0	0.227273	0.0206612	0	0.0413223	0	0.0206612	0	0	0.123967	0.0413223	0.0206612	1.03306	0	0	0	0.0206612	0	0	0.0206612	0	0
7	17	3	0.693569	0.542245	1.08449	0.151324	0.844893	0.163934	0.0126103	0	0.0882724	0.0126103	0.037831	0	0	0.138714	0	0	0	0.0504414	0.0126103	0.327869	0.0252207	0.0126103	0.630517	0.075662	0.0252207	0.428752
7	5	3	0.51963	0.450346	0.91224	0.0923788	0.577367	0.103926	0	0	0.0577367	0.0115473	0.0230947	0.0115473	0	0.138568	0.034642	0.034642	1.15473	0.0230947	0.0115473	0.577367	0.0230947	0.0230947	1.15473	0.0461894	0.034642	0.877598
7	75	3	0.521472	0.378323	0.777096	0.0511247	0.204499	0.173824	0	0	0.0204499	0	0.0511247	0.0102249	0	0.0511247	0	0	0	0.0408998	0.0102249	0.265849	0.0306748	0.0306748	1.02249	0.0715746	0.0408998	0.593047
7	108	3	0.262774	0.131387	1.13869	0	0	0.145985	0.0291971	0	0	0.0145985	0.0729927	0.0437956	0.0437956	0.0145985	0	0	0	0.0291971	0.0291971	1.45985	0	0	0	0.0291971	0.0291971	1.45985
7	17	3	0.657895	0.628655	1.28655	0.131579	0.979532	0.102339	0	0	0.0584795	0.0292398	0.0146199	0	0	0.0877193	0.0438596	0.0438596	1.46199	0	0	0	0.0438596	0.0146199	0.497076	0.0438596	0.0146199	0.497076
7	226	2	0.838794	0.642202	1.02228	0.235911	0.943644	0.235911	0.0393185	0	0.104849	0.0262123	0.0131062	0	0	0.0655308	0.0131062	0.0131062	1.31062	0.0131062	0.0131062	1.31062	0.0393185	0.0262123	0.865007	0.0524246	0.0393185	0.996068
7	193	2	0.863874	0.824607	1.17801	0.366492	1.0733	0.091623	0.013089	0.013089	0.091623	0.026178	0.026178	0.013089	0	0.143979	0.039267	0.039267	1.3089	0.013089	0.013089	1.3089	0.013089	0	0	0.026178	0.013089	0.65445
7	109	2	0.470183	0.458716	1.06651	0.114679	0.917431	0.0344037	0	0	0.0458716	0.0114679	0	0	0	0.137615	0.0229358	0.0229358	1.14679	0.0458716	0.0344037	0.87156	0.0114679	0	0	0.0573394	0.0344037	0.688073
7	5	3	0.655509	0.585774	1.12971	0.223152	0.878661	0.153417	0.013947	0	0.083682	0	0.013947	0	0	0.111576	0.027894	0.027894	1.3947	0	0	0	0.027894	0.013947	0.69735	0.027894	0.013947	0.69735
7	159	1	0.51532	0.445682	1.16992	0.0417827	1.39276	0.111421	0.0139276	0	0.0417827	0	0	0	0	0.0696379	0	0	0	0.0139276	0	0	0.0417827	0.0139276	0.473538	0.0557103	0.0139276	0.362117
7	39	3	0.486618	0.328467	1.08273	0.0729927	1.00973	0.145985	0.0243309	0.0121655	0	0.0243309	0.0364964	0.0243309	0	0.0486618	0	0	0	0	0	0	0.0486618	0.0364964	0.924574	0.0486618	0.0364964	0.924574
7	17	3	0.565844	0.473251	0.823045	0.113169	0.565844	0.144033	0	0	0.0925926	0.0308642	0.0308642	0.0102881	0	0.0514403	0.0102881	0.0102881	1.02881	0	0	0	0.0205761	0.0205761	1.02881	0.0205761	0.0205761	1.02881
7	191	2	0.661157	0.592287	1.01928	0.247934	0.606061	0.151515	0	0	0.0275482	0	0	0	0	0.137741	0.0550964	0.0550964	1.37741	0.0137741	0.0137741	1.37741	0	0	0	0.0137741	0.0137741	1.37741
7	39	3	0.440771	0.344353	1.32231	0.0275482	1.37741	0.0826446	0.0137741	0	0.0275482	0.0137741	0.0275482	0	0	0.0275482	0	0	0	0.0413223	0	0	0	0	0	0.0413223	0	0
7	5	3	0.519802	0.482673	1.13861	0.111386	0.965347	0.0371287	0	0	0.111386	0	0.0123762	0	0	0.0742574	0.0123762	0.0123762	1.23762	0	0	0	0	0	0	0	0	0
7	17	3	0.70632	0.669145	1.16481	0.136307	1.12763	0.0619579	0	0	0.086741	0.0247831	0.0123916	0.0123916	0	0.0495663	0.0123916	0	0	0.0123916	0	0	0	0	0	0.0123916	0	0
7	109	2	0.443182	0.431818	1.01136	0.204545	0.943182	0.0340909	0	0	0.0568182	0	0	0	0	0.0681818	0	0	0	0	0	0	0	0	0	0	0	0
7	310	2	0.516432	0.469484	1.20501	0.203443	0.970266	0.125196	0	0	0.0156495	0	0	0	0	0.125196	0.0156495	0	0	0.0312989	0.0156495	0.782473	0	0	0	0.0312989	0.0156495	0.782473
7	161	1	0.453125	0.203125	0.96875	0.046875	0.515625	0.265625	0.015625	0	0	0	0.046875	0.015625	0	0.140625	0.078125	0.0625	1.25	0.078125	0	0	0	0	0	0.078125	0	0
7	191	2	0.462131	0.42362	1.16816	0.154044	1.06547	0.0641849	0	0	0.0256739	0.012837	0	0	0	0.0898588	0.0513479	0.0385109	0.97561	0.0256739	0	0	0	0	0	0.0256739	0	0
7	17	3	0.359435	0.320924	0.821566	0.12837	0.513479	0.12837	0.012837	0	0.0641849	0	0.012837	0	0	0	0	0	0	0.012837	0.012837	1.2837	0	0	0	0.012837	0.012837	1.2837
7	311	2	0.457589	0.424107	0.881696	0.212054	0.703125	0.100446	0	0	0.0446429	0	0	0	0	0.189732	0.0223214	0.0111607	0.558036	0.078125	0.0223214	0.3125	0	0	0	0.078125	0.0223214	0.3125
7	154	3	0.607407	0.474074	1.39259	0.103704	1.27407	0.133333	0	0	0.0740741	0.0148148	0.0444444	0.0148148	0	0.0592593	0.0148148	0	0	0	0	0	0	0	0	0	0	0
7	161	1	0.532544	0.443787	1.07988	0.10355	0.843195	0.162722	0.0147929	0	0.0443787	0	0.0147929	0	0	0.0443787	0.0147929	0	0	0.0295858	0.0147929	0.739645	0	0	0	0.0295858	0.0147929	0.739645
7	39	3	0.633245	0.501319	1.04222	0.118734	0.580475	0.197889	0.0131926	0.0131926	0.0659631	0.0263852	0.0395778	0	0	0.118734	0.0395778	0.0263852	0.870712	0.0395778	0.0131926	0.448549	0	0	0	0.0395778	0.0131926	0.448549
7	311	2	0.668414	0.589777	1.21887	0.275229	1.17955	0.0655308	0.0393185	0.0262123	0.078637	0	0	0	0	0.0655308	0	0	0	0.0131062	0	0	0	0	0	0.0131062	0	0
7	5	3	0.697954	0.625752	1.13117	0.192539	1.13117	0.0722022	0	0	0.0962696	0.0240674	0.0120337	0	0	0.132371	0.0361011	0.0240674	0.794224	0.0240674	0.0240674	1.20337	0	0	0	0.0240674	0.0240674	1.20337
7	268	1	0.57725	0.526316	1.37521	0.118846	0.967742	0.135823	0.0339559	0	0.0679117	0	0	0	0	0.101868	0	0	0	0.0169779	0.0169779	1.69779	0	0	0	0.0169779	0.0169779	1.69779
7	17	3	0.662139	0.628183	1.56197	0.101868	1.13752	0.0848896	0.0169779	0	0.0509338	0.0169779	0	0	0	0.0509338	0	0	0	0.0169779	0	0	0	0	0	0.0169779	0	0
7	110	3	0.879865	0.626058	1.50592	0.101523	1.13367	0.253807	0.0676819	0.0338409	0.0338409	0.0846024	0.0507614	0.0338409	0	0.0676819	0.0169205	0.0169205	1.69205	0.0169205	0	0	0	0	0	0.0169205	0	0
7	39	3	0.563565	0.432503	1.11402	0.078637	1.08781	0.104849	0.0917431	0.0393185	0.0917431	0.078637	0	0	0	0.078637	0.0131062	0.0131062	1.31062	0.0131062	0.0131062	1.31062	0	0	0	0.0131062	0.0131062	1.31062
7	191	2	0.613718	0.493381	1.08303	0.144404	0.902527	0.132371	0.0240674	0	0.0601685	0.0120337	0	0	0	0.156438	0.0120337	0	0	0.0240674	0.0120337	0.601685	0	0	0	0.0240674	0.0120337	0.601685
7	269	2	0.233281	0.202177	1.07309	0.0933126	1.04199	0.0777605	0	0	0	0	0	0	0	0.155521	0.0311042	0.0311042	1.55521	0.0311042	0.0311042	1.55521	0	0	0	0.0311042	0.0311042	1.55521
7	154	3	0.28169	0.219092	1.11111	0.0469484	1.04851	0.109546	0.0312989	0	0.0312989	0.0156495	0	0	0	0.0312989	0.0469484	0.0156495	0.532081	0	0	0	0	0	0	0	0	0
7	193	2	0.405616	0.327613	1.10764	0.140406	1.04524	0.156006	0.0156006	0	0.0156006	0	0.0156006	0.0156006	0	0.202808	0.0468019	0.0312012	1.02964	0	0	0	0	0	0	0	0	0
7	5	3	0.514286	0.457143	1.07143	0.0714286	0.571429	0.1	0	0	0.0857143	0	0	0	0	0.1	0	0	0	0.0285714	0	0	0	0	0	0.0285714	0	0
7	108	3	0.327332	0.212766	1.39116	0.0163666	1.63666	0.1473	0.0163666	0	0	0	0.0490998	0.0327332	0.0163666	0.0490998	0.0163666	0.0163666	1.63666	0.0490998	0.0163666	0.556465	0	0	0	0.0490998	0.0163666	0.556465
7	161	1	0.379538	0.264026	1.33663	0.0165017	1.65017	0.132013	0.0330033	0	0	0.0165017	0	0	0	0.115512	0.049505	0.049505	1.65017	0.0165017	0	0	0	0	0	0.0165017	0	0
7	17	3	0.430464	0.31457	1.30795	0.0662252	0.827815	0.165563	0.0165563	0	0.0331126	0.0165563	0	0	0	0.0496689	0.0165563	0.0165563	1.65563	0.0331126	0.0165563	0.827815	0	0	0	0.0331126	0.0165563	0.827815
7	227	2	0.339394	0.254545	0.981818	0.121212	0.848485	0.121212	0	0	0.0121212	0	0	0	0	0.0848485	0.0242424	0.0242424	1.21212	0.0363636	0.0121212	0.412121	0	0	0	0.0363636	0.0121212	0.412121
7	5	3	0.554245	0.518868	1.07311	0.176887	0.860849	0.0707547	0	0	0.0943396	0.0117925	0	0	0	0.153302	0.0117925	0.0117925	1.17925	0.0235849	0.0235849	1.17925	0	0	0	0.0235849	0.0235849	1.17925
7	17	3	0.562914	0.430464	1.52318	0.0827815	1.65563	0.115894	0.0165563	0	0.0165563	0.0165563	0	0	0	0.0331126	0.0165563	0	0	0.0165563	0	0	0	0	0	0.0165563	0	0
7	110	3	0.60794	0.397022	0.967742	0.148883	0.521092	0.235732	0	0	0.0744417	0	0.0372208	0.0124069	0.0124069	0.0496278	0	0	0	0.0372208	0.0124069	0.421836	0	0	0	0.0372208	0.0124069	0.421836
7	226	2	0.956522	0.832298	1.09317	0.273292	0.956522	0.161491	0	0	0.111801	0.0124224	0.0496894	0	0	0.0869565	0.0372671	0	0	0	0	0	0	0	0	0	0	0
7	109	2	0.725624	0.634921	1.00907	0.204082	0.941043	0.113379	0.0113379	0	0.0680272	0	0	0	0	0.124717	0.0113379	0	0	0.0340136	0.0113379	0.385488	0	0	0	0.0340136	0.0113379	0.385488
7	227	2	0.6639	0.650069	0.995851	0.235131	0.484094	0.165975	0	0	0.11065	0	0	0	0	0.165975	0.0138313	0.0138313	1.38313	0.0276625	0.0138313	0.691563	0	0	0	0.0276625	0.0138313	0.691563
7	39	3	0.425532	0.325407	1.2015	0.0876095	1.07635	0.0876095	0.0125156	0	0.0375469	0.0375469	0.0125156	0	0	0.0500626	0.0250313	0	0	0.0125156	0	0	0	0	0	0.0125156	0	0
7	269	2	0.68836	0.588235	0.876095	0.20025	0.550688	0.225282	0	0	0.0375469	0.0125156	0.0125156	0.0125156	0	0.237797	0.0750939	0.0375469	0.625782	0.0876095	0.0750939	1.07635	0	0	0	0.0876095	0.0750939	1.07635
7	108	3	0.280172	0.18319	0.635776	0.075431	0.150862	0.150862	0	0	0.0215517	0.0107759	0.0431034	0.0215517	0.0107759	0.0538793	0	0	0	0.0323276	0.0107759	0.366379	0	0	0	0.0323276	0.0107759	0.366379
7	5	3	0.538213	0.516685	0.893434	0.118407	0.785791	0.107643	0	0	0.0322928	0	0	0	0	0.118407	0.0430571	0.0107643	0.279871	0.0215285	0	0	0	0	0	0.0215285	0	0
7	191	2	0.311042	0.155521	1.55521	0.0311042	1.55521	0.139969	0.0311042	0	0.0155521	0	0.0155521	0.0155521	0	0.0933126	0.0466563	0.0311042	1.02644	0.0155521	0	0	0	0	0	0.0155521	0	0
7	108	3	0.309119	0.231839	1.12828	0.015456	0	0.123648	0.015456	0	0.015456	0.015456	0.015456	0.015456	0.015456	0.0618238	0	0	0	0.015456	0	0	0	0	0	0.015456	0	0
7	268	1	0.546584	0.496894	0.745342	0.26087	0.645963	0.236025	0	0	0.124224	0.0124224	0	0	0	0.149068	0.0621118	0.0496894	0.993789	0.0372671	0.0248447	0.819876	0	0	0	0.0372671	0.0248447	0.819876
7	110	3	0.381503	0.184971	0.728324	0.0462428	0.578035	0.196532	0.0231214	0	0.0115607	0.0115607	0.0578035	0.0346821	0.0231214	0.104046	0.0578035	0.0462428	0.924855	0.0462428	0.0115607	0.300578	0	0	0	0.0462428	0.0115607	0.300578
7	5	3	0.357143	0.345622	0.887097	0.103687	0.506912	0.0806452	0	0	0.0115207	0.0345622	0	0	0	0.0921659	0.0230415	0.0115207	0.576037	0.0115207	0.0115207	1.15207	0	0	0	0.0115207	0.0115207	1.15207
7	159	1	0.893617	0.744681	1.76596	0.106383	0.851064	0.191489	0.0851064	0.0425532	0.0638298	0.0638298	0	0	0	0.12766	0.0212766	0.0212766	2.12766	0.0425532	0.0212766	1.06383	0	0	0	0.0425532	0.0212766	1.06383
7	5	3	1.29787	1.25532	2.06383	0.0851064	2.12766	0.0425532	0	0	0.191489	0	0.0425532	0	0	0.106383	0	0	0	0.0212766	0	0	0	0	0	0.0212766	0	0
7	160	2	0.701001	0.414878	1.18741	0.114449	0.901288	0.271817	0.0286123	0	0.0572246	0.0429185	0.0429185	0.0286123	0.0286123	0.0715308	0.0143062	0.0143062	1.43062	0.0143062	0.0143062	1.43062	0	0	0	0.0143062	0.0143062	1.43062
7	110	3	0.656205	0.413695	1.18402	0.114123	0.898716	0.185449	0.0285307	0.0142653	0.0142653	0	0.042796	0	0	0.085592	0.042796	0.0285307	0.941512	0.0285307	0.0285307	1.42653	0	0	0	0.0285307	0.0285307	1.42653
7	108	3	0.331429	0.194286	0.868571	0.0114286	0	0.148571	0	0	0.0114286	0.0114286	0.0571429	0.0114286	0	0.0685714	0.0114286	0	0	0.0228571	0.0114286	0.571429	0	0	0	0.0228571	0.0114286	0.571429
7	130	1	0.55914	0.387097	1.67742	0.129032	1.44086	0.215054	0.0645161	0	0.0645161	0	0.0215054	0.0215054	0	0.107527	0	0	0	0	0	0	0	0	0	0	0	0
7	309	1	0.365591	0.215054	1.50538	0.0215054	0	0.172043	0	0	0.0215054	0	0	0	0	0.0860215	0	0	0	0.0215054	0	0	0	0	0	0.0215054	0	0
7	160	2	0.408602	0.236559	1.56989	0.0645161	0.709677	0.215054	0	0	0.0430108	0	0.0430108	0.0215054	0	0.0215054	0	0	0	0.0215054	0.0215054	2.15054	0	0	0	0.0215054	0.0215054	2.15054
7	154	3	0.347551	0.268562	1.29542	0.0473934	1.05845	0.110585	0	0	0	0	0.0157978	0	0	0.0789889	0.0473934	0.0157978	0.537125	0	0	0	0	0	0	0	0	0
7	310	2	0.446321	0.410133	0.952955	0.217129	0.868516	0.108565	0	0	0.0603136	0	0	0	0	0.0723764	0.0120627	0.0120627	1.20627	0.0120627	0	0	0	0	0	0.0120627	0	0
7	225	2	0.77728	0.717489	1.37519	0.209268	1.2855	0.0597907	0	0	0.0747384	0.0298954	0.0149477	0.0149477	0	0.0747384	0.0597907	0.0149477	0.38864	0	0	0	0	0	0	0	0	0
7	227	2	0.74401	0.693569	1.00883	0.226986	0.630517	0.163934	0	0	0.0882724	0	0	0	0	0.189155	0.0126103	0.0126103	1.26103	0.037831	0.0252207	0.832282	0	0	0	0.037831	0.0252207	0.832282
7	17	3	0.998736	0.884956	1.08723	0.240202	0.733249	0.189633	0	0	0.0758534	0.0252845	0.0252845	0	0	0.164349	0.0126422	0	0	0.0126422	0	0	0	0	0	0.0126422	0	0
7	354	2	0.776256	0.696347	1.01598	0.239726	0.86758	0.114155	0	0	0.0456621	0	0.0114155	0	0	0.205479	0.0114155	0.0114155	1.14155	0.0684932	0.0342466	0.570776	0	0	0	0.0684932	0.0342466	0.570776
7	5	3	1.05263	1.01053	1.78947	0.105263	1.68421	0.126316	0	0	0.0421053	0	0	0	0	0.147368	0.0421053	0.0421053	2.10526	0	0	0	0	0	0	0	0	0
7	39	3	0.815308	0.648918	1.2812	0.183028	0.748752	0.249584	0	0	0.0665557	0	0	0	0	0.0499168	0.0499168	0.0166389	0.565724	0	0	0	0	0	0	0	0	0
7	130	1	0.877483	0.761589	1.29139	0.347682	1.10927	0.264901	0	0	0.0662252	0	0	0	0	0.198675	0.0165563	0.0165563	1.65563	0.0331126	0.0331126	1.65563	0	0	0	0.0331126	0.0331126	1.65563
7	108	3	0.360825	0.257732	0.902062	0.0386598	0	0.141753	0.0128866	0	0.0257732	0.0128866	0.0386598	0.0128866	0.0128866	0.0257732	0	0	0	0.0257732	0.0128866	0.64433	0	0	0	0.0257732	0.0128866	0.64433
7	227	2	0.688406	0.628019	0.978261	0.2657	0.71256	0.144928	0	0	0.0483092	0	0	0	0	0.169082	0.0241546	0.0120773	0.603865	0.0845411	0.0603865	0.869565	0	0	0	0.0845411	0.0603865	0.869565
7	269	2	0.745098	0.686275	1.78431	0.176471	1.52941	0.0980392	0	0	0.0392157	0	0.0196078	0	0	0.196078	0	0	0	0.0588235	0.0392157	1.29412	0	0	0	0.0588235	0.0392157	1.29412
7	154	3	0.972424	0.827286	1.27721	0.217707	0.972424	0.203193	0.0290276	0.0145138	0.174165	0.0145138	0.0435414	0	0	0.11611	0.0580552	0.0290276	0.725689	0.0145138	0.0145138	1.45138	0	0	0	0.0145138	0.0145138	1.45138
7	39	3	0.551524	0.4209	1.14659	0.0435414	0.972424	0.159652	0	0	0.0290276	0.0435414	0.0870827	0.0435414	0	0.0580552	0.0435414	0.0290276	0.95791	0.0145138	0	0	0	0	0	0.0145138	0	0
7	130	1	0.915751	0.708181	1.0989	0.18315	0.976801	0.20757	0.0854701	0.02442	0.1221	0.03663	0.01221	0	0	0.15873	0.04884	0.03663	0.927961	0.02442	0.01221	0.610501	0	0	0	0.02442	0.01221	0.610501
7	109	2	0.730271	0.671378	0.954064	0.223793	0.624264	0.176678	0.0117786	0	0.0942285	0.0117786	0.0117786	0	0	0.223793	0.0353357	0.0353357	1.17786	0.0353357	0.0235571	0.777385	0	0	0	0.0353357	0.0235571	0.777385
7	108	3	0.298103	0.257453	1.13821	0	0	0.0677507	0	0	0	0.0271003	0.0135501	0.0135501	0.0135501	0.0271003	0	0	0	0.0406504	0.0135501	0.460705	0	0	0	0.0406504	0.0135501	0.460705
7	5	3	0.606469	0.512129	1.10512	0.134771	0.943396	0.188679	0	0	0.0539084	0.0134771	0.0269542	0.0269542	0.0134771	0.121294	0	0	0	0	0	0	0	0	0	0	0	0
7	110	3	0.57554	0.400822	0.873587	0.0924974	0.688592	0.154162	0	0	0.0513875	0.0102775	0.0513875	0.0102775	0	0.102775	0.04111	0.0308325	0.781089	0.0513875	0.0102775	0.20555	0	0	0	0.0513875	0.0102775	0.20555
7	160	2	0.53443	0.400822	0.811922	0.0822199	0.256937	0.174717	0.04111	0.0102775	0.0308325	0.020555	0.0308325	0.0102775	0	0.102775	0.0102775	0.0102775	1.02775	0.0308325	0.020555	0.678314	0	0	0	0.0308325	0.020555	0.678314
9	12	3	0.384025	0.291859	1.21352	0.015361	1.5361	0.122888	0.015361	0	0.030722	0	0	0	0	0.122888	0.015361	0	0	0.0460829	0.015361	0.522273	0.015361	0	0	0.0614439	0.015361	0.399386
9	194	2	0.435967	0.313351	0.831063	0.13624	0.544959	0.231608	0	0	0.0544959	0.013624	0.013624	0	0	0.13624	0.027248	0.027248	1.3624	0.0544959	0.013624	0.354223	0.013624	0.013624	1.3624	0.0681199	0.027248	0.544959
9	18	3	0.282609	0.217391	0.815217	0.0434783	0.543478	0.0978261	0.0217391	0	0.0217391	0.0108696	0	0	0	0.0869565	0.0326087	0.0108696	0.369565	0.0326087	0.0108696	0.369565	0.0108696	0.0108696	1.08696	0.0434783	0.0217391	0.543478
9	132	1	0.39666	0.229645	1.33612	0.104384	0.835073	0.187891	0.0417537	0	0.0835073	0	0	0	0	0.167015	0.0417537	0.0417537	2.08768	0.0417537	0	0	0.0626305	0.0417537	1.37787	0.104384	0.0417537	0.835073
9	162	2	0.729483	0.607903	0.911854	0.395137	0.881459	0.303951	0.0151976	0	0.136778	0	0	0	0	0.227964	0.0303951	0.0303951	1.51976	0.136778	0.106383	1.18541	0	0	0	0.136778	0.106383	1.18541
9	18	3	0.455581	0.284738	0.728929	0.136674	0.47836	0.193622	0.0113895	0.0113895	0.0455581	0.0113895	0.0113895	0	0	0.148064	0.0113895	0.0113895	1.13895	0.0569476	0	0	0.0455581	0.0113895	0.296128	0.102506	0.0113895	0.136674
9	228	2	0.590238	0.408627	0.760499	0.136209	0.567537	0.215664	0.0113507	0	0.0227015	0.0113507	0.0113507	0.0113507	0	0.15891	0.0227015	0	0	0.045403	0.0113507	0.295119	0.0113507	0.0113507	1.13507	0.0567537	0.0227015	0.45403
9	73	3	0.424929	0.29745	1.00567	0.127479	0.793201	0.155807	0.0424929	0.0141643	0.0141643	0.0141643	0.0141643	0	0	0.155807	0.0141643	0.0141643	1.41643	0.0566572	0	0	0.0566572	0.0283286	0.708215	0.113314	0.0283286	0.368272
9	162	2	1.17232	1.03107	1.10169	0.39548	0.903955	0.29661	0.0564972	0.0141243	0.127119	0.0141243	0	0	0	0.127119	0.0282486	0.0282486	1.41243	0.0423729	0.0282486	0.932203	0.0282486	0	0	0.0706215	0.0282486	0.564972
9	18	3	0.476821	0.278146	1.07285	0.10596	0.834437	0.198675	0.0397351	0	0.0529801	0	0.013245	0	0	0.0529801	0.0397351	0.013245	0.450331	0	0	0	0.013245	0	0	0.013245	0	0
9	111	3	0.73913	0.673913	0.967391	0.173913	0.684783	0.0869565	0.0326087	0.0217391	0.0978261	0	0.0108696	0	0	0.152174	0.0108696	0.0108696	1.08696	0.0217391	0	0	0	0	0	0.0217391	0	0
9	111	3	0.854701	0.683761	2.94872	0.213675	3.4188	0.384615	0	0	0.042735	0	0	0	0	0.25641	0.042735	0.042735	4.2735	0.042735	0	0	0	0	0	0.042735	0	0
9	132	1	0.422535	0.201207	1.20724	0.0402414	0	0.241449	0	0	0	0	0	0	0	0.100604	0.0804829	0.0402414	1.00604	0.0804829	0.0201207	0.523139	0	0	0	0.0804829	0.0201207	0.523139
9	12	3	0.500659	0.474308	0.88274	0.171278	0.197628	0.144928	0	0	0.0790514	0	0	0	0	0.0790514	0	0	0	0.0263505	0	0	0.0263505	0.0263505	1.31752	0.0527009	0.0263505	0.658762
9	18	3	0.537143	0.434286	0.697143	0.205714	0.445714	0.228571	0.0571429	0.0228571	0.102857	0.0342857	0	0	0	0.125714	0.0114286	0.0114286	1.14286	0.0342857	0.0114286	0.388571	0.0457143	0.0342857	0.868571	0.08	0.0457143	0.662857
9	18	3	0.308642	0.216049	1.32716	0.0771605	1.23457	0.123457	0.0308642	0	0	0	0.0154321	0	0	0.0462963	0.0154321	0.0154321	1.54321	0	0	0	0.0154321	0	0	0.0154321	0	0
9	12	3	0.531335	0.395095	1.13079	0.13624	0.953678	0.163488	0.027248	0	0.027248	0	0	0	0	0.0953678	0.0408719	0.0408719	1.3624	0.027248	0	0	0.013624	0	0	0.0408719	0	0
9	163	1	0.193622	0.102506	0.888383	0.022779	0.569476	0.0911162	0	0	0.0113895	0	0.022779	0.0113895	0.0113895	0.0113895	0	0	0	0	0	0	0.0341686	0.0341686	1.13895	0.0341686	0.0341686	1.13895
9	12	3	0.681818	0.582386	1.27841	0.184659	1.09375	0.0994318	0	0	0.0710227	0	0.0142045	0	0	0.127841	0.0568182	0.0426136	1.07955	0.0142045	0	0	0.0142045	0.0142045	1.42045	0.0284091	0.0142045	0.710227
9	162	2	0.469361	0.391134	0.65189	0.208605	0.573664	0.247718	0.0521512	0.0130378	0.0260756	0.0130378	0	0	0	0.0782269	0.0260756	0.0130378	0.65189	0.0260756	0.0130378	0.65189	0.0260756	0.0260756	1.30378	0.0521512	0.0391134	0.990874
9	18	3	0.403646	0.260417	1.04167	0.0390625	0	0.15625	0.0390625	0	0.0130208	0.0260417	0	0	0	0.0911458	0	0	0	0.0130208	0.0130208	1.30208	0.0390625	0.0130208	0.442708	0.0520833	0.0260417	0.651042
9	133	2	0.616279	0.534884	1.0814	0.139535	0.965116	0.0813953	0	0	0.0465116	0.0116279	0.0116279	0	0	0.255814	0.0465116	0.0348837	0.883721	0.0232558	0.0232558	1.16279	0	0	0	0.0232558	0.0232558	1.16279
9	312	1	0.204082	0.153061	5.10204	0.153061	5.10204	0.0510204	0	0	0.0510204	0	0	0	0	0	0	0	0	0	0	0	0	0	0	0	0	0
9	133	2	0.426829	0.426829	1.31098	0.243902	0.762195	0.213415	0	0	0	0	0	0	0	0.0914634	0	0	0	0	0	0	0	0	0	0	0	0
9	73	3	0.35	0.2875	0.7625	0.1	0.3125	0.1375	0.0125	0	0.0375	0	0	0	0	0.0875	0.0125	0.0125	1.25	0.025	0.025	1.25	0	0	0	0.025	0.025	1.25
9	229	1	0.3125	0.25	1	0.0875	1.075	0.0875	0	0	0.025	0	0	0	0	0.1625	0.0375	0.0125	0.425	0.0375	0.0375	1.25	0.025	0.0125	0.625	0.0625	0.05	1
9	112	3	0.614887	0.517799	1.42395	0.145631	0.906149	0.145631	0	0	0.0809061	0.0161812	0.0485437	0.0323625	0	0.0970874	0.0161812	0.0161812	1.61812	0.0161812	0	0	0.0323625	0.0161812	0.809061	0.0485437	0.0161812	0.550162
9	12	3	0.547945	0.410959	1.13699	0.109589	0.684932	0.123288	0.0410959	0.0410959	0.0684932	0.0273973	0.0273973	0.0136986	0	0.0684932	0.0136986	0.0136986	1.36986	0.0273973	0	0	0.0136986	0	0	0.0410959	0	0
9	163	1	0.453431	0.257353	1.05392	0.0490196	0.919118	0.208333	0.0122549	0	0.0122549	0.0245098	0.0980392	0.0735294	0.0367647	0.0245098	0	0	0	0	0	0	0.0367647	0.0245098	0.808824	0.0367647	0.0245098	0.808824
9	18	3	0.550122	0.440098	0.99022	0.110024	0.684597	0.183374	0.0488998	0	0.0611247	0.0122249	0.0122249	0.0122249	0	0.0855746	0.0366748	0.0366748	1.22249	0.0244499	0	0	0.0244499	0.0244499	1.22249	0.0488998	0.0244499	0.611247
9	12	3	0.715835	0.477223	1.86551	0.10846	1.73536	0.21692	0.0433839	0	0.021692	0	0.021692	0	0	0.173536	0.0650759	0.0433839	1.43167	0	0	0	0.021692	0	0	0.021692	0	0
9	112	3	0.644122	0.515298	1.41707	0.177134	1.17552	0.128824	0.0322061	0	0.0966184	0.0161031	0	0	0	0.0966184	0	0	0	0.0161031	0	0	0.0322061	0.0322061	1.61031	0.0483092	0.0322061	1.0628
9	162	2	0.918239	0.867925	1.0566	0.352201	0.767296	0.188679	0	0	0.100629	0	0	0	0	0.176101	0.0628931	0.0377358	0.754717	0	0	0	0.0377358	0.0377358	1.25786	0.0377358	0.0377358	1.25786
9	73	3	0.4371	0.277186	0.820896	0.021322	0.533049	0.159915	0	0	0.021322	0.010661	0.021322	0.021322	0.010661	0.0746269	0.010661	0.010661	1.0661	0.0533049	0.0319829	0.639659	0.0319829	0.021322	0.703625	0.0852878	0.0533049	0.660981
9	112	3	0.720339	0.480226	0.875706	0.169492	0.466102	0.310734	0.0282486	0	0.112994	0	0.0282486	0	0	0.0988701	0	0	0	0.0141243	0	0	0.0564972	0.0423729	1.07345	0.0706215	0.0423729	0.847458
9	12	3	0.608496	0.574053	0.964409	0.160735	0.987371	0.0918485	0	0	0.0803674	0.0344432	0.0114811	0.0114811	0	0.0803674	0	0	0	0.0229621	0.0114811	0.574053	0.0114811	0.0114811	1.14811	0.0344432	0.0229621	0.75775
9	18	3	0.45977	0.298851	0.931034	0.091954	0.724138	0.172414	0.0229885	0	0.0344828	0	0.0114943	0.0114943	0	0.0689655	0.0114943	0	0	0.0344828	0.0114943	0.390805	0.0114943	0.0114943	1.14943	0.045977	0.0229885	0.574713
9	229	1	0.526316	0.495356	1.95046	0.309598	1.85759	0.216718	0	0	0.0619195	0.0309598	0	0	0	0.278638	0.0309598	0.0309598	3.09598	0	0	0	0.0309598	0	0	0.0309598	0	0
9	132	1	0.438247	0.318725	1.3745	0.0796813	0.498008	0.159363	0.0398406	0.0199203	0	0	0	0	0	0.0796813	0.0398406	0.0398406	1.99203	0	0	0	0.0199203	0	0	0.0199203	0	0
9	12	3	0.506667	0.32	1.17333	0.0933333	0.946667	0.106667	0.0133333	0.0133333	0.04	0.0133333	0.04	0.0266667	0	0.106667	0.0133333	0.0133333	1.33333	0.0133333	0	0	0.04	0.0133333	0.453333	0.0533333	0.0133333	0.346667
9	162	2	0.42487	0.362694	0.735751	0.196891	0.601036	0.15544	0.0207254	0.0103627	0.0414508	0.0103627	0	0	0	0.0725389	0.0103627	0	0	0.0207254	0.0103627	0.518135	0.0103627	0.0103627	1.03627	0.0310881	0.0207254	0.683938
9	12	3	0.44374	0.332805	1.1252	0.0950872	0.792393	0.158479	0.0158479	0.0158479	0.0633914	0.0316957	0	0	0	0.110935	0.0158479	0.0158479	1.58479	0	0	0	0.0316957	0	0	0.0316957	0	0
9	18	3	0.813008	0.731707	1.05691	0.176152	0.731707	0.176152	0.0135501	0	0.0406504	0.0135501	0.0135501	0.0135501	0.0135501	0.108401	0.0135501	0	0	0	0	0	0.0677507	0.0406504	0.813008	0.0677507	0.0406504	0.813008
9	194	2	0.403423	0.317848	1.07579	0.0488998	0.611247	0.0855746	0.0122249	0	0.0122249	0.0122249	0.0244499	0	0	0.0977995	0.0733496	0.0611247	1.02689	0.0488998	0.0488998	1.22249	0	0	0	0.0488998	0.0488998	1.22249
9	313	2	0.852619	0.816078	1.1084	0.280146	0.950061	0.0730816	0.0243605	0.0121803	0.0365408	0	0	0	0	0.0974421	0.0121803	0	0	0	0	0	0.0487211	0.0121803	0.316687	0.0487211	0.0121803	0.316687
9	132	1	0.323129	0.238095	1.58163	0.085034	1.70068	0.085034	0	0	0.0170068	0	0.0340136	0	0	0.102041	0.0340136	0.0170068	0.85034	0	0	0	0.0340136	0.0170068	0.85034	0.0340136	0.0170068	0.85034
9	194	2	0.640854	0.560748	1.08144	0.146862	0.854473	0.173565	0	0	0.0534045	0	0	0	0	0.24032	0	0	0	0.0534045	0.0267023	0.667557	0.0267023	0.0133511	0.667557	0.0801068	0.0400534	0.667557
9	111	3	0.6	0.48	0.92	0.16	0.44	0.2	0.0266667	0	0.0666667	0	0	0	0	0.146667	0	0	0	0.04	0	0	0.0266667	0	0	0.0666667	0	0
9	133	2	0.406213	0.358423	1.03943	0.143369	1.09916	0.0477897	0.0238949	0	0	0.0119474	0	0	0	0.131422	0.0238949	0.0119474	0.597372	0	0	0	0.0119474	0.0119474	1.19474	0.0119474	0.0119474	1.19474
9	313	2	0.906921	0.75179	0.906921	0.369928	0.811456	0.26253	0	0	0.0835322	0.0119332	0	0	0	0.298329	0	0	0	0.0119332	0.0119332	1.19332	0.0119332	0.0119332	1.19332	0.0238663	0.0238663	1.19332
9	111	3	0.576132	0.555556	1.52263	0.205761	1.02881	0.144033	0	0	0.102881	0	0	0	0	0.102881	0	0	0	0.0205761	0	0	0	0	0	0.0205761	0	0
9	134	2	0.646688	0.536278	1.24606	0.189274	1.05678	0.173502	0.0157729	0	0.0473186	0	0	0	0	0.157729	0.0315457	0.0315457	1.57729	0	0	0	0.0157729	0	0	0.0157729	0	0
9	133	2	0.458716	0.366972	0.928899	0.229358	0.802752	0.126147	0.0229358	0.0114679	0.0458716	0.0114679	0.0229358	0.0114679	0	0.114679	0.0114679	0.0114679	1.14679	0.0688073	0.0344037	0.573394	0.0344037	0	0	0.103211	0.0344037	0.389908
9	228	2	0.848749	0.663765	0.85963	0.152339	0.696409	0.250272	0.0108814	0.0108814	0.0761697	0.054407	0.0435256	0.0217628	0.0108814	0.119695	0.054407	0.0326442	0.652884	0.0217628	0	0	0.0108814	0.0108814	1.08814	0.0326442	0.0108814	0.369967
9	73	3	0.228013	0.162866	0.72747	0.0108578	0	0.108578	0	0	0	0	0.0325733	0.0108578	0.0108578	0.0108578	0	0	0	0.0217155	0.0108578	0.542888	0.0325733	0.0217155	0.716612	0.0542888	0.0325733	0.651466
9	134	2	0.412371	0.329897	1.29897	0.103093	0.824742	0.103093	0	0	0.0206186	0	0	0	0	0.0824742	0	0	0	0.0206186	0.0206186	2.06186	0.0412371	0	0	0.0618557	0.0206186	0.701031
9	132	1	0.409165	0.343699	1.3257	0.0818331	0.981997	0.114566	0	0	0	0	0	0	0	0.0981997	0.0327332	0.0163666	0.818331	0.0163666	0	0	0.0327332	0	0	0.0490998	0	0
9	12	3	0.316594	0.272926	0.69869	0.0545852	0.873362	0.10917	0	0	0.0218341	0	0	0	0	0.0873362	0.0545852	0.0436681	0.873362	0	0	0	0.0218341	0.0218341	1.0917	0.0218341	0.0218341	1.0917
9	18	3	0.358272	0.231823	0.674394	0.126449	0.52687	0.168599	0.0105374	0	0.0316122	0	0.0210748	0.0105374	0.0105374	0.0842993	0	0	0	0	0	0	0.052687	0.0210748	0.421496	0.052687	0.0210748	0.421496
9	12	3	0.447977	0.404624	1.34393	0.101156	1.02601	0.0578035	0	0	0.0144509	0.0144509	0.0144509	0	0	0.0722543	0.0144509	0.0144509	1.44509	0	0	0	0	0	0	0	0	0
9	112	3	0.478723	0.25266	0.984043	0.0531915	0.332447	0.212766	0	0	0.0132979	0.0132979	0.0132979	0.0132979	0	0.172872	0.0531915	0.0398936	1.01064	0.0398936	0	0	0	0	0	0.0398936	0	0
9	133	2	0.414129	0.304507	0.9257	0.0974421	0.767357	0.109622	0.0609013	0.0121803	0.0121803	0	0.0121803	0	0	0.0730816	0	0	0	0.0121803	0.0121803	1.21803	0	0	0	0.0121803	0.0121803	1.21803
9	12	3	0.692641	0.606061	1.70996	0.194805	1.45022	0.151515	0	0	0.0865801	0	0	0	0	0.0649351	0.04329	0	0	0	0	0	0	0	0	0	0	0
9	40	3	0.359375	0.171875	1.14062	0.03125	0	0.171875	0	0	0	0	0.015625	0	0	0.09375	0.015625	0.015625	1.5625	0.046875	0	0	0	0	0	0.046875	0	0
9	194	2	0.583215	0.497866	0.981508	0.27027	0.668563	0.170697	0	0	0.056899	0	0	0	0	0.199147	0.0426743	0.0142248	0.483642	0.0426743	0	0	0	0	0	0.0426743	0	0
9	111	3	0.388514	0.152027	0.945946	0.0675676	0.844595	0.185811	0	0	0.0337838	0.0168919	0.0337838	0	0	0.135135	0.0168919	0.0168919	1.68919	0.0168919	0	0	0	0	0	0.0168919	0	0
9	40	3	0.435459	0.342146	0.995334	0.0622084	0.388802	0.217729	0.0155521	0	0	0.0155521	0.0155521	0.0155521	0.0155521	0.0933126	0	0	0	0.0311042	0.0155521	0.777605	0	0	0	0.0311042	0.0155521	0.777605
9	73	3	0.193237	0.13285	0.990338	0.0483092	0.603865	0.0483092	0	0	0.0120773	0.0120773	0.0120773	0	0	0.0362319	0.0120773	0.0120773	1.20773	0.0241546	0	0	0	0	0	0.0241546	0	0
9	40	3	0.373692	0.239163	0.747384	0.0896861	0.747384	0.179372	0	0	0.0298954	0.0149477	0.044843	0.0149477	0	0.0747384	0.0149477	0	0	0.0597907	0.0298954	0.747384	0	0	0	0.0597907	0.0298954	0.747384
9	111	3	0.435435	0.33033	0.960961	0.12012	0.750751	0.165165	0	0	0.0600601	0	0	0	0	0.105105	0.03003	0.015015	0.750751	0	0	0	0	0	0	0	0	0
9	73	3	0.283582	0.208955	0.850746	0.0597015	0.373134	0.134328	0	0	0.0298507	0.0149254	0	0	0	0.0746269	0.0298507	0.0298507	1.49254	0.0149254	0.0149254	1.49254	0	0	0	0.0149254	0.0149254	1.49254
9	134	2	0.42007	0.33839	0.968495	0.0933489	0.875146	0.105018	0	0	0	0.0116686	0	0	0	0.128355	0	0	0	0	0	0	0	0	0	0	0	0
9	230	2	0.454545	0.39627	0.862471	0.174825	0.547786	0.151515	0	0	0.04662	0	0	0	0	0.198135	0.034965	0.034965	1.1655	0.04662	0.011655	0.30303	0	0	0	0.04662	0.011655	0.30303
9	40	3	0.36036	0.285285	0.945946	0.045045	0.495495	0.135135	0	0	0.045045	0.015015	0.015015	0.015015	0	0.0600601	0	0	0	0.0900901	0.045045	0.750751	0	0	0	0.0900901	0.045045	0.750751
9	12	3	0.505464	0.396175	1.07923	0.177596	0.942623	0.122951	0	0	0.0546448	0	0	0	0	0.10929	0.0409836	0.0273224	0.901639	0.0273224	0	0	0	0	0	0.0273224	0	0
9	134	2	0.561404	0.467836	0.97076	0.210526	0.97076	0.128655	0.0233918	0	0.0233918	0	0	0	0	0.116959	0.0233918	0.0116959	0.584795	0	0	0	0	0	0	0	0	0
9	18	3	0.373832	0.268692	0.911215	0.046729	0.584112	0.128505	0.0116822	0	0.0116822	0.0116822	0.0116822	0	0	0.10514	0.046729	0.046729	1.16822	0.0233645	0.0233645	1.16822	0	0	0	0.0233645	0.0233645	1.16822
9	355	1	0.383838	0.323232	1.51515	0.040404	0	0.0606061	0	0	0	0	0	0	0	0.121212	0.040404	0.040404	2.0202	0.020202	0	0	0	0	0	0.020202	0	0
9	194	2	0.565657	0.40404	1.41414	0.161616	0.767677	0.20202	0	0	0.0606061	0	0	0	0	0.242424	0.020202	0.020202	2.0202	0.0606061	0.020202	0.686869	0	0	0	0.0606061	0.020202	0.686869
9	356	2	0.30349	0.212443	0.864947	0.0758725	0.60698	0.136571	0	0	0.060698	0	0	0	0	0.0151745	0	0	0	0.0758725	0.0151745	0.30349	0	0	0	0.0758725	0.0151745	0.30349
9	162	2	0.5	0.454545	0.651515	0.333333	0.545455	0.287879	0	0	0.0454545	0	0	0	0	0.0757576	0.0454545	0.030303	1	0.0454545	0.030303	1	0	0	0	0.0454545	0.030303	1
9	40	3	0.199063	0.105386	0.913349	0.0468384	0.58548	0.117096	0	0	0.0117096	0	0	0	0	0.0117096	0.0117096	0	0	0.0936768	0.0117096	0.140515	0	0	0	0.0936768	0.0117096	0.140515
9	40	3	0.189474	0.126316	1.41053	0.0631579	1.41053	0.105263	0	0	0.0210526	0	0.0210526	0.0210526	0.0210526	0.0421053	0	0	0	0.189474	0.0631579	0.715789	0	0	0	0.189474	0.0631579	0.715789
9	12	3	0.381426	0.26534	1.14428	0.0995025	0.547264	0.182421	0	0	0.0497512	0	0.0165837	0	0	0.182421	0	0	0	0.0165837	0	0	0	0	0	0.0165837	0	0
9	230	2	0.273775	0.216138	0.965418	0.129683	0.634006	0.129683	0	0	0.0288184	0	0	0	0	0.158501	0	0	0	0.0432277	0	0	0	0	0	0.0432277	0	0
9	73	3	0.233415	0.159705	0.46683	0.0614251	0.2457	0.159705	0	0	0.012285	0.012285	0	0	0	0.0614251	0	0	0	0.0982801	0.04914	0.614251	0	0	0	0.0982801	0.04914	0.614251
9	18	3	0.233129	0.122699	0.981595	0.0368098	0.404908	0.122699	0	0	0.0368098	0	0	0	0	0.0368098	0.0122699	0.0122699	1.22699	0.0368098	0.0122699	0.417178	0	0	0	0.0368098	0.0122699	0.417178
9	40	3	0.305499	0.203666	1.83299	0.0203666	0	0.1222	0	0	0	0	0.0203666	0	0	0.0407332	0.0203666	0.0203666	2.03666	0.0407332	0	0	0	0	0	0.0407332	0	0
9	133	2	0.668287	0.522479	1.06926	0.157959	0.838396	0.18226	0.0121507	0.0121507	0.0243013	0.0121507	0.0121507	0	0	0.145808	0.0486027	0.0486027	1.21507	0.036452	0.0243013	0.801944	0	0	0	0.036452	0.0243013	0.801944
9	73	3	0.297685	0.14333	0.937155	0.0110254	0	0.132304	0.0110254	0	0.0110254	0.0110254	0.0330761	0.0330761	0.0220507	0.0992282	0	0	0	0.0441014	0.0110254	0.286659	0	0	0	0.0441014	0.0110254	0.286659
9	18	3	0.691548	0.603732	0.834248	0.197585	0.669594	0.208562	0.0219539	0.0109769	0.0439078	0.0219539	0	0	0	0.0878156	0.0219539	0.0219539	1.09769	0.0219539	0	0	0	0	0	0.0219539	0	0
9	230	2	0.268873	0.206825	0.879007	0.103413	0.723888	0.0723888	0	0	0.0103413	0	0	0	0	0.155119	0.041365	0.0310238	0.785936	0.0206825	0.0206825	1.03413	0	0	0	0.0206825	0.0206825	1.03413
9	229	1	0.594203	0.536232	1.28986	0.217391	1.34783	0.101449	0	0	0	0	0	0	0	0.202899	0.0434783	0.0434783	1.44928	0.0144928	0.0144928	1.44928	0	0	0	0.0144928	0.0144928	1.44928
9	133	2	0.521739	0.492754	1.10145	0.15942	0.797101	0.130435	0	0	0.0724638	0	0	0	0	0.15942	0.0434783	0.0289855	0.956522	0.0434783	0.0289855	0.956522	0	0	0	0.0434783	0.0289855	0.956522
9	112	3	0.637681	0.492754	1.07246	0.130435	0.478261	0.217391	0.0144928	0.0144928	0.0434783	0.0144928	0	0	0	0.144928	0.0144928	0.0144928	1.44928	0	0	0	0	0	0	0	0	0
9	73	3	0.268949	0.158924	0.843521	0.0366748	0.819071	0.110024	0	0	0.0244499	0.0122249	0.0366748	0.0244499	0	0.0488998	0.0244499	0.0122249	0.611247	0.0366748	0.0122249	0.415648	0	0	0	0.0366748	0.0122249	0.415648
9	134	2	0.575374	0.494822	1.0702	0.13809	1.05869	0.103567	0.0115075	0	0.0345224	0	0	0	0	0.126582	0.023015	0.0115075	0.575374	0	0	0	0	0	0	0	0	0
9	357	1	0.564972	0.451977	4.97175	0.225989	5.64972	0.0564972	0	0	0.0564972	0	0	0	0	0.169492	0.0564972	0.0564972	5.64972	0	0	0	0	0	0	0	0	0
9	112	3	0.351145	0.259542	0.992366	0.0916031	0.503817	0.167939	0	0	0.0458015	0.0305344	0	0	0	0.0610687	0.0152672	0	0	0.0152672	0	0	0	0	0	0.0152672	0	0
9	40	3	0.290076	0.229008	1.0229	0.0458015	0.503817	0.10687	0	0	0	0	0	0	0	0.0458015	0	0	0	0.0610687	0.0152672	0.396947	0	0	0	0.0610687	0.0152672	0.396947
9	134	2	0.517241	0.482759	0.873563	0.183908	0.574713	0.137931	0.0114943	0	0.0574713	0	0	0	0	0.091954	0.0229885	0.0229885	1.14943	0	0	0	0	0	0	0	0	0
9	228	2	0.641466	0.492554	0.847652	0.171821	0.767468	0.252005	0	0	0.0801833	0.0114548	0.045819	0.0229095	0	0.103093	0.0229095	0.0114548	0.572738	0.0114548	0.0114548	1.14548	0	0	0	0.0114548	0.0114548	1.14548
9	230	2	0.430293	0.378657	1.41136	0.137694	1.08434	0.120482	0	0	0.0344234	0	0	0	0	0.154905	0	0	0	0	0	0	0	0	0	0	0	0
9	111	3	0.315789	0.255639	1.32331	0.0601504	1.12782	0.075188	0	0	0	0	0	0	0	0.135338	0.0150376	0.0150376	1.50376	0	0	0	0	0	0	0	0	0
9	40	3	0.300375	0.162703	0.77597	0.0500626	0.312891	0.125156	0	0	0.0125156	0	0.0250313	0.0125156	0	0.0375469	0.0125156	0.0125156	1.25156	0.0750939	0.0500626	0.826033	0	0	0	0.0750939	0.0500626	0.826033
9	134	2	0.71161	0.586767	0.873908	0.299625	0.786517	0.274657	0.0124844	0	0.11236	0.0124844	0	0	0	0.262172	0.062422	0.062422	1.24844	0.0124844	0	0	0	0	0	0.0124844	0	0
9	40	3	0.15873	0.111111	1.5873	0	0	0.031746	0	0	0	0	0	0	0	0.015873	0	0	0	0.047619	0.015873	0.539683	0	0	0	0.047619	0.015873	0.539683
9	18	3	0.523187	0.39239	0.97503	0.118906	0.713436	0.142687	0.0118906	0.0118906	0.0356718	0	0.0118906	0	0	0.0832342	0.0118906	0.0118906	1.18906	0.0237812	0.0237812	1.18906	0	0	0	0.0237812	0.0237812	1.18906
9	112	3	0.488677	0.262217	1.1323	0.0715137	1.1919	0.11919	0.011919	0	0.0238379	0	0.0357569	0.0238379	0.011919	0.0953516	0.0357569	0.0357569	1.1919	0.011919	0	0	0	0	0	0.011919	0	0
9	228	2	0.955414	0.785563	0.806794	0.286624	0.59448	0.29724	0.0636943	0.0212314	0.159236	0.0530786	0	0	0	0.0955414	0.0424628	0.0318471	0.806794	0	0	0	0	0	0	0	0	0
9	40	3	0.334672	0.21419	0.923695	0.0267738	0.669344	0.107095	0	0	0.0267738	0	0.0401606	0	0	0.0401606	0.0401606	0.0267738	0.883534	0.0401606	0.0401606	1.33869	0	0	0	0.0401606	0.0401606	1.33869
9	73	3	0.348837	0.27907	0.872093	0.0813953	0.825581	0.127907	0	0	0.0116279	0.0116279	0	0	0	0.127907	0	0	0	0.0232558	0.0116279	0.581395	0	0	0	0.0232558	0.0116279	0.581395
9	112	3	0.558598	0.438116	0.854326	0.109529	0.766703	0.131435	0.0109529	0	0.0219058	0	0.0109529	0	0	0.142388	0.0328587	0.0109529	0.372399	0.0109529	0.0109529	1.09529	0	0	0	0.0109529	0.0109529	1.09529
9	229	1	0.114943	0.0574713	5.74713	0	0	0	0	0	0	0	0	0	0	0.0574713	0.0574713	0.0574713	5.74713	0	0	0	0	0	0	0	0	0
9	132	1	0.298507	0.189959	0.773406	0.0678426	0.814111	0.176391	0.0135685	0	0	0.0135685	0.0135685	0	0	0.0678426	0.0407056	0.0135685	0.46133	0.027137	0.0135685	0.678426	0	0	0	0.027137	0.0135685	0.678426
9	40	3	0.326087	0.17663	1.25	0.0271739	0.679348	0.108696	0	0	0.013587	0.0271739	0.0271739	0	0	0.0951087	0	0	0	0.0679348	0.013587	0.271739	0	0	0	0.0679348	0.013587	0.271739
9	12	3	0.303371	0.258427	0.685393	0.0786517	0.325843	0.11236	0	0	0.0224719	0.011236	0.011236	0.011236	0	0.134831	0.0224719	0.0224719	1.1236	0	0	0	0	0	0	0	0	0
9	312	1	0.340136	0.340136	4.08163	0.204082	4.55782	0.136054	0	0	0	0	0	0	0	0.0680272	0	0	0	0.0680272	0	0	0	0	0	0.0680272	0	0
9	132	1	0.380952	0.258503	0.789116	0.0680272	0.544218	0.163265	0.0136054	0	0	0	0.0272109	0	0	0.14966	0	0	0	0.0272109	0.0136054	0.680272	0	0	0	0.0272109	0.0136054	0.680272
9	111	3	0.454016	0.372526	0.873108	0.139697	0.488941	0.16298	0.0116414	0	0.0582072	0	0	0	0	0.104773	0	0	0	0	0	0	0	0	0	0	0	0
3	231	2	0.407855	0.271903	1.01208	0.10574	0.861027	0.166163	0.0302115	0.0151057	0	0.0151057	0.0151057	0	0	0.135952	0.0151057	0.0151057	1.51057	0.0755287	0.0302115	0.60423	0.0151057	0	0	0.0906344	0.0302115	0.513595
3	113	3	0.406627	0.286145	1.11446	0.060241	0.753012	0.135542	0.0150602	0	0.0451807	0.0150602	0.0150602	0.0150602	0	0.105422	0	0	0	0.0301205	0.0150602	0.753012	0.0150602	0.0150602	1.50602	0.0451807	0.0301205	0.993976
3	19	3	0.497041	0.307692	0.816568	0.0710059	0.390533	0.201183	0.0473373	0.0118343	0.0591716	0.0236686	0.0118343	0	0	0.118343	0.0236686	0.0236686	1.18343	0.0236686	0	0	0.0118343	0	0	0.035503	0	0
3	232	2	0.64978	0.561674	0.737885	0.220264	0.440529	0.231278	0	0	0.0440529	0.0110132	0	0	0	0.176211	0.0220264	0.0220264	1.10132	0.110132	0.0881057	0.881057	0.0330396	0.0110132	0.374449	0.143172	0.0991189	0.770925
3	232	2	0.354391	0.323575	1.32512	0.0770416	0.616333	0.0770416	0	0	0.0308166	0	0	0	0	0.046225	0.046225	0.046225	1.54083	0.0308166	0	0	0.0154083	0.0154083	1.54083	0.046225	0.0154083	0.523883
3	231	2	0.260736	0.230061	1.02761	0.0306748	0.766871	0.0766871	0	0	0.0306748	0	0	0	0	0.0766871	0.0306748	0.0306748	1.53374	0.0153374	0	0	0	0	0	0.0153374	0	0
3	114	2	0.552291	0.434783	0.916569	0.176263	0.787309	0.188014	0.0235018	0.0117509	0.0470035	0	0.0117509	0	0	0.0822562	0.0352526	0.0235018	0.775558	0.0470035	0.0352526	0.893067	0.0352526	0.0235018	0.775558	0.0822562	0.0587544	0.846063
3	19	3	0.469484	0.387324	0.821596	0.117371	0.469484	0.164319	0	0	0.0821596	0.0117371	0.0234742	0	0	0.140845	0.0704225	0.0469484	0.774648	0.0352113	0.0117371	0.399061	0.0234742	0.0234742	1.17371	0.0586854	0.0352113	0.704225
[truncated: 122 more rows]

## Sheet: Physical performance
Team ID	Player ID	Type	TD	SD	JD	MD	FD	HD	SpD	HCR	SCR	MS
6	20	3	107.05	0.720222	35.3324	44.1967	14.3075	8.25485	4.23823	0.443213	0.166205	0.433518
6	164	2	102.375	0.6125	34.6625	46.3375	11.775	6.4875	2.5	0.325	0.15	0.365
6	135	2	110.712	0.62422	32.7341	50.6617	19.2509	7.01623	0.424469	0.411985	0.0249688	0.354557
6	42	3	102.545	0.62425	33.0852	48.3673	14.4058	4.62185	1.44058	0.32413	0.0840336	0.352941
6	43	3	121.09	0.209644	34.6541	60.2516	14.696	7.65199	3.62683	0.377358	0.167715	0.675052
6	44	3	116.934	0.45509	34.1796	57.6048	16.491	6.43114	1.78443	0.383234	0.0718563	0.372455
6	42	3	101.07	0.600962	36.1298	44.4231	11.5024	6.20192	2.21154	0.384615	0.120192	0.352163
6	136	2	111.445	0.446334	31.6259	60	13.0712	4.48459	1.80659	0.233794	0.10627	0.328374
6	43	3	124.36	0.309917	28.4917	70.6818	17.6033	5.80579	1.44628	0.289256	0.0619835	0.650826
6	164	2	103.74	0.743802	30.6405	55.8471	12.2521	3.80165	0.454545	0.247934	0.0206612	0.636364
6	42	3	104.646	0.593434	31.4394	56.452	11.3258	3.57323	1.25	0.20202	0.0757576	0.383838
6	44	3	125.545	0.445545	30.9901	62.4917	19.7525	9.62046	2.22772	0.643564	0.132013	0.483498
6	136	2	118.665	0.365239	31.461	64.2695	14.5592	6.29723	1.71285	0.377834	0.11335	0.374055
6	42	3	110.101	0.428212	36.1461	49.4458	15.2771	6.88917	1.90176	0.465995	0.0755668	0.358942
6	86	2	132.233	0.250545	28.6057	72.5708	18.4858	9.12854	3.19172	0.566449	0.163399	0.349673
6	75	3	123.344	0.174292	38.061	58.4967	15.6318	8.01743	2.96296	0.511983	0.163399	0.344227
6	57	3	115.819	0.602007	29.5819	58.796	16.4047	6.67224	3.76254	0.41806	0.150502	0.558528
6	42	3	111.708	0.368852	33.9344	54.1393	15.2459	5.9153	2.11749	0.355191	0.10929	0.400273
6	316	2	128.872	0.275103	31.7882	59.2572	24.4429	10.3439	2.76479	0.674003	0.110041	0.431912
6	20	3	110.681	0.588915	34.642	48.0947	15.5081	8.93764	2.92148	0.461894	0.127021	0.351039
6	75	3	118.293	0.288351	34.0946	57.3702	16.7359	7.48558	2.31834	0.484429	0.149942	0.370242
6	164	2	112.483	0.600273	32.5921	52.3465	16.9168	7.7899	2.22374	0.450205	0.136426	0.418827
6	42	3	105.853	0.695771	33.588	50.4502	13.7517	5.60709	1.75989	0.300136	0.122783	0.383356
6	75	3	115.431	0.249688	38.1273	52.3346	16.0424	7.50312	1.17353	0.474407	0.0749064	0.358302
6	86	2	126.671	0.361596	27.419	68.5411	20.399	8.4788	1.47132	0.623441	0.0872818	0.399002
6	43	3	120.231	0.516014	29.6619	62.5267	15.1423	8.95018	3.43416	0.533808	0.160142	0.564057
6	44	3	123.476	0.499109	29.1979	61.6578	22.3529	8.39572	1.39037	0.588235	0.0356506	0.534759
6	75	3	108.97	0.467033	36.8132	46.6621	14.4231	7.48626	3.11813	0.467033	0.178571	0.425824
6	164	2	102.612	0.758706	33.4453	45.8706	12.3383	7.66169	2.53731	0.447761	0.136816	0.381841
6	136	2	111.272	0.586035	32.793	53.7656	17.3815	5.68579	1.05985	0.374065	0.0498753	0.339152
6	44	3	113.349	0.814132	27.3118	62.4578	16.3134	5.02304	1.42857	0.30722	0.0921659	0.485407
6	234	2	113.81	0.322581	33.1029	56.5745	14.7158	6.39017	2.68817	0.30722	0.122888	0.47619
6	43	3	112.92	0.495437	30.8475	60.2477	14.1721	5.38462	1.78618	0.338983	0.065189	0.425033
6	198	1	107.627	0.679612	30.712	54.4768	12.794	5.72816	3.23625	0.377562	0.151025	0.346278
6	42	3	111.349	0.539419	29.7718	61.5353	13.1535	4.52282	1.80498	0.311203	0.0829876	0.614108
6	20	3	114.352	0.55313	36.9141	49.1412	16.9141	7.07424	3.75546	0.407569	0.174672	0.458515
6	317	2	105.466	0.48105	33.9942	51.6618	13.9942	4.41691	0.918367	0.247813	0.058309	0.456268
6	75	3	116.311	0.26087	37.764	55.205	14.3851	6.95652	1.75155	0.47205	0.124224	0.361491
6	43	3	121.708	0.441176	32.1719	60.7692	16.9231	8.21267	3.19005	0.50905	0.180995	0.350679
6	43	3	108.528	0.527778	32.1528	58.2639	12.5833	4.34722	0.680556	0.319444	0.0416667	0.393056
6	75	3	101.845	0.277393	43.1345	43.1207	9.40361	4.00832	1.91401	0.291262	0.0832178	0.410541
6	116	2	91.8225	0.887574	36.2722	35.9172	9.15976	5.73964	3.84615	0.319527	0.189349	0.375148
6	135	2	101.052	0.768322	35.9338	45.7683	13.0851	4.1844	1.30024	0.260047	0.070922	0.365248
6	75	3	112.033	0.368609	36.7776	52.3781	14.1023	6.5874	1.81926	0.39239	0.0832342	0.350773
6	116	2	99.739	0.854093	31.4235	46.4413	13.274	5.84816	1.90985	0.379597	0.142349	0.366548
6	44	3	117.948	0.569395	29.3357	61.4828	17.758	7.11744	1.6726	0.533808	0.0948992	0.362989
6	136	2	114.262	0.421754	32.7192	58.5683	14.5616	5.92675	2.05327	0.332963	0.110988	0.341842
6	43	3	109.545	0.621532	33.5627	48.8901	15.8047	7.70255	2.96337	0.45505	0.144284	0.345172
6	43	3	111.377	0.508475	34.1525	55	12.3093	6.69492	2.73305	0.381356	0.169492	0.635593
6	57	3	110.36	0.529661	33.6229	54.3432	15.339	4.78814	1.7161	0.275424	0.105932	0.648305
6	116	2	104.401	0.894661	30.1299	51.9769	12.5974	5.85859	2.95815	0.30303	0.15873	0.458874
6	44	3	106.564	0.672963	31.4758	55.2184	13.3058	4.94687	0.932704	0.342385	0.0354191	0.353011
6	20	3	80.4908	1.53374	25.5828	35.3374	11.1656	5.76687	1.16564	0.429448	0.122699	1.6135
6	86	2	124.302	0.188953	34.4477	61.9913	15.9738	7.51453	4.20058	0.508721	0.174419	0.481105
6	44	3	116.89	0.59593	29.4041	62.7326	17.1657	5.69767	1.2936	0.377907	0.0726744	0.44186
6	75	3	120.152	0.253165	35.3165	57.3671	16.6076	6.96203	3.62025	0.417722	0.139241	0.421519
6	165	2	107.193	0.429836	35.9924	52.1492	11.3401	5.09482	2.19975	0.265487	0.126422	0.37421
6	272	1	95.3521	0.56338	24.507	48.8028	10.8451	6.40845	4.22535	0.211268	0.28169	2.02113
6	273	1	123.37	0.405616	33.5881	51.1076	26.6459	10.2808	1.35725	0.639626	0.0468019	0.444618
6	116	2	95.99	0.927318	32.7569	43.7469	10.9524	5.01253	2.60652	0.300752	0.150376	0.39599
6	44	3	112.291	0.622665	32.0299	54.1469	17.2603	7.49689	0.722291	0.460772	0.0498132	0.348692
6	165	2	102.612	0.55	36.85	47.6125	11.85	4.3875	1.375	0.25	0.075	0.4375
6	273	1	121.091	0.412979	30.3835	59.4395	19.528	8.84956	2.44838	0.619469	0.147493	0.849558
6	274	1	100.835	0.83499	30.6362	53.3201	11.0736	3.8171	1.15308	0.178926	0.0795229	0.626243
6	136	2	109.145	0.675944	30.7356	58.1909	14.7316	3.49901	1.31213	0.238569	0.0596421	0.584493
6	164	2	101.396	0.736196	34.2638	46.6258	12.8528	5.33742	1.59509	0.383436	0.0460123	0.489264
6	198	1	105.764	0.533141	33.0403	53.2565	11.6859	5.12968	2.08934	0.317003	0.129683	0.461095
6	198	1	106.75	0.375	35.7708	53.1042	12.25	4.85417	0.395833	0.354167	0.0208333	0.560417
6	116	2	96.4167	1.04167	31.6042	43.2292	12.625	6.02083	1.89583	0.395833	0.0833333	0.622917
6	135	2	109.188	0.395833	39.1042	43.8125	18.3333	6.5	1.0625	0.395833	0.0416667	0.635417
6	234	2	107.542	0.625	32.9792	52.75	14.0625	5.85417	1.27083	0.375	0.0625	0.604167
6	235	1	105.581	0.779817	34.0367	46.9572	14.2966	6.33028	3.16514	0.428135	0.152905	0.513761
6	274	1	100.685	0.871369	31.1618	47.3029	13.61	4.89627	2.86307	0.311203	0.186722	0.680498
6	165	2	107.695	0.487013	37.4675	48.6851	11.9318	7.06169	2.07792	0.487013	0.0974026	0.501623
6	235	1	107.683	0.630499	36.173	46.085	11.9355	7.14076	5.70381	0.351906	0.234604	0.507331
6	57	3	106.476	0.61674	34.5815	46.4905	15.6828	5.85903	3.24523	0.30837	0.161527	0.48605
6	137	2	98.581	0.905028	34.1229	41.6648	12.257	6.6257	2.99441	0.379888	0.156425	0.348603
6	235	1	116.624	0.509554	32.3992	57.707	16.242	7.04883	2.71762	0.339703	0.169851	0.679406
6	43	3	117.358	0.443262	32.8369	60.1596	16.2766	6.2766	1.38298	0.336879	0.070922	0.494681
6	57	3	108.604	0.706714	34.1519	48.4099	14.2403	7.01413	4.09894	0.441696	0.265018	0.533569
6	137	2	101.72	0.721221	36.5742	44.7295	10.2219	6.17198	3.31484	0.319001	0.152566	0.439667
6	86	2	126.227	0.191441	32.4437	66.7568	17.286	7.18468	2.3536	0.439189	0.123874	0.337838
6	198	1	108.301	0.668524	31.922	46.3231	19.61	7.52089	2.25627	0.473538	0.0835655	0.86351
6	137	2	89.6122	0.918367	34.5918	36.0612	9.63265	5.28571	3.12245	0.244898	0.122449	0.679592
6	43	3	104.146	0.650407	33.2358	49.7073	12.1138	5.47967	2.97561	0.325203	0.113821	0.573984
6	75	3	94.9675	0.551948	41.6558	37.0292	9.31818	4.09091	2.33766	0.275974	0.113636	0.542208
6	136	2	97.6862	0.771277	33.6569	45.9707	11.4362	5.09309	0.784574	0.279255	0.0531915	0.369681
6	57	3	91.3688	0.917874	35.6522	38.0676	9.67794	3.52657	3.54267	0.20934	0.193237	0.515298
6	86	2	117.09	0.289655	33.6	59.0483	15.4897	6.4	2.26207	0.386207	0.110345	0.428966
6	44	3	101.186	0.813793	36.7862	42.3586	14.8276	5.6	0.786207	0.358621	0.0275862	0.387586
6	166	2	84.2571	1.13208	32.6415	39.0212	6.7217	2.75943	1.96934	0.129717	0.106132	0.382075
6	20	3	94.6509	0.769231	42.7101	31.9053	11.5976	6.20118	1.46746	0.331361	0.0828402	0.363314
6	116	2	98.8936	0.808511	32.7021	44.4894	11.9362	6.80851	2.10638	0.489362	0.12766	0.623404
6	44	3	117.468	0.574468	32.0851	57.6596	18.6596	7.74468	0.723404	0.489362	0.0425532	0.621277
6	20	3	106.055	0.483092	40.0966	42.351	14.0902	7.47182	1.562	0.41868	0.0966184	0.487923
6	166	2	94.6375	0.75	33.725	45.1	8.275	3.95	2.8375	0.2	0.1375	0.37875
6	135	2	106.861	0.548847	35.8288	48.595	16.4654	4.51153	0.911087	0.274424	0.0439078	0.341383
6	20	3	98.349	0.711409	41.0604	35.906	10.6711	6.45638	3.54362	0.33557	0.147651	0.433557
6	137	2	98.8665	0.768262	37.4559	39.0302	11.6625	7.01511	2.9471	0.352645	0.188917	0.420655
6	42	3	101.566	0.580808	34.2803	50.6692	11.7424	3.30808	0.984848	0.189394	0.0631313	0.367424
6	57	3	99.4682	0.716763	34.6127	45.7572	12.8902	3.7341	1.75723	0.242775	0.0578035	0.40578
6	166	2	92.0389	0.836197	34.1008	41.5693	9.14089	4.18099	2.21077	0.274914	0.0572738	0.375716
6	137	2	85.0794	0.740741	33.2804	33.0688	7.56614	4.44444	5.97884	0.31746	0.26455	1.62963
6	42	3	91.2876	0.972818	33.2761	46.5522	7.2103	3.07582	0.200286	0.18598	0.0143062	0.390558
6	86	2	113.647	0.390738	31.6498	61.5919	13.3285	5.25326	1.41823	0.332851	0.0868307	0.424023
6	20	3	93.8282	0.800582	38.3115	37.933	9.2722	5.02183	2.48908	0.262009	0.131004	0.458515
6	57	3	91.4046	0.953878	35.2201	41.5199	9.53878	2.59958	1.57233	0.167715	0.0733753	0.319706
6	275	1	102.769	0.707692	33.8615	47.6308	11.3846	6.12308	3.04615	0.384615	0.138462	0.518462
6	166	2	98.8702	0.641221	33.5878	43.9847	12.6107	5.49618	2.56489	0.366412	0.152672	0.483969
6	57	3	106.713	0.5919	33.9875	51.7445	14.0187	4.64174	1.72897	0.311526	0.0934579	0.47352
6	42	3	100.458	0.753323	33.5894	50.6942	10.2954	4.19498	0.930576	0.310192	0.0590842	0.426883
6	20	3	99.2041	0.723589	38.2344	39.8263	11.9392	6.26628	2.21418	0.347323	0.130246	0.434153
6	57	3	100.057	0.898716	33.8231	40.9272	15.6491	5.23538	3.50927	0.313837	0.156919	0.453638
6	116	2	92.1328	1.13665	30.8174	38.9527	12.516	6.2963	2.41379	0.332056	0.127714	0.430396
6	20	3	95.6128	0.836197	39.2898	34.8683	10.378	7.04467	3.19588	0.423826	0.160367	0.342497
6	86	2	110.212	0.804249	29.0288	52.9287	17.5114	7.23824	2.70106	0.394537	0.151745	0.477997
6	20	3	98.9962	0.914867	35.756	39.7713	11.8933	7.39517	3.25286	0.393901	0.177891	0.421855
6	135	2	95.1083	0.993631	29.4522	42.0255	14.9172	6.49682	1.23567	0.407643	0.0636943	0.366879
6	42	3	91.6374	1.07692	29.5495	42.956	12.7033	4.17582	1.17582	0.274725	0.0769231	0.323077
6	272	1	115.253	0.663667	32.3172	48.2115	21.1811	9.77503	3.11586	0.618673	0.168729	0.339708
6	165	2	107.394	0.503356	34.7875	51.5884	14.0492	4.86577	1.58837	0.257271	0.0782998	0.325503
6	20	3	102.325	0.687773	39.1266	35.1201	14.1266	8.58079	4.68341	0.458515	0.196507	0.34607
6	234	2	101.093	0.636943	34.1614	49.3312	11.6667	4.16136	1.1465	0.276008	0.0530786	0.354565
6	57	3	103.369	0.911017	32.3199	43.7182	15.7097	6.38771	4.31144	0.381356	0.158898	0.352754
6	166	2	92.4162	0.852792	32.1726	41.9898	10.0914	5.74619	1.56345	0.395939	0.0812183	0.309645
6	165	2	101.959	0.690355	34.2132	52.934	10.0102	3.45178	0.659898	0.172589	0.0203046	0.306599
6	86	2	116.667	0.474777	32.1464	58.8032	14.3818	8.05143	2.8091	0.454995	0.128586	0.309594
6	275	1	85.641	0.915751	34.2491	36.1172	6.99634	5.2381	2.12454	0.3663	0.14652	1.08791
6	44	3	104.96	0.983827	25.1482	53.3019	17.1159	7.4124	1.01078	0.431267	0.0404313	0.378706
6	20	3	97.1358	0.938272	32.9753	37.3086	14.6667	8.30864	2.95062	0.469136	0.135802	0.383951
6	135	2	110.217	0.543478	33.0435	51.087	22.1739	3.36957	0	0.217391	0	2.65217
6	43	3	116.796	0.307443	35.0324	58.754	15.9547	5.69579	1.05178	0.291262	0.0647249	0.467638
6	137	2	96.2267	0.613333	36.64	41.3733	10.9067	3.86667	2.81333	0.213333	0.133333	0.458667
12	276	1	113.297	0.563991	30.9111	60.1735	12.6681	7.04989	1.93059	0.477223	0.10846	0.605206
12	138	1	111.721	0.380818	35.3738	51.8195	14.048	5.40197	4.69676	0.211566	0.22567	0.454161
12	29	3	114.457	0.423131	34.7532	54.6262	15.3315	7.95487	1.36812	0.493653	0.0564175	0.449929
12	199	2	116.491	0.305623	32.6773	62.9951	16.1125	3.97311	0.427873	0.244499	0.0122249	0.349633
12	58	3	113.567	0.679406	29.9575	57.2399	18.0892	5.96603	1.65605	0.29724	0.0849257	0.643312
12	318	1	112.208	0.488323	32.8238	52.4204	15.9023	8.98089	1.59236	0.552017	0.0636943	0.600849
12	167	2	97.7	0.85	29.45	50	11.6	4.425	1.375	0.2625	0.075	0.35875
12	59	3	105.525	0.472255	34.4628	51.1098	11.5112	6.22196	1.74734	0.342385	0.106257	0.38843
12	117	2	97.7778	0.683761	35.9829	42.1368	12.2329	5.61966	1.12179	0.352564	0.0534188	0.305556
12	117	2	104.847	0.498084	35.2107	48.3142	12.3755	6.55172	1.89655	0.363985	0.0766284	0.584291
12	87	3	123.842	0.38864	30.7474	56.6218	23.2735	10.4933	2.31689	0.538117	0.104634	0.479821
12	58	3	114.933	0.732436	29.4619	56.6816	19.4768	6.26308	2.31689	0.328849	0.0747384	0.443946
12	200	2	102.718	0.703883	33.8107	42.1966	15.0243	7.45146	3.53155	0.364078	0.206311	0.42233
12	199	2	114.569	0.437424	31.2758	63.0134	14.52	4.27704	1.04496	0.267315	0.036452	0.36695
12	236	2	119	0.489362	29.0426	64.4681	18.3617	5.10638	1.53191	0.276596	0.0851064	0.634043
12	87	3	126.516	0.326594	28.3204	67.8227	22.1151	6.39191	1.55521	0.466563	0.108865	0.466563
12	139	2	109.798	0.264386	38.7714	51.1509	12.1773	5.02333	2.41058	0.29549	0.155521	0.469673
12	58	3	138.793	0.431034	25.6034	72.4138	24.2241	14.0517	2.15517	0.948276	0.0862069	2.2931
12	199	2	111.662	0.36193	32.4263	65.1206	10.0536	3.09651	0.589812	0.174263	0.0134048	0.379357
12	59	3	101.946	0.34965	38.4965	46.7832	11.3403	3.85781	1.11888	0.221445	0.0582751	0.36014
12	138	1	106.087	0.442656	36.4386	49.0744	11.7606	4.27565	4.10463	0.251509	0.140845	0.346076
12	200	2	110.313	0.451912	35.701	46.9873	14.6813	7.87949	4.60023	0.521437	0.220162	0.384705
12	277	1	94.9594	0.648899	36.1298	46.686	8.27346	2.3175	0.903824	0.127462	0.0695249	0.363847
12	59	3	109.892	0.309598	34.7059	56.9195	13.7771	3.85449	0.340557	0.232198	0.0154799	0.439628
12	87	3	121.116	0.387597	32.4961	58.9302	18.7752	7.33333	3.2093	0.434109	0.124031	0.494574
12	58	3	118.193	0.482866	30.514	62.6947	16.6355	6.02804	1.83801	0.436137	0.109034	0.498442
12	87	3	127.37	0.195652	32.0652	64.8261	19.413	8.47826	2.3913	0.608696	0.108696	0.669565
12	278	2	98.0435	0.5	38.2826	42.9565	10.7826	4.08696	1.41304	0.282609	0.0434783	0.634783
12	58	3	124.804	0.282609	32.9565	60.8043	18.6522	9.65217	2.45652	0.521739	0.0652174	0.713043
12	199	2	116.361	0.35503	32.6627	60.2219	16.6864	5.36982	1.07988	0.295858	0.0739645	0.41568
12	167	2	99.4661	0.833333	32.7865	47.487	11.1068	4.71354	2.53906	0.286458	0.104167	0.423177
12	29	3	110.958	0.537815	35.042	50.1176	15.3109	7.15966	2.78992	0.453782	0.134454	0.531092
12	21	3	112.101	0.403361	32.2689	56.1513	17.563	4.48739	1.22689	0.285714	0.0336134	0.468908
12	167	2	103.388	0.799492	32.0812	50.6218	12.4492	5.76142	1.67513	0.418782	0.0761421	0.364213
12	138	1	102.055	0.680958	34.0858	48.3228	10.5422	5.19546	3.21564	0.302648	0.201765	0.403531
12	87	3	128.983	0.25788	29.3696	71.7479	20	5.71633	1.89112	0.358166	0.0716332	0.484241
12	58	3	130.115	0.372493	27.4355	69.7421	23.1662	7.72206	1.67622	0.401146	0.100287	0.442693
12	59	3	109.968	0.459402	33.985	51.7094	14.1026	7.11538	2.58547	0.405983	0.106838	0.347222
12	87	3	122.887	0.208333	36.4881	61.2946	17.0536	5.77381	2.08333	0.416667	0.0892857	0.480655
12	59	3	117.869	0.208644	36.4978	57.5857	15.8867	5.85693	1.84799	0.357675	0.104322	0.450075
12	167	2	105.685	0.67938	33.0513	52.6341	12.5864	5.60191	1.12038	0.274136	0.0476758	0.334923
12	117	2	102.667	0.417124	39.1548	42.0198	13.4138	5.60922	2.04171	0.351262	0.109769	0.360044
12	21	3	102.453	0.644491	34.0748	50.4366	13.9709	3.24324	0.10395	0.24948	0	0.528067
12	237	1	91.2238	0.699301	36.6259	41.3287	8.8986	2.7972	0.874126	0.174825	0.0524476	0.522727
12	238	1	103.455	0.331588	43.2461	44.6771	9.44154	3.4555	2.30366	0.209424	0.122164	0.577661
12	59	3	101.012	0.45273	37.1904	45.6858	9.96005	5.68575	2.0506	0.332889	0.0798935	0.407457
12	278	2	82.9075	0.947137	37.6542	33.9978	8.56828	1.57489	0.165198	0.0770925	0	0.298458
12	21	3	97.0783	0.639471	35.4796	45.1709	12.9107	2.4366	0.441014	0.132304	0.0330761	0.335171
12	29	3	100.067	0.389262	40.6443	40.9262	11.1678	5.3557	1.58389	0.322148	0.107383	0.438926
12	21	3	105.411	0.516432	34.0141	55.9155	11.4789	2.88732	0.610329	0.129108	0.0234742	0.35446
12	200	2	104.912	0.517039	36.4747	44.3243	12.5147	6.46298	4.62985	0.352526	0.223267	0.388954
12	138	1	99.5833	0.555556	37.5321	41.7201	9.01709	5.53419	5.22436	0.373932	0.160256	0.375
12	236	2	95.6707	0.54878	36.6707	44.2561	10.2561	3.36585	0.573171	0.207317	0.0243902	0.414634
12	29	3	99.707	0.47619	40.7082	40.3175	10.5372	5.78755	1.90476	0.39072	0.10989	0.368742
12	21	3	99.9756	0.463415	35.622	52.939	8.58537	2.18293	0.182927	0.097561	0	0.34878
12	29	3	99.5492	0.383973	40.7179	40.7513	11.5526	5.47579	0.651085	0.300501	0.033389	0.495826
12	117	2	99.5282	0.458716	40.5767	41.3893	10.5636	4.69201	1.83486	0.327654	0.117955	0.416776
12	117	2	92.2068	0.771605	34.5833	41.821	9.6142	4.10494	1.31173	0.246914	0.0462963	0.472222
12	29	3	102.956	0.45283	39.3836	40.7296	12.478	7.74843	2.1761	0.490566	0.100629	0.387421
12	200	2	102.094	0.612472	36.5479	42.3608	12.3385	6.64811	3.59688	0.32294	0.200445	0.390869
12	238	1	115.399	0.391236	38.3568	52.0501	15.3208	6.99531	2.30047	0.469484	0.140845	0.480438
12	118	2	121.189	0.375587	32.8482	58.7637	19.5305	8.27856	1.40845	0.56338	0.0938967	0.43662
12	21	3	113.011	0.436817	32.5429	59.3292	16.8955	3.71295	0.0936037	0.187207	0	0.404056
12	276	1	106.881	0.541237	34.2655	51.933	12.8222	5.63144	1.70103	0.309278	0.128866	0.408505
12	138	1	95.541	0.380499	44.4114	34.9108	7.4673	4.94649	3.43639	0.237812	0.154578	0.395957
12	29	3	100.913	0.350076	41.4764	40.2892	10.8371	5.37291	2.58752	0.289193	0.136986	0.534247
12	21	3	108.668	0.395315	35.8272	52.8551	15.0952	3.64568	0.849195	0.248902	0.0439239	0.450952
12	58	3	117.895	0.374269	35.2749	55.4503	17.4386	7.29825	2.07018	0.409357	0.140351	0.375439
12	117	2	95.9181	0.690058	38.8421	39.2398	10.5146	5.16959	1.46199	0.327485	0.0584795	0.388304
12	277	1	79.7954	0.537084	37.6982	33.4527	5.70332	2.42967	0	0.127877	0	0.634271
12	58	3	115.556	0.207407	37.2889	54.237	16.6222	5.37778	1.80741	0.37037	0.0888889	0.442963
12	21	3	107.825	0.443787	36.3609	52.3817	15.074	3.23964	0.310651	0.177515	0.0147929	0.433432
12	59	3	101.688	0.376283	40.2281	42.862	11.4595	5.31357	1.44812	0.387685	0.0684151	0.340935
12	29	3	101.888	0.352697	40.4149	43.7759	11.0788	4.58506	1.70124	0.228216	0.0829876	0.589212
12	21	3	103.237	0.345324	36.9928	51.1942	11.8417	2.83453	0.028777	0.201439	0	0.361151
12	167	2	100.215	0.655738	33.6988	47.8791	10.5225	5.04098	2.41803	0.266393	0.0717213	0.322746
12	237	1	96.0392	0.490196	40.2549	42.0588	7.43137	3.37255	2.47059	0.117647	0.156863	0.603922
12	139	2	107.765	0.319328	40.084	50.3529	12.1345	3.89916	0.97479	0.218487	0.0336134	0.502521
12	118	2	125.285	0.385906	32.047	60.2517	22.2987	8.48993	1.82886	0.385906	0.0838926	0.5
12	59	3	107.385	0.264256	40.5563	46.2587	12.5869	6.14743	1.57163	0.347705	0.0834492	0.428373
12	21	3	105.922	0.533141	33.6744	52.9539	14.5245	3.67435	0.56196	0.288184	0.0576369	0.462536
12	59	3	107.858	0.286426	40.7098	44.9938	12.5031	6.5878	2.76463	0.348692	0.11208	0.403487
12	236	2	100.754	0.588928	35.477	45.5124	13.1802	4.81743	1.17786	0.24735	0.0942285	0.341578
12	117	2	95.1368	0.881459	30.0912	47.538	11.7629	4.22492	0.638298	0.151976	0.0303951	0.820669
12	118	2	111.218	0.638723	28.3433	53.2934	20.6786	6.08782	2.17565	0.379242	0.0998004	0.62475
12	58	3	116.407	0.479042	30.4391	56.3273	21.3174	7.04591	0.778443	0.399202	0.0598802	0.56487
12	119	1	88.483	0.479042	40.5589	37.1058	5.66866	3.03393	1.61677	0.179641	0.0998004	0.672655
12	29	3	101.23	0.37123	40.3364	40.3712	12.3086	5.84687	1.98376	0.313225	0.139211	0.341067
12	238	1	117.34	0.234043	40.0638	50.2979	17.0638	7.3617	2.29787	0.468085	0.106383	0.629787
12	139	2	103.607	0.397878	42.7719	39.0849	12.8515	6.6313	1.87003	0.384615	0.0795756	0.391247
12	21	3	113.329	0.449141	33.2232	59.2206	16.1823	3.8177	0.435931	0.277411	0.0264201	0.36856
12	237	1	118.014	0.406699	31.2679	61.244	16.9378	6.60287	1.5311	0.358852	0.0478469	0.672249
12	239	2	118.428	0.514604	27.427	73.338	13.8248	2.79555	0.54242	0.15299	0.0139082	0.458971
12	118	2	120.875	0.5	28.5694	61.5	19.8056	8.29167	2.20833	0.472222	0.125	0.431944
12	139	2	101.446	0.458971	39.4019	44.4506	11.0431	4.77051	1.32128	0.250348	0.0834492	0.408901
12	139	2	106.04	0.351682	38.3945	49.7095	11.6972	5.3211	0.565749	0.366972	0.0458716	0.452599
12	239	2	118.778	0.364109	32.5488	64.9285	15.3966	3.97919	1.56047	0.286086	0.0780234	0.388817
12	118	2	124.109	0.390117	30.6112	60.8062	19.6879	9.59688	3.0039	0.559168	0.182055	0.391417
12	87	3	109.02	0.383523	37.0881	50.2273	12.5852	6.49148	2.24432	0.426136	0.15625	0.426136
12	29	3	94.5892	0.410765	42.1671	35.6374	10.3258	4.34844	1.69972	0.212465	0.0991501	0.427762
12	21	3	108.626	0.424929	31.4873	56.8272	15.8499	3.78187	0.254958	0.254958	0.0141643	0.388102
12	59	3	111.53	0.214918	38.6473	49.6207	13.3755	7.42099	2.23767	0.467762	0.126422	0.390645
12	29	3	92.1414	0.602911	36.8191	40.1455	10.3742	3.55509	0.623701	0.24948	0.04158	0.602911
12	58	3	120.624	0.665281	30.2495	56.4657	23.6798	7.56757	1.99584	0.49896	0.0831601	0.613306
12	239	2	117.755	0.561331	28.3784	69.5634	14.7817	4.22037	0.27027	0.29106	0	0.550936
12	118	2	125.229	0.605686	26.4153	59.4808	24.5983	10.9889	3.12732	0.580964	0.148331	0.365884
12	87	3	111.936	0.45819	35.4868	50.7904	15.1546	6.12829	3.91753	0.355097	0.206186	0.363116
12	21	3	112.111	0.527817	31.5835	56.6049	18.5307	4.33666	0.556348	0.313837	0.0285307	0.416548
12	118	2	131.084	0.413695	28.6876	61.8117	23.0243	12.6819	4.49358	0.798859	0.21398	0.467903
12	139	2	105.7	0.316687	39.9513	45.201	13.4714	4.95737	1.80268	0.280146	0.0852619	0.365408
12	29	3	114.773	0.375	35.2159	56.625	16.5455	5.10227	0.909091	0.375	0.0227273	0.318182
4	22	3	117.135	0.275953	35.0197	56.8857	17.9369	5.79501	1.22208	0.381078	0.0525624	0.395532
4	240	2	113.014	0.627306	30.615	52.3247	18.0197	7.42927	3.99754	0.541205	0.159902	0.378844
4	5	3	93.6285	0.787208	38.5978	32.9151	13.3948	6.62977	1.31611	0.319803	0.0738007	0.370234
4	60	3	91.7889	0.688889	38.2778	41.2222	7.72222	3.32222	0.555556	0.211111	0.0222222	0.335556
4	61	3	106.308	0.442478	39.1403	42.8066	14.1972	7.11757	2.59166	0.404551	0.164349	0.384324
4	22	3	113.241	0.504414	31.8285	59.0794	15.5233	4.11097	2.20681	0.264817	0.100883	0.375788
4	120	2	106.942	0.709812	32.6827	49.7182	16.9937	6.00209	0.835073	0.344468	0.0417537	0.304802
4	88	3	98.3037	0.725034	31.7784	52.6265	9.02873	3.52941	0.615595	0.191518	0.0410397	0.402189
4	5	3	92.9959	1.19015	32.8728	37.3051	12.9412	6.42955	2.25718	0.383037	0.109439	0.437756
4	241	2	104.857	0.891429	29.6686	47.1543	17.5086	7.76	1.88571	0.457143	0.102857	0.353143
4	61	3	100.057	0.820046	32.3918	42.4715	12.5968	8.41686	3.3713	0.46697	0.182232	0.369021
4	319	1	121.631	0.359712	30.8873	53.1655	22.3981	10.7914	4.02878	0.695444	0.191847	0.760192
4	279	1	124.207	0.465116	29.2389	57.611	19.9577	12.0085	4.94715	0.697674	0.2537	0.651163
4	76	3	103.755	0.811554	31.3067	45.9147	14.9931	8.69326	2.04952	0.508941	0.123796	0.409904
4	140	2	93.589	0.972603	31.7945	40.2329	12.9726	6.28767	1.34247	0.369863	0.0547945	0.421918
4	141	2	89.1675	0.906217	37.2603	33.2139	9.97893	5.76396	2.04426	0.32666	0.0948367	0.349842
4	22	3	109.233	0.625	31.2854	53.7854	16.4151	5.81368	1.32075	0.353774	0.0825472	0.338443
4	120	2	103.375	0.663667	32.4184	45.9505	16.153	6.40045	1.79978	0.359955	0.0899888	0.336333
4	61	3	106.453	0.410509	37.1593	45.5008	15.0903	6.32184	1.97044	0.426929	0.0656814	0.507389
4	201	2	107.41	0.488599	30.3909	58.4691	12.4919	4.85342	0.732899	0.325733	0.0162866	0.503257
4	120	2	103.263	0.710956	32.634	46.3986	15.9557	5.85082	1.71329	0.37296	0.104895	0.339161
4	280	2	99.9186	0.72093	34.2907	43.9884	10.814	6.13953	3.96512	0.337209	0.174419	0.386047
4	141	2	71.105	1.87845	27.9558	28.1768	7.07182	4.58564	1.49171	0.0552486	0.0552486	1.58564
4	60	3	87.6951	0.834846	33.2486	38.784	9.2559	3.8294	1.74229	0.254083	0.0725953	0.555354
4	5	3	95.254	1.01597	34.8766	36.7054	16.0232	5.67489	0.972424	0.4209	0.0435414	0.417997
4	88	3	103.014	0.376812	37.4493	52.058	8.88406	3.31884	0.927536	0.202899	0.0724638	0.430435
4	142	2	96.0965	0.64693	40.7127	36.9518	10.1645	5.46053	2.16009	0.372807	0.109649	0.355263
4	76	3	97.3295	0.965909	27.3864	44.2614	14.0341	5.85227	4.82955	0.340909	0.227273	1.77841
4	88	3	110.414	0.47546	33.2669	54.2485	16.3957	5.06135	0.966258	0.276074	0.0460123	0.461656
4	5	3	100.505	0.765697	34.8698	38.2236	14.3645	9.98469	2.29709	0.566616	0.107198	0.476263
4	22	3	114.346	0.508475	32.0339	58.5472	16.816	5.08475	1.36804	0.326877	0.0605327	0.40799
4	240	2	118.359	0.723764	27.7563	56.6104	18.2147	10.4825	4.57177	0.651387	0.26538	0.383595
4	61	3	103.492	0.502793	41.0894	39.3575	14.3855	6.62011	1.56425	0.418994	0.139665	0.874302
4	22	3	111.421	0.278552	38.3008	57.4652	11.1699	3.56546	0.668524	0.194986	0.0278552	0.796657
4	88	3	106.25	0.3125	37.7708	53.6042	11.1667	2.89583	0.5	0.208333	0	0.575
4	242	2	110.355	0.45858	36.4497	45.9763	16.7012	8.09172	2.69231	0.517751	0.147929	0.501479
4	60	3	91.046	0.627615	42.5244	33.9331	8.21478	4.39331	1.36681	0.251046	0.083682	0.405858
4	242	2	115.74	0.44843	34.9178	51.7638	15.7997	7.35426	5.47085	0.463378	0.164425	0.515695
4	241	2	116.057	0.535714	33.5417	52.1429	18.6012	7.67857	3.57143	0.565476	0.16369	0.431548
4	60	3	93.8228	0.752427	38.0947	42.6456	8.32524	2.83981	1.15291	0.157767	0.0728155	0.38835
4	121	2	105.741	0.713489	34.1137	48.2386	15.8194	5.87514	0.981048	0.367893	0.0668896	0.334448
4	141	2	94.0954	0.610433	40.2775	34.5394	9.44506	4.87236	4.35072	0.288568	0.199778	0.389567
4	120	2	109.107	0.892857	20.0893	62.9464	17.8571	6.25	1.07143	0.446429	0.0892857	2.41071
4	202	2	117.199	0.539419	30.6224	61.722	18.112	4.3361	1.84647	0.207469	0.0622407	0.63278
4	5	3	102.758	0.619469	40.118	37.1976	12.9646	8.9233	2.9351	0.589971	0.162242	0.448378
4	61	3	106.69	0.502924	35.9181	44.7953	14.4444	7.11111	3.91813	0.409357	0.163743	0.366082
4	60	3	94.5974	0.781797	34.0607	48.3314	6.97783	2.98716	1.45858	0.140023	0.0700117	0.352392
4	22	3	118.174	0.254777	32.6115	67.5372	12.9299	4.01274	0.806794	0.29724	0.0849257	0.615711
4	5	3	97.4696	0.717762	38.9781	38.3212	13.382	4.62287	1.44769	0.26764	0.0851582	0.368613
4	60	3	90.0229	0.83524	37.3227	40.286	7.51716	2.8833	1.17849	0.171625	0.0800915	0.326087
4	241	2	113.44	0.642487	30.6632	56.7565	19.1606	5.48187	0.735751	0.435233	0.0414508	0.291192
4	201	2	92.2704	0.732714	36.8421	43.7668	5.85139	3.27141	1.80599	0.196078	0.0928793	0.331269
4	76	3	99.8605	0.55814	39.3178	40.8062	10.6047	5.28682	3.28682	0.217054	0.217054	0.460465
4	141	2	94.7388	0.584577	41.8532	32.8607	10.1617	6.41791	2.8607	0.373134	0.186567	0.405473
4	5	3	94.9814	0.879802	39.8637	35.7001	11.0657	6.05948	1.40025	0.384139	0.086741	0.366791
4	22	3	106.539	0.519159	35.241	51.8541	13.8813	4.01731	1.0136	0.234858	0.0618047	0.364648
4	140	2	98.0405	0.822072	35.0676	42.5901	14.1779	4.27928	1.09234	0.225225	0.0675676	0.353604
4	243	1	99.321	0.740741	31.466	50.463	10.4321	4.15123	2.0679	0.277778	0.123457	0.509259
4	121	2	116.25	0.66358	26.2346	60.216	21.7593	6.66667	0.709877	0.493827	0.0462963	0.489198
4	5	3	100.657	0.778589	35.7299	40.4015	15.6813	6.6545	1.39903	0.462287	0.0729927	0.352798
4	60	3	93.4301	0.892473	34.2903	43.2688	8.69892	3.97849	2.30108	0.301075	0.129032	0.335484
4	5	3	97.7265	0.691928	40.1647	37.7924	11.4992	5.74959	1.81219	0.378913	0.115321	0.504119
4	240	2	108.344	0.768212	30.9139	47.9735	16.6887	9.52318	2.47682	0.622517	0.10596	0.394702
4	60	3	89.0263	0.960526	37.1842	36.7632	8.28947	4.73684	1.09211	0.355263	0.0394737	0.388158
4	202	2	105.46	0.712644	33.092	49.4023	15.8046	5.37931	1.05747	0.37931	0.045977	0.348276
4	76	3	97.7126	0.793103	33.954	41	13.5977	5.88506	2.48276	0.321839	0.114943	0.35977
4	121	2	109.176	0.732601	30.8425	56.3004	16.2088	4.61538	0.494505	0.3663	0.018315	0.496337
4	243	1	104.396	0.421245	35.1099	53.956	10.8974	3.663	0.32967	0.21978	0	0.501832
4	61	3	107.08	0.555556	37.5969	44.199	13.0749	7.41602	4.22481	0.439276	0.193798	0.397933
4	242	2	112.143	0.57377	33.3372	47.0258	16.6628	9.15691	5.39813	0.620609	0.210773	0.411007
4	22	3	113.605	0.593923	31.0773	56.4503	17.4586	5.62155	2.41713	0.303867	0.0966851	0.424033
4	76	3	104.463	0.754476	33.0946	43.1586	16.3043	7.92839	3.22251	0.473146	0.127877	0.392583
4	120	2	108.921	0.707657	32.3898	48.3179	17.2506	7.56381	2.70302	0.382831	0.12761	0.350348
4	61	3	103.43	0.602911	39.3139	40.9356	12.5988	7.00624	2.97297	0.37422	0.12474	0.650728
4	141	2	92.5903	0.690738	40.5808	31.7582	8.97959	6.59341	4.00314	0.345369	0.282575	0.486656
4	121	2	115.376	0.438871	32.0376	56.5047	20.5172	5.28213	0.579937	0.297806	0.031348	0.445141
4	140	2	98.9847	0.709318	34.3394	46.0083	11.8915	4.28373	1.75243	0.208623	0.125174	0.446453
4	142	2	96.9719	0.525031	40.0366	39.304	10.8913	4.50549	1.72161	0.25641	0.0976801	0.409035
4	5	3	102.113	0.867925	32.717	47.3962	14.9057	5.01887	1.16981	0.377358	0.0754717	1.09434
4	279	1	119.799	0.452261	29.5812	54.4054	20.0838	12.3786	2.91457	0.770519	0.150754	0.549414
4	244	2	112.83	0.789116	28.8435	51.2517	20.0408	8.51701	3.38776	0.571429	0.14966	0.436735
4	201	2	92.2554	0.665761	34.4429	46.1821	6.84783	3.35598	0.747283	0.149457	0.0407609	0.39538
4	141	2	88.7123	0.893271	39.2111	30.116	8.7819	5.31323	4.38515	0.25522	0.232019	0.406032
4	140	2	105.299	0.774648	31.6021	52.1303	16.3732	3.87324	0.545775	0.193662	0.0176056	0.491197
4	121	2	116.172	0.363086	33.4493	58.1089	16.1876	7.09531	0.983359	0.499244	0.0453858	0.440242
4	142	2	110.328	0.402985	37.9104	49.8657	13.403	5.67164	3.07463	0.283582	0.19403	0.483582
4	88	3	107.76	0.387409	33.3172	62.2639	9.01937	2.2155	0.556901	0.169492	0.0242131	0.35109
4	5	3	102.942	0.690073	38.5109	40.5932	13.5472	7.65133	1.93705	0.484262	0.0847458	0.365617
4	140	2	87.5087	1.07266	29.3772	37.8547	12.3183	5.0173	1.90311	0.380623	0.103806	0.934256
4	121	2	102.371	0.546022	34.1654	48.2215	14.2746	4.35257	0.811232	0.265211	0.0468019	0.453978
4	320	1	105.342	0.512422	33.8043	49.3168	12.1584	7.00311	2.54658	0.434783	0.139752	0.459627
4	281	2	91.2283	0.845886	32.3754	45.7126	8.50521	3.3372	0.451912	0.196987	0.0347625	0.307068
4	5	3	92.9942	0.867052	39.3642	31.7341	11.6301	7.36416	2.02312	0.49711	0.0924855	0.351445
4	76	3	113.853	0.507519	34.2669	52.3872	15.9023	7.31203	3.43985	0.432331	0.18797	0.548872
4	88	3	115.572	0.318949	29.3996	70.5629	11.2758	3.73358	0.281426	0.262664	0.0187617	0.542214
4	22	3	115.669	0.300546	34.3033	60.2732	13.8115	3.86612	3.10109	0.204918	0.136612	0.446721
4	120	2	108.134	0.457746	36.9601	47.277	14.5188	6.58451	2.32394	0.422535	0.140845	0.394366
4	201	2	102.218	0.504695	34.5657	53.2512	8.70892	4.08451	1.11502	0.199531	0.0352113	0.336854
4	22	3	118.294	0.453564	31.1015	60.6911	17.8402	7.42981	0.777538	0.410367	0.0647948	0.604752
4	76	3	109.131	0.628342	34.3449	47.2326	15.9492	7.78075	3.19519	0.427807	0.13369	0.403743
4	120	2	108.391	0.799112	32.7858	49.2897	18.0355	6.08213	1.40954	0.377358	0.0665927	0.308546
4	5	3	104.684	0.778267	35.1395	42.2026	14.9339	8.64905	2.99559	0.528634	0.220264	0.431718
4	61	3	99.7844	0.57485	36.3114	43.3413	11.1257	5.91617	2.53892	0.335329	0.11976	0.378443
4	244	2	124.588	0.704898	24.4325	58.6619	25.3883	11.1947	4.21744	0.669056	0.203106	0.400239
4	142	2	106.5	0.521739	37.8152	45.0326	14.4565	6.20652	2.46739	0.369565	0.141304	0.353261
4	22	3	111.954	0.564604	31.911	57.7524	15.9175	4.1911	1.60695	0.260586	0.0760043	0.340934
4	88	3	104.363	0.538244	30.4533	62.2663	9.26346	1.81303	0	0.169972	0	0.70255
4	280	2	100.218	0.689655	31.1434	49.6189	12.7042	5.3539	0.689655	0.362976	0.0362976	0.504537
4	202	2	105.517	0.889292	26.8058	54.3013	16.1887	6.00726	1.34301	0.399274	0.0544465	0.513612
4	60	3	79.8486	1.05954	34.2079	35.0353	6.36731	2.26034	0.918264	0.141271	0.0403633	0.317861
4	61	3	108.004	0.382166	37.7919	45.3503	13.9703	5.64756	4.84076	0.276008	0.191083	0.658174
4	5	3	98.1162	0.616197	41.9366	33.2042	12.7641	6.30282	3.27465	0.334507	0.193662	0.528169
4	88	3	107.394	0.387324	33.6444	59.6303	9.94718	2.64085	1.12676	0.176056	0.0528169	0.505282
4	142	2	109.495	0.444712	37.4279	46.1659	15.4928	7.96875	1.99519	0.480769	0.108173	0.414663
4	244	2	128.561	0.443645	27.9616	64.2806	22.3741	9.83213	3.68106	0.527578	0.179856	0.388489
4	22	3	111.555	0.370813	34.5335	59.0072	12.9665	3.79187	0.873206	0.239234	0.0598086	0.344498
4	5	3	97.7604	0.649496	40.5599	35.7447	12.1501	6.48376	2.16125	0.403135	0.134378	0.339306
4	243	1	100.711	0.609756	33.6585	50.9553	10.5691	3.78049	1.13821	0.203252	0.0813008	0.601626
4	5	3	98.3537	0.670732	36.7073	43.1098	11.748	4.49187	1.60569	0.203252	0.0609756	0.556911
4	281	2	102.172	0.615883	29.9352	55.316	10.7455	4.00324	1.57212	0.194489	0.0972447	0.508914
4	22	3	118.084	0.345821	31.6715	65.5476	14.5389	4.58213	1.38329	0.273775	0.0720461	0.407781
4	76	3	101.104	0.691748	36.0316	40.9345	14.7087	6.43204	2.30583	0.412621	0.109223	0.387136
4	202	2	109.225	0.745156	31.1177	52.2206	18.8972	5.02235	1.20715	0.298063	0.0745156	0.439642
4	142	2	98.88	0.613333	37.8533	37.96	13.3467	5.94667	3.16	0.306667	0.12	0.437333
4	140	2	97.5641	0.934066	31.4469	41.9048	14.9634	6.42857	1.88645	0.384615	0.0915751	0.558608
4	61	3	108.848	0.420475	40.2377	42.3583	14.4424	7.07495	4.29616	0.383912	0.182815	0.621572
4	60	3	89.61	0.858034	36.1778	36.1934	8.89236	6.38066	1.09204	0.327613	0.0624025	0.452418
4	76	3	98.7726	0.818291	35.2106	40.0602	13.586	6.34176	2.75572	0.373045	0.132371	0.369434
4	121	2	101.803	0.913462	30.1442	47.2716	17.0553	5.85337	0.564904	0.46875	0.0360577	0.33774
15	62	3	118.896	0.422078	32.776	59.9188	16.9643	6.31494	2.46753	0.38961	0.113636	0.487013
15	6	3	106.834	0.738423	30.6008	50.5882	17.1965	6.63329	1.07635	0.413016	0.0500626	0.374218
15	45	3	120.787	0.297203	37.028	48.4441	20.979	10.9965	3.02448	0.611888	0.174825	0.536713
15	89	3	103.839	0.593368	36.4049	47.3997	12.1117	5.09599	2.19895	0.296684	0.08726	0.541012
15	90	3	109.671	0.687593	31.4499	53.7818	17.4738	5.24664	1.04634	0.298954	0.0597907	0.418535
15	143	2	124.985	0.462687	29.8209	62.6716	20.9403	9.23881	1.86567	0.552239	0.0895522	0.461194
15	282	2	106.753	0.612903	34.6344	48.8172	12.3118	7.17204	3.2043	0.44086	0.11828	0.34086
15	122	2	123.758	0.212314	37.2824	55.4352	18.1316	8.76858	3.90658	0.488323	0.212314	0.66242
15	203	2	125.648	0.29724	31.465	63.1635	21.8047	7.51592	1.40127	0.403397	0.0849257	0.581741
15	77	3	113.219	0.650685	30.2169	53.8813	15.9018	7.59132	4.98858	0.376712	0.273973	0.385845
15	62	3	106.678	0.437158	36.4153	50.623	12.4699	5.27869	1.46448	0.349727	0.0874317	0.326776
15	6	3	109.749	0.682635	28.6587	49.9641	19.976	8.99401	1.48503	0.57485	0.0838323	0.360479
15	45	3	116.74	0.485549	32.8208	49.5491	20.4509	10.6358	2.79769	0.647399	0.16185	0.347977
15	77	3	100.828	0.890985	29.6855	45.2411	15.021	7.25367	2.72537	0.471698	0.104822	0.314465
15	90	3	106.52	0.741902	30.209	51.6092	18.0564	5.4023	0.501567	0.344828	0.031348	0.315569
15	144	2	102.513	0.9625	28.4625	47.325	13.7625	8.175	3.825	0.475	0.2	0.41625
15	6	3	104.067	0.46252	36.3636	48.5327	14.2584	3.98724	0.46252	0.175439	0.015949	0.429027
15	89	3	108.022	0.430622	36.8581	48.5646	14.0191	5.70973	2.44019	0.382775	0.111643	0.518341
15	45	3	112.627	0.350318	35.4299	50.2866	16.2898	7.48408	2.78662	0.302548	0.143312	0.503185
15	168	2	116.149	0.387931	33.8937	61.3218	15.273	4.33908	0.91954	0.244253	0.0431034	0.41954
15	90	3	107.65	0.465632	33.5588	56.1973	13.0155	3.04878	1.36364	0.199557	0.0665188	0.323725
15	62	3	105.322	0.39501	37.817	51.0603	10.499	3.3264	2.24532	0.22869	0.12474	0.671518
15	203	2	114.951	0.42623	33.9016	54.082	17.6721	7.77049	1.09836	0.491803	0.0327869	0.47377
15	123	2	104.569	0.54678	36.61	45.0911	13.1349	7.38761	1.7983	0.461725	0.0972053	0.348724
15	169	1	107.884	0.6639	31.7427	47.9668	19.6266	7.17842	0.726141	0.290456	0.0414938	0.607884
15	77	3	95.9746	0.903955	31.2147	41.0311	13.6158	5.48023	3.74294	0.324859	0.183616	0.45339
15	45	3	113.132	0.438909	33.9976	51.3998	16.809	8.46975	2.01661	0.510083	0.118624	0.335706
15	170	2	99.5853	0.746445	31.7417	43.4242	14.0166	7.02607	2.64218	0.473934	0.118483	0.38981
15	6	3	109.804	0.56582	32.2171	51.7898	18.4988	6.15473	0.577367	0.34642	0.034642	0.316397
15	283	1	98.2043	0.588235	33.1579	53.065	8.35913	2.5387	0.495356	0.139319	0.0309598	0.448916
15	282	2	104.465	0.456919	38.094	44.8956	12.5457	5.87467	2.58486	0.313316	0.104439	0.422977
15	90	3	105.48	0.580357	33.9062	52.5	13.8281	3.66071	1.01562	0.167411	0.0558036	0.339286
15	122	2	106.73	0.379464	39.4531	46.183	12.2545	5.49107	2.97991	0.279018	0.167411	0.376116
15	62	3	107.58	0.268908	41.0588	49.3782	9.22689	5.10924	2.53782	0.218487	0.10084	0.544538
15	143	2	114.508	0.568655	31.2067	58.1276	17.3786	6.24133	0.970874	0.402219	0.0554785	0.400832
15	123	2	99.5839	0.513176	37.8641	45.2011	9.11234	4.45215	2.44105	0.221914	0.124827	0.456311
15	45	3	106.152	0.510783	34.8695	49.2622	14.9603	5.27809	1.25993	0.30647	0.0794552	0.343927
15	77	3	95.1131	0.735294	35.4638	38.8462	11.0747	5.14706	3.84615	0.260181	0.169683	0.388009
15	169	1	121.019	0.467091	26.7516	69.724	18.535	5.09554	0.44586	0.339703	0.0212314	0.575372
15	89	3	107.495	0.552017	38.4926	45.5202	13.7367	6.32696	2.86624	0.382166	0.127389	0.66879
15	204	2	106.345	0.584239	33.6005	50.5707	13.7228	6.75272	1.11413	0.421196	0.0679348	0.389946
15	6	3	111.073	0.557065	32.0652	55.0679	17.5272	5.02717	0.828804	0.3125	0.0407609	0.399457
15	321	2	104.667	0.551724	31.5057	54.092	11.7816	4.90805	1.82759	0.287356	0.091954	0.366667
15	169	1	105.669	0.573248	31.3588	56.8153	12.5902	4.09766	0.233546	0.254777	0.0212314	0.549894
15	170	2	104.14	0.615711	34.4161	46.603	13.2696	7.00637	2.2293	0.424628	0.106157	0.62845
15	62	3	110.154	0.451306	34.8931	55.095	12.3634	4.75059	2.58907	0.296912	0.118765	0.388361
15	6	3	110.926	0.559742	30.958	55.7696	16.0388	5.88805	1.71152	0.333692	0.107643	0.310011
15	322	1	103.347	0.657371	35.4781	50.0199	11.0956	3.70518	2.37052	0.179283	0.0996016	0.605578
15	283	1	99.2829	0.59761	36.6733	46.7331	9.48207	4.46215	1.35458	0.239044	0.0796813	0.60757
15	89	3	106.036	0.438247	37.5299	50.0199	12.51	3.30677	2.21116	0.139442	0.159363	0.591633
15	122	2	111.319	0.460123	37.9448	47.1779	13.1442	7.68405	4.90798	0.53681	0.138037	0.523006
15	62	3	104.169	0.344418	40.8432	45.3088	8.89549	5.36817	3.40855	0.273159	0.118765	0.393112
15	204	2	115.466	0.303688	33.6443	57.7874	17.0716	5.66161	0.997831	0.412148	0.021692	0.590022
15	323	1	114.599	0.260304	34.7722	57.6573	14.7505	4.01302	3.12364	0.21692	0.173536	0.718004
15	89	3	113.341	0.347072	39.9566	46.6377	13.3623	8.15618	4.88069	0.433839	0.195228	0.683297
15	122	2	115.513	0.309423	40.2813	48.3685	13.9522	8.0872	4.51477	0.4782	0.225035	0.4782
15	143	2	132.906	0.224571	32.0608	63.0647	25.2708	9.03567	3.26288	0.515192	0.184941	0.413474
15	170	2	101.285	0.837989	32.1229	45.1816	13.8687	7.5838	1.70391	0.418994	0.0837989	0.449721
15	144	2	99.3026	0.767085	31.8689	44.7838	13.7517	5.84379	2.28731	0.334728	0.097629	0.439331
15	143	2	120.49	0.379437	32.7417	57.4541	20.1224	7.87026	1.92166	0.477356	0.0856793	0.386781
15	123	2	102.766	0.697674	32.3868	50.1836	12.2154	5.5814	1.68911	0.342717	0.110159	0.373317
15	90	3	104.178	0.791075	30.9331	48.7627	16.6734	4.46247	2.59635	0.20284	0.10142	0.630832
15	168	2	109.041	0.736842	30.9708	56	14.807	5.11111	1.40351	0.269006	0.0818713	0.346199
15	144	2	99.1005	0.852804	32.0794	43.2477	10.3738	7.95561	4.6028	0.455607	0.21028	0.377336
15	122	2	100.617	0.56383	35.7553	46.1702	9.87234	6	2.24468	0.37234	0.117021	0.358511
15	144	2	101.731	0.851648	30.2747	51.4011	12.1154	4.86264	2.22527	0.302198	0.0824176	0.826923
15	77	3	104.48	0.74224	34.1161	44.6154	15.6545	6.16734	3.17139	0.350877	0.148448	0.458839
15	123	2	121.941	0.570962	29.0212	61.925	19.5432	7.7814	3.09951	0.440457	0.179445	0.525285
15	90	3	117.428	0.650289	28.8584	58.9884	20	7.15318	1.77746	0.375723	0.0722543	0.452312
15	6	3	116.836	0.530973	29.7124	53.7611	23.2965	8.4292	1.10619	0.553097	0.0553097	0.336283
15	45	3	116.768	0.432	33.376	53.344	19.344	8.032	2.224	0.496	0.096	0.4928
15	77	3	105.424	0.704	32.8	46.512	15.216	7.792	2.4	0.576	0.16	0.4656
15	169	1	83.9433	0.889175	33.7629	41.018	5.99227	1.94588	0.335052	0.0902062	0.0128866	0.356959
15	204	2	92.6495	0.80891	34.1032	43.2591	9.82415	2.966	1.68816	0.117233	0.0937866	0.390387
15	6	3	108.206	0.49238	34.8066	49.7069	17.3154	4.7245	1.16061	0.28136	0.07034	0.318875
15	90	3	110.821	0.425532	34.772	51.6717	14.5897	6.96049	2.40122	0.273556	0.121581	0.881459
15	6	3	101.247	0.691358	34.8765	44.2469	14.5432	6.11111	0.777778	0.382716	0.0493827	0.35679
15	77	3	99.0764	0.8867	32.2414	43.8793	12.3276	6.28079	3.44828	0.332512	0.184729	0.417488
15	168	2	105.966	0.615006	35.1907	48.9299	13.6408	6.34686	1.24231	0.369004	0.0861009	0.371464
15	122	2	114.41	0.477528	35.6742	50.7163	16.0112	7.5	4.0309	0.351124	0.182584	0.436798
15	62	3	108.233	0.42838	36.6131	47.6171	10.5221	7.79116	5.26104	0.414993	0.281124	0.443106
15	45	3	120.654	0.499405	32.9727	53.4721	17.4078	12.5922	3.70987	0.713436	0.19025	0.363853
15	62	3	115.677	0.492308	32.2615	57.8462	13.5846	7.58462	3.92308	0.461538	0.215385	0.496923
15	170	2	104.764	0.713422	31.8622	50.8343	12.6965	5.41717	3.22854	0.314389	0.133011	0.405079
15	203	2	116.226	0.521643	32.9634	55.6049	20.0888	5.82686	1.22087	0.355161	0.0443951	0.339623
15	143	2	122.285	0.469484	29.5149	60.6103	22.1127	8.4507	1.12676	0.469484	0.0469484	0.475743
15	45	3	111.357	0.535918	33.1243	52.1893	17.7537	6.44242	1.31129	0.433295	0.04561	0.344356
15	6	3	110.194	0.54732	33.0673	51.1859	16.8643	6.87571	1.65336	0.387685	0.0798176	0.345496
15	77	3	99.3681	0.782347	31.1434	45.4564	11.655	6.94082	3.39017	0.491474	0.150451	0.338014
15	123	2	106.65	0.64	31.67	53.09	12.27	6.82	2.18	0.41	0.12	0.331
15	62	3	113.392	0.328228	37.1554	56.0175	11.86	5.88621	2.14442	0.2407	0.0875274	0.667396
15	324	1	104.777	0.530786	34.3737	46.9851	13.2909	6.19958	3.39703	0.403397	0.169851	0.681529
15	89	3	94.8537	0.970745	34.1489	40.5053	11.2101	5.74468	2.27394	0.332447	0.119681	0.412234
15	45	3	114.332	0.541562	32.7204	53.3627	18.7909	7.20403	1.71285	0.491184	0.11335	0.382872
15	325	2	102.787	0.546265	32.7202	48.3055	12.1516	6.51059	2.55295	0.367893	0.133779	0.354515
15	6	3	115.53	0.602007	29.8551	56.2653	22.3077	5.7971	0.691193	0.379041	0.0222965	0.332219
15	6	3	111.413	0.497592	34.2697	52.6645	18.3949	5.04013	0.529695	0.304976	0.0321027	0.463884
15	45	3	119.242	0.316804	34.1047	52.8237	19.5592	8.92562	3.52617	0.550964	0.179063	0.438017
15	89	3	100.012	0.657109	35.6272	44.3489	10.9797	5.42413	2.98686	0.286738	0.131422	0.376344
15	204	2	105.446	0.557325	34.8567	51.3854	12.293	5.25478	1.09873	0.334395	0.0477707	0.531847
15	6	3	109.666	0.461783	33.6306	53.5191	15.5573	6.16242	0.334395	0.382166	0.0318471	0.434713
[truncated: 1,645 more rows]
