# Supplementary material for: A study on substitution characteristics and competitive performance of Chinese super league teams under the five-substitution rule
Source: PLoS One. 2025 May 12;20(5):e0322241. doi: 10.1371/journal.pone.0322241 (PMC12068657; doi:10.1371/journal.pone.0322241)
Supplement: S5 Table — Table S5 was designed to investigate associations between the compositional distribution of player categories and seasonal team performance. (XLSX) [file pone.0322241.s006.xlsx]

## Sheet: Sheet1
Standing	goals	goals conceded	goal difference	1percentage	2percentage	3percentage
2	59	25	34	0.131387	0.459854	0.408759
8	40	29	11	0.262411	0.496454	0.241135
1	61	30	31	0.192593	0.504815	0.302593
5	34	31	3	0.166667	0.642857	0.190476
4	51	32	19	0.155039	0.666667	0.170543
3	57	34	23	0.184615	0.561538	0.253846
7	51	35	16	0.211679	0.510949	0.277372
6	53	35	18	0.136364	0.469697	0.393939
10	38	40	-2	0.194245	0.57554	0.230216
14	26	42	-16	0.124088	0.722628	0.153285
13	34	45	-11	0.160584	0.605839	0.233577
15	25	47	-22	0.280992	0.545455	0.173554
9	44	48	-4	0.247934	0.561983	0.190083
11	42	54	-12	0.12766	0.723404	0.148936
12	29	60	-31	0.324324	0.477477	0.198198
16	22	79	-57	0.24966	0.567823	0.182517
